# Supplementary material for: Long Non-coding RNA and mRNA Profile of Liver Tissue During Four Developmental Stages in the Chicken
Source: Front Genet. 2020 Jun 16;11:574. doi: 10.3389/fgene.2020.00574 (PMC7309962; doi:10.3389/fgene.2020.00574)
Supplement: Supplementary file 2 [file Data_Sheet_1.ZIP]

Archive with 18 entries (17 files):
- Supplementary files/
- Supplementary files/Figure S1.tif
- Supplementary files/Figure S2.jpg
- Supplementary files/Figure S3.jpg
- Supplementary files/Table S10_List of mRNAs in different module profiles of STEM.xlsx
- Supplementary files/Table S11_List of lncRNAs in different module profiles of STEM.xlsx
- Supplementary files/Table S12_Functional enrichment of genes in yellow module.xlsx
- Supplementary files/Table S13_List of top 3 modules of lncRNAs and related mRNAs .xlsx
- Supplementary files/Table S14_Functional enrichment of genes in co-expression network .xlsx
- Supplementary files/Table S1_Primers for qPCR.xlsx
- Supplementary files/Table S2_data summary.docx
- Supplementary files/Table S3_Identified lncRNAs in chicken liver.xlsx
- Supplementary files/Table S4_ Identified mRNAs in chicken liver.xlsx
- Supplementary files/Table S5_Number of mRNA and lncRNA on chicken chromosome.xlsx
- Supplementary files/Table S6_Functional enrichment of genes overlapping with intronic and exon lncRNAs.xlsx
- Supplementary files/Table S7_The DEGs list .xlsx
- Supplementary files/Table S8_The DE lncRNAs list.xlsx
- Supplementary files/Table S9_Functional enrichment of DEGs.xlsx
