# Supplementary material for: Long Non-coding RNA and mRNA Profile of Liver Tissue During Four Developmental Stages in the Chicken
Source: Front Genet. 2020 Jun 16;11:574. doi: 10.3389/fgene.2020.00574 (PMC7309962; doi:10.3389/fgene.2020.00574)
Supplement: Supplementary file 2 [file Data_Sheet_1.ZIP › Supplementary files/Table S10_List of mRNAs in different module profiles of STEM.xlsx]

## Sheet: Sheet1
Table S10. List of mRNAs in different module profiles of STEM
Red module		Green module		Blue module		Yellow module		Orange module	Pink module
Profile number 38	profile number 46	profile number 42	profile number 43	profile number 48	profile number 28	profile number 41	profile number 39	profile number 47	profile number 49
ENSGALG00000029657	ENSGALG00000000102	ENSGALG00000029653	ENSGALG00000011738	ENSGALG00000029659	ENSGALG00000045640	ENSGALG00000006194	ENSGALG00000003473	ENSGALG00000011735	ENSGALG00000029652
ENSGALG00000014276	ENSGALG00000009422	ENSGALG00000014277	ENSGALG00000036765	ENSGALG00000008590	ENSGALG00000036766	ENSGALG00000032922	ENSGALG00000042511	ENSGALG00000016227	ENSGALG00000000104
ENSGALG00000008376	ENSGALG00000006629	ENSGALG00000008378	ENSGALG00000000920	ENSGALG00000008597	ENSGALG00000016224	ENSGALG00000032929	ENSGALG00000016667	ENSGALG00000000927	ENSGALG00000006198
ENSGALG00000008370	ENSGALG00000016823	ENSGALG00000000109	ENSGALG00000032250	ENSGALG00000007579	ENSGALG00000035527	ENSGALG00000027905	ENSGALG00000015314	ENSGALG00000030645	ENSGALG00000045132
ENSGALG00000008373	ENSGALG00000004129	ENSGALG00000009428	ENSGALG00000032257	ENSGALG00000007575	ENSGALG00000015844	ENSGALG00000005541	ENSGALG00000031813	ENSGALG00000030275	ENSGALG00000041936
ENSGALG00000008372	ENSGALG00000004121	ENSGALG00000009421	ENSGALG00000041939	ENSGALG00000006190	ENSGALG00000023266	ENSGALG00000040655	ENSGALG00000042099	ENSGALG00000024481	ENSGALG00000015311
ENSGALG00000000106	ENSGALG00000004122	ENSGALG00000009427	ENSGALG00000032925	ENSGALG00000016820	ENSGALG00000041930	ENSGALG00000020160	ENSGALG00000012420	ENSGALG00000027908	ENSGALG00000010094
ENSGALG00000009426	ENSGALG00000002463	ENSGALG00000011733	ENSGALG00000003736	ENSGALG00000031238	ENSGALG00000002466	ENSGALG00000042051	ENSGALG00000028949	ENSGALG00000010097	ENSGALG00000005979
ENSGALG00000009424	ENSGALG00000003733	ENSGALG00000007572	ENSGALG00000020747	ENSGALG00000015843	ENSGALG00000025462	ENSGALG00000017874	ENSGALG00000000692	ENSGALG00000009678	ENSGALG00000005020
ENSGALG00000045642	ENSGALG00000003738	ENSGALG00000017199	ENSGALG00000006013	ENSGALG00000037968	ENSGALG00000035227	ENSGALG00000017873	ENSGALG00000042168	ENSGALG00000004628	ENSGALG00000039077
ENSGALG00000006627	ENSGALG00000025999	ENSGALG00000016547	ENSGALG00000036043	ENSGALG00000044666	ENSGALG00000039072	ENSGALG00000005476	ENSGALG00000032996	ENSGALG00000003532	ENSGALG00000012148
ENSGALG00000006623	ENSGALG00000024488	ENSGALG00000045916	ENSGALG00000004623	ENSGALG00000041934	ENSGALG00000017302	ENSGALG00000010708	ENSGALG00000000227	ENSGALG00000005974	ENSGALG00000012601
ENSGALG00000006622	ENSGALG00000016662	ENSGALG00000015846	ENSGALG00000035487	ENSGALG00000002469	ENSGALG00000029094	ENSGALG00000035392	ENSGALG00000011474	ENSGALG00000005972	ENSGALG00000037425
ENSGALG00000008595	ENSGALG00000010096	ENSGALG00000015842	ENSGALG00000019202	ENSGALG00000024480	ENSGALG00000037297	ENSGALG00000038375	ENSGALG00000010703	ENSGALG00000002341	ENSGALG00000000220
ENSGALG00000006197	ENSGALG00000031814	ENSGALG00000003474	ENSGALG00000036867	ENSGALG00000027909	ENSGALG00000036659	ENSGALG00000009540	ENSGALG00000033498	ENSGALG00000012965	ENSGALG00000002170
ENSGALG00000017196	ENSGALG00000005540	ENSGALG00000044669	ENSGALG00000013372	ENSGALG00000015313	ENSGALG00000036650	ENSGALG00000017096	ENSGALG00000008233	ENSGALG00000012421	ENSGALG00000002172
ENSGALG00000016828	ENSGALG00000009670	ENSGALG00000040755	ENSGALG00000006207	ENSGALG00000015315	ENSGALG00000030890	ENSGALG00000031682	ENSGALG00000039538	ENSGALG00000003185	ENSGALG00000003227
ENSGALG00000016824	ENSGALG00000009677	ENSGALG00000040758	ENSGALG00000045203	ENSGALG00000010364	ENSGALG00000025659	ENSGALG00000007485	ENSGALG00000000618	ENSGALG00000034722	ENSGALG00000004793
ENSGALG00000015847	ENSGALG00000006018	ENSGALG00000037079	ENSGALG00000043129	ENSGALG00000034262	ENSGALG00000025653	ENSGALG00000041808	ENSGALG00000031306	ENSGALG00000015183	ENSGALG00000004244
ENSGALG00000003479	ENSGALG00000007941	ENSGALG00000002461	ENSGALG00000034725	ENSGALG00000001042	ENSGALG00000025650	ENSGALG00000003689	ENSGALG00000039803	ENSGALG00000008517	ENSGALG00000000793
ENSGALG00000003476	ENSGALG00000007059	ENSGALG00000038446	ENSGALG00000033513	ENSGALG00000006010	ENSGALG00000021931	ENSGALG00000027592	ENSGALG00000010978	ENSGALG00000010469	ENSGALG00000010839
ENSGALG00000003475	ENSGALG00000004087	ENSGALG00000038440	ENSGALG00000030899	ENSGALG00000006017	ENSGALG00000046425	ENSGALG00000042110	ENSGALG00000025864	ENSGALG00000008656	ENSGALG00000010837
ENSGALG00000037962	ENSGALG00000005971	ENSGALG00000003734	ENSGALG00000014589	ENSGALG00000035225	ENSGALG00000045427	ENSGALG00000026973	ENSGALG00000013039	ENSGALG00000034253	ENSGALG00000044062
ENSGALG00000044661	ENSGALG00000019201	ENSGALG00000003731	ENSGALG00000034251	ENSGALG00000035223	ENSGALG00000037487	ENSGALG00000025270	ENSGALG00000039109	ENSGALG00000010702	ENSGALG00000012629
ENSGALG00000032036	ENSGALG00000026507	ENSGALG00000003732	ENSGALG00000001577	ENSGALG00000002663	ENSGALG00000045002	ENSGALG00000040584	ENSGALG00000037193	ENSGALG00000010705	ENSGALG00000037401
ENSGALG00000040756	ENSGALG00000039924	ENSGALG00000027179	ENSGALG00000001571	ENSGALG00000035489	ENSGALG00000017833	ENSGALG00000045036	ENSGALG00000045037	ENSGALG00000002179	ENSGALG00000004714
ENSGALG00000045136	ENSGALG00000002347	ENSGALG00000027170	ENSGALG00000004796	ENSGALG00000037880	ENSGALG00000026293	ENSGALG00000037671	ENSGALG00000001049	ENSGALG00000010680	ENSGALG00000030992
ENSGALG00000030272	ENSGALG00000017307	ENSGALG00000027173	ENSGALG00000030918	ENSGALG00000004081	ENSGALG00000026298	ENSGALG00000035125	ENSGALG00000010662	ENSGALG00000010681	ENSGALG00000034354
ENSGALG00000030276	ENSGALG00000014464	ENSGALG00000020741	ENSGALG00000006731	ENSGALG00000041014	ENSGALG00000020985	ENSGALG00000041264	ENSGALG00000035720	ENSGALG00000039769	ENSGALG00000029783
ENSGALG00000013647	ENSGALG00000017875	ENSGALG00000008920	ENSGALG00000027983	ENSGALG00000042589	ENSGALG00000013708	ENSGALG00000029546	ENSGALG00000003893	ENSGALG00000016555	ENSGALG00000001046
ENSGALG00000024485	ENSGALG00000029360	ENSGALG00000008925	ENSGALG00000008237	ENSGALG00000039075	ENSGALG00000017099	ENSGALG00000029544	ENSGALG00000023760	ENSGALG00000015399	ENSGALG00000035297
ENSGALG00000016661	ENSGALG00000014740	ENSGALG00000008926	ENSGALG00000016947	ENSGALG00000039920	ENSGALG00000004009	ENSGALG00000035721	ENSGALG00000037018	ENSGALG00000009545	ENSGALG00000032556
ENSGALG00000040511	ENSGALG00000014747	ENSGALG00000024486	ENSGALG00000046653	ENSGALG00000008701	ENSGALG00000003805	ENSGALG00000011278	ENSGALG00000032146	ENSGALG00000000791	ENSGALG00000015299
ENSGALG00000015316	ENSGALG00000040492	ENSGALG00000024482	ENSGALG00000003800	ENSGALG00000017872	ENSGALG00000039126	ENSGALG00000042282	ENSGALG00000043779	ENSGALG00000032061	ENSGALG00000032143
ENSGALG00000010363	ENSGALG00000006205	ENSGALG00000025464	ENSGALG00000029701	ENSGALG00000017870	ENSGALG00000032062	ENSGALG00000027040	ENSGALG00000003135	ENSGALG00000023661	ENSGALG00000037164
ENSGALG00000010093	ENSGALG00000003189	ENSGALG00000025469	ENSGALG00000029702	ENSGALG00000015437	ENSGALG00000043638	ENSGALG00000009944	ENSGALG00000027046	ENSGALG00000039536	ENSGALG00000009948
ENSGALG00000003955	ENSGALG00000033435	ENSGALG00000027907	ENSGALG00000003076	ENSGALG00000015438	ENSGALG00000038652	ENSGALG00000009943	ENSGALG00000021679	ENSGALG00000015216	ENSGALG00000029669
ENSGALG00000005547	ENSGALG00000032398	ENSGALG00000027902	ENSGALG00000000619	ENSGALG00000009823	ENSGALG00000024398	ENSGALG00000015151	ENSGALG00000008302	ENSGALG00000009733	ENSGALG00000040891
ENSGALG00000005549	ENSGALG00000041192	ENSGALG00000040519	ENSGALG00000009739	ENSGALG00000023920	ENSGALG00000042830	ENSGALG00000008308	ENSGALG00000003446	ENSGALG00000011827	ENSGALG00000013892
ENSGALG00000000719	ENSGALG00000041193	ENSGALG00000010360	ENSGALG00000001258	ENSGALG00000045788	ENSGALG00000026392	ENSGALG00000001689	ENSGALG00000040896	ENSGALG00000021355	ENSGALG00000016583
ENSGALG00000009674	ENSGALG00000013177	ENSGALG00000010091	ENSGALG00000044889	ENSGALG00000045783	ENSGALG00000029193	ENSGALG00000005848	ENSGALG00000002450	ENSGALG00000029833	ENSGALG00000016633
ENSGALG00000001043	ENSGALG00000013174	ENSGALG00000010090	ENSGALG00000042835	ENSGALG00000040498	ENSGALG00000037402	ENSGALG00000011003	ENSGALG00000011007	ENSGALG00000010975	ENSGALG00000034218
ENSGALG00000006011	ENSGALG00000042759	ENSGALG00000037314	ENSGALG00000003675	ENSGALG00000008066	ENSGALG00000040513	ENSGALG00000038202	ENSGALG00000014678	ENSGALG00000025862	ENSGALG00000008601
ENSGALG00000006015	ENSGALG00000017118	ENSGALG00000009676	ENSGALG00000031309	ENSGALG00000000529	ENSGALG00000030999	ENSGALG00000006371	ENSGALG00000007395	ENSGALG00000016463	ENSGALG00000006494
ENSGALG00000011947	ENSGALG00000041746	ENSGALG00000007054	ENSGALG00000040990	ENSGALG00000017462	ENSGALG00000029731	ENSGALG00000033870	ENSGALG00000007022	ENSGALG00000001864	ENSGALG00000037538
ENSGALG00000007944	ENSGALG00000003966	ENSGALG00000034575	ENSGALG00000036949	ENSGALG00000032394	ENSGALG00000000887	ENSGALG00000046593	ENSGALG00000004612	ENSGALG00000006123	ENSGALG00000015666
ENSGALG00000036049	ENSGALG00000011473	ENSGALG00000002667	ENSGALG00000029834	ENSGALG00000038175	ENSGALG00000011335	ENSGALG00000030076	ENSGALG00000008604	ENSGALG00000007833	ENSGALG00000001602
ENSGALG00000007058	ENSGALG00000011476	ENSGALG00000031062	ENSGALG00000037525	ENSGALG00000015180	ENSGALG00000002033	ENSGALG00000019794	ENSGALG00000028005	ENSGALG00000031112	ENSGALG00000016870
ENSGALG00000007057	ENSGALG00000005478	ENSGALG00000004082	ENSGALG00000039470	ENSGALG00000015185	ENSGALG00000038520	ENSGALG00000001604	ENSGALG00000036327	ENSGALG00000026210	ENSGALG00000004231
ENSGALG00000007052	ENSGALG00000042197	ENSGALG00000004085	ENSGALG00000012546	ENSGALG00000008514	ENSGALG00000033604	ENSGALG00000003991	ENSGALG00000002802	ENSGALG00000013033	ENSGALG00000025437
ENSGALG00000034572	ENSGALG00000037738	ENSGALG00000005976	ENSGALG00000011163	ENSGALG00000001637	ENSGALG00000039605	ENSGALG00000038410	ENSGALG00000013149	ENSGALG00000014336	ENSGALG00000011623
ENSGALG00000034573	ENSGALG00000037734	ENSGALG00000040651	ENSGALG00000027835	ENSGALG00000013916	ENSGALG00000041533	ENSGALG00000003766	ENSGALG00000015669	ENSGALG00000027258	ENSGALG00000001191
ENSGALG00000002666	ENSGALG00000002797	ENSGALG00000040658	ENSGALG00000028821	ENSGALG00000017111	ENSGALG00000044803	ENSGALG00000021443	ENSGALG00000036787	ENSGALG00000028783	ENSGALG00000014286
ENSGALG00000004629	ENSGALG00000004799	ENSGALG00000044141	ENSGALG00000008385	ENSGALG00000017112	ENSGALG00000004322	ENSGALG00000016500	ENSGALG00000009476	ENSGALG00000044799	ENSGALG00000001529
ENSGALG00000004625	ENSGALG00000004246	ENSGALG00000041013	ENSGALG00000011784	ENSGALG00000040864	ENSGALG00000040912	ENSGALG00000001019	ENSGALG00000046411	ENSGALG00000007642	ENSGALG00000010774
ENSGALG00000004622	ENSGALG00000032452	ENSGALG00000033337	ENSGALG00000006122	ENSGALG00000030280	ENSGALG00000032147	ENSGALG00000031091	ENSGALG00000003999	ENSGALG00000042321	ENSGALG00000037784
ENSGALG00000004621	ENSGALG00000021473	ENSGALG00000041018	ENSGALG00000006120	ENSGALG00000000678	ENSGALG00000033815	ENSGALG00000006526	ENSGALG00000041471	ENSGALG00000026005	ENSGALG00000042452
ENSGALG00000004620	ENSGALG00000025759	ENSGALG00000005021	ENSGALG00000035317	ENSGALG00000001572	ENSGALG00000041885	ENSGALG00000019077	ENSGALG00000018263	ENSGALG00000035726	ENSGALG00000009538
ENSGALG00000035482	ENSGALG00000025751	ENSGALG00000005028	ENSGALG00000033413	ENSGALG00000010700	ENSGALG00000039881	ENSGALG00000043451	ENSGALG00000016507	ENSGALG00000028336	ENSGALG00000001723
ENSGALG00000003533	ENSGALG00000016554	ENSGALG00000039071	ENSGALG00000043939	ENSGALG00000035641	ENSGALG00000033034	ENSGALG00000025163	ENSGALG00000039169	ENSGALG00000011271	ENSGALG00000001729
ENSGALG00000004088	ENSGALG00000012076	ENSGALG00000012144	ENSGALG00000006826	ENSGALG00000003228	ENSGALG00000007210	ENSGALG00000009217	ENSGALG00000031844	ENSGALG00000022819	ENSGALG00000028133
ENSGALG00000005973	ENSGALG00000014953	ENSGALG00000042098	ENSGALG00000006824	ENSGALG00000003220	ENSGALG00000044654	ENSGALG00000008609	ENSGALG00000011998	ENSGALG00000043487	ENSGALG00000001000
ENSGALG00000040650	ENSGALG00000014954	ENSGALG00000022991	ENSGALG00000013034	ENSGALG00000033496	ENSGALG00000033139	ENSGALG00000037780	ENSGALG00000003560	ENSGALG00000009946	ENSGALG00000004573
ENSGALG00000041010	ENSGALG00000008234	ENSGALG00000020164	ENSGALG00000013031	ENSGALG00000020438	ENSGALG00000033682	ENSGALG00000003492	ENSGALG00000031094	ENSGALG00000014826	ENSGALG00000004379
ENSGALG00000005024	ENSGALG00000017097	ENSGALG00000014428	ENSGALG00000013785	ENSGALG00000010689	ENSGALG00000038044	ENSGALG00000003495	ENSGALG00000006521	ENSGALG00000001684	ENSGALG00000006445
ENSGALG00000042095	ENSGALG00000017090	ENSGALG00000001334	ENSGALG00000039108	ENSGALG00000017832	ENSGALG00000000436	ENSGALG00000030499	ENSGALG00000009725	ENSGALG00000011708	ENSGALG00000016430
ENSGALG00000037423	ENSGALG00000004003	ENSGALG00000009076	ENSGALG00000000884	ENSGALG00000017831	ENSGALG00000007728	ENSGALG00000041330	ENSGALG00000045832	ENSGALG00000007218	ENSGALG00000001630
ENSGALG00000009104	ENSGALG00000004004	ENSGALG00000017304	ENSGALG00000000883	ENSGALG00000025755	ENSGALG00000030075	ENSGALG00000015053	ENSGALG00000028996	ENSGALG00000046497	ENSGALG00000040734
ENSGALG00000043329	ENSGALG00000029706	ENSGALG00000008886	ENSGALG00000044230	ENSGALG00000013709	ENSGALG00000021180	ENSGALG00000005610	ENSGALG00000035086	ENSGALG00000037930	ENSGALG00000046077
ENSGALG00000002345	ENSGALG00000045677	ENSGALG00000008883	ENSGALG00000040077	ENSGALG00000027981	ENSGALG00000032344	ENSGALG00000020342	ENSGALG00000030751	ENSGALG00000037932	ENSGALG00000034594
ENSGALG00000014421	ENSGALG00000030331	ENSGALG00000008881	ENSGALG00000002038	ENSGALG00000008497	ENSGALG00000032343	ENSGALG00000018304	ENSGALG00000027540	ENSGALG00000032262	ENSGALG00000030626
ENSGALG00000014426	ENSGALG00000003074	ENSGALG00000017876	ENSGALG00000007641	ENSGALG00000016946	ENSGALG00000012816	ENSGALG00000025093	ENSGALG00000000433	ENSGALG00000002187	ENSGALG00000032082
ENSGALG00000012101	ENSGALG00000008808	ENSGALG00000029367	ENSGALG00000007645	ENSGALG00000031579	ENSGALG00000025667	ENSGALG00000001934	ENSGALG00000036785	ENSGALG00000002457	ENSGALG00000028077
ENSGALG00000012105	ENSGALG00000039687	ENSGALG00000029369	ENSGALG00000037675	ENSGALG00000046650	ENSGALG00000025668	ENSGALG00000000329	ENSGALG00000021737	ENSGALG00000009361	ENSGALG00000041769
ENSGALG00000008700	ENSGALG00000016294	ENSGALG00000012422	ENSGALG00000002693	ENSGALG00000004005	ENSGALG00000035634	ENSGALG00000030084	ENSGALG00000015057	ENSGALG00000014675	ENSGALG00000025635
ENSGALG00000008707	ENSGALG00000039533	ENSGALG00000015439	ENSGALG00000002699	ENSGALG00000039121	ENSGALG00000027124	ENSGALG00000003164	ENSGALG00000036215	ENSGALG00000009641	ENSGALG00000001381
ENSGALG00000009071	ENSGALG00000013510	ENSGALG00000009822	ENSGALG00000002968	ENSGALG00000043636	ENSGALG00000025435	ENSGALG00000006689	ENSGALG00000037629	ENSGALG00000036095	ENSGALG00000016805
ENSGALG00000009070	ENSGALG00000028675	ENSGALG00000045784	ENSGALG00000010665	ENSGALG00000003072	ENSGALG00000027460	ENSGALG00000046197	ENSGALG00000026757	ENSGALG00000026081	ENSGALG00000037941
ENSGALG00000009073	ENSGALG00000015213	ENSGALG00000040493	ENSGALG00000007404	ENSGALG00000003071	ENSGALG00000027464	ENSGALG00000043964	ENSGALG00000026038	ENSGALG00000008757	ENSGALG00000045484
ENSGALG00000009075	ENSGALG00000010190	ENSGALG00000007272	ENSGALG00000028084	ENSGALG00000039535	ENSGALG00000029435	ENSGALG00000006895	ENSGALG00000044015	ENSGALG00000008756	ENSGALG00000026999
ENSGALG00000012966	ENSGALG00000010193	ENSGALG00000028940	ENSGALG00000004324	ENSGALG00000005229	ENSGALG00000031845	ENSGALG00000025206	ENSGALG00000020557	ENSGALG00000034018	ENSGALG00000039299
ENSGALG00000012964	ENSGALG00000037219	ENSGALG00000028942	ENSGALG00000029066	ENSGALG00000009730	ENSGALG00000036014	ENSGALG00000029921	ENSGALG00000008681	ENSGALG00000034011	ENSGALG00000014936
ENSGALG00000012968	ENSGALG00000037213	ENSGALG00000006937	ENSGALG00000011272	ENSGALG00000031683	ENSGALG00000038593	ENSGALG00000025972	ENSGALG00000040730	ENSGALG00000015468	ENSGALG00000031875
ENSGALG00000017309	ENSGALG00000006753	ENSGALG00000006936	ENSGALG00000032149	ENSGALG00000031688	ENSGALG00000038590	ENSGALG00000044722	ENSGALG00000002403	ENSGALG00000000755	ENSGALG00000009615
ENSGALG00000008880	ENSGALG00000044888	ENSGALG00000044554	ENSGALG00000034845	ENSGALG00000004343	ENSGALG00000038599	ENSGALG00000034250	ENSGALG00000036293	ENSGALG00000005763	ENSGALG00000040676
ENSGALG00000008889	ENSGALG00000036168	ENSGALG00000000525	ENSGALG00000043775	ENSGALG00000007484	ENSGALG00000003045	ENSGALG00000044372	ENSGALG00000036290	ENSGALG00000002804	ENSGALG00000039941
ENSGALG00000013377	ENSGALG00000007150	ENSGALG00000000521	ENSGALG00000032856	ENSGALG00000007153	ENSGALG00000000573	ENSGALG00000004640	ENSGALG00000008763	ENSGALG00000026321	ENSGALG00000008866
ENSGALG00000026028	ENSGALG00000010150	ENSGALG00000000528	ENSGALG00000030569	ENSGALG00000002500	ENSGALG00000036190	ENSGALG00000005994	ENSGALG00000046254	ENSGALG00000025662	ENSGALG00000009805
ENSGALG00000015435	ENSGALG00000003672	ENSGALG00000010117	ENSGALG00000038758	ENSGALG00000002503	ENSGALG00000035085	ENSGALG00000012111	ENSGALG00000040969	ENSGALG00000025660	ENSGALG00000014769
ENSGALG00000009828	ENSGALG00000040999	ENSGALG00000031601	ENSGALG00000000156	ENSGALG00000032641	ENSGALG00000043154	ENSGALG00000037917	ENSGALG00000029389	ENSGALG00000016313	ENSGALG00000036391
ENSGALG00000009825	ENSGALG00000036941	ENSGALG00000042254	ENSGALG00000001682	ENSGALG00000040993	ENSGALG00000042723	ENSGALG00000015244	ENSGALG00000040342	ENSGALG00000013495	ENSGALG00000027533
ENSGALG00000009821	ENSGALG00000041114	ENSGALG00000045204	ENSGALG00000001350	ENSGALG00000026424	ENSGALG00000028816	ENSGALG00000012312	ENSGALG00000034967	ENSGALG00000001607	ENSGALG00000041362
ENSGALG00000029095	ENSGALG00000013993	ENSGALG00000003183	ENSGALG00000036527	ENSGALG00000033277	ENSGALG00000028810	ENSGALG00000004144	ENSGALG00000001416	ENSGALG00000001603	ENSGALG00000033660
ENSGALG00000008060	ENSGALG00000029831	ENSGALG00000002581	ENSGALG00000037939	ENSGALG00000039335	ENSGALG00000036788	ENSGALG00000018235	ENSGALG00000033069	ENSGALG00000046413	ENSGALG00000015271
ENSGALG00000000693	ENSGALG00000005120	ENSGALG00000002583	ENSGALG00000031193	ENSGALG00000045753	ENSGALG00000034140	ENSGALG00000031874	ENSGALG00000004436	ENSGALG00000023950	ENSGALG00000046579
ENSGALG00000000699	ENSGALG00000024020	ENSGALG00000038239	ENSGALG00000012709	ENSGALG00000029837	ENSGALG00000004727	ENSGALG00000031872	ENSGALG00000012823	ENSGALG00000027122	ENSGALG00000022871
ENSGALG00000006933	ENSGALG00000016461	ENSGALG00000043126	ENSGALG00000002458	ENSGALG00000010979	ENSGALG00000032791	ENSGALG00000001028	ENSGALG00000006608	ENSGALG00000039735	ENSGALG00000016444
ENSGALG00000006939	ENSGALG00000016467	ENSGALG00000033512	ENSGALG00000030245	ENSGALG00000027599	ENSGALG00000006812	ENSGALG00000003519	ENSGALG00000011419	ENSGALG00000015360	ENSGALG00000012561
ENSGALG00000000523	ENSGALG00000016464	ENSGALG00000033510	ENSGALG00000039228	ENSGALG00000029476	ENSGALG00000041338	ENSGALG00000003517	ENSGALG00000014935	ENSGALG00000014011	ENSGALG00000008676
ENSGALG00000010110	ENSGALG00000016468	ENSGALG00000033515	ENSGALG00000014988	ENSGALG00000029190	ENSGALG00000008185	ENSGALG00000006912	ENSGALG00000015333	ENSGALG00000006045	ENSGALG00000031902
ENSGALG00000010118	ENSGALG00000012542	ENSGALG00000030729	ENSGALG00000042900	ENSGALG00000011169	ENSGALG00000032130	ENSGALG00000004372	ENSGALG00000017652	ENSGALG00000009002	ENSGALG00000034421
ENSGALG00000031604	ENSGALG00000010783	ENSGALG00000025654	ENSGALG00000002615	ENSGALG00000040205	ENSGALG00000002390	ENSGALG00000043105	ENSGALG00000003510	ENSGALG00000008837	ENSGALG00000004777
ENSGALG00000031606	ENSGALG00000042112	ENSGALG00000041226	ENSGALG00000004611	ENSGALG00000008386	ENSGALG00000041227	ENSGALG00000013117	ENSGALG00000005918	ENSGALG00000007109	ENSGALG00000025257
ENSGALG00000006201	ENSGALG00000026978	ENSGALG00000041228	ENSGALG00000031014	ENSGALG00000008382	ENSGALG00000033632	ENSGALG00000040840	ENSGALG00000029308	ENSGALG00000039349	ENSGALG00000025929
ENSGALG00000042259	ENSGALG00000004710	ENSGALG00000021938	ENSGALG00000021021	ENSGALG00000008658	ENSGALG00000018303	ENSGALG00000011493	ENSGALG00000001492	ENSGALG00000039839	ENSGALG00000034675
ENSGALG00000003181	ENSGALG00000031117	ENSGALG00000042750	ENSGALG00000033303	ENSGALG00000011783	ENSGALG00000045068	ENSGALG00000016967	ENSGALG00000034704	ENSGALG00000025283	ENSGALG00000013603
ENSGALG00000020201	ENSGALG00000023454	ENSGALG00000042752	ENSGALG00000010882	ENSGALG00000010789	ENSGALG00000044012	ENSGALG00000037172	ENSGALG00000031361	ENSGALG00000034827	ENSGALG00000014140
ENSGALG00000026313	ENSGALG00000038856	ENSGALG00000038174	ENSGALG00000012952	ENSGALG00000010785	ENSGALG00000044018	ENSGALG00000002053	ENSGALG00000021685	ENSGALG00000009212	ENSGALG00000034077
ENSGALG00000013173	ENSGALG00000013780	ENSGALG00000014585	ENSGALG00000046226	ENSGALG00000007832	ENSGALG00000010924	ENSGALG00000030316	ENSGALG00000008539	ENSGALG00000027093	ENSGALG00000000913
ENSGALG00000041221	ENSGALG00000015061	ENSGALG00000015181	ENSGALG00000003819	ENSGALG00000002710	ENSGALG00000000949	ENSGALG00000027608	ENSGALG00000025806	ENSGALG00000017165	ENSGALG00000015854
ENSGALG00000038170	ENSGALG00000013810	ENSGALG00000015182	ENSGALG00000005767	ENSGALG00000036466	ENSGALG00000006899	ENSGALG00000042858	ENSGALG00000005452	ENSGALG00000013265	ENSGALG00000011685
ENSGALG00000014581	ENSGALG00000016050	ENSGALG00000015184	ENSGALG00000027741	ENSGALG00000031114	ENSGALG00000032505	ENSGALG00000005164	ENSGALG00000038834	ENSGALG00000005408	ENSGALG00000009669
ENSGALG00000008519	ENSGALG00000037195	ENSGALG00000032743	ENSGALG00000010432	ENSGALG00000021748	ENSGALG00000042029	ENSGALG00000041790	ENSGALG00000014067	ENSGALG00000034493	ENSGALG00000007041
ENSGALG00000008513	ENSGALG00000004999	ENSGALG00000027512	ENSGALG00000007520	ENSGALG00000030994	ENSGALG00000008760	ENSGALG00000002240	ENSGALG00000011657	ENSGALG00000026945	ENSGALG00000026578
ENSGALG00000001639	ENSGALG00000035472	ENSGALG00000037742	ENSGALG00000035578	ENSGALG00000013036	ENSGALG00000034813	ENSGALG00000025886	ENSGALG00000037805	ENSGALG00000016932	ENSGALG00000043336
ENSGALG00000013911	ENSGALG00000005647	ENSGALG00000040869	ENSGALG00000044482	ENSGALG00000041309	ENSGALG00000042236	ENSGALG00000040224	ENSGALG00000045807	ENSGALG00000046353	ENSGALG00000014412
ENSGALG00000010463	ENSGALG00000005643	ENSGALG00000034255	ENSGALG00000002102	ENSGALG00000038855	ENSGALG00000038787	ENSGALG00000004193	ENSGALG00000002249	ENSGALG00000004969	ENSGALG00000035978
ENSGALG00000010464	ENSGALG00000010060	ENSGALG00000044379	ENSGALG00000037704	ENSGALG00000009689	ENSGALG00000020260	ENSGALG00000008475	ENSGALG00000016441	ENSGALG00000011309	ENSGALG00000009068
ENSGALG00000008653	ENSGALG00000006599	ENSGALG00000045424	ENSGALG00000035182	ENSGALG00000042651	ENSGALG00000032336	ENSGALG00000010005	ENSGALG00000001597	ENSGALG00000005619	ENSGALG00000038140
ENSGALG00000040866	ENSGALG00000033993	ENSGALG00000040284	ENSGALG00000037709	ENSGALG00000008415	ENSGALG00000032337	ENSGALG00000038549	ENSGALG00000005821	ENSGALG00000005618	ENSGALG00000000997
ENSGALG00000029118	ENSGALG00000007643	ENSGALG00000040131	ENSGALG00000003767	ENSGALG00000010547	ENSGALG00000030879	ENSGALG00000002944	ENSGALG00000037479	ENSGALG00000021569	ENSGALG00000040877
ENSGALG00000000223	ENSGALG00000007646	ENSGALG00000040130	ENSGALG00000012425	ENSGALG00000010542	ENSGALG00000012319	ENSGALG00000031411	ENSGALG00000038540	ENSGALG00000016261	ENSGALG00000041987
ENSGALG00000011475	ENSGALG00000002963	ENSGALG00000011472	ENSGALG00000014908	ENSGALG00000017015	ENSGALG00000034995	ENSGALG00000040939	ENSGALG00000034674	ENSGALG00000029571	ENSGALG00000013738
ENSGALG00000005473	ENSGALG00000033609	ENSGALG00000041429	ENSGALG00000014012	ENSGALG00000039342	ENSGALG00000008255	ENSGALG00000041717	ENSGALG00000005439	ENSGALG00000001115	ENSGALG00000037811
ENSGALG00000005472	ENSGALG00000016215	ENSGALG00000037480	ENSGALG00000006040	ENSGALG00000028789	ENSGALG00000046095	ENSGALG00000004460	ENSGALG00000029006	ENSGALG00000044830	ENSGALG00000040628
ENSGALG00000005475	ENSGALG00000038952	ENSGALG00000030148	ENSGALG00000035431	ENSGALG00000000712	ENSGALG00000034515	ENSGALG00000000919	ENSGALG00000004875	ENSGALG00000007186	ENSGALG00000002267
ENSGALG00000005474	ENSGALG00000015742	ENSGALG00000000186	ENSGALG00000000839	ENSGALG00000011088	ENSGALG00000031594	ENSGALG00000045102	ENSGALG00000033051	ENSGALG00000028301	ENSGALG00000008165
ENSGALG00000041422	ENSGALG00000015746	ENSGALG00000038377	ENSGALG00000000830	ENSGALG00000011084	ENSGALG00000000866	ENSGALG00000009346	ENSGALG00000012874	ENSGALG00000030081	ENSGALG00000009748
ENSGALG00000041423	ENSGALG00000013590	ENSGALG00000038374	ENSGALG00000005924	ENSGALG00000029789	ENSGALG00000016724	ENSGALG00000039243	ENSGALG00000012877	ENSGALG00000038700	ENSGALG00000044892
ENSGALG00000041420	ENSGALG00000010669	ENSGALG00000037733	ENSGALG00000038598	ENSGALG00000029780	ENSGALG00000014766	ENSGALG00000016654	ENSGALG00000015134	ENSGALG00000002632	ENSGALG00000037852
ENSGALG00000041428	ENSGALG00000003899	ENSGALG00000002798	ENSGALG00000025629	ENSGALG00000011331	ENSGALG00000031621	ENSGALG00000000703	ENSGALG00000015136	ENSGALG00000010921	ENSGALG00000013980
ENSGALG00000037483	ENSGALG00000004321	ENSGALG00000003221	ENSGALG00000037245	ENSGALG00000036241	ENSGALG00000046441	ENSGALG00000005553	ENSGALG00000009185	ENSGALG00000009154	ENSGALG00000025858
ENSGALG00000037485	ENSGALG00000040915	ENSGALG00000003226	ENSGALG00000001229	ENSGALG00000006596	ENSGALG00000003948	ENSGALG00000001076	ENSGALG00000036775	ENSGALG00000016886	ENSGALG00000012552
ENSGALG00000030147	ENSGALG00000001942	ENSGALG00000004798	ENSGALG00000003645	ENSGALG00000035295	ENSGALG00000011497	ENSGALG00000035239	ENSGALG00000004113	ENSGALG00000030410	ENSGALG00000035478
ENSGALG00000037739	ENSGALG00000037014	ENSGALG00000033736	ENSGALG00000036199	ENSGALG00000026781	ENSGALG00000010722	ENSGALG00000035803	ENSGALG00000035490	ENSGALG00000012080	ENSGALG00000001895
ENSGALG00000037736	ENSGALG00000032148	ENSGALG00000033731	ENSGALG00000002553	ENSGALG00000004523	ENSGALG00000025773	ENSGALG00000005295	ENSGALG00000008733	ENSGALG00000015556	ENSGALG00000007825
ENSGALG00000035645	ENSGALG00000034847	ENSGALG00000032458	ENSGALG00000004483	ENSGALG00000004529	ENSGALG00000026144	ENSGALG00000008506	ENSGALG00000029083	ENSGALG00000008168	ENSGALG00000004700
ENSGALG00000004245	ENSGALG00000032858	ENSGALG00000021475	ENSGALG00000030754	ENSGALG00000032552	ENSGALG00000044253	ENSGALG00000007508	ENSGALG00000033288	ENSGALG00000011921	ENSGALG00000015078
ENSGALG00000004240	ENSGALG00000032850	ENSGALG00000039760	ENSGALG00000039347	ENSGALG00000023554	ENSGALG00000043610	ENSGALG00000003976	ENSGALG00000014966	ENSGALG00000007924	ENSGALG00000013828
ENSGALG00000032456	ENSGALG00000023749	ENSGALG00000023189	ENSGALG00000042490	ENSGALG00000039606	ENSGALG00000030319	ENSGALG00000034249	ENSGALG00000003547	ENSGALG00000011797	ENSGALG00000013583
ENSGALG00000045366	ENSGALG00000012894	ENSGALG00000019663	ENSGALG00000008567	ENSGALG00000027665	ENSGALG00000038672	ENSGALG00000040291	ENSGALG00000028191	ENSGALG00000032504	ENSGALG00000015712
ENSGALG00000039766	ENSGALG00000013414	ENSGALG00000022586	ENSGALG00000001948	ENSGALG00000021843	ENSGALG00000003013	ENSGALG00000011444	ENSGALG00000022909	ENSGALG00000032087	ENSGALG00000032847
ENSGALG00000039764	ENSGALG00000015156	ENSGALG00000026233	ENSGALG00000001943	ENSGALG00000012245	ENSGALG00000026896	ENSGALG00000010718	ENSGALG00000003250	ENSGALG00000012292	ENSGALG00000020534
ENSGALG00000023188	ENSGALG00000008304	ENSGALG00000039181	ENSGALG00000011139	ENSGALG00000011533	ENSGALG00000031491	ENSGALG00000035656	ENSGALG00000033462	ENSGALG00000008764	ENSGALG00000013420
ENSGALG00000026299	ENSGALG00000008306	ENSGALG00000016556	ENSGALG00000040189	ENSGALG00000010661	ENSGALG00000041793	ENSGALG00000011609	ENSGALG00000002707	ENSGALG00000045319	ENSGALG00000014813
ENSGALG00000039182	ENSGALG00000008301	ENSGALG00000016558	ENSGALG00000042125	ENSGALG00000035722	ENSGALG00000008675	ENSGALG00000007337	ENSGALG00000012112	ENSGALG00000017362	ENSGALG00000042181
ENSGALG00000039186	ENSGALG00000024295	ENSGALG00000014957	ENSGALG00000038328	ENSGALG00000003891	ENSGALG00000001330	ENSGALG00000016951	ENSGALG00000027838	ENSGALG00000011225	ENSGALG00000010244
ENSGALG00000016552	ENSGALG00000005309	ENSGALG00000015398	ENSGALG00000004729	ENSGALG00000040910	ENSGALG00000033191	ENSGALG00000046663	ENSGALG00000044204	ENSGALG00000010175	ENSGALG00000010246
ENSGALG00000016551	ENSGALG00000000150	ENSGALG00000015396	ENSGALG00000016617	ENSGALG00000037017	ENSGALG00000039122	ENSGALG00000003065	ENSGALG00000045557	ENSGALG00000035030	ENSGALG00000040713
ENSGALG00000016559	ENSGALG00000011704	ENSGALG00000012206	ENSGALG00000038861	ENSGALG00000004812	ENSGALG00000040583	ENSGALG00000003068	ENSGALG00000002006	ENSGALG00000014877	ENSGALG00000029247
ENSGALG00000027984	ENSGALG00000017706	ENSGALG00000000795	ENSGALG00000001093	ENSGALG00000032145	ENSGALG00000040052	ENSGALG00000016289	ENSGALG00000002919	ENSGALG00000014876	ENSGALG00000014998
ENSGALG00000027989	ENSGALG00000007215	ENSGALG00000001770	ENSGALG00000010579	ENSGALG00000006410	ENSGALG00000023686	ENSGALG00000015226	ENSGALG00000012186	ENSGALG00000008359	ENSGALG00000012784
ENSGALG00000012072	ENSGALG00000000978	ENSGALG00000001774	ENSGALG00000005612	ENSGALG00000039882	ENSGALG00000012263	ENSGALG00000036172	ENSGALG00000031440	ENSGALG00000037940	ENSGALG00000004365
ENSGALG00000012075	ENSGALG00000015836	ENSGALG00000008494	ENSGALG00000043641	ENSGALG00000030567	ENSGALG00000046286	ENSGALG00000003663	ENSGALG00000039894	ENSGALG00000034990	ENSGALG00000012808
ENSGALG00000014952	ENSGALG00000005849	ENSGALG00000008493	ENSGALG00000000747	ENSGALG00000003539	ENSGALG00000046284	ENSGALG00000027561	ENSGALG00000003149	ENSGALG00000013764	ENSGALG00000016325
ENSGALG00000014956	ENSGALG00000005846	ENSGALG00000017092	ENSGALG00000039583	ENSGALG00000003130	ENSGALG00000035062	ENSGALG00000024034	ENSGALG00000020538	ENSGALG00000014938	ENSGALG00000005249
ENSGALG00000015391	ENSGALG00000012703	ENSGALG00000007320	ENSGALG00000016266	ENSGALG00000015157	ENSGALG00000004469	ENSGALG00000017227	ENSGALG00000027070	ENSGALG00000014933	ENSGALG00000027132
ENSGALG00000015390	ENSGALG00000008974	ENSGALG00000042104	ENSGALG00000014115	ENSGALG00000005305	ENSGALG00000030803	ENSGALG00000023444	ENSGALG00000009955	ENSGALG00000037332	ENSGALG00000039724
ENSGALG00000015397	ENSGALG00000021047	ENSGALG00000031571	ENSGALG00000014116	ENSGALG00000003099	ENSGALG00000025390	ENSGALG00000029989	ENSGALG00000009170	ENSGALG00000032585	ENSGALG00000013742
ENSGALG00000008238	ENSGALG00000016581	ENSGALG00000000802	ENSGALG00000011894	ENSGALG00000006655	ENSGALG00000027899	ENSGALG00000000895	ENSGALG00000036725	ENSGALG00000036807	ENSGALG00000028774
ENSGALG00000008239	ENSGALG00000014982	ENSGALG00000029709	ENSGALG00000011898	ENSGALG00000003441	ENSGALG00000006189	ENSGALG00000028825	ENSGALG00000041977	ENSGALG00000005006	ENSGALG00000010589
ENSGALG00000008230	ENSGALG00000014672	ENSGALG00000045676	ENSGALG00000044834	ENSGALG00000002452	ENSGALG00000002479	ENSGALG00000037603	ENSGALG00000040087	ENSGALG00000033974	ENSGALG00000009639
ENSGALG00000008231	ENSGALG00000005534	ENSGALG00000004918	ENSGALG00000046525	ENSGALG00000006817	ENSGALG00000030269	ENSGALG00000003357	ENSGALG00000042215	ENSGALG00000021231	ENSGALG00000006054
ENSGALG00000008236	ENSGALG00000000723	ENSGALG00000023347	ENSGALG00000044010	ENSGALG00000008979	ENSGALG00000003701	ENSGALG00000026013	ENSGALG00000016491	ENSGALG00000010850	ENSGALG00000006050
ENSGALG00000014041	ENSGALG00000006378	ENSGALG00000012761	ENSGALG00000037043	ENSGALG00000021040	ENSGALG00000035618	ENSGALG00000001950	ENSGALG00000045175	ENSGALG00000010857	ENSGALG00000033954
ENSGALG00000009549	ENSGALG00000007396	ENSGALG00000042543	ENSGALG00000005138	ENSGALG00000039222	ENSGALG00000027915	ENSGALG00000045740	ENSGALG00000025444	ENSGALG00000011847	ENSGALG00000039963
ENSGALG00000009544	ENSGALG00000012147	ENSGALG00000033919	ENSGALG00000007009	ENSGALG00000014981	ENSGALG00000044991	ENSGALG00000039898	ENSGALG00000030185	ENSGALG00000007798	ENSGALG00000008840
ENSGALG00000009547	ENSGALG00000001371	ENSGALG00000043632	ENSGALG00000024094	ENSGALG00000011005	ENSGALG00000035235	ENSGALG00000032843	ENSGALG00000023925	ENSGALG00000002564	ENSGALG00000004017
ENSGALG00000011677	ENSGALG00000007028	ENSGALG00000038656	ENSGALG00000012530	ENSGALG00000000724	ENSGALG00000026577	ENSGALG00000009958	ENSGALG00000024449	ENSGALG00000030707	ENSGALG00000026460
ENSGALG00000000790	ENSGALG00000002612	ENSGALG00000003078	ENSGALG00000027840	ENSGALG00000010352	ENSGALG00000039916	ENSGALG00000009959	ENSGALG00000023142	ENSGALG00000014569	ENSGALG00000008551
ENSGALG00000001777	ENSGALG00000036543	ENSGALG00000003073	ENSGALG00000040270	ENSGALG00000001378	ENSGALG00000025648	ENSGALG00000025692	ENSGALG00000025796	ENSGALG00000002159	ENSGALG00000017154
ENSGALG00000008496	ENSGALG00000004614	ENSGALG00000018352	ENSGALG00000001837	ENSGALG00000002616	ENSGALG00000027198	ENSGALG00000042184	ENSGALG00000008272	ENSGALG00000003201	ENSGALG00000032052
ENSGALG00000008491	ENSGALG00000004618	ENSGALG00000010836	ENSGALG00000001838	ENSGALG00000004613	ENSGALG00000009453	ENSGALG00000026261	ENSGALG00000009583	ENSGALG00000008288	ENSGALG00000017217
ENSGALG00000017091	ENSGALG00000013661	ENSGALG00000010835	ENSGALG00000017283	ENSGALG00000031015	ENSGALG00000033807	ENSGALG00000041398	ENSGALG00000005061	ENSGALG00000013095	ENSGALG00000001737
ENSGALG00000017098	ENSGALG00000039023	ENSGALG00000021539	ENSGALG00000007227	ENSGALG00000031011	ENSGALG00000045966	ENSGALG00000029246	ENSGALG00000010879	ENSGALG00000000004	ENSGALG00000029743
ENSGALG00000016949	ENSGALG00000043318	ENSGALG00000039682	ENSGALG00000008443	ENSGALG00000021027	ENSGALG00000029410	ENSGALG00000011017	ENSGALG00000011287	ENSGALG00000014066	ENSGALG00000033647
ENSGALG00000007326	ENSGALG00000005402	ENSGALG00000025542	ENSGALG00000008949	ENSGALG00000030657	ENSGALG00000035412	ENSGALG00000040553	ENSGALG00000037253	ENSGALG00000016036	ENSGALG00000018318
ENSGALG00000035406	ENSGALG00000016232	ENSGALG00000025541	ENSGALG00000039216	ENSGALG00000026551	ENSGALG00000046660	ENSGALG00000044706	ENSGALG00000002899	ENSGALG00000029724	ENSGALG00000015780
ENSGALG00000046387	ENSGALG00000015612	ENSGALG00000040418	ENSGALG00000039214	ENSGALG00000012131	ENSGALG00000040626	ENSGALG00000042939	ENSGALG00000037678	ENSGALG00000040068	ENSGALG00000044428
ENSGALG00000037807	ENSGALG00000010884	ENSGALG00000015215	ENSGALG00000016605	ENSGALG00000008606	ENSGALG00000042572	ENSGALG00000007016	ENSGALG00000037773	ENSGALG00000003015	ENSGALG00000035768
ENSGALG00000046656	ENSGALG00000017350	ENSGALG00000015218	ENSGALG00000045534	ENSGALG00000041552	ENSGALG00000043625	ENSGALG00000004590	ENSGALG00000033453	ENSGALG00000003016	ENSGALG00000016420
ENSGALG00000028471	ENSGALG00000017828	ENSGALG00000024395	ENSGALG00000010385	ENSGALG00000009086	ENSGALG00000038647	ENSGALG00000028016	ENSGALG00000004282	ENSGALG00000020390	ENSGALG00000017291
ENSGALG00000028473	ENSGALG00000015461	ENSGALG00000010199	ENSGALG00000005699	ENSGALG00000017358	ENSGALG00000040985	ENSGALG00000006976	ENSGALG00000012032	ENSGALG00000033661	ENSGALG00000036713
ENSGALG00000035980	ENSGALG00000015465	ENSGALG00000010192	ENSGALG00000004645	ENSGALG00000017823	ENSGALG00000036955	ENSGALG00000016323	ENSGALG00000031534	ENSGALG00000015908	ENSGALG00000033178
ENSGALG00000045678	ENSGALG00000009870	ENSGALG00000010197	ENSGALG00000019261	ENSGALG00000017825	ENSGALG00000025149	ENSGALG00000029615	ENSGALG00000004045	ENSGALG00000015906	ENSGALG00000008154
ENSGALG00000042540	ENSGALG00000040335	ENSGALG00000000615	ENSGALG00000038018	ENSGALG00000034013	ENSGALG00000028409	ENSGALG00000007531	ENSGALG00000040030	ENSGALG00000013535	ENSGALG00000007932
ENSGALG00000006513	ENSGALG00000010147	ENSGALG00000031684	ENSGALG00000014447	ENSGALG00000000396	ENSGALG00000023844	ENSGALG00000000843	ENSGALG00000033641	ENSGALG00000046571	ENSGALG00000042948
ENSGALG00000006512	ENSGALG00000033522	ENSGALG00000031681	ENSGALG00000012295	ENSGALG00000001441	ENSGALG00000029823	ENSGALG00000028430	ENSGALG00000007191	ENSGALG00000041861	ENSGALG00000012915
ENSGALG00000006516	ENSGALG00000033520	ENSGALG00000031680	ENSGALG00000016105	ENSGALG00000030070	ENSGALG00000027825	ENSGALG00000042508	ENSGALG00000001907	ENSGALG00000045675	ENSGALG00000036988
ENSGALG00000038651	ENSGALG00000032349	ENSGALG00000006756	ENSGALG00000044098	ENSGALG00000036666	ENSGALG00000010792	ENSGALG00000008844	ENSGALG00000023023	ENSGALG00000025881	ENSGALG00000004858
ENSGALG00000003079	ENSGALG00000019796	ENSGALG00000011823	ENSGALG00000005714	ENSGALG00000033521	ENSGALG00000046174	ENSGALG00000012466	ENSGALG00000015297	ENSGALG00000016440	ENSGALG00000000357
ENSGALG00000008807	ENSGALG00000015662	ENSGALG00000011822	ENSGALG00000010174	ENSGALG00000045059	ENSGALG00000042660	ENSGALG00000033557	ENSGALG00000042795	ENSGALG00000011149	ENSGALG00000043861
ENSGALG00000008806	ENSGALG00000013493	ENSGALG00000028316	ENSGALG00000041762	ENSGALG00000012814	ENSGALG00000028822	ENSGALG00000032181	ENSGALG00000038710	ENSGALG00000040227	ENSGALG00000021636
ENSGALG00000039685	ENSGALG00000012364	ENSGALG00000001252	ENSGALG00000007713	ENSGALG00000026328	ENSGALG00000045552	ENSGALG00000003265	ENSGALG00000012505	ENSGALG00000040229	ENSGALG00000027165
ENSGALG00000039686	ENSGALG00000009477	ENSGALG00000007483	ENSGALG00000030009	ENSGALG00000041275	ENSGALG00000005580	ENSGALG00000004285	ENSGALG00000002759	ENSGALG00000010230	ENSGALG00000008932
ENSGALG00000016293	ENSGALG00000009470	ENSGALG00000006282	ENSGALG00000038259	ENSGALG00000001606	ENSGALG00000041669	ENSGALG00000006604	ENSGALG00000012747	ENSGALG00000009100	ENSGALG00000015090
ENSGALG00000016292	ENSGALG00000013969	ENSGALG00000006286	ENSGALG00000030783	ENSGALG00000010433	ENSGALG00000003356	ENSGALG00000016909	ENSGALG00000012748	ENSGALG00000030424	ENSGALG00000005966
ENSGALG00000015925	ENSGALG00000009293	ENSGALG00000036163	ENSGALG00000012821	ENSGALG00000016875	ENSGALG00000039616	ENSGALG00000044279	ENSGALG00000015540	ENSGALG00000002706	ENSGALG00000041687
ENSGALG00000015923	ENSGALG00000007299	ENSGALG00000007158	ENSGALG00000029635	ENSGALG00000016878	ENSGALG00000007478	ENSGALG00000029296	ENSGALG00000036282	ENSGALG00000012766	ENSGALG00000008152
ENSGALG00000013511	ENSGALG00000045940	ENSGALG00000045821	ENSGALG00000029632	ENSGALG00000007527	ENSGALG00000035751	ENSGALG00000007606	ENSGALG00000019276	ENSGALG00000017076	ENSGALG00000012171
ENSGALG00000026139	ENSGALG00000031265	ENSGALG00000002506	ENSGALG00000037326	ENSGALG00000009292	ENSGALG00000045747	ENSGALG00000003385	ENSGALG00000023517	ENSGALG00000028142	ENSGALG00000008056
ENSGALG00000010196	ENSGALG00000046412	ENSGALG00000003670	ENSGALG00000002485	ENSGALG00000044303	ENSGALG00000037037	ENSGALG00000033643	ENSGALG00000026598	ENSGALG00000038978	ENSGALG00000033607
ENSGALG00000000613	ENSGALG00000004176	ENSGALG00000031303	ENSGALG00000003750	ENSGALG00000003995	ENSGALG00000025694	ENSGALG00000044845	ENSGALG00000023510	ENSGALG00000044326	ENSGALG00000030719
ENSGALG00000009732	ENSGALG00000004174	ENSGALG00000032645	ENSGALG00000034112	ENSGALG00000004179	ENSGALG00000014812	ENSGALG00000041414	ENSGALG00000013624	ENSGALG00000021869	ENSGALG00000039380
ENSGALG00000009731	ENSGALG00000045168	ENSGALG00000015017	ENSGALG00000022696	ENSGALG00000009791	ENSGALG00000029696	ENSGALG00000023818	ENSGALG00000017394	ENSGALG00000011514	ENSGALG00000002144
ENSGALG00000006750	ENSGALG00000040101	ENSGALG00000036942	ENSGALG00000023122	ENSGALG00000029142	ENSGALG00000040081	ENSGALG00000001824	ENSGALG00000026625	ENSGALG00000010645	ENSGALG00000041370
ENSGALG00000006757	ENSGALG00000000218	ENSGALG00000036944	ENSGALG00000005567	ENSGALG00000011423	ENSGALG00000007900	ENSGALG00000003400	ENSGALG00000030866	ENSGALG00000006431	ENSGALG00000031966
ENSGALG00000001250	ENSGALG00000041478	ENSGALG00000026396	ENSGALG00000037336	ENSGALG00000011426	ENSGALG00000045075	ENSGALG00000003401	ENSGALG00000016350	ENSGALG00000030583	ENSGALG00000011664
ENSGALG00000001253	ENSGALG00000002107	ENSGALG00000033278	ENSGALG00000046098	ENSGALG00000035636	ENSGALG00000006367	ENSGALG00000016099	ENSGALG00000001647	ENSGALG00000030800	ENSGALG00000016979
ENSGALG00000007481	ENSGALG00000038413	ENSGALG00000005147	ENSGALG00000007076	ENSGALG00000020793	ENSGALG00000026548	ENSGALG00000006080	ENSGALG00000023279	ENSGALG00000014847	ENSGALG00000046643
ENSGALG00000006283	ENSGALG00000033772	ENSGALG00000033891	ENSGALG00000007070	ENSGALG00000018265	ENSGALG00000042650	ENSGALG00000042008	ENSGALG00000037325	ENSGALG00000014840	ENSGALG00000037167
ENSGALG00000006284	ENSGALG00000033771	ENSGALG00000033894	ENSGALG00000007079	ENSGALG00000016508	ENSGALG00000032682	ENSGALG00000008798	ENSGALG00000044153	ENSGALG00000046170	ENSGALG00000019036
ENSGALG00000007151	ENSGALG00000004236	ENSGALG00000033898	ENSGALG00000031595	ENSGALG00000014901	ENSGALG00000025615	ENSGALG00000024979	ENSGALG00000041238	ENSGALG00000020736	ENSGALG00000015209
ENSGALG00000042838	ENSGALG00000004238	ENSGALG00000039337	ENSGALG00000027305	ENSGALG00000029434	ENSGALG00000027758	ENSGALG00000007767	ENSGALG00000027501	ENSGALG00000024490	ENSGALG00000042001
ENSGALG00000042839	ENSGALG00000030235	ENSGALG00000039339	ENSGALG00000013352	ENSGALG00000045787	ENSGALG00000009286	ENSGALG00000032304	ENSGALG00000010736	ENSGALG00000039245	ENSGALG00000036935
ENSGALG00000002501	ENSGALG00000016509	ENSGALG00000041807	ENSGALG00000012401	ENSGALG00000007311	ENSGALG00000030187	ENSGALG00000009431	ENSGALG00000037746	ENSGALG00000040503	ENSGALG00000033260
ENSGALG00000002504	ENSGALG00000013759	ENSGALG00000041802	ENSGALG00000000540	ENSGALG00000003563	ENSGALG00000030959	ENSGALG00000033811	ENSGALG00000025743	ENSGALG00000015301	ENSGALG00000021345
ENSGALG00000003674	ENSGALG00000016506	ENSGALG00000012620	ENSGALG00000007793	ENSGALG00000033920	ENSGALG00000013740	ENSGALG00000028230	ENSGALG00000030614	ENSGALG00000007040	ENSGALG00000041447
ENSGALG00000032640	ENSGALG00000025786	ENSGALG00000020005	ENSGALG00000007791	ENSGALG00000002311	ENSGALG00000000067	ENSGALG00000008930	ENSGALG00000009680	ENSGALG00000005944	ENSGALG00000010967
ENSGALG00000032642	ENSGALG00000008265	ENSGALG00000002260	ENSGALG00000043107	ENSGALG00000043391	ENSGALG00000031853	ENSGALG00000021405	ENSGALG00000007357	ENSGALG00000005947	ENSGALG00000027583
ENSGALG00000032644	ENSGALG00000031843	ENSGALG00000002263	ENSGALG00000033570	ENSGALG00000021262	ENSGALG00000036006	ENSGALG00000010313	ENSGALG00000041604	ENSGALG00000008076	ENSGALG00000011178
ENSGALG00000043879	ENSGALG00000011621	ENSGALG00000014508	ENSGALG00000033572	ENSGALG00000003046	ENSGALG00000046612	ENSGALG00000045019	ENSGALG00000038666	ENSGALG00000015409	ENSGALG00000040232
ENSGALG00000032647	ENSGALG00000011993	ENSGALG00000027096	ENSGALG00000033877	ENSGALG00000013383	ENSGALG00000023308	ENSGALG00000011958	ENSGALG00000015935	ENSGALG00000003837	ENSGALG00000007267
ENSGALG00000040994	ENSGALG00000007315	ENSGALG00000013994	ENSGALG00000008537	ENSGALG00000015978	ENSGALG00000022955	ENSGALG00000036871	ENSGALG00000010189	ENSGALG00000005299	ENSGALG00000002725
ENSGALG00000043025	ENSGALG00000000838	ENSGALG00000029836	ENSGALG00000040157	ENSGALG00000028627	ENSGALG00000040078	ENSGALG00000016196	ENSGALG00000001263	ENSGALG00000038226	ENSGALG00000013795
ENSGALG00000044064	ENSGALG00000031542	ENSGALG00000037522	ENSGALG00000041409	ENSGALG00000008014	ENSGALG00000028985	ENSGALG00000013348	ENSGALG00000007149	ENSGALG00000015645	ENSGALG00000013793
ENSGALG00000026421	ENSGALG00000037872	ENSGALG00000009241	ENSGALG00000034910	ENSGALG00000017419	ENSGALG00000043443	ENSGALG00000031889	ENSGALG00000022887	ENSGALG00000045182	ENSGALG00000029968
ENSGALG00000026422	ENSGALG00000005922	ENSGALG00000010973	ENSGALG00000004268	ENSGALG00000036196	ENSGALG00000025174	ENSGALG00000008520	ENSGALG00000034187	ENSGALG00000011442	ENSGALG00000008405
ENSGALG00000026428	ENSGALG00000005077	ENSGALG00000010976	ENSGALG00000016964	ENSGALG00000007101	ENSGALG00000030108	ENSGALG00000017129	ENSGALG00000006702	ENSGALG00000043587	ENSGALG00000005657
ENSGALG00000022739	ENSGALG00000005070	ENSGALG00000025861	ENSGALG00000031511	ENSGALG00000002554	ENSGALG00000034152	ENSGALG00000029102	ENSGALG00000035138	ENSGALG00000010333	ENSGALG00000010077
ENSGALG00000041112	ENSGALG00000042510	ENSGALG00000027591	ENSGALG00000031512	ENSGALG00000002880	ENSGALG00000018296	ENSGALG00000001569	ENSGALG00000003081	ENSGALG00000030969	ENSGALG00000035281
ENSGALG00000005146	ENSGALG00000013064	ENSGALG00000035017	ENSGALG00000044251	ENSGALG00000004480	ENSGALG00000027416	ENSGALG00000041432	ENSGALG00000032860	ENSGALG00000016529	ENSGALG00000007659
ENSGALG00000023066	ENSGALG00000030363	ENSGALG00000013232	ENSGALG00000006575	ENSGALG00000014537	ENSGALG00000041030	ENSGALG00000003233	ENSGALG00000033244	ENSGALG00000012061	ENSGALG00000042330
ENSGALG00000031640	ENSGALG00000009001	ENSGALG00000039473	ENSGALG00000002050	ENSGALG00000043455	ENSGALG00000031531	ENSGALG00000032468	ENSGALG00000044641	ENSGALG00000015388	ENSGALG00000042339
ENSGALG00000012621	ENSGALG00000042117	ENSGALG00000039474	ENSGALG00000035140	ENSGALG00000038128	ENSGALG00000040699	ENSGALG00000026285	ENSGALG00000043064	ENSGALG00000044913	ENSGALG00000039096
ENSGALG00000012624	ENSGALG00000008836	ENSGALG00000012543	ENSGALG00000026762	ENSGALG00000034741	ENSGALG00000041630	ENSGALG00000036936	ENSGALG00000008727	ENSGALG00000016955	ENSGALG00000016142
ENSGALG00000012627	ENSGALG00000016779	ENSGALG00000012545	ENSGALG00000013537	ENSGALG00000003919	ENSGALG00000043674	ENSGALG00000016475	ENSGALG00000012944	ENSGALG00000040625	ENSGALG00000037901
ENSGALG00000022891	ENSGALG00000016772	ENSGALG00000029199	ENSGALG00000025521	ENSGALG00000003913	ENSGALG00000025509	ENSGALG00000012575	ENSGALG00000009842	ENSGALG00000008164	ENSGALG00000028267
ENSGALG00000037077	ENSGALG00000005279	ENSGALG00000011162	ENSGALG00000001279	ENSGALG00000028815	ENSGALG00000038994	ENSGALG00000034960	ENSGALG00000005284	ENSGALG00000008162	ENSGALG00000033100
ENSGALG00000020003	ENSGALG00000037246	ENSGALG00000008380	ENSGALG00000033251	ENSGALG00000040181	ENSGALG00000010288	ENSGALG00000006134	ENSGALG00000010139	ENSGALG00000002080	ENSGALG00000014645
ENSGALG00000039801	ENSGALG00000001223	ENSGALG00000008381	ENSGALG00000025887	ENSGALG00000000430	ENSGALG00000004367	ENSGALG00000007840	ENSGALG00000042275	ENSGALG00000010822	ENSGALG00000012947
ENSGALG00000002262	ENSGALG00000002558	ENSGALG00000001862	ENSGALG00000016442	ENSGALG00000005407	ENSGALG00000038714	ENSGALG00000035360	ENSGALG00000037508	ENSGALG00000008811	ENSGALG00000001459
ENSGALG00000043405	ENSGALG00000002881	ENSGALG00000001860	ENSGALG00000034328	ENSGALG00000006179	ENSGALG00000028573	ENSGALG00000037717	ENSGALG00000042895	ENSGALG00000008813	ENSGALG00000031668
ENSGALG00000013990	ENSGALG00000002882	ENSGALG00000008659	ENSGALG00000000461	ENSGALG00000017200	ENSGALG00000027874	ENSGALG00000006855	ENSGALG00000002831	ENSGALG00000016285	ENSGALG00000036545
ENSGALG00000037527	ENSGALG00000003684	ENSGALG00000034970	ENSGALG00000010237	ENSGALG00000003273	ENSGALG00000015486	ENSGALG00000005656	ENSGALG00000016304	ENSGALG00000006749	ENSGALG00000012356
ENSGALG00000042213	ENSGALG00000037867	ENSGALG00000034971	ENSGALG00000001331	ENSGALG00000004725	ENSGALG00000043972	ENSGALG00000031424	ENSGALG00000013971	ENSGALG00000005158	ENSGALG00000003987
ENSGALG00000009246	ENSGALG00000030752	ENSGALG00000034973	ENSGALG00000004199	ENSGALG00000005897	ENSGALG00000040723	ENSGALG00000001977	ENSGALG00000038399	ENSGALG00000011116	ENSGALG00000011181
ENSGALG00000009240	ENSGALG00000038129	ENSGALG00000008652	ENSGALG00000039120	ENSGALG00000032138	ENSGALG00000020943	ENSGALG00000036356	ENSGALG00000018276	ENSGALG00000040212	ENSGALG00000019094
ENSGALG00000027594	ENSGALG00000025165	ENSGALG00000000408	ENSGALG00000042633	ENSGALG00000038864	ENSGALG00000044364	ENSGALG00000004474	ENSGALG00000016537	ENSGALG00000005398	ENSGALG00000014977
ENSGALG00000035013	ENSGALG00000014281	ENSGALG00000000402	ENSGALG00000014355	ENSGALG00000009533	ENSGALG00000042944	ENSGALG00000033025	ENSGALG00000029445	ENSGALG00000026192	ENSGALG00000006074
ENSGALG00000013235	ENSGALG00000008569	ENSGALG00000000401	ENSGALG00000010000	ENSGALG00000016067	ENSGALG00000025583	ENSGALG00000035042	ENSGALG00000006530	ENSGALG00000017021	ENSGALG00000009016
ENSGALG00000039472	ENSGALG00000008563	ENSGALG00000006127	ENSGALG00000038541	ENSGALG00000016062	ENSGALG00000041579	ENSGALG00000021395	ENSGALG00000009012	ENSGALG00000040005	ENSGALG00000008827
ENSGALG00000012540	ENSGALG00000001429	ENSGALG00000007839	ENSGALG00000023576	ENSGALG00000028135	ENSGALG00000025003	ENSGALG00000037904	ENSGALG00000000583	ENSGALG00000005638	ENSGALG00000015235
ENSGALG00000029198	ENSGALG00000001726	ENSGALG00000033416	ENSGALG00000041556	ENSGALG00000034303	ENSGALG00000036361	ENSGALG00000044399	ENSGALG00000045846	ENSGALG00000002001	ENSGALG00000014721
ENSGALG00000011164	ENSGALG00000041102	ENSGALG00000034194	ENSGALG00000024335	ENSGALG00000035959	ENSGALG00000030031	ENSGALG00000025441	ENSGALG00000045841	ENSGALG00000038535	ENSGALG00000038041
ENSGALG00000011168	ENSGALG00000013967	ENSGALG00000021743	ENSGALG00000012265	ENSGALG00000004963	ENSGALG00000032897	ENSGALG00000011035	ENSGALG00000029817	ENSGALG00000003355	ENSGALG00000005206
ENSGALG00000027834	ENSGALG00000011131	ENSGALG00000038853	ENSGALG00000011518	ENSGALG00000004965	ENSGALG00000002847	ENSGALG00000027967	ENSGALG00000038876	ENSGALG00000039615	ENSGALG00000001183
ENSGALG00000008389	ENSGALG00000040185	ENSGALG00000038851	ENSGALG00000031416	ENSGALG00000011304	ENSGALG00000026621	ENSGALG00000008297	ENSGALG00000009387	ENSGALG00000011528	ENSGALG00000007178
ENSGALG00000005385	ENSGALG00000008608	ENSGALG00000012787	ENSGALG00000035706	ENSGALG00000036218	ENSGALG00000030863	ENSGALG00000031839	ENSGALG00000046360	ENSGALG00000034081	ENSGALG00000002525
ENSGALG00000005383	ENSGALG00000001527	ENSGALG00000014331	ENSGALG00000016173	ENSGALG00000005614	ENSGALG00000029623	ENSGALG00000005524	ENSGALG00000039595	ENSGALG00000042297	ENSGALG00000014298
ENSGALG00000000409	ENSGALG00000001525	ENSGALG00000029970	ENSGALG00000011254	ENSGALG00000041643	ENSGALG00000037977	ENSGALG00000031007	ENSGALG00000041517	ENSGALG00000030570	ENSGALG00000008572
ENSGALG00000000404	ENSGALG00000007804	ENSGALG00000029971	ENSGALG00000000374	ENSGALG00000002064	ENSGALG00000041922	ENSGALG00000017321	ENSGALG00000012196	ENSGALG00000026674	ENSGALG00000029811
ENSGALG00000006121	ENSGALG00000038325	ENSGALG00000025275	ENSGALG00000007747	ENSGALG00000007611	ENSGALG00000025475	ENSGALG00000037088	ENSGALG00000014106	ENSGALG00000023757	ENSGALG00000003243
ENSGALG00000007835	ENSGALG00000036789	ENSGALG00000013814	ENSGALG00000033058	ENSGALG00000007610	ENSGALG00000001054	ENSGALG00000033981	ENSGALG00000000674	ENSGALG00000016419	ENSGALG00000021729
ENSGALG00000044580	ENSGALG00000005894	ENSGALG00000017018	ENSGALG00000021658	ENSGALG00000004578	ENSGALG00000011957	ENSGALG00000045196	ENSGALG00000034865	ENSGALG00000015141	ENSGALG00000008437
ENSGALG00000043243	ENSGALG00000021738	ENSGALG00000017019	ENSGALG00000039532	ENSGALG00000039589	ENSGALG00000034569	ENSGALG00000014976	ENSGALG00000032836	ENSGALG00000005314	ENSGALG00000008088
ENSGALG00000002719	ENSGALG00000019690	ENSGALG00000017011	ENSGALG00000012876	ENSGALG00000026031	ENSGALG00000033344	ENSGALG00000002321	ENSGALG00000038773	ENSGALG00000041978	ENSGALG00000001109
ENSGALG00000004711	ENSGALG00000013061	ENSGALG00000017012	ENSGALG00000036795	ENSGALG00000038981	ENSGALG00000041205	ENSGALG00000007300	ENSGALG00000030548	ENSGALG00000014995	ENSGALG00000004347
ENSGALG00000004719	ENSGALG00000041337	ENSGALG00000000881	ENSGALG00000014262	ENSGALG00000029576	ENSGALG00000017864	ENSGALG00000037138	ENSGALG00000008326	ENSGALG00000014992	ENSGALG00000004834
ENSGALG00000043935	ENSGALG00000009634	ENSGALG00000046309	ENSGALG00000008367	ENSGALG00000008092	ENSGALG00000017862	ENSGALG00000045374	ENSGALG00000034876	ENSGALG00000040558	ENSGALG00000043750
ENSGALG00000003568	ENSGALG00000025284	ENSGALG00000017902	ENSGALG00000017186	ENSGALG00000008094	ENSGALG00000033441	ENSGALG00000002325	ENSGALG00000007234	ENSGALG00000005505	ENSGALG00000023761
ENSGALG00000030998	ENSGALG00000016930	ENSGALG00000034358	ENSGALG00000038488	ENSGALG00000008096	ENSGALG00000011856	ENSGALG00000043386	ENSGALG00000000950	ENSGALG00000011900	ENSGALG00000009925
ENSGALG00000023451	ENSGALG00000016936	ENSGALG00000034352	ENSGALG00000035516	ENSGALG00000031467	ENSGALG00000040673	ENSGALG00000005208	ENSGALG00000032287	ENSGALG00000007905	ENSGALG00000028551
ENSGALG00000010538	ENSGALG00000009392	ENSGALG00000044235	ENSGALG00000003465	ENSGALG00000036567	ENSGALG00000040148	ENSGALG00000034917	ENSGALG00000012092	ENSGALG00000033694	ENSGALG00000025352
ENSGALG00000006829	ENSGALG00000016065	ENSGALG00000000713	ENSGALG00000037913	ENSGALG00000004370	ENSGALG00000042161	ENSGALG00000003696	ENSGALG00000044735	ENSGALG00000008744	ENSGALG00000008321
ENSGALG00000006822	ENSGALG00000035952	ENSGALG00000028788	ENSGALG00000033110	ENSGALG00000028302	ENSGALG00000035677	ENSGALG00000000284	ENSGALG00000000748	ENSGALG00000035836	ENSGALG00000009492
ENSGALG00000013037	ENSGALG00000011300	ENSGALG00000035906	ENSGALG00000041900	ENSGALG00000005132	ENSGALG00000026904	ENSGALG00000012444	ENSGALG00000035274	ENSGALG00000011206	ENSGALG00000009491
ENSGALG00000038858	ENSGALG00000005617	ENSGALG00000011332	ENSGALG00000009341	ENSGALG00000042419	ENSGALG00000041773	ENSGALG00000025738	ENSGALG00000015721	ENSGALG00000010156	ENSGALG00000036736
ENSGALG00000015069	ENSGALG00000041644	ENSGALG00000045034	ENSGALG00000000611	ENSGALG00000002216	ENSGALG00000039193	ENSGALG00000008436	ENSGALG00000014189	ENSGALG00000033867	ENSGALG00000002771
ENSGALG00000015064	ENSGALG00000002066	ENSGALG00000044794	ENSGALG00000010083	ENSGALG00000003165	ENSGALG00000039197	ENSGALG00000029766	ENSGALG00000042357	ENSGALG00000030065	ENSGALG00000028744
ENSGALG00000014335	ENSGALG00000002397	ENSGALG00000044792	ENSGALG00000036856	ENSGALG00000024871	ENSGALG00000008229	ENSGALG00000041516	ENSGALG00000012886	ENSGALG00000040796	ENSGALG00000026278
ENSGALG00000008419	ENSGALG00000016267	ENSGALG00000005644	ENSGALG00000022980	ENSGALG00000010929	ENSGALG00000044930	ENSGALG00000012227	ENSGALG00000030845	ENSGALG00000011696	ENSGALG00000039206
ENSGALG00000008414	ENSGALG00000027633	ENSGALG00000033996	ENSGALG00000035800	ENSGALG00000039420	ENSGALG00000037838	ENSGALG00000006473	ENSGALG00000016412	ENSGALG00000016988	ENSGALG00000011068
ENSGALG00000010543	ENSGALG00000013569	ENSGALG00000031734	ENSGALG00000008074	ENSGALG00000008682	ENSGALG00000030320	ENSGALG00000002200	ENSGALG00000015683	ENSGALG00000016985	ENSGALG00000011937
ENSGALG00000010541	ENSGALG00000015246	ENSGALG00000031736	ENSGALG00000044540	ENSGALG00000016880	ENSGALG00000001264	ENSGALG00000003153	ENSGALG00000019284	ENSGALG00000016986	ENSGALG00000014184
ENSGALG00000017010	ENSGALG00000012216	ENSGALG00000037674	ENSGALG00000043133	ENSGALG00000046193	ENSGALG00000032652	ENSGALG00000030540	ENSGALG00000034504	ENSGALG00000005933	ENSGALG00000015687
ENSGALG00000021193	ENSGALG00000011543	ENSGALG00000002695	ENSGALG00000036751	ENSGALG00000002769	ENSGALG00000039872	ENSGALG00000027069	ENSGALG00000042538	ENSGALG00000037375	ENSGALG00000014226
ENSGALG00000044239	ENSGALG00000035773	ENSGALG00000002690	ENSGALG00000032365	ENSGALG00000000944	ENSGALG00000043413	ENSGALG00000040260	ENSGALG00000008850	ENSGALG00000042505	ENSGALG00000013943
ENSGALG00000016053	ENSGALG00000030552	ENSGALG00000035129	ENSGALG00000030739	ENSGALG00000031160	ENSGALG00000029186	ENSGALG00000037467	ENSGALG00000006783	ENSGALG00000035903	ENSGALG00000040833
ENSGALG00000016052	ENSGALG00000036568	ENSGALG00000003349	ENSGALG00000030889	ENSGALG00000040735	ENSGALG00000040238	ENSGALG00000003427	ENSGALG00000002579	ENSGALG00000029324	ENSGALG00000041494
ENSGALG00000016059	ENSGALG00000003584	ENSGALG00000003348	ENSGALG00000030886	ENSGALG00000040737	ENSGALG00000000474	ENSGALG00000003420	ENSGALG00000038803	ENSGALG00000005268	ENSGALG00000003743
ENSGALG00000016058	ENSGALG00000016437	ENSGALG00000003340	ENSGALG00000030881	ENSGALG00000039155	ENSGALG00000010226	ENSGALG00000023083	ENSGALG00000031525	ENSGALG00000005269	ENSGALG00000010335
ENSGALG00000029781	ENSGALG00000001634	ENSGALG00000003345	ENSGALG00000012695	ENSGALG00000002408	ENSGALG00000037438	ENSGALG00000025215	ENSGALG00000041626	ENSGALG00000007114	ENSGALG00000042048
ENSGALG00000004998	ENSGALG00000009935	ENSGALG00000026837	ENSGALG00000042741	ENSGALG00000014361	ENSGALG00000033404	ENSGALG00000005512	ENSGALG00000007638	ENSGALG00000007112	ENSGALG00000016998
ENSGALG00000004991	ENSGALG00000015166	ENSGALG00000026834	ENSGALG00000036647	ENSGALG00000009318	ENSGALG00000004760	ENSGALG00000013641	ENSGALG00000030303	ENSGALG00000043440	ENSGALG00000000857
ENSGALG00000004997	ENSGALG00000008684	ENSGALG00000019087	ENSGALG00000008501	ENSGALG00000008944	ENSGALG00000033187	ENSGALG00000012118	ENSGALG00000043087	ENSGALG00000038136	ENSGALG00000005016
ENSGALG00000011330	ENSGALG00000005336	ENSGALG00000002960	ENSGALG00000009450	ENSGALG00000008945	ENSGALG00000025937	ENSGALG00000003878	ENSGALG00000001918	ENSGALG00000017156	ENSGALG00000034950
ENSGALG00000005646	ENSGALG00000005337	ENSGALG00000038522	ENSGALG00000041452	ENSGALG00000045533	ENSGALG00000002028	ENSGALG00000004424	ENSGALG00000042784	ENSGALG00000042577	ENSGALG00000008855
ENSGALG00000010061	ENSGALG00000009480	ENSGALG00000038527	ENSGALG00000041988	ENSGALG00000014607	ENSGALG00000038941	ENSGALG00000032324	ENSGALG00000027796	ENSGALG00000003923	ENSGALG00000007127
ENSGALG00000033997	ENSGALG00000031932	ENSGALG00000033601	ENSGALG00000002165	ENSGALG00000011386	ENSGALG00000031426	ENSGALG00000032975	ENSGALG00000028567	ENSGALG00000005430	ENSGALG00000001502
ENSGALG00000006598	ENSGALG00000005483	ENSGALG00000004521	ENSGALG00000004254	ENSGALG00000011388	ENSGALG00000040921	ENSGALG00000038433	ENSGALG00000005353	ENSGALG00000010745	ENSGALG00000026157
ENSGALG00000001048	ENSGALG00000009157	ENSGALG00000041539	ENSGALG00000027994	ENSGALG00000028876	ENSGALG00000040922	ENSGALG00000003299	ENSGALG00000031916	ENSGALG00000037778	ENSGALG00000039177
ENSGALG00000035299	ENSGALG00000010481	ENSGALG00000038951	ENSGALG00000015385	ENSGALG00000010035	ENSGALG00000035894	ENSGALG00000006027	ENSGALG00000034437	ENSGALG00000036798	ENSGALG00000035453
ENSGALG00000042325	ENSGALG00000017289	ENSGALG00000038954	ENSGALG00000000784	ENSGALG00000010034	ENSGALG00000032279	ENSGALG00000007080	ENSGALG00000004741	ENSGALG00000013073	ENSGALG00000029753
ENSGALG00000042320	ENSGALG00000017282	ENSGALG00000046647	ENSGALG00000037816	ENSGALG00000007926	ENSGALG00000041914	ENSGALG00000003507	ENSGALG00000005839	ENSGALG00000009504	ENSGALG00000038688
ENSGALG00000003344	ENSGALG00000016883	ENSGALG00000013591	ENSGALG00000044130	ENSGALG00000003336	ENSGALG00000042911	ENSGALG00000033362	ENSGALG00000005830	ENSGALG00000009507	ENSGALG00000015267
ENSGALG00000026838	ENSGALG00000002761	ENSGALG00000013594	ENSGALG00000045660	ENSGALG00000005998	ENSGALG00000019228	ENSGALG00000009024	ENSGALG00000013001	ENSGALG00000013858	ENSGALG00000029512
ENSGALG00000002969	ENSGALG00000031167	ENSGALG00000012244	ENSGALG00000004907	ENSGALG00000005992	ENSGALG00000039014	ENSGALG00000008034	ENSGALG00000008466	ENSGALG00000010502	ENSGALG00000006700
ENSGALG00000002967	ENSGALG00000031168	ENSGALG00000041267	ENSGALG00000008160	ENSGALG00000014194	ENSGALG00000027343	ENSGALG00000005253	ENSGALG00000010018	ENSGALG00000035447	ENSGALG00000004397
ENSGALG00000002964	ENSGALG00000030411	ENSGALG00000014164	ENSGALG00000013506	ENSGALG00000017363	ENSGALG00000017819	ENSGALG00000000557	ENSGALG00000010013	ENSGALG00000035949	ENSGALG00000041124
ENSGALG00000038528	ENSGALG00000033144	ENSGALG00000011534	ENSGALG00000025554	ENSGALG00000012909	ENSGALG00000035810	ENSGALG00000002578	ENSGALG00000038573	ENSGALG00000043672	ENSGALG00000000452
ENSGALG00000034655	ENSGALG00000006891	ENSGALG00000044805	ENSGALG00000012456	ENSGALG00000014457	ENSGALG00000037082	ENSGALG00000032198	ENSGALG00000008784	ENSGALG00000025506	ENSGALG00000006118
ENSGALG00000033608	ENSGALG00000041956	ENSGALG00000007403	ENSGALG00000042807	ENSGALG00000046258	ENSGALG00000028961	ENSGALG00000027520	ENSGALG00000029012	ENSGALG00000014122	ENSGALG00000017266
ENSGALG00000004696	ENSGALG00000039113	ENSGALG00000007409	ENSGALG00000036956	ENSGALG00000003861	ENSGALG00000040306	ENSGALG00000002046	ENSGALG00000005739	ENSGALG00000014127	ENSGALG00000033163
ENSGALG00000004693	ENSGALG00000014365	ENSGALG00000035729	ENSGALG00000036953	ENSGALG00000035850	ENSGALG00000044536	ENSGALG00000038681	ENSGALG00000045288	ENSGALG00000004369	ENSGALG00000044745
ENSGALG00000004691	ENSGALG00000014362	ENSGALG00000031387	ENSGALG00000041832	ENSGALG00000035853	ENSGALG00000043051	ENSGALG00000036133		ENSGALG00000010930	ENSGALG00000040368
ENSGALG00000039609	ENSGALG00000009312	ENSGALG00000034095	ENSGALG00000029820	ENSGALG00000011226	ENSGALG00000046400	ENSGALG00000044031		ENSGALG00000039432	ENSGALG00000007778
ENSGALG00000033385	ENSGALG00000029268	ENSGALG00000004325	ENSGALG00000027823	ENSGALG00000034811	ENSGALG00000046405	ENSGALG00000025305		ENSGALG00000009901
ENSGALG00000026007	ENSGALG00000011076	ENSGALG00000028331	ENSGALG00000000419	ENSGALG00000034818	ENSGALG00000040113	ENSGALG00000006099		ENSGALG00000045360
ENSGALG00000016217	ENSGALG00000011387	ENSGALG00000001945	ENSGALG00000033790	ENSGALG00000002877	ENSGALG00000001557	ENSGALG00000037394		ENSGALG00000007874
ENSGALG00000038957	ENSGALG00000011384	ENSGALG00000004816	ENSGALG00000015073	ENSGALG00000015603	ENSGALG00000042056	ENSGALG00000037641		ENSGALG00000007252
ENSGALG00000037839	ENSGALG00000045093	ENSGALG00000011276	ENSGALG00000013824	ENSGALG00000030780	ENSGALG00000037713	ENSGALG00000037648		ENSGALG00000034408
ENSGALG00000027664	ENSGALG00000007691	ENSGALG00000042421	ENSGALG00000028119	ENSGALG00000030878	ENSGALG00000026107	ENSGALG00000008780		ENSGALG00000005809
ENSGALG00000012246	ENSGALG00000007699	ENSGALG00000006415	ENSGALG00000037186	ENSGALG00000026373	ENSGALG00000026105	ENSGALG00000009784		ENSGALG00000019336
ENSGALG00000012241	ENSGALG00000034628	ENSGALG00000006411	ENSGALG00000029793	ENSGALG00000026374	ENSGALG00000008217	ENSGALG00000031408		ENSGALG00000040729
ENSGALG00000014167	ENSGALG00000004648	ENSGALG00000033813	ENSGALG00000011324	ENSGALG00000025633	ENSGALG00000037863	ENSGALG00000001998		ENSGALG00000017053
ENSGALG00000014166	ENSGALG00000014192	ENSGALG00000033816	ENSGALG00000026019	ENSGALG00000015693	ENSGALG00000028451	ENSGALG00000040363		ENSGALG00000015544
ENSGALG00000011531	ENSGALG00000017368	ENSGALG00000042285	ENSGALG00000000669	ENSGALG00000015699	ENSGALG00000038589	ENSGALG00000005733		ENSGALG00000011047
ENSGALG00000010668	ENSGALG00000017366	ENSGALG00000041884	ENSGALG00000045320	ENSGALG00000014872	ENSGALG00000043316	ENSGALG00000023881		ENSGALG00000036284
ENSGALG00000010663	ENSGALG00000015451	ENSGALG00000043772	ENSGALG00000040908	ENSGALG00000009403	ENSGALG00000042810	ENSGALG00000046034		ENSGALG00000005688
ENSGALG00000001121	ENSGALG00000035856	ENSGALG00000043488	ENSGALG00000039893	ENSGALG00000011759	ENSGALG00000044431	ENSGALG00000012339		ENSGALG00000038000
ENSGALG00000001126	ENSGALG00000011228	ENSGALG00000032854	ENSGALG00000040770	ENSGALG00000006607	ENSGALG00000025151			ENSGALG00000008794
ENSGALG00000031388	ENSGALG00000028254	ENSGALG00000038286	ENSGALG00000033002	ENSGALG00000007557	ENSGALG00000001883			ENSGALG00000008791
ENSGALG00000031380	ENSGALG00000010178	ENSGALG00000038287	ENSGALG00000015144	ENSGALG00000001389	ENSGALG00000037798			ENSGALG00000030038
ENSGALG00000031381	ENSGALG00000007717	ENSGALG00000038283	ENSGALG00000005315	ENSGALG00000045934	ENSGALG00000006809			ENSGALG00000030034
ENSGALG00000002661	ENSGALG00000007711	ENSGALG00000039883	ENSGALG00000035386	ENSGALG00000015960	ENSGALG00000015040			ENSGALG00000021399
ENSGALG00000034099	ENSGALG00000042232	ENSGALG00000039880	ENSGALG00000007203	ENSGALG00000015860	ENSGALG00000012011			ENSGALG00000026364
ENSGALG00000004326	ENSGALG00000030877	ENSGALG00000039887	ENSGALG00000029502	ENSGALG00000004140	ENSGALG00000017032			ENSGALG00000014863
ENSGALG00000004323	ENSGALG00000012827	ENSGALG00000037165	ENSGALG00000031182	ENSGALG00000029172	ENSGALG00000036268			ENSGALG00000007564
ENSGALG00000040917	ENSGALG00000013197	ENSGALG00000003136	ENSGALG00000005872	ENSGALG00000045487	ENSGALG00000028910			ENSGALG00000016833
ENSGALG00000004814	ENSGALG00000025639	ENSGALG00000003131	ENSGALG00000005878	ENSGALG00000000243	ENSGALG00000029567			ENSGALG00000016832
ENSGALG00000004817	ENSGALG00000041247	ENSGALG00000003536	ENSGALG00000044621	ENSGALG00000032234	ENSGALG00000040901			ENSGALG00000013863
ENSGALG00000004813	ENSGALG00000016345	ENSGALG00000003537	ENSGALG00000014997	ENSGALG00000032904	ENSGALG00000030095			ENSGALG00000002492
ENSGALG00000004818	ENSGALG00000013441	ENSGALG00000026661	ENSGALG00000008107	ENSGALG00000002488	ENSGALG00000043953			ENSGALG00000027295
ENSGALG00000011274	ENSGALG00000014873	ENSGALG00000033038	ENSGALG00000035260	ENSGALG00000038420	ENSGALG00000034286			ENSGALG00000005034
ENSGALG00000032142	ENSGALG00000031299	ENSGALG00000033039	ENSGALG00000007012	ENSGALG00000038421	ENSGALG00000043543			ENSGALG00000016300
ENSGALG00000006418	ENSGALG00000014252	ENSGALG00000021676	ENSGALG00000026547	ENSGALG00000003284	ENSGALG00000014616			ENSGALG00000008713
ENSGALG00000006417	ENSGALG00000001658	ENSGALG00000023742	ENSGALG00000038926	ENSGALG00000003281	ENSGALG00000027959			ENSGALG00000009040
ENSGALG00000041731	ENSGALG00000016808	ENSGALG00000030826	ENSGALG00000006253	ENSGALG00000003759	ENSGALG00000034630			ENSGALG00000039549
ENSGALG00000022813	ENSGALG00000016806	ENSGALG00000009940	ENSGALG00000034009	ENSGALG00000039296	ENSGALG00000031031			ENSGALG00000015425
ENSGALG00000041887	ENSGALG00000016801	ENSGALG00000025376	ENSGALG00000005779	ENSGALG00000027922	ENSGALG00000042023			ENSGALG00000026493
ENSGALG00000043771	ENSGALG00000045939	ENSGALG00000028536	ENSGALG00000031642	ENSGALG00000015339	ENSGALG00000028937			ENSGALG00000013920
ENSGALG00000030563	ENSGALG00000015864	ENSGALG00000015152	ENSGALG00000042214	ENSGALG00000014683	ENSGALG00000030847			ENSGALG00000017120
ENSGALG00000031068	ENSGALG00000016702	ENSGALG00000014821	ENSGALG00000030068	ENSGALG00000000086	ENSGALG00000031243			ENSGALG00000011469
ENSGALG00000037656	ENSGALG00000011414	ENSGALG00000010256	ENSGALG00000008418	ENSGALG00000006038	ENSGALG00000037951			ENSGALG00000001561
ENSGALG00000030824	ENSGALG00000003288	ENSGALG00000010253	ENSGALG00000032687	ENSGALG00000034517	ENSGALG00000040781			ENSGALG00000001565
ENSGALG00000016392	ENSGALG00000019147	ENSGALG00000000158	ENSGALG00000016328	ENSGALG00000034519	ENSGALG00000033349			ENSGALG00000004276
ENSGALG00000019719	ENSGALG00000013765	ENSGALG00000017163	ENSGALG00000012377	ENSGALG00000003518	ENSGALG00000028766			ENSGALG00000016545
ENSGALG00000012898	ENSGALG00000015082	ENSGALG00000046499	ENSGALG00000001678	ENSGALG00000040672	ENSGALG00000039959			ENSGALG00000014949
ENSGALG00000009945	ENSGALG00000014939	ENSGALG00000031197	ENSGALG00000043827	ENSGALG00000041072	ENSGALG00000039952			ENSGALG00000014942
ENSGALG00000009947	ENSGALG00000014931	ENSGALG00000005845	ENSGALG00000010428	ENSGALG00000005001	ENSGALG00000040461			ENSGALG00000008222
ENSGALG00000009942	ENSGALG00000015334	ENSGALG00000028279	ENSGALG00000007287	ENSGALG00000012166	ENSGALG00000011291			ENSGALG00000009576
ENSGALG00000013410	ENSGALG00000010304	ENSGALG00000044384	ENSGALG00000031276	ENSGALG00000043693	ENSGALG00000005251			ENSGALG00000009682
ENSGALG00000028537	ENSGALG00000010309	ENSGALG00000044383	ENSGALG00000030002	ENSGALG00000038098	ENSGALG00000000556			ENSGALG00000016026
ENSGALG00000028530	ENSGALG00000006036	ENSGALG00000040768	ENSGALG00000032215	ENSGALG00000008865	ENSGALG00000031370			ENSGALG00000016027
ENSGALG00000015155	ENSGALG00000006022	ENSGALG00000041385	ENSGALG00000035600	ENSGALG00000016727	ENSGALG00000038315			ENSGALG00000032079
ENSGALG00000014828	ENSGALG00000002644	ENSGALG00000041383	ENSGALG00000016512	ENSGALG00000040478	ENSGALG00000025103			ENSGALG00000003985
ENSGALG00000029663	ENSGALG00000034512	ENSGALG00000041380	ENSGALG00000010322	ENSGALG00000036396	ENSGALG00000025819			ENSGALG00000033677
ENSGALG00000029664	ENSGALG00000031591	ENSGALG00000023237	ENSGALG00000011639	ENSGALG00000007132	ENSGALG00000046166			ENSGALG00000027397
ENSGALG00000010255	ENSGALG00000034518	ENSGALG00000012442	ENSGALG00000046611	ENSGALG00000007138	ENSGALG00000028871			ENSGALG00000036158
ENSGALG00000005302	ENSGALG00000000863	ENSGALG00000041969	ENSGALG00000033957	ENSGALG00000007139	ENSGALG00000044429			ENSGALG00000003648
ENSGALG00000006658	ENSGALG00000046639	ENSGALG00000041962	ENSGALG00000032029	ENSGALG00000033575	ENSGALG00000031998			ENSGALG00000033880
ENSGALG00000001688	ENSGALG00000005914	ENSGALG00000012705	ENSGALG00000042632	ENSGALG00000034708	ENSGALG00000026158			ENSGALG00000039302
ENSGALG00000006652	ENSGALG00000005002	ENSGALG00000012704	ENSGALG00000039573	ENSGALG00000021686	ENSGALG00000041352			ENSGALG00000002250
ENSGALG00000011705	ENSGALG00000021897	ENSGALG00000012702	ENSGALG00000029588	ENSGALG00000013112	ENSGALG00000007378			ENSGALG00000027805
ENSGALG00000009169	ENSGALG00000043696	ENSGALG00000013893	ENSGALG00000005266	ENSGALG00000015617	ENSGALG00000045621			ENSGALG00000027809
ENSGALG00000009168	ENSGALG00000002363	ENSGALG00000009369	ENSGALG00000001219	ENSGALG00000037040	ENSGALG00000021285			ENSGALG00000010224
ENSGALG00000038544	ENSGALG00000016721	ENSGALG00000025948	ENSGALG00000004496	ENSGALG00000029856	ENSGALG00000003029			ENSGALG00000017241
ENSGALG00000007216	ENSGALG00000012408	ENSGALG00000024701	ENSGALG00000026468	ENSGALG00000008532	ENSGALG00000026887			ENSGALG00000034188
ENSGALG00000046494	ENSGALG00000014768	ENSGALG00000016589	ENSGALG00000033234	ENSGALG00000008534	ENSGALG00000025512			ENSGALG00000035584
ENSGALG00000000972	ENSGALG00000027688	ENSGALG00000039221	ENSGALG00000032187	ENSGALG00000040155	ENSGALG00000042844			ENSGALG00000008409
ENSGALG00000000977	ENSGALG00000008049	ENSGALG00000029256	ENSGALG00000014540	ENSGALG00000011490	ENSGALG00000000456			ENSGALG00000027269
ENSGALG00000000975	ENSGALG00000005248	ENSGALG00000014983	ENSGALG00000045662	ENSGALG00000034918	ENSGALG00000026229			ENSGALG00000001988
ENSGALG00000037934	ENSGALG00000036390	ENSGALG00000011000	ENSGALG00000042326	ENSGALG00000003204	ENSGALG00000025225			ENSGALG00000002024
ENSGALG00000015830	ENSGALG00000006916	ENSGALG00000040561	ENSGALG00000010298	ENSGALG00000026914	ENSGALG00000029941			ENSGALG00000031700
ENSGALG00000015831	ENSGALG00000006911	ENSGALG00000044717	ENSGALG00000010291	ENSGALG00000034137	ENSGALG00000037397			ENSGALG00000032542
ENSGALG00000003447	ENSGALG00000028304	ENSGALG00000008114	ENSGALG00000010749	ENSGALG00000032471	ENSGALG00000006320			ENSGALG00000014486
ENSGALG00000003445	ENSGALG00000006267	ENSGALG00000000720	ENSGALG00000033452	ENSGALG00000023437	ENSGALG00000026801			ENSGALG00000007792
ENSGALG00000005840	ENSGALG00000036632	ENSGALG00000000721	ENSGALG00000033455	ENSGALG00000023436	ENSGALG00000043002			ENSGALG00000006405
ENSGALG00000033137	ENSGALG00000021683	ENSGALG00000010351	ENSGALG00000020479	ENSGALG00000030933	ENSGALG00000025590			ENSGALG00000009978
ENSGALG00000002180	ENSGALG00000026482	ENSGALG00000010357	ENSGALG00000030481	ENSGALG00000008287	ENSGALG00000041549			ENSGALG00000009974
ENSGALG00000002182	ENSGALG00000039394	ENSGALG00000009645	ENSGALG00000030487	ENSGALG00000041361	ENSGALG00000024964			ENSGALG00000009977
ENSGALG00000002189	ENSGALG00000039391	ENSGALG00000007974	ENSGALG00000012033	ENSGALG00000027435	ENSGALG00000001172			ENSGALG00000046489
ENSGALG00000013899	ENSGALG00000015611	ENSGALG00000037369	ENSGALG00000015026	ENSGALG00000033233	ENSGALG00000036991			ENSGALG00000000903
ENSGALG00000009364	ENSGALG00000012392	ENSGALG00000007971	ENSGALG00000015025	ENSGALG00000034346	ENSGALG00000037561			ENSGALG00000032114
ENSGALG00000009360	ENSGALG00000013932	ENSGALG00000045045	ENSGALG00000007362	ENSGALG00000014069	ENSGALG00000002855			ENSGALG00000006539
ENSGALG00000025946	ENSGALG00000043837	ENSGALG00000006379	ENSGALG00000044278	ENSGALG00000011655	ENSGALG00000012849			ENSGALG00000002192
ENSGALG00000008970	ENSGALG00000017134	ENSGALG00000035210	ENSGALG00000034312	ENSGALG00000001758				ENSGALG00000008901
ENSGALG00000008975	ENSGALG00000034271	ENSGALG00000035211	ENSGALG00000034313	ENSGALG00000016969				ENSGALG00000015591
ENSGALG00000016586	ENSGALG00000028840	ENSGALG00000036093	ENSGALG00000044181	ENSGALG00000007349				ENSGALG00000015594
ENSGALG00000016639	ENSGALG00000011492	ENSGALG00000007027	ENSGALG00000040035	ENSGALG00000016034				ENSGALG00000039855
ENSGALG00000016631	ENSGALG00000005450	ENSGALG00000042903	ENSGALG00000004959	ENSGALG00000004065				ENSGALG00000031835
ENSGALG00000016630	ENSGALG00000001513	ENSGALG00000036547	ENSGALG00000004953	ENSGALG00000029729				ENSGALG00000030662
ENSGALG00000014984	ENSGALG00000034802	ENSGALG00000004610	ENSGALG00000011376	ENSGALG00000004935				ENSGALG00000010896
ENSGALG00000015589	ENSGALG00000031983	ENSGALG00000033683	ENSGALG00000037633	ENSGALG00000005080				ENSGALG00000028696
ENSGALG00000015580	ENSGALG00000030162	ENSGALG00000033680	ENSGALG00000003039	ENSGALG00000041619				ENSGALG00000037506
ENSGALG00000011008	ENSGALG00000035667	ENSGALG00000031013	ENSGALG00000028225	ENSGALG00000041613				ENSGALG00000025677
ENSGALG00000014674	ENSGALG00000003205	ENSGALG00000030658	ENSGALG00000014408	ENSGALG00000043613				ENSGALG00000012684
ENSGALG00000014670	ENSGALG00000046125	ENSGALG00000026559	ENSGALG00000034903	ENSGALG00000043614				ENSGALG00000014213
ENSGALG00000040566	ENSGALG00000034130	ENSGALG00000026550	ENSGALG00000031471	ENSGALG00000002056				ENSGALG00000029892
ENSGALG00000008111	ENSGALG00000016576	ENSGALG00000026082	ENSGALG00000046550	ENSGALG00000002055				ENSGALG00000010448
ENSGALG00000008113	ENSGALG00000038838	ENSGALG00000041081	ENSGALG00000004366	ENSGALG00000030313				ENSGALG00000011186
ENSGALG00000000729	ENSGALG00000015004	ENSGALG00000033300	ENSGALG00000044020	ENSGALG00000038671				ENSGALG00000003799
ENSGALG00000005535	ENSGALG00000014650	ENSGALG00000041027	ENSGALG00000042462	ENSGALG00000026653				ENSGALG00000003792
ENSGALG00000010359	ENSGALG00000011659	ENSGALG00000044339	ENSGALG00000022850	ENSGALG00000033663				ENSGALG00000016536
ENSGALG00000010350	ENSGALG00000009565	ENSGALG00000020869	ENSGALG00000040244	ENSGALG00000033666				ENSGALG00000029449
ENSGALG00000011918	ENSGALG00000009564	ENSGALG00000042599	ENSGALG00000008692	ENSGALG00000037996				ENSGALG00000042990
ENSGALG00000011910	ENSGALG00000016965	ENSGALG00000042043	ENSGALG00000033170	ENSGALG00000013688				ENSGALG00000003550
ENSGALG00000011917	ENSGALG00000035461	ENSGALG00000008753	ENSGALG00000033174	ENSGALG00000015904				ENSGALG00000003553
ENSGALG00000009642	ENSGALG00000000707	ENSGALG00000008752	ENSGALG00000036283	ENSGALG00000009885				ENSGALG00000005043
ENSGALG00000035563	ENSGALG00000045021	ENSGALG00000008750	ENSGALG00000000764	ENSGALG00000009886				ENSGALG00000006534
ENSGALG00000007970	ENSGALG00000036224	ENSGALG00000008759	ENSGALG00000010390	ENSGALG00000015275				ENSGALG00000039985
ENSGALG00000037360	ENSGALG00000031796	ENSGALG00000005401	ENSGALG00000005685	ENSGALG00000029523				ENSGALG00000026727
ENSGALG00000006372	ENSGALG00000007625	ENSGALG00000010886	ENSGALG00000045089	ENSGALG00000000637				ENSGALG00000008821
ENSGALG00000007393	ENSGALG00000039499	ENSGALG00000008703	ENSGALG00000006332	ENSGALG00000006777				ENSGALG00000008823
ENSGALG00000035219	ENSGALG00000020391	ENSGALG00000017357	ENSGALG00000007683	ENSGALG00000003650				ENSGALG00000016761
ENSGALG00000007025	ENSGALG00000004542	ENSGALG00000046223	ENSGALG00000003304	ENSGALG00000003658				ENSGALG00000005209
ENSGALG00000007021	ENSGALG00000019568	ENSGALG00000046222	ENSGALG00000034615	ENSGALG00000043894				ENSGALG00000001234
ENSGALG00000007023	ENSGALG00000013689	ENSGALG00000028009	ENSGALG00000004657	ENSGALG00000004383				ENSGALG00000007172
ENSGALG00000042905	ENSGALG00000012488	ENSGALG00000034014	ENSGALG00000030618	ENSGALG00000041792				ENSGALG00000007171
ENSGALG00000043058	ENSGALG00000025527	ENSGALG00000046592	ENSGALG00000026591	ENSGALG00000043799				ENSGALG00000032668
ENSGALG00000031016	ENSGALG00000015274	ENSGALG00000015464	ENSGALG00000012281	ENSGALG00000022875				ENSGALG00000012607
ENSGALG00000023682	ENSGALG00000015273	ENSGALG00000009879	ENSGALG00000001163	ENSGALG00000039865				ENSGALG00000009224
ENSGALG00000034213	ENSGALG00000011596	ENSGALG00000003818	ENSGALG00000003857	ENSGALG00000009269				ENSGALG00000010995
ENSGALG00000013660	ENSGALG00000011592	ENSGALG00000029354	ENSGALG00000040371	ENSGALG00000039454				ENSGALG00000010998
ENSGALG00000042598	ENSGALG00000009714	ENSGALG00000037097	ENSGALG00000004859	ENSGALG00000039459				ENSGALG00000017170
ENSGALG00000012139	ENSGALG00000006771	ENSGALG00000004893	ENSGALG00000036365	ENSGALG00000024041				ENSGALG00000013218
ENSGALG00000012135	ENSGALG00000031496	ENSGALG00000036322	ENSGALG00000043736	ENSGALG00000005365				ENSGALG00000014880
ENSGALG00000012137	ENSGALG00000004387	ENSGALG00000006942	ENSGALG00000007766	ENSGALG00000008670				ENSGALG00000028807
ENSGALG00000012130	ENSGALG00000033254	ENSGALG00000005769	ENSGALG00000002846	ENSGALG00000036536				ENSGALG00000042136
ENSGALG00000008603	ENSGALG00000010958	ENSGALG00000031678	ENSGALG00000000318	ENSGALG00000017272				ENSGALG00000017234
ENSGALG00000038040	ENSGALG00000010954	ENSGALG00000031679	ENSGALG00000000311	ENSGALG00000007276				ENSGALG00000017235
ENSGALG00000038043	ENSGALG00000009266	ENSGALG00000006231	ENSGALG00000032307	ENSGALG00000043220				ENSGALG00000023472
ENSGALG00000040828	ENSGALG00000024047	ENSGALG00000037539	ENSGALG00000012857	ENSGALG00000031286				ENSGALG00000016925
ENSGALG00000040827	ENSGALG00000016445	ENSGALG00000037315	ENSGALG00000026360	ENSGALG00000031139				ENSGALG00000017031
ENSGALG00000016231	ENSGALG00000019215	ENSGALG00000038205	ENSGALG00000027704	ENSGALG00000028897				ENSGALG00000004974
ENSGALG00000009081	ENSGALG00000005363	ENSGALG00000033526	ENSGALG00000012321	ENSGALG00000006848				ENSGALG00000012223
ENSGALG00000009082	ENSGALG00000005367	ENSGALG00000037316	ENSGALG00000007565	ENSGALG00000006841				ENSGALG00000014103
ENSGALG00000009085	ENSGALG00000001840	ENSGALG00000027949	ENSGALG00000001394	ENSGALG00000006842				ENSGALG00000011880
ENSGALG00000010889	ENSGALG00000010238	ENSGALG00000020582	ENSGALG00000041163	ENSGALG00000002705				ENSGALG00000017485
ENSGALG00000010885	ENSGALG00000010234	ENSGALG00000032698	ENSGALG00000005572	ENSGALG00000029953				ENSGALG00000007466
ENSGALG00000010881	ENSGALG00000036483	ENSGALG00000032342	ENSGALG00000001058	ENSGALG00000008477				ENSGALG00000037067
ENSGALG00000012953	ENSGALG00000032746	ENSGALG00000026324	ENSGALG00000002656	ENSGALG00000017072				ENSGALG00000038779
ENSGALG00000017826	ENSGALG00000031131	ENSGALG00000025661	ENSGALG00000031588	ENSGALG00000017073				ENSGALG00000030547
ENSGALG00000009871	ENSGALG00000005826	ENSGALG00000043290	ENSGALG00000034693	ENSGALG00000017071				ENSGALG00000033017
ENSGALG00000009873	ENSGALG00000033196	ENSGALG00000014203	ENSGALG00000003520	ENSGALG00000029238				ENSGALG00000013297
ENSGALG00000003812	ENSGALG00000013018	ENSGALG00000014209	ENSGALG00000040644	ENSGALG00000040055				ENSGALG00000014801
ENSGALG00000035824	ENSGALG00000012760	ENSGALG00000029889	ENSGALG00000002354	ENSGALG00000005668				ENSGALG00000010277
ENSGALG00000037091	ENSGALG00000008470	ENSGALG00000029881	ENSGALG00000028958	ENSGALG00000020316				ENSGALG00000005860
ENSGALG00000040332	ENSGALG00000017075	ENSGALG00000001600	ENSGALG00000010109	ENSGALG00000041082				ENSGALG00000039161
ENSGALG00000000390	ENSGALG00000017070	ENSGALG00000033447	ENSGALG00000031638	ENSGALG00000024332				ENSGALG00000008959
ENSGALG00000000397	ENSGALG00000008997	ENSGALG00000043919	ENSGALG00000019867	ENSGALG00000012269				ENSGALG00000008950
ENSGALG00000000399	ENSGALG00000008990	ENSGALG00000007522	ENSGALG00000036502	ENSGALG00000016174				ENSGALG00000008952
ENSGALG00000004899	ENSGALG00000003921	ENSGALG00000009297	ENSGALG00000034104	ENSGALG00000046282				ENSGALG00000040549
ENSGALG00000006949	ENSGALG00000015568	ENSGALG00000007298	ENSGALG00000035156	ENSGALG00000040936				ENSGALG00000040546
ENSGALG00000006947	ENSGALG00000044778	ENSGALG00000007291	ENSGALG00000000154	ENSGALG00000004302				ENSGALG00000040097
ENSGALG00000010149	ENSGALG00000031712	ENSGALG00000045949	ENSGALG00000030904	ENSGALG00000045713				ENSGALG00000009601
ENSGALG00000010140	ENSGALG00000003365	ENSGALG00000031263	ENSGALG00000039773	ENSGALG00000011255				ENSGALG00000007001
ENSGALG00000001445	ENSGALG00000039624	ENSGALG00000035576	ENSGALG00000026287	ENSGALG00000032875				ENSGALG00000002638
ENSGALG00000044521	ENSGALG00000041086	ENSGALG00000035574	ENSGALG00000041375	ENSGALG00000016379				ENSGALG00000003580
ENSGALG00000006233	ENSGALG00000039080	ENSGALG00000035571	ENSGALG00000027423	ENSGALG00000009963				ENSGALG00000002987
ENSGALG00000006237	ENSGALG00000013602	ENSGALG00000046416	ENSGALG00000039196	ENSGALG00000013512				ENSGALG00000004675
ENSGALG00000007721	ENSGALG00000013606	ENSGALG00000044309	ENSGALG00000014944	ENSGALG00000015132				ENSGALG00000032091
ENSGALG00000042201	ENSGALG00000041526	ENSGALG00000034225	ENSGALG00000045601	ENSGALG00000014263				ENSGALG00000008778
ENSGALG00000002803	ENSGALG00000009790	ENSGALG00000040814	ENSGALG00000042555	ENSGALG00000008369				ENSGALG00000012932
ENSGALG00000004400	ENSGALG00000001146	ENSGALG00000038336	ENSGALG00000033672	ENSGALG00000008587				ENSGALG00000010166
ENSGALG00000032699	ENSGALG00000031415	ENSGALG00000010646	ENSGALG00000033675	ENSGALG00000008589				ENSGALG00000044503
ENSGALG00000032690	ENSGALG00000001965	ENSGALG00000029143	ENSGALG00000023670	ENSGALG00000007585				ENSGALG00000045612
ENSGALG00000012813	ENSGALG00000004874	ENSGALG00000045163	ENSGALG00000000603	ENSGALG00000006188				ENSGALG00000015682
ENSGALG00000026322	ENSGALG00000004871	ENSGALG00000040109	ENSGALG00000000606	ENSGALG00000017181				ENSGALG00000046071
ENSGALG00000019795	ENSGALG00000034828	ENSGALG00000044480	ENSGALG00000001267	ENSGALG00000003461				ENSGALG00000031246
ENSGALG00000016312	ENSGALG00000034829	ENSGALG00000007886	ENSGALG00000007144	ENSGALG00000040745				ENSGALG00000000276
ENSGALG00000041277	ENSGALG00000035060	ENSGALG00000035635	ENSGALG00000012638	ENSGALG00000030261				ENSGALG00000011409
ENSGALG00000015668	ENSGALG00000035065	ENSGALG00000035631	ENSGALG00000039878	ENSGALG00000003709				ENSGALG00000032974
ENSGALG00000015660	ENSGALG00000030808	ENSGALG00000027126	ENSGALG00000043411	ENSGALG00000027140				ENSGALG00000030199
ENSGALG00000015663	ENSGALG00000012879	ENSGALG00000004239	ENSGALG00000012577	ENSGALG00000016651				ENSGALG00000003748
ENSGALG00000015665	ENSGALG00000009967	ENSGALG00000008646	ENSGALG00000001168	ENSGALG00000040506				ENSGALG00000016690
ENSGALG00000015664	ENSGALG00000027728	ENSGALG00000030940	ENSGALG00000011796	ENSGALG00000008136				ENSGALG00000016693
ENSGALG00000015667	ENSGALG00000015138	ENSGALG00000011581	ENSGALG00000010221	ENSGALG00000008133				ENSGALG00000027483
ENSGALG00000012365	ENSGALG00000006633	ENSGALG00000041183	ENSGALG00000002722	ENSGALG00000011681				ENSGALG00000015349
ENSGALG00000014201	ENSGALG00000006639	ENSGALG00000013751	ENSGALG00000002723	ENSGALG00000031821				ENSGALG00000014690
ENSGALG00000009475	ENSGALG00000008585	ENSGALG00000005230	ENSGALG00000036470	ENSGALG00000028979				ENSGALG00000012173
ENSGALG00000009479	ENSGALG00000006181	ENSGALG00000025789	ENSGALG00000035587	ENSGALG00000037301				ENSGALG00000034502
ENSGALG00000001605	ENSGALG00000006182	ENSGALG00000025788	ENSGALG00000004189	ENSGALG00000009668				ENSGALG00000002358
ENSGALG00000013968	ENSGALG00000017185	ENSGALG00000025783	ENSGALG00000042641	ENSGALG00000006395				ENSGALG00000000424
ENSGALG00000010435	ENSGALG00000015858	ENSGALG00000012424	ENSGALG00000014321	ENSGALG00000007045				ENSGALG00000017843
ENSGALG00000016872	ENSGALG00000004115	ENSGALG00000027462	ENSGALG00000014329	ENSGALG00000012150				ENSGALG00000016717
ENSGALG00000007528	ENSGALG00000032933	ENSGALG00000012429	ENSGALG00000013809	ENSGALG00000009061				ENSGALG00000014477
ENSGALG00000009291	ENSGALG00000032938	ENSGALG00000015367	ENSGALG00000034344	ENSGALG00000009858				ENSGALG00000008037
ENSGALG00000009298	ENSGALG00000002478	ENSGALG00000015368	ENSGALG00000035911	ENSGALG00000029378				ENSGALG00000005257
ENSGALG00000045943	ENSGALG00000020488	ENSGALG00000009722	ENSGALG00000035912	ENSGALG00000038551				ENSGALG00000030775
ENSGALG00000045948	ENSGALG00000027142	ENSGALG00000000055	ENSGALG00000035919	ENSGALG00000006921				ENSGALG00000012658
ENSGALG00000031262	ENSGALG00000008916	ENSGALG00000031840	ENSGALG00000036257	ENSGALG00000010122				ENSGALG00000020057
ENSGALG00000031261	ENSGALG00000008912	ENSGALG00000011626	ENSGALG00000044763	ENSGALG00000006219				ENSGALG00000011483
ENSGALG00000035575	ENSGALG00000025452	ENSGALG00000011990	ENSGALG00000005659	ENSGALG00000045726				ENSGALG00000037761
ENSGALG00000003990	ENSGALG00000011020	ENSGALG00000011994	ENSGALG00000005658	ENSGALG00000042266				ENSGALG00000030920
ENSGALG00000040817	ENSGALG00000027916	ENSGALG00000006047	ENSGALG00000006301	ENSGALG00000037510				ENSGALG00000015032
ENSGALG00000004171	ENSGALG00000015303	ENSGALG00000001014	ENSGALG00000007651	ENSGALG00000037002				ENSGALG00000009512
ENSGALG00000009795	ENSGALG00000015308	ENSGALG00000006049	ENSGALG00000004534	ENSGALG00000003196				ENSGALG00000013865
ENSGALG00000010642	ENSGALG00000008280	ENSGALG00000036017	ENSGALG00000039639	ENSGALG00000032369				ENSGALG00000016917
ENSGALG00000029145	ENSGALG00000014651	ENSGALG00000007310	ENSGALG00000039636	ENSGALG00000033282				ENSGALG00000031527
ENSGALG00000000215	ENSGALG00000011689	ENSGALG00000035432	ENSGALG00000012791	ENSGALG00000026302				ENSGALG00000011368
ENSGALG00000011428	ENSGALG00000008132	ENSGALG00000034529	ENSGALG00000039092	ENSGALG00000025649				ENSGALG00000005094
ENSGALG00000011427	ENSGALG00000010084	ENSGALG00000034525	ENSGALG00000031425	ENSGALG00000025646				ENSGALG00000005099
ENSGALG00000044486	ENSGALG00000010081	ENSGALG00000042984	ENSGALG00000046292	ENSGALG00000012699				ENSGALG00000041621
ENSGALG00000007882	ENSGALG00000000708	ENSGALG00000031546	ENSGALG00000001971	ENSGALG00000003199				ENSGALG00000035152
ENSGALG00000007887	ENSGALG00000005559	ENSGALG00000031545	ENSGALG00000040927	ENSGALG00000015641				ENSGALG00000018264
ENSGALG00000002106	ENSGALG00000044996	ENSGALG00000037879	ENSGALG00000016535	ENSGALG00000024271				ENSGALG00000044565
ENSGALG00000035630	ENSGALG00000006392	ENSGALG00000046607	ENSGALG00000007758	ENSGALG00000038229				ENSGALG00000033654
ENSGALG00000003765	ENSGALG00000007048	ENSGALG00000003562	ENSGALG00000043499	ENSGALG00000008504				ENSGALG00000019570
ENSGALG00000004234	ENSGALG00000002679	ENSGALG00000005927	ENSGALG00000030599	ENSGALG00000009454				ENSGALG00000042851
ENSGALG00000004237	ENSGALG00000005948	ENSGALG00000028423	ENSGALG00000003120	ENSGALG00000016853				ENSGALG00000000629
ENSGALG00000030943	ENSGALG00000012153	ENSGALG00000036837	ENSGALG00000003122	ENSGALG00000016852				ENSGALG00000036689
ENSGALG00000039733	ENSGALG00000014413	ENSGALG00000036831	ENSGALG00000029679	ENSGALG00000034854				ENSGALG00000016502
ENSGALG00000039734	ENSGALG00000008735	ENSGALG00000013069	ENSGALG00000001341	ENSGALG00000007503				ENSGALG00000013754
ENSGALG00000005232	ENSGALG00000008731	ENSGALG00000032031	ENSGALG00000036747	ENSGALG00000040875				ENSGALG00000043439
ENSGALG00000013757	ENSGALG00000009065	ENSGALG00000032037	ENSGALG00000035501	ENSGALG00000003972				ENSGALG00000005352
ENSGALG00000015433	ENSGALG00000017330	ENSGALG00000006522	ENSGALG00000003457	ENSGALG00000011445				ENSGALG00000010208
ENSGALG00000014903	ENSGALG00000027332	ENSGALG00000006527	ENSGALG00000041911	ENSGALG00000011447				ENSGALG00000009135
ENSGALG00000014902	ENSGALG00000009855	ENSGALG00000033926	ENSGALG00000002197	ENSGALG00000001545				ENSGALG00000043906
ENSGALG00000014906	ENSGALG00000029372	ENSGALG00000033927	ENSGALG00000030256	ENSGALG00000041455				ENSGALG00000012755
ENSGALG00000015362	ENSGALG00000006925	ENSGALG00000033924	ENSGALG00000003712	ENSGALG00000038387				ENSGALG00000008462
ENSGALG00000008269	ENSGALG00000005744	ENSGALG00000043392	ENSGALG00000040565	ENSGALG00000003781				ENSGALG00000046331
ENSGALG00000029438	ENSGALG00000005749	ENSGALG00000043390	ENSGALG00000008120	ENSGALG00000004788				ENSGALG00000015576
ENSGALG00000031841	ENSGALG00000010120	ENSGALG00000043394	ENSGALG00000010346	ENSGALG00000013731				ENSGALG00000014624
ENSGALG00000008195	ENSGALG00000003197	ENSGALG00000025627	ENSGALG00000011965	ENSGALG00000015386				ENSGALG00000010014
ENSGALG00000008197	ENSGALG00000038222	ENSGALG00000012479	ENSGALG00000008115	ENSGALG00000014387				ENSGALG00000006098
ENSGALG00000008193	ENSGALG00000033507	ENSGALG00000012473	ENSGALG00000031784	ENSGALG00000009552				ENSGALG00000031763
ENSGALG00000011620	ENSGALG00000009934	ENSGALG00000012472	ENSGALG00000007963	ENSGALG00000009626				ENSGALG00000006328
ENSGALG00000008199	ENSGALG00000013165	ENSGALG00000025576	ENSGALG00000030661	ENSGALG00000036038				ENSGALG00000003319
ENSGALG00000008198	ENSGALG00000024272	ENSGALG00000037030	ENSGALG00000036840	ENSGALG00000035417				ENSGALG00000034605
ENSGALG00000011992	ENSGALG00000017048	ENSGALG00000040444	ENSGALG00000009098	ENSGALG00000031563				ENSGALG00000038964
ENSGALG00000006043	ENSGALG00000038141	ENSGALG00000014734	ENSGALG00000028691	ENSGALG00000004019				ENSGALG00000038969
ENSGALG00000036019	ENSGALG00000012348	ENSGALG00000008011	ENSGALG00000029346	ENSGALG00000005057				ENSGALG00000041540
ENSGALG00000034528	ENSGALG00000008507	ENSGALG00000008018	ENSGALG00000005753	ENSGALG00000006503				ENSGALG00000008786
ENSGALG00000034526	ENSGALG00000016854	ENSGALG00000037241	ENSGALG00000006483	ENSGALG00000033904				ENSGALG00000010652
ENSGALG00000042986	ENSGALG00000020210	ENSGALG00000000579	ENSGALG00000042273	ENSGALG00000002089				ENSGALG00000001175
ENSGALG00000000835	ENSGALG00000017105	ENSGALG00000045252	ENSGALG00000038219	ENSGALG00000002087				ENSGALG00000017380
ENSGALG00000003566	ENSGALG00000040873	ENSGALG00000001220	ENSGALG00000025674	ENSGALG00000039995				ENSGALG00000031405
ENSGALG00000005929	ENSGALG00000040879	ENSGALG00000012007	ENSGALG00000025672	ENSGALG00000040421				ENSGALG00000016164
ENSGALG00000034383	ENSGALG00000011198	ENSGALG00000045871	ENSGALG00000029896	ENSGALG00000009744				ENSGALG00000010956
ENSGALG00000034380	ENSGALG00000011193	ENSGALG00000045870	ENSGALG00000033938	ENSGALG00000011835				ENSGALG00000030027
ENSGALG00000004038	ENSGALG00000011192	ENSGALG00000043150	ENSGALG00000000201	ENSGALG00000037597
ENSGALG00000004039	ENSGALG00000005465	ENSGALG00000004489	ENSGALG00000001558	ENSGALG00000031332
ENSGALG00000004033	ENSGALG00000010713	ENSGALG00000004486	ENSGALG00000002118	ENSGALG00000040987
ENSGALG00000040607	ENSGALG00000002164	ENSGALG00000000379	ENSGALG00000043596	ENSGALG00000044078
ENSGALG00000044114	ENSGALG00000043583	ENSGALG00000000378	ENSGALG00000004225	ENSGALG00000036951
ENSGALG00000036833	ENSGALG00000042182	ENSGALG00000003682	ENSGALG00000013722	ENSGALG00000039327
ENSGALG00000005079	ENSGALG00000002781	ENSGALG00000003688	ENSGALG00000015377	ENSGALG00000039325
ENSGALG00000005078	ENSGALG00000003788	ENSGALG00000031350	ENSGALG00000029444	ENSGALG00000012613
ENSGALG00000005074	ENSGALG00000003786	ENSGALG00000043843	ENSGALG00000011612	ENSGALG00000039818
ENSGALG00000005071	ENSGALG00000023199	ENSGALG00000032611	ENSGALG00000033932	ENSGALG00000002272
ENSGALG00000037129	ENSGALG00000023191	ENSGALG00000032610	ENSGALG00000038582	ENSGALG00000002277
ENSGALG00000023379	ENSGALG00000029266	ENSGALG00000032618	ENSGALG00000030357	ENSGALG00000036578
ENSGALG00000042516	ENSGALG00000026111	ENSGALG00000030758	ENSGALG00000030351	ENSGALG00000010985
ENSGALG00000042519	ENSGALG00000027440	ENSGALG00000036970	ENSGALG00000003053	ENSGALG00000013907
ENSGALG00000006520	ENSGALG00000012067	ENSGALG00000036976	ENSGALG00000011801	ENSGALG00000033364
ENSGALG00000006818	ENSGALG00000014960	ENSGALG00000041140	ENSGALG00000032660	ENSGALG00000008625
ENSGALG00000001962	ENSGALG00000008208	ENSGALG00000020078	ENSGALG00000041287	ENSGALG00000010795
ENSGALG00000039974	ENSGALG00000014031	ENSGALG00000025166	ENSGALG00000042481	ENSGALG00000006153
ENSGALG00000002315	ENSGALG00000009559	ENSGALG00000025160	ENSGALG00000020067	ENSGALG00000043274
ENSGALG00000002316	ENSGALG00000000783	ENSGALG00000002587	ENSGALG00000029816	ENSGALG00000033469
ENSGALG00000002313	ENSGALG00000007331	ENSGALG00000029806	ENSGALG00000042137	ENSGALG00000036458
ENSGALG00000043399	ENSGALG00000031565	ENSGALG00000036931	ENSGALG00000030466	ENSGALG00000031104
ENSGALG00000038595	ENSGALG00000031567	ENSGALG00000001428	ENSGALG00000038875	ENSGALG00000008317
ENSGALG00000038627	ENSGALG00000003540	ENSGALG00000009214	ENSGALG00000010565	ENSGALG00000030473
ENSGALG00000003042	ENSGALG00000028197	ENSGALG00000045477	ENSGALG00000044210	ENSGALG00000023440
ENSGALG00000003047	ENSGALG00000040621	ENSGALG00000000296	ENSGALG00000040017	ENSGALG00000026195
ENSGALG00000020614	ENSGALG00000013167	ENSGALG00000040182	ENSGALG00000035966	ENSGALG00000029980
ENSGALG00000010806	ENSGALG00000039991	ENSGALG00000040180	ENSGALG00000005595	ENSGALG00000008421
ENSGALG00000010804	ENSGALG00000008818	ENSGALG00000044403	ENSGALG00000002018	ENSGALG00000010551
ENSGALG00000010805	ENSGALG00000008810	ENSGALG00000044408	ENSGALG00000007669	ENSGALG00000010553
ENSGALG00000010809	ENSGALG00000015951	ENSGALG00000010770	ENSGALG00000011551	ENSGALG00000010554
ENSGALG00000008838	ENSGALG00000015225	ENSGALG00000006173	ENSGALG00000000672	ENSGALG00000009195
ENSGALG00000008839	ENSGALG00000015649	ENSGALG00000006172	ENSGALG00000006471	ENSGALG00000000891
ENSGALG00000039500	ENSGALG00000009740	ENSGALG00000007808	ENSGALG00000002205	ENSGALG00000000893
ENSGALG00000016776	ENSGALG00000006292	ENSGALG00000007809	ENSGALG00000038776	ENSGALG00000046371
ENSGALG00000016775	ENSGALG00000045856	ENSGALG00000007800	ENSGALG00000033014	ENSGALG00000040004
ENSGALG00000028629	ENSGALG00000003661	ENSGALG00000030139	ENSGALG00000042430	ENSGALG00000011096
ENSGALG00000040448	ENSGALG00000032679	ENSGALG00000030137	ENSGALG00000001376	ENSGALG00000011094
ENSGALG00000014730	ENSGALG00000026385	ENSGALG00000017201	ENSGALG00000033529	ENSGALG00000011091
ENSGALG00000014732	ENSGALG00000041294	ENSGALG00000037781	ENSGALG00000002775	ENSGALG00000029794
ENSGALG00000014737	ENSGALG00000039326	ENSGALG00000037787	ENSGALG00000032702	ENSGALG00000005637
ENSGALG00000028994	ENSGALG00000012610	ENSGALG00000033446	ENSGALG00000003428	ENSGALG00000007986
ENSGALG00000028998	ENSGALG00000014515	ENSGALG00000036439	ENSGALG00000003429	ENSGALG00000002003
ENSGALG00000008010	ENSGALG00000029827	ENSGALG00000046118	ENSGALG00000031175	ENSGALG00000007677
ENSGALG00000008013	ENSGALG00000024039	ENSGALG00000036433	ENSGALG00000034284	ENSGALG00000035111
ENSGALG00000008015	ENSGALG00000014891	ENSGALG00000003499	ENSGALG00000034289	ENSGALG00000008651
ENSGALG00000008016	ENSGALG00000014892	ENSGALG00000004728	ENSGALG00000006880	ENSGALG00000004519
ENSGALG00000037299	ENSGALG00000011117	ENSGALG00000032790	ENSGALG00000039160	ENSGALG00000004518
ENSGALG00000011814	ENSGALG00000005391	ENSGALG00000032428	ENSGALG00000039163	ENSGALG00000031934
ENSGALG00000011812	ENSGALG00000005393	ENSGALG00000021731	ENSGALG00000039164	ENSGALG00000000660
ENSGALG00000011813	ENSGALG00000006157	ENSGALG00000023468	ENSGALG00000039895	ENSGALG00000010697
ENSGALG00000011811	ENSGALG00000007822	ENSGALG00000025701	ENSGALG00000029912	ENSGALG00000044811
ENSGALG00000005277	ENSGALG00000042105	ENSGALG00000013063	ENSGALG00000039205	ENSGALG00000044813
ENSGALG00000000577	ENSGALG00000037414	ENSGALG00000032133	ENSGALG00000011069	ENSGALG00000007477
ENSGALG00000001225	ENSGALG00000035309	ENSGALG00000015056	ENSGALG00000007914	ENSGALG00000037404
ENSGALG00000012003	ENSGALG00000004705	ENSGALG00000015055	ENSGALG00000042739	ENSGALG00000037407
ENSGALG00000017414	ENSGALG00000008429	ENSGALG00000015059	ENSGALG00000037697	ENSGALG00000004352
ENSGALG00000036191	ENSGALG00000010550	ENSGALG00000025287	ENSGALG00000026850	ENSGALG00000042293
ENSGALG00000007102	ENSGALG00000017025	ENSGALG00000025288	ENSGALG00000043036	ENSGALG00000033001
ENSGALG00000035080	ENSGALG00000017024	ENSGALG00000009532	ENSGALG00000043034	ENSGALG00000012882
ENSGALG00000002883	ENSGALG00000017026	ENSGALG00000001725	ENSGALG00000041592	ENSGALG00000012888
ENSGALG00000003681	ENSGALG00000027242	ENSGALG00000001720	ENSGALG00000024378	ENSGALG00000025699
ENSGALG00000003683	ENSGALG00000016047	ENSGALG00000001722	ENSGALG00000034032	ENSGALG00000025695
ENSGALG00000003687	ENSGALG00000007593	ENSGALG00000001728	ENSGALG00000005702	ENSGALG00000028520
ENSGALG00000031355	ENSGALG00000040000	ENSGALG00000010573	ENSGALG00000007702	ENSGALG00000001366
ENSGALG00000030759	ENSGALG00000011099	ENSGALG00000010571	ENSGALG00000002285	ENSGALG00000001363
ENSGALG00000016516	ENSGALG00000011325	ENSGALG00000001096	ENSGALG00000045611	ENSGALG00000007205
ENSGALG00000012677	ENSGALG00000011329	ENSGALG00000016934	ENSGALG00000033091	ENSGALG00000015805
ENSGALG00000042725	ENSGALG00000007989	ENSGALG00000009399	ENSGALG00000032329	ENSGALG00000003434
ENSGALG00000039830	ENSGALG00000041663	ENSGALG00000040541	ENSGALG00000041253	ENSGALG00000033120
ENSGALG00000043456	ENSGALG00000002002	ENSGALG00000028139	ENSGALG00000001664	ENSGALG00000041397
ENSGALG00000043128	ENSGALG00000003353	ENSGALG00000023793	ENSGALG00000037953	ENSGALG00000041972
ENSGALG00000002588	ENSGALG00000004515	ENSGALG00000040028	ENSGALG00000040787	ENSGALG00000039172
ENSGALG00000008561	ENSGALG00000007473	ENSGALG00000029772	ENSGALG00000040782	ENSGALG00000002426
ENSGALG00000001333	ENSGALG00000003882	ENSGALG00000011306	ENSGALG00000042080	ENSGALG00000029909
ENSGALG00000006437	ENSGALG00000001954	ENSGALG00000011305	ENSGALG00000034509	ENSGALG00000009373
ENSGALG00000034821	ENSGALG00000043743	ENSGALG00000041647	ENSGALG00000046625	ENSGALG00000025959
ENSGALG00000003916	ENSGALG00000008765	ENSGALG00000041641	ENSGALG00000042534	ENSGALG00000016592
ENSGALG00000028818	ENSGALG00000010900	ENSGALG00000002062	ENSGALG00000043355	ENSGALG00000029249
ENSGALG00000011138	ENSGALG00000013424	ENSGALG00000002060	ENSGALG00000034955	ENSGALG00000016622
ENSGALG00000011130	ENSGALG00000015252	ENSGALG00000038515	ENSGALG00000017847	ENSGALG00000044708
ENSGALG00000011133	ENSGALG00000015148	ENSGALG00000002932	ENSGALG00000016719	ENSGALG00000044705
ENSGALG00000011132	ENSGALG00000014810	ENSGALG00000033635	ENSGALG00000008039	ENSGALG00000026847
ENSGALG00000034927	ENSGALG00000010243	ENSGALG00000033633	ENSGALG00000015775	ENSGALG00000004591
ENSGALG00000000438	ENSGALG00000000142	ENSGALG00000004571	ENSGALG00000006787	ENSGALG00000012782
ENSGALG00000001522	ENSGALG00000005316	ENSGALG00000039673	ENSGALG00000006785	ENSGALG00000012781
ENSGALG00000001521	ENSGALG00000015803	ENSGALG00000016265	ENSGALG00000043178	ENSGALG00000039035
ENSGALG00000006170	ENSGALG00000015807	ENSGALG00000026039	ENSGALG00000038311	ENSGALG00000012109
ENSGALG00000042122	ENSGALG00000015806	ENSGALG00000038982	ENSGALG00000028294	ENSGALG00000008746
ENSGALG00000042129	ENSGALG00000003433	ENSGALG00000027632	ENSGALG00000028295	ENSGALG00000010614
ENSGALG00000017202	ENSGALG00000003432	ENSGALG00000027635	ENSGALG00000003932	ENSGALG00000010612
ENSGALG00000017204	ENSGALG00000003430	ENSGALG00000015795	ENSGALG00000040162	ENSGALG00000027369
ENSGALG00000017207	ENSGALG00000003438	ENSGALG00000015791	ENSGALG00000005422	ENSGALG00000046235
ENSGALG00000017208	ENSGALG00000034290	ENSGALG00000015635	ENSGALG00000003211	ENSGALG00000034003
ENSGALG00000003277	ENSGALG00000044620	ENSGALG00000012219	ENSGALG00000030923	ENSGALG00000016124
ENSGALG00000003272	ENSGALG00000033126	ENSGALG00000008098	ENSGALG00000000638	ENSGALG00000015471
ENSGALG00000036783	ENSGALG00000041390	ENSGALG00000008091	ENSGALG00000025764	ENSGALG00000015478
ENSGALG00000036784	ENSGALG00000037177	ENSGALG00000000643	ENSGALG00000026154	ENSGALG00000011208
ENSGALG00000026944	ENSGALG00000019873	ENSGALG00000011893	ENSGALG00000007370	ENSGALG00000010154
ENSGALG00000036432	ENSGALG00000029908	ENSGALG00000045063	ENSGALG00000016001	ENSGALG00000001479
ENSGALG00000038494	ENSGALG00000009379	ENSGALG00000001118	ENSGALG00000044248	ENSGALG00000001474
ENSGALG00000003496	ENSGALG00000025951	ENSGALG00000001110	ENSGALG00000012024	ENSGALG00000010158
ENSGALG00000003498	ENSGALG00000008969	ENSGALG00000006724	ENSGALG00000043669	ENSGALG00000044519
ENSGALG00000032799	ENSGALG00000008963	ENSGALG00000001117	ENSGALG00000033656	ENSGALG00000031641
ENSGALG00000032792	ENSGALG00000016590	ENSGALG00000036111	ENSGALG00000013548	ENSGALG00000007736
ENSGALG00000032420	ENSGALG00000014991	ENSGALG00000036114	ENSGALG00000002239	ENSGALG00000042210
ENSGALG00000005893	ENSGALG00000011015	ENSGALG00000007456	ENSGALG00000002232	ENSGALG00000030069
ENSGALG00000005891	ENSGALG00000040557	ENSGALG00000036539	ENSGALG00000027032	ENSGALG00000033084
ENSGALG00000025702	ENSGALG00000008108	ENSGALG00000035779	ENSGALG00000045371	ENSGALG00000041760
ENSGALG00000041331	ENSGALG00000008109	ENSGALG00000007181	ENSGALG00000007247	ENSGALG00000032352
ENSGALG00000038865	ENSGALG00000044702	ENSGALG00000042863	ENSGALG00000007240	ENSGALG00000025614
ENSGALG00000039304	ENSGALG00000037686	ENSGALG00000003601	ENSGALG00000045990	ENSGALG00000015677
ENSGALG00000015052	ENSGALG00000033690	ENSGALG00000003604	ENSGALG00000034434	ENSGALG00000015675
ENSGALG00000015050	ENSGALG00000004593	ENSGALG00000037699	ENSGALG00000032777	ENSGALG00000021972
ENSGALG00000015051	ENSGALG00000021017	ENSGALG00000004378	ENSGALG00000032772	ENSGALG00000014234
ENSGALG00000012009	ENSGALG00000026098	ENSGALG00000001933	ENSGALG00000019325	ENSGALG00000016863
ENSGALG00000014094	ENSGALG00000038924	ENSGALG00000045769	ENSGALG00000039130	ENSGALG00000032104
ENSGALG00000014096	ENSGALG00000028924	ENSGALG00000005134	ENSGALG00000043576	ENSGALG00000015887
ENSGALG00000009537	ENSGALG00000038078	ENSGALG00000005135	ENSGALG00000025915	ENSGALG00000034216
ENSGALG00000013848	ENSGALG00000008749	ENSGALG00000042411	ENSGALG00000029202	ENSGALG00000028202
ENSGALG00000010576	ENSGALG00000010611	ENSGALG00000030086	ENSGALG00000044213	ENSGALG00000004160
ENSGALG00000010575	ENSGALG00000016125	ENSGALG00000021301	ENSGALG00000040040	ENSGALG00000045171
ENSGALG00000001099	ENSGALG00000046580	ENSGALG00000030089	ENSGALG00000008149	ENSGALG00000035605
ENSGALG00000001091	ENSGALG00000003807	ENSGALG00000003161	ENSGALG00000005678	ENSGALG00000038402
ENSGALG00000040685	ENSGALG00000003803	ENSGALG00000003160	ENSGALG00000006097	ENSGALG00000004203
ENSGALG00000040687	ENSGALG00000040325	ENSGALG00000003169	ENSGALG00000037395	ENSGALG00000020788
ENSGALG00000035957	ENSGALG00000006978	ENSGALG00000030554	ENSGALG00000003318	ENSGALG00000010324
ENSGALG00000004960	ENSGALG00000001472	ENSGALG00000010925	ENSGALG00000042976	ENSGALG00000009587
ENSGALG00000011301	ENSGALG00000033862	ENSGALG00000015139	ENSGALG00000041548	ENSGALG00000031858
ENSGALG00000036214	ENSGALG00000007731	ENSGALG00000023773	ENSGALG00000042011	ENSGALG00000008180
ENSGALG00000002067	ENSGALG00000042217	ENSGALG00000039428	ENSGALG00000012277	ENSGALG00000011637
ENSGALG00000007619	ENSGALG00000034768	ENSGALG00000039421	ENSGALG00000012272	ENSGALG00000008124
ENSGALG00000007615	ENSGALG00000004412	ENSGALG00000002069	ENSGALG00000000836	ENSGALG00000006053
ENSGALG00000002394	ENSGALG00000004416	ENSGALG00000009936	ENSGALG00000017384	ENSGALG00000036004
ENSGALG00000002399	ENSGALG00000012801	ENSGALG00000028549	ENSGALG00000017389	ENSGALG00000034532
ENSGALG00000005516	ENSGALG00000016327	ENSGALG00000028543	ENSGALG00000007434	ENSGALG00000046618
ENSGALG00000038516	ENSGALG00000016329	ENSGALG00000033377	ENSGALG00000007431	ENSGALG00000005931
ENSGALG00000002937	ENSGALG00000027757	ENSGALG00000025329	ENSGALG00000040942	ENSGALG00000034395
ENSGALG00000033630	ENSGALG00000012379	ENSGALG00000015163	ENSGALG00000003845	ENSGALG00000040617
ENSGALG00000004570	ENSGALG00000012370	ENSGALG00000040279	ENSGALG00000037021	ENSGALG00000044101
ENSGALG00000013565	ENSGALG00000014236	ENSGALG00000040272	ENSGALG00000037029	ENSGALG00000005066
ENSGALG00000012211	ENSGALG00000009466	ENSGALG00000008689	ENSGALG00000029015	ENSGALG00000005064
ENSGALG00000012214	ENSGALG00000009467	ENSGALG00000005338	ENSGALG00000035876	ENSGALG00000045050
ENSGALG00000012218	ENSGALG00000009464	ENSGALG00000009488	ENSGALG00000006424	ENSGALG00000009655
ENSGALG00000015249	ENSGALG00000013951	ENSGALG00000031933	ENSGALG00000001437	ENSGALG00000033950
ENSGALG00000029572	ENSGALG00000016864	ENSGALG00000006680	ENSGALG00000006420	ENSGALG00000033956
ENSGALG00000014118	ENSGALG00000016862	ENSGALG00000006688	ENSGALG00000001439	ENSGALG00000015605
ENSGALG00000011548	ENSGALG00000007289	ENSGALG00000005487	ENSGALG00000002853	ENSGALG00000022950
ENSGALG00000011544	ENSGALG00000031275	ENSGALG00000009156	ENSGALG00000033047	ENSGALG00000002304
ENSGALG00000011897	ENSGALG00000040823	ENSGALG00000009152	ENSGALG00000032314	ENSGALG00000021213
ENSGALG00000044836	ENSGALG00000004161	ENSGALG00000007220	ENSGALG00000027714	ENSGALG00000030379
ENSGALG00000014582	ENSGALG00000029152	ENSGALG00000016881	ENSGALG00000014855	ENSGALG00000008842
ENSGALG00000036117	ENSGALG00000000264	ENSGALG00000016889		ENSGALG00000008845
ENSGALG00000037845	ENSGALG00000041463	ENSGALG00000043211		ENSGALG00000015961
ENSGALG00000035774	ENSGALG00000002139	ENSGALG00000046192		ENSGALG00000014708
ENSGALG00000007183	ENSGALG00000014915	ENSGALG00000002762		ENSGALG00000014701
ENSGALG00000007185	ENSGALG00000015353	ENSGALG00000032717		ENSGALG00000028638
ENSGALG00000031461	ENSGALG00000010325	ENSGALG00000032713		ENSGALG00000040453
ENSGALG00000031463	ENSGALG00000009586	ENSGALG00000003412		ENSGALG00000011289
ENSGALG00000046521	ENSGALG00000031851	ENSGALG00000003416		ENSGALG00000029583
ENSGALG00000003602	ENSGALG00000008187	ENSGALG00000031163		ENSGALG00000029582
ENSGALG00000003605	ENSGALG00000010581	ENSGALG00000031166		ENSGALG00000029586
ENSGALG00000044014	ENSGALG00000006052	ENSGALG00000035170		ENSGALG00000008025
ENSGALG00000006805	ENSGALG00000016981	ENSGALG00000030419		ENSGALG00000008026
ENSGALG00000001938	ENSGALG00000007098	ENSGALG00000005814		ENSGALG00000011866
ENSGALG00000001939	ENSGALG00000007090	ENSGALG00000040739		ENSGALG00000043164
ENSGALG00000005139	ENSGALG00000007095	ENSGALG00000040738		ENSGALG00000002892
ENSGALG00000032175	ENSGALG00000046617	ENSGALG00000022557		ENSGALG00000004498
ENSGALG00000032173	ENSGALG00000003574	ENSGALG00000033140		ENSGALG00000004491
ENSGALG00000032178	ENSGALG00000036821	ENSGALG00000033143		ENSGALG00000031348
ENSGALG00000006441	ENSGALG00000039964	ENSGALG00000041953		ENSGALG00000029879
ENSGALG00000006446	ENSGALG00000002305	ENSGALG00000032028		ENSGALG00000037109
ENSGALG00000041857	ENSGALG00000043363	ENSGALG00000042503		ENSGALG00000040174
ENSGALG00000041853	ENSGALG00000009036	ENSGALG00000014368		ENSGALG00000005433
ENSGALG00000012798	ENSGALG00000009031	ENSGALG00000018819		ENSGALG00000010746
ENSGALG00000002210	ENSGALG00000039576	ENSGALG00000008447		ENSGALG00000010743
ENSGALG00000002219	ENSGALG00000029322	ENSGALG00000008445		ENSGALG00000036790
ENSGALG00000038704	ENSGALG00000016704	ENSGALG00000009314		ENSGALG00000038338
ENSGALG00000003162	ENSGALG00000014700	ENSGALG00000025977		ENSGALG00000026932
ENSGALG00000003168	ENSGALG00000011280	ENSGALG00000017040		ENSGALG00000005882
ENSGALG00000030550	ENSGALG00000011868	ENSGALG00000029480		ENSGALG00000032413
ENSGALG00000036569	ENSGALG00000006794	ENSGALG00000044720		ENSGALG00000027418
ENSGALG00000002634	ENSGALG00000000564	ENSGALG00000005696		ENSGALG00000012039
ENSGALG00000039424	ENSGALG00000037258	ENSGALG00000031742		ENSGALG00000012034
ENSGALG00000016433	ENSGALG00000045246	ENSGALG00000031747		ENSGALG00000015027
ENSGALG00000012532	ENSGALG00000043167	ENSGALG00000007920		ENSGALG00000014084
ENSGALG00000009939	ENSGALG00000013135	ENSGALG00000006344		ENSGALG00000014085
ENSGALG00000009932	ENSGALG00000008557	ENSGALG00000006342		ENSGALG00000046348
ENSGALG00000040275	ENSGALG00000009202	ENSGALG00000035244		ENSGALG00000004047
ENSGALG00000028898	ENSGALG00000007649	ENSGALG00000007697		ENSGALG00000029292
ENSGALG00000001833	ENSGALG00000017153	ENSGALG00000034964		ENSGALG00000040031
ENSGALG00000008686	ENSGALG00000017158	ENSGALG00000003333		ENSGALG00000011379
ENSGALG00000009485	ENSGALG00000009985	ENSGALG00000034592		ENSGALG00000011373
ENSGALG00000009483	ENSGALG00000040172	ENSGALG00000034590		ENSGALG00000043676
ENSGALG00000005489	ENSGALG00000017210	ENSGALG00000032506		ENSGALG00000002388
ENSGALG00000005481	ENSGALG00000003260	ENSGALG00000032502		ENSGALG00000003381
ENSGALG00000009158	ENSGALG00000036791	ENSGALG00000021079		ENSGALG00000003031
ENSGALG00000001309	ENSGALG00000034487	ENSGALG00000005999		ENSGALG00000004562
ENSGALG00000010485	ENSGALG00000033603	ENSGALG00000030623		ENSGALG00000018317
ENSGALG00000001306	ENSGALG00000001654	ENSGALG00000023506		ENSGALG00000021570
ENSGALG00000001304	ENSGALG00000005889	ENSGALG00000038904		ENSGALG00000026001
ENSGALG00000007224	ENSGALG00000032411	ENSGALG00000038902		ENSGALG00000014787
ENSGALG00000016885	ENSGALG00000023411	ENSGALG00000041565		ENSGALG00000029508
ENSGALG00000002763	ENSGALG00000015029	ENSGALG00000042035		ENSGALG00000006714
ENSGALG00000002764	ENSGALG00000014083	ENSGALG00000012299		ENSGALG00000007443
ENSGALG00000002765	ENSGALG00000014081	ENSGALG00000012298		ENSGALG00000035766
ENSGALG00000034413	ENSGALG00000009501	ENSGALG00000012117		ENSGALG00000046557
ENSGALG00000034414	ENSGALG00000009500	ENSGALG00000006439		ENSGALG00000004362
ENSGALG00000000943	ENSGALG00000013853	ENSGALG00000010636		ENSGALG00000004363
ENSGALG00000000946	ENSGALG00000010505	ENSGALG00000038133		ENSGALG00000037055
ENSGALG00000043967	ENSGALG00000004049	ENSGALG00000012903		ENSGALG00000023025
ENSGALG00000003419	ENSGALG00000029298	ENSGALG00000014453		ENSGALG00000042469
ENSGALG00000003415	ENSGALG00000045584	ENSGALG00000034022		ENSGALG00000042797
ENSGALG00000030413	ENSGALG00000029746	ENSGALG00000040962		ENSGALG00000038715
ENSGALG00000033149	ENSGALG00000029742	ENSGALG00000015459		ENSGALG00000010932
ENSGALG00000006898	ENSGALG00000004952	ENSGALG00000029387		ENSGALG00000010938
ENSGALG00000012082	ENSGALG00000011372	ENSGALG00000029381		ENSGALG00000039433
ENSGALG00000012085	ENSGALG00000006558	ENSGALG00000040340		ENSGALG00000009907
ENSGALG00000012087	ENSGALG00000007608	ENSGALG00000028928		ENSGALG00000027871
ENSGALG00000025205	ENSGALG00000037443	ENSGALG00000040348		ENSGALG00000010211
ENSGALG00000029927	ENSGALG00000003387	ENSGALG00000004845		ENSGALG00000010219
ENSGALG00000037410	ENSGALG00000002929	ENSGALG00000004842		ENSGALG00000005340
ENSGALG00000017049	ENSGALG00000026741	ENSGALG00000004841		ENSGALG00000031922
ENSGALG00000027199	ENSGALG00000030691	ENSGALG00000011229		ENSGALG00000046130
ENSGALG00000017047	ENSGALG00000019543	ENSGALG00000011227		ENSGALG00000040424
ENSGALG00000017042	ENSGALG00000016259	ENSGALG00000011221		ENSGALG00000043971
ENSGALG00000027190	ENSGALG00000015787	ENSGALG00000011220		ENSGALG00000026253
ENSGALG00000008942	ENSGALG00000016785	ENSGALG00000036310		ENSGALG00000006867
ENSGALG00000008946	ENSGALG00000015253	ENSGALG00000005710		ENSGALG00000006861
ENSGALG00000024758	ENSGALG00000015259	ENSGALG00000005713		ENSGALG00000006860
ENSGALG00000039212	ENSGALG00000014786	ENSGALG00000001412		ENSGALG00000043569
ENSGALG00000016602	ENSGALG00000000650	ENSGALG00000041766		ENSGALG00000025904
ENSGALG00000029260	ENSGALG00000036128	ENSGALG00000007716		ENSGALG00000003950
ENSGALG00000014603	ENSGALG00000031478	ENSGALG00000037540		ENSGALG00000015545
ENSGALG00000011079	ENSGALG00000003634	ENSGALG00000038255		ENSGALG00000009747
ENSGALG00000011389	ENSGALG00000003631	ENSGALG00000002870		ENSGALG00000042610
ENSGALG00000029484	ENSGALG00000044026	ENSGALG00000002878		ENSGALG00000010399
ENSGALG00000029485	ENSGALG00000036908	ENSGALG00000033068		ENSGALG00000005683
ENSGALG00000044726	ENSGALG00000005108	ENSGALG00000004438		ENSGALG00000010022
ENSGALG00000008169	ENSGALG00000005105	ENSGALG00000004437		ENSGALG00000010023
ENSGALG00000036295	ENSGALG00000006459	ENSGALG00000036477		ENSGALG00000010027
ENSGALG00000036294	ENSGALG00000042794	ENSGALG00000032335		ENSGALG00000007931
ENSGALG00000003969	ENSGALG00000009906	ENSGALG00000030871		ENSGALG00000006334
ENSGALG00000005698	ENSGALG00000010218	ENSGALG00000030873		ENSGALG00000035252
ENSGALG00000005695	ENSGALG00000005346	ENSGALG00000013196		ENSGALG00000007689
ENSGALG00000005694	ENSGALG00000005349	ENSGALG00000013191		ENSGALG00000042949
ENSGALG00000034258	ENSGALG00000017290	ENSGALG00000016348		ENSGALG00000032518
ENSGALG00000010031	ENSGALG00000017296	ENSGALG00000015240		ENSGALG00000013628
ENSGALG00000010030	ENSGALG00000007251	ENSGALG00000027778		ENSGALG00000008797
ENSGALG00000010039	ENSGALG00000007254	ENSGALG00000014878		ENSGALG00000001452
ENSGALG00000031741	ENSGALG00000036711	ENSGALG00000014874		ENSGALG00000028046
ENSGALG00000007928	ENSGALG00000002750	ENSGALG00000008358		ENSGALG00000040373
ENSGALG00000012454	ENSGALG00000004756	ENSGALG00000008357		ENSGALG00000011238
ENSGALG00000045094	ENSGALG00000004750	ENSGALG00000025197		ENSGALG00000011237
ENSGALG00000006345	ENSGALG00000031158	ENSGALG00000025199		ENSGALG00000034801
ENSGALG00000006343	ENSGALG00000032496	ENSGALG00000006601		ENSGALG00000034803
ENSGALG00000035242	ENSGALG00000005807	ENSGALG00000007559		ENSGALG00000043733
ENSGALG00000012000	ENSGALG00000040724	ENSGALG00000007554		ENSGALG00000045738
ENSGALG00000008645	ENSGALG00000033179	ENSGALG00000007555		ENSGALG00000035047
ENSGALG00000007694	ENSGALG00000043565	ENSGALG00000007550		ENSGALG00000002841
ENSGALG00000007698	ENSGALG00000008452	ENSGALG00000010402		ENSGALG00000002843
ENSGALG00000042371	ENSGALG00000009325	ENSGALG00000001387		ENSGALG00000002849
ENSGALG00000003339	ENSGALG00000025906	ENSGALG00000035397		ENSGALG00000038791
ENSGALG00000003331	ENSGALG00000010025	ENSGALG00000031257		ENSGALG00000033077
ENSGALG00000003337	ENSGALG00000006331	ENSGALG00000037943		ENSGALG00000033079
ENSGALG00000026865	ENSGALG00000034618	ENSGALG00000037944		ENSGALG00000030791
ENSGALG00000026864	ENSGALG00000004650	ENSGALG00000016705		ENSGALG00000042426
ENSGALG00000026862	ENSGALG00000019277	ENSGALG00000045486		ENSGALG00000012856
ENSGALG00000003597	ENSGALG00000013621	ENSGALG00000011541		ENSGALG00000019757
ENSGALG00000034625	ENSGALG00000015706	ENSGALG00000008097		ENSGALG00000014868
ENSGALG00000004646	ENSGALG00000042000	ENSGALG00000045156		ENSGALG00000014869
ENSGALG00000005997	ENSGALG00000015705	ENSGALG00000032231		ENSGALG00000031222
ENSGALG00000013657	ENSGALG00000015709	ENSGALG00000032233		ENSGALG00000035537
ENSGALG00000015713	ENSGALG00000010627	ENSGALG00000032239		ENSGALG00000035535
ENSGALG00000042033	ENSGALG00000001949	ENSGALG00000002484		ENSGALG00000015879
ENSGALG00000012291	ENSGALG00000003854	ENSGALG00000003287		ENSGALG00000004133
ENSGALG00000012296	ENSGALG00000015037	ENSGALG00000003282		ENSGALG00000045129
ENSGALG00000012113	ENSGALG00000029390	ENSGALG00000003283		ENSGALG00000032915
ENSGALG00000010630	ENSGALG00000000352	ENSGALG00000026995		ENSGALG00000002496
ENSGALG00000010638	ENSGALG00000045295	ENSGALG00000033744		ENSGALG00000002495
ENSGALG00000017365	ENSGALG00000030032	ENSGALG00000033748		ENSGALG00000030200
ENSGALG00000034024	ENSGALG00000038799	ENSGALG00000027113		ENSGALG00000019171
ENSGALG00000034029	ENSGALG00000004442	ENSGALG00000023120		ENSGALG00000027932
ENSGALG00000015450	ENSGALG00000030793	ENSGALG00000016687		ENSGALG00000015320
ENSGALG00000003862	ENSGALG00000032308	ENSGALG00000016684		ENSGALG00000010314
ENSGALG00000003863	ENSGALG00000030862	ENSGALG00000025404		ENSGALG00000005571
ENSGALG00000029385	ENSGALG00000012587	ENSGALG00000014930		ENSGALG00000006001
ENSGALG00000029383	ENSGALG00000012589	ENSGALG00000014937		ENSGALG00000011950
ENSGALG00000004848	ENSGALG00000012588	ENSGALG00000040535		ENSGALG00000031586
ENSGALG00000005715	ENSGALG00000015112	ENSGALG00000040531		ENSGALG00000032595
ENSGALG00000005716	ENSGALG00000015111	ENSGALG00000008256		ENSGALG00000036870
ENSGALG00000010177	ENSGALG00000015118	ENSGALG00000008257		ENSGALG00000039061
ENSGALG00000034812	ENSGALG00000014861	ENSGALG00000008254		ENSGALG00000008151
ENSGALG00000043724	ENSGALG00000014862	ENSGALG00000014688		ENSGALG00000008155
ENSGALG00000007712	ENSGALG00000014867	ENSGALG00000010301		ENSGALG00000012170
ENSGALG00000007710	ENSGALG00000008348	ENSGALG00000010302		ENSGALG00000043684
ENSGALG00000002294	ENSGALG00000008346	ENSGALG00000029408		ENSGALG00000039939
ENSGALG00000037546	ENSGALG00000009438	ENSGALG00000029406		ENSGALG00000021220
ENSGALG00000037541	ENSGALG00000001642	ENSGALG00000006034		ENSGALG00000021225
ENSGALG00000030008	ENSGALG00000007569	ENSGALG00000006035		ENSGALG00000017312
ENSGALG00000035035	ENSGALG00000031227	ENSGALG00000006037		ENSGALG00000017867
ENSGALG00000038783	ENSGALG00000015878	ENSGALG00000001022		ENSGALG00000017866
ENSGALG00000038780	ENSGALG00000000253	ENSGALG00000044942		ENSGALG00000016191
ENSGALG00000020262	ENSGALG00000032226	ENSGALG00000044943		ENSGALG00000016739
ENSGALG00000033065	ENSGALG00000032225	ENSGALG00000046093		ENSGALG00000009836
ENSGALG00000033064	ENSGALG00000002490	ENSGALG00000007078		ENSGALG00000040489
ENSGALG00000033062	ENSGALG00000003722	ENSGALG00000002648		ENSGALG00000001489
ENSGALG00000004435	ENSGALG00000003727	ENSGALG00000002643		ENSGALG00000037283
ENSGALG00000004431	ENSGALG00000026989	ENSGALG00000034510		ENSGALG00000036622
ENSGALG00000030789	ENSGALG00000027292	ENSGALG00000000864		ENSGALG00000033568
ENSGALG00000030781	ENSGALG00000008938	ENSGALG00000000868		ENSGALG00000032382
ENSGALG00000036471	ENSGALG00000008933	ENSGALG00000032589		ENSGALG00000032385
ENSGALG00000046150	ENSGALG00000039264	ENSGALG00000032588		ENSGALG00000026490
ENSGALG00000030876	ENSGALG00000015093	ENSGALG00000028411		ENSGALG00000041187
ENSGALG00000019768	ENSGALG00000015326	ENSGALG00000036806		ENSGALG00000041233
ENSGALG00000041242	ENSGALG00000015328	ENSGALG00000036802		ENSGALG00000041239
ENSGALG00000016340	ENSGALG00000005579	ENSGALG00000026525		ENSGALG00000014575
ENSGALG00000041245	ENSGALG00000037328	ENSGALG00000036800		ENSGALG00000008523
ENSGALG00000027777	ENSGALG00000037321	ENSGALG00000005004		ENSGALG00000044342
ENSGALG00000012311	ENSGALG00000006008	ENSGALG00000005005		ENSGALG00000040141
ENSGALG00000014258	ENSGALG00000032590	ENSGALG00000033979		ENSGALG00000011464
ENSGALG00000008355	ENSGALG00000044155	ENSGALG00000042644		ENSGALG00000001568
ENSGALG00000008354	ENSGALG00000036872	ENSGALG00000042522		ENSGALG00000002142
ENSGALG00000008350	ENSGALG00000034321	ENSGALG00000039054		ENSGALG00000031099
ENSGALG00000000129	ENSGALG00000041063	ENSGALG00000043694		ENSGALG00000030175
ENSGALG00000000120	ENSGALG00000043681	ENSGALG00000002362		ENSGALG00000032990
ENSGALG00000000122	ENSGALG00000010843	ENSGALG00000038092		ENSGALG00000032993
ENSGALG00000009409	ENSGALG00000017319	ENSGALG00000038097		ENSGALG00000035676
ENSGALG00000037983	ENSGALG00000008873	ENSGALG00000021230		ENSGALG00000034101
ENSGALG00000006609	ENSGALG00000029319	ENSGALG00000009052		ENSGALG00000037353
ENSGALG00000001652	ENSGALG00000014775	ENSGALG00000010853		ENSGALG00000030301
ENSGALG00000001655	ENSGALG00000008050	ENSGALG00000008861		ENSGALG00000004272
ENSGALG00000007556	ENSGALG00000006906	ENSGALG00000008867		ENSGALG00000032462
ENSGALG00000010401	ENSGALG00000044564	ENSGALG00000017855		ENSGALG00000039779
ENSGALG00000028227	ENSGALG00000011855	ENSGALG00000017857		ENSGALG00000020999
ENSGALG00000037946	ENSGALG00000031631	ENSGALG00000016185		ENSGALG00000025747
ENSGALG00000004143	ENSGALG00000031635	ENSGALG00000013356		ENSGALG00000038826
ENSGALG00000029175	ENSGALG00000036625	ENSGALG00000012400		ENSGALG00000011661
ENSGALG00000000247	ENSGALG00000002598	ENSGALG00000009807		ENSGALG00000017627
ENSGALG00000034992	ENSGALG00000034712	ENSGALG00000014765		ENSGALG00000001768
ENSGALG00000034999	ENSGALG00000021143	ENSGALG00000040471		ENSGALG00000010539
ENSGALG00000002489	ENSGALG00000032386	ENSGALG00000040475		ENSGALG00000044933
ENSGALG00000002487	ENSGALG00000030718	ENSGALG00000008040		ENSGALG00000017089
ENSGALG00000002486	ENSGALG00000041181	ENSGALG00000036395		ENSGALG00000007353
ENSGALG00000003289	ENSGALG00000015626	ENSGALG00000001490		ENSGALG00000004079
ENSGALG00000023909	ENSGALG00000014573	ENSGALG00000044574		ENSGALG00000035998
ENSGALG00000003757	ENSGALG00000015195	ENSGALG00000034891		ENSGALG00000035994
ENSGALG00000003753	ENSGALG00000015193	ENSGALG00000000549		ENSGALG00000043607
ENSGALG00000034115	ENSGALG00000013926	ENSGALG00000005795		ENSGALG00000034948
ENSGALG00000013768	ENSGALG00000034264	ENSGALG00000000544		ENSGALG00000038667
ENSGALG00000039294	ENSGALG00000041433	ENSGALG00000000545		ENSGALG00000013627
ENSGALG00000016689	ENSGALG00000010734	ENSGALG00000000542		ENSGALG00000015939
ENSGALG00000016681	ENSGALG00000002141	ENSGALG00000000541		ENSGALG00000040403
ENSGALG00000016686	ENSGALG00000037748	ENSGALG00000031629		ENSGALG00000029533
ENSGALG00000015083	ENSGALG00000003235	ENSGALG00000045228		ENSGALG00000029537
ENSGALG00000015086	ENSGALG00000026906	ENSGALG00000031365		ENSGALG00000015702
ENSGALG00000014934	ENSGALG00000004270	ENSGALG00000043817		ENSGALG00000001262
ENSGALG00000015338	ENSGALG00000030902	ENSGALG00000032626		ENSGALG00000003642
ENSGALG00000015331	ENSGALG00000026284	ENSGALG00000032627		ENSGALG00000031312
ENSGALG00000015330	ENSGALG00000039191	ENSGALG00000021139		ENSGALG00000009899
ENSGALG00000014684	ENSGALG00000013710	ENSGALG00000030703		ENSGALG00000033888
ENSGALG00000014680	ENSGALG00000016548	ENSGALG00000030701		ENSGALG00000041819
ENSGALG00000010307	ENSGALG00000015012	ENSGALG00000014568		ENSGALG00000043412
ENSGALG00000010303	ENSGALG00000012048	ENSGALG00000012394		ENSGALG00000036452
ENSGALG00000029402	ENSGALG00000012049	ENSGALG00000013931		ENSGALG00000039462
ENSGALG00000005569	ENSGALG00000032002	ENSGALG00000008536		ENSGALG00000024051
ENSGALG00000037339	ENSGALG00000008226	ENSGALG00000025800		ENSGALG00000005374
ENSGALG00000009611	ENSGALG00000009570	ENSGALG00000025804		ENSGALG00000011794
ENSGALG00000006033	ENSGALG00000011662	ENSGALG00000025809		ENSGALG00000011798
ENSGALG00000015446	ENSGALG00000008482	ENSGALG00000017135		ENSGALG00000010228
ENSGALG00000036069	ENSGALG00000009683	ENSGALG00000027534		ENSGALG00000009111
ENSGALG00000036064	ENSGALG00000010536	ENSGALG00000030016		ENSGALG00000006131
ENSGALG00000036067	ENSGALG00000016974	ENSGALG00000042415		ENSGALG00000006132
ENSGALG00000007075	ENSGALG00000016972	ENSGALG00000013253		ENSGALG00000035369
ENSGALG00000007072	ENSGALG00000016024	ENSGALG00000003941		ENSGALG00000002729
ENSGALG00000002649	ENSGALG00000035996	ENSGALG00000003947		ENSGALG00000031122
ENSGALG00000034511	ENSGALG00000004920	ENSGALG00000005456		ENSGALG00000030452
ENSGALG00000031597	ENSGALG00000044313	ENSGALG00000041408		ENSGALG00000033181
ENSGALG00000000862	ENSGALG00000034232	ENSGALG00000041405		ENSGALG00000033186
ENSGALG00000032583	ENSGALG00000034944	ENSGALG00000031980		ENSGALG00000012778
ENSGALG00000033356	ENSGALG00000008629	ENSGALG00000042177		ENSGALG00000013804
ENSGALG00000005000	ENSGALG00000030321	ENSGALG00000030164		ENSGALG00000046032
ENSGALG00000039942	ENSGALG00000013626	ENSGALG00000037755		ENSGALG00000017008
ENSGALG00000002364	ENSGALG00000000905	ENSGALG00000037754		ENSGALG00000046316
ENSGALG00000002369	ENSGALG00000020386	ENSGALG00000032982		ENSGALG00000045578
ENSGALG00000038096	ENSGALG00000015204	ENSGALG00000032988		ENSGALG00000040060
ENSGALG00000021238	ENSGALG00000005236	ENSGALG00000035669		ENSGALG00000036253
ENSGALG00000009057	ENSGALG00000006763	ENSGALG00000020454		ENSGALG00000005651
ENSGALG00000009056	ENSGALG00000007145	ENSGALG00000034132		ENSGALG00000002023
ENSGALG00000012986	ENSGALG00000007140	ENSGALG00000004263		ENSGALG00000002022
ENSGALG00000041334	ENSGALG00000002511	ENSGALG00000032474		ENSGALG00000038556
ENSGALG00000008860	ENSGALG00000042822	ENSGALG00000019397		ENSGALG00000046055
ENSGALG00000008862	ENSGALG00000005173	ENSGALG00000030931		ENSGALG00000004684
ENSGALG00000008864	ENSGALG00000016794	ENSGALG00000008286		ENSGALG00000005794
ENSGALG00000016187	ENSGALG00000041812	ENSGALG00000013091		ENSGALG00000032544
ENSGALG00000039558	ENSGALG00000041814	ENSGALG00000013094		ENSGALG00000012790
ENSGALG00000016720	ENSGALG00000009257	ENSGALG00000013098		ENSGALG00000013615
ENSGALG00000016728	ENSGALG00000002703	ENSGALG00000026143		ENSGALG00000030979
ENSGALG00000012404	ENSGALG00000016477	ENSGALG00000025486		ENSGALG00000034065
ENSGALG00000009800	ENSGALG00000016476	ENSGALG00000025482		ENSGALG00000004334
ENSGALG00000009801	ENSGALG00000011174	ENSGALG00000038833		ENSGALG00000035898
ENSGALG00000009802	ENSGALG00000011177	ENSGALG00000034347		ENSGALG00000004809
ENSGALG00000009809	ENSGALG00000001872	ENSGALG00000034345		ENSGALG00000004800
ENSGALG00000014767	ENSGALG00000010227	ENSGALG00000014060		ENSGALG00000038298
ENSGALG00000027682	ENSGALG00000007843	ENSGALG00000001750		ENSGALG00000038747
ENSGALG00000040474	ENSGALG00000030457	ENSGALG00000001753		ENSGALG00000038745
ENSGALG00000008045	ENSGALG00000004186	ENSGALG00000013872		ENSGALG00000003128
ENSGALG00000005243	ENSGALG00000013803	ENSGALG00000013879		ENSGALG00000003124
ENSGALG00000005241	ENSGALG00000008407	ENSGALG00000009693		ENSGALG00000034702
ENSGALG00000006919	ENSGALG00000017006	ENSGALG00000009698		ENSGALG00000016389
ENSGALG00000006910	ENSGALG00000017009	ENSGALG00000008139		ENSGALG00000013400
ENSGALG00000034898	ENSGALG00000027262	ENSGALG00000031519		ENSGALG00000033232
ENSGALG00000011840	ENSGALG00000006703	ENSGALG00000034337		ENSGALG00000014833
ENSGALG00000004375	ENSGALG00000008988	ENSGALG00000037828		ENSGALG00000014832
ENSGALG00000006266	ENSGALG00000003373	ENSGALG00000046056		ENSGALG00000029673
ENSGALG00000006261	ENSGALG00000003084	ENSGALG00000004063		ENSGALG00000008314
ENSGALG00000017447	ENSGALG00000003085	ENSGALG00000004937		ENSGALG00000006649
ENSGALG00000007130	ENSGALG00000004532	ENSGALG00000005088		ENSGALG00000037909
ENSGALG00000007131	ENSGALG00000019514	ENSGALG00000011356		ENSGALG00000015821
ENSGALG00000002542	ENSGALG00000020895	ENSGALG00000036229		ENSGALG00000005858
ENSGALG00000035097	ENSGALG00000012795	ENSGALG00000037309		ENSGALG00000005854
ENSGALG00000002569	ENSGALG00000013617	ENSGALG00000041618		ENSGALG00000040889
ENSGALG00000002562	ENSGALG00000015751	ENSGALG00000041611		ENSGALG00000040771
ENSGALG00000033573	ENSGALG00000012259	ENSGALG00000041616		ENSGALG00000023243
ENSGALG00000031368	ENSGALG00000014485	ENSGALG00000043619		ENSGALG00000032273
ENSGALG00000043814	ENSGALG00000015285	ENSGALG00000007620		ENSGALG00000002194
ENSGALG00000030702	ENSGALG00000015288	ENSGALG00000020392		ENSGALG00000002448
ENSGALG00000030705	ENSGALG00000010675	ENSGALG00000017046		ENSGALG00000038467
ENSGALG00000012640	ENSGALG00000010677	ENSGALG00000015902		ENSGALG00000013883
ENSGALG00000014561	ENSGALG00000007412	ENSGALG00000009881		ENSGALG00000030254
ENSGALG00000012395	ENSGALG00000035730	ENSGALG00000038135		ENSGALG00000009350
ENSGALG00000029850	ENSGALG00000031390	ENSGALG00000029528		ENSGALG00000039783
ENSGALG00000029855	ENSGALG00000016144	ENSGALG00000029520		ENSGALG00000039257
ENSGALG00000013935	ENSGALG00000016148	ENSGALG00000029522		ENSGALG00000040573
ENSGALG00000008530	ENSGALG00000001973	ENSGALG00000000636		ENSGALG00000014646
ENSGALG00000017132	ENSGALG00000001976	ENSGALG00000009718		ENSGALG00000010347
ENSGALG00000017139	ENSGALG00000040929	ENSGALG00000006773		ENSGALG00000019979
ENSGALG00000032171	ENSGALG00000040926	ENSGALG00000006775		ENSGALG00000009651
ENSGALG00000040844	ENSGALG00000006404	ENSGALG00000036142		ENSGALG00000017524
ENSGALG00000034275	ENSGALG00000036355	ENSGALG00000001275		ENSGALG00000035201
ENSGALG00000003942	ENSGALG00000022802	ENSGALG00000004002		ENSGALG00000034550
ENSGALG00000045403	ENSGALG00000038299	ENSGALG00000035785		ENSGALG00000002603
ENSGALG00000028849	ENSGALG00000027058	ENSGALG00000045802		ENSGALG00000002605
ENSGALG00000040156	ENSGALG00000012866	ENSGALG00000045809		ENSGALG00000005959
ENSGALG00000011498	ENSGALG00000013408	ENSGALG00000031493		ENSGALG00000041034
ENSGALG00000011499	ENSGALG00000028501	ENSGALG00000031497		ENSGALG00000012126
ENSGALG00000011491	ENSGALG00000028505	ENSGALG00000046573		ENSGALG00000012128
ENSGALG00000011494	ENSGALG00000024288	ENSGALG00000034788		ENSGALG00000009093
ENSGALG00000005451	ENSGALG00000007596	ENSGALG00000034784		ENSGALG00000014567
ENSGALG00000034919	ENSGALG00000036749	ENSGALG00000003651		ENSGALG00000017814
ENSGALG00000041401	ENSGALG00000007652	ENSGALG00000028354		ENSGALG00000017812
ENSGALG00000041403	ENSGALG00000046481	ENSGALG00000044043		ENSGALG00000028032
ENSGALG00000031982	ENSGALG00000003458	ENSGALG00000044042		ENSGALG00000015414
ENSGALG00000031987	ENSGALG00000005857	ENSGALG00000036920		ENSGALG00000009847
ENSGALG00000002158	ENSGALG00000005850	ENSGALG00000026401		ENSGALG00000035819
ENSGALG00000002157	ENSGALG00000044391	ENSGALG00000005169		ENSGALG00000028960
ENSGALG00000002155	ENSGALG00000042471	ENSGALG00000041797		ENSGALG00000039842
ENSGALG00000002151	ENSGALG00000032270	ENSGALG00000041867		ENSGALG00000040303
ENSGALG00000037751	ENSGALG00000013889	ENSGALG00000022874		ENSGALG00000004882
ENSGALG00000030291	ENSGALG00000013887	ENSGALG00000039869		ENSGALG00000006956
ENSGALG00000003208	ENSGALG00000009352	ENSGALG00000019961		ENSGALG00000006955
ENSGALG00000003206	ENSGALG00000039252	ENSGALG00000038191		ENSGALG00000005757
ENSGALG00000034134	ENSGALG00000014642	ENSGALG00000043428		ENSGALG00000006487
ENSGALG00000004267	ENSGALG00000014648	ENSGALG00000038730		ENSGALG00000006482
ENSGALG00000004266	ENSGALG00000008127	ENSGALG00000037663		ENSGALG00000030049
ENSGALG00000004261	ENSGALG00000000734	ENSGALG00000035134		ENSGALG00000030046
ENSGALG00000023435	ENSGALG00000010340	ENSGALG00000016443		ENSGALG00000042894
ENSGALG00000030930	ENSGALG00000031832	ENSGALG00000016449		ENSGALG00000002837
ENSGALG00000015306	ENSGALG00000011961	ENSGALG00000025312		ENSGALG00000014442
ENSGALG00000016578	ENSGALG00000001067	ENSGALG00000027813		ENSGALG00000043053
ENSGALG00000016579	ENSGALG00000007961	ENSGALG00000005362		ENSGALG00000021174
ENSGALG00000016574	ENSGALG00000035207	ENSGALG00000003370		ENSGALG00000025679
ENSGALG00000015009	ENSGALG00000007037	ENSGALG00000008677		ENSGALG00000012683
ENSGALG00000015008	ENSGALG00000007036	ENSGALG00000000466		ENSGALG00000013489
ENSGALG00000012059	ENSGALG00000005953	ENSGALG00000009107		ENSGALG00000038152
ENSGALG00000015000	ENSGALG00000005951	ENSGALG00000001332		ENSGALG00000038155
ENSGALG00000012050	ENSGALG00000005956	ENSGALG00000006109		ENSGALG00000012350
ENSGALG00000034340	ENSGALG00000030666	ENSGALG00000036530		ENSGALG00000033828
ENSGALG00000014064	ENSGALG00000016205	ENSGALG00000036534		ENSGALG00000029897
ENSGALG00000011650	ENSGALG00000039011	ENSGALG00000017274		ENSGALG00000009448
ENSGALG00000011651	ENSGALG00000012121	ENSGALG00000035376		ENSGALG00000009441
ENSGALG00000011652	ENSGALG00000042073	ENSGALG00000035378		ENSGALG00000009442
ENSGALG00000009566	ENSGALG00000012129	ENSGALG00000034426		ENSGALG00000001615
ENSGALG00000009569	ENSGALG00000043301	ENSGALG00000002735		ENSGALG00000016845
ENSGALG00000013874	ENSGALG00000008725	ENSGALG00000002734		ENSGALG00000007519
ENSGALG00000013878	ENSGALG00000009091	ENSGALG00000031281		ENSGALG00000000980
ENSGALG00000009692	ENSGALG00000046217	ENSGALG00000035596		ENSGALG00000042564
ENSGALG00000009699	ENSGALG00000013310	ENSGALG00000037998		ENSGALG00000032040
ENSGALG00000010526	ENSGALG00000015416	ENSGALG00000037991		ENSGALG00000040117
ENSGALG00000007346	ENSGALG00000015412	ENSGALG00000026796		ENSGALG00000011457
ENSGALG00000007341	ENSGALG00000009846	ENSGALG00000021762		ENSGALG00000041445
ENSGALG00000031518	ENSGALG00000003826	ENSGALG00000004191		ENSGALG00000041993
ENSGALG00000035462	ENSGALG00000029343	ENSGALG00000004198		ENSGALG00000002110
ENSGALG00000044259	ENSGALG00000037087	ENSGALG00000019316		ENSGALG00000002119
ENSGALG00000034334	ENSGALG00000036099	ENSGALG00000033195		ENSGALG00000037714
ENSGALG00000037822	ENSGALG00000006489	ENSGALG00000026238		ENSGALG00000035628
ENSGALG00000004068	ENSGALG00000031663	ENSGALG00000026239		ENSGALG00000020419
ENSGALG00000036886	ENSGALG00000031666	ENSGALG00000006840		ENSGALG00000033709
ENSGALG00000036883	ENSGALG00000036677	ENSGALG00000012769		ENSGALG00000021451
ENSGALG00000029723	ENSGALG00000034742	ENSGALG00000039124		ENSGALG00000027472
ENSGALG00000029721	ENSGALG00000032372	ENSGALG00000033328		ENSGALG00000014974
ENSGALG00000037171	ENSGALG00000032373	ENSGALG00000025255		ENSGALG00000017611
ENSGALG00000004932	ENSGALG00000013157	ENSGALG00000008479		ENSGALG00000001791
ENSGALG00000011357	ENSGALG00000029890	ENSGALG00000028148		ENSGALG00000006073
ENSGALG00000005084	ENSGALG00000024077	ENSGALG00000017926		ENSGALG00000006077
ENSGALG00000006571	ENSGALG00000001616	ENSGALG00000017921		ENSGALG00000007308
ENSGALG00000043618	ENSGALG00000016849	ENSGALG00000028145		ENSGALG00000000824
ENSGALG00000002057	ENSGALG00000016843	ENSGALG00000028147		ENSGALG00000046678
ENSGALG00000003010	ENSGALG00000007510	ENSGALG00000035923		ENSGALG00000003558
ENSGALG00000013683	ENSGALG00000046409	ENSGALG00000035927		ENSGALG00000028187
ENSGALG00000013685	ENSGALG00000034230	ENSGALG00000040059		ENSGALG00000037136
ENSGALG00000015901	ENSGALG00000011456	ENSGALG00000005667		ENSGALG00000042386
ENSGALG00000009880	ENSGALG00000028568	ENSGALG00000010001		ENSGALG00000043389
ENSGALG00000009887	ENSGALG00000003793	ENSGALG00000006318		ENSGALG00000038581
ENSGALG00000013532	ENSGALG00000033614	ENSGALG00000037655		ENSGALG00000038585
ENSGALG00000012489	ENSGALG00000006617	ENSGALG00000003360		ENSGALG00000021275
ENSGALG00000012483	ENSGALG00000013720	ENSGALG00000003369		ENSGALG00000015949
ENSGALG00000017162	ENSGALG00000014978	ENSGALG00000042067		ENSGALG00000016766
ENSGALG00000011594	ENSGALG00000007307	ENSGALG00000046049		ENSGALG00000040434
ENSGALG00000036148	ENSGALG00000040632	ENSGALG00000034671		ENSGALG00000014725
ENSGALG00000001270	ENSGALG00000005042	ENSGALG00000032537		ENSGALG00000008005
ENSGALG00000035780	ENSGALG00000005046	ENSGALG00000032533		ENSGALG00000037238
ENSGALG00000031495	ENSGALG00000009130	ENSGALG00000032530		ENSGALG00000002524
ENSGALG00000003652	ENSGALG00000037453	ENSGALG00000041089		ENSGALG00000034913
ENSGALG00000041139	ENSGALG00000038635	ENSGALG00000023689		ENSGALG00000036963
ENSGALG00000005162	ENSGALG00000009015	ENSGALG00000039088		ENSGALG00000026445
ENSGALG00000005160	ENSGALG00000009013	ENSGALG00000039083		ENSGALG00000041171
ENSGALG00000041795	ENSGALG00000010811	ENSGALG00000013605		ENSGALG00000042487
ENSGALG00000039316	ENSGALG00000008828	ENSGALG00000013607		ENSGALG00000043468
ENSGALG00000041863	ENSGALG00000016760	ENSGALG00000038972		ENSGALG00000008579
ENSGALG00000043797	ENSGALG00000015496	ENSGALG00000015762		ENSGALG00000027579
ENSGALG00000039861	ENSGALG00000015492	ENSGALG00000014496		ENSGALG00000028809
ENSGALG00000002247	ENSGALG00000015233	ENSGALG00000014490		ENSGALG00000011101
ENSGALG00000002246	ENSGALG00000015230	ENSGALG00000011511		ENSGALG00000011529
ENSGALG00000021378	ENSGALG00000015231	ENSGALG00000001143		ENSGALG00000008632
ENSGALG00000038733	ENSGALG00000014724	ENSGALG00000034939		ENSGALG00000005414
ENSGALG00000010957	ENSGALG00000008009	ENSGALG00000031414		ENSGALG00000006149
ENSGALG00000010953	ENSGALG00000011806	ENSGALG00000001538		ENSGALG00000030121
ENSGALG00000020569	ENSGALG00000005200	ENSGALG00000035701		ENSGALG00000003245
ENSGALG00000025882	ENSGALG00000009759	ENSGALG00000046285		ENSGALG00000043261
ENSGALG00000025884	ENSGALG00000001184	ENSGALG00000001964		ENSGALG00000026958
ENSGALG00000039455	ENSGALG00000000585	ENSGALG00000037035		ENSGALG00000034173
ENSGALG00000039450	ENSGALG00000037587	ENSGALG00000029007		ENSGALG00000032438
ENSGALG00000016447	ENSGALG00000001239	ENSGALG00000029000		ENSGALG00000013834
ENSGALG00000012569	ENSGALG00000036189	ENSGALG00000029001		ENSGALG00000015529
ENSGALG00000027641	ENSGALG00000007177	ENSGALG00000035882		ENSGALG00000035965
ENSGALG00000005369	ENSGALG00000007170	ENSGALG00000000377		ENSGALG00000004975
ENSGALG00000005368	ENSGALG00000031327	ENSGALG00000000371		ENSGALG00000012754
ENSGALG00000001848	ENSGALG00000023089	ENSGALG00000034820		ENSGALG00000015485
ENSGALG00000001844	ENSGALG00000041821	ENSGALG00000007748		ENSGALG00000005626
ENSGALG00000001845	ENSGALG00000012606	ENSGALG00000030585		ENSGALG00000005622
ENSGALG00000001841	ENSGALG00000019921	ENSGALG00000003113		ENSGALG00000007994
ENSGALG00000001596	ENSGALG00000008574	ENSGALG00000026600		ENSGALG00000007999
ENSGALG00000001593	ENSGALG00000029810	ENSGALG00000004465		ENSGALG00000037093
ENSGALG00000037426	ENSGALG00000025842	ENSGALG00000021656		ENSGALG00000015480
ENSGALG00000006101	ENSGALG00000038358	ENSGALG00000023725		ENSGALG00000035108
ENSGALG00000001335	ENSGALG00000017171	ENSGALG00000030809		ENSGALG00000033626
ENSGALG00000006108	ENSGALG00000003906	ENSGALG00000028517		ENSGALG00000004503
ENSGALG00000026575	ENSGALG00000044479	ENSGALG00000027722		ENSGALG00000032570
ENSGALG00000034427	ENSGALG00000005417	ENSGALG00000028512		ENSGALG00000039590
ENSGALG00000033437	ENSGALG00000005416	ENSGALG00000037162		ENSGALG00000041512
ENSGALG00000002739	ENSGALG00000005412	ENSGALG00000014846		ENSGALG00000016271
ENSGALG00000004771	ENSGALG00000010766	ENSGALG00000029646		ENSGALG00000041514
ENSGALG00000031282	ENSGALG00000010763	ENSGALG00000041493		ENSGALG00000029565
ENSGALG00000031284	ENSGALG00000010769	ENSGALG00000041491		ENSGALG00000008084
ENSGALG00000037995	ENSGALG00000006141	ENSGALG00000011724		ENSGALG00000011553
ENSGALG00000031130	ENSGALG00000007810	ENSGALG00000006637		ENSGALG00000006738
ENSGALG00000031134	ENSGALG00000007817	ENSGALG00000006630		ENSGALG00000001101
ENSGALG00000021766	ENSGALG00000035331	ENSGALG00000008582		ENSGALG00000001103
ENSGALG00000004190	ENSGALG00000035334	ENSGALG00000008586		ENSGALG00000004348
ENSGALG00000004192	ENSGALG00000017239	ENSGALG00000006180		ENSGALG00000004341
ENSGALG00000004197	ENSGALG00000003248	ENSGALG00000036427		ENSGALG00000004342
ENSGALG00000004196	ENSGALG00000036443	ENSGALG00000031208		ENSGALG00000037076
ENSGALG00000005823	ENSGALG00000033789	ENSGALG00000031203		ENSGALG00000004831
ENSGALG00000005820	ENSGALG00000004736	ENSGALG00000031205		ENSGALG00000042409
ENSGALG00000006843	ENSGALG00000010699	ENSGALG00000003467		ENSGALG00000006477
ENSGALG00000042638	ENSGALG00000038879	ENSGALG00000028256		ENSGALG00000034860
ENSGALG00000012763	ENSGALG00000025294	ENSGALG00000028253		ENSGALG00000034868
ENSGALG00000008474	ENSGALG00000008431	ENSGALG00000004111		ENSGALG00000043751
ENSGALG00000008473	ENSGALG00000009525	ENSGALG00000004110		ENSGALG00000043756
ENSGALG00000017077	ENSGALG00000010562	ENSGALG00000033116		ENSGALG00000043754
ENSGALG00000017079	ENSGALG00000010569	ENSGALG00000045067		ENSGALG00000002201
ENSGALG00000008999	ENSGALG00000016929	ENSGALG00000045105		ENSGALG00000038778
ENSGALG00000008991	ENSGALG00000016921	ENSGALG00000045107		ENSGALG00000007723
ENSGALG00000046322	ENSGALG00000016920	ENSGALG00000032249		ENSGALG00000020528
ENSGALG00000028141	ENSGALG00000043006	ENSGALG00000041909		ENSGALG00000027064
ENSGALG00000045561	ENSGALG00000009381	ENSGALG00000032934		ENSGALG00000024085
ENSGALG00000040586	ENSGALG00000017033	ENSGALG00000043501		ENSGALG00000025680
ENSGALG00000006682	ENSGALG00000017037	ENSGALG00000002473		ENSGALG00000040267
ENSGALG00000045693	ENSGALG00000034374	ENSGALG00000030267		ENSGALG00000040265
ENSGALG00000044770	ENSGALG00000015528	ENSGALG00000008914		ENSGALG00000029680
ENSGALG00000005660	ENSGALG00000011314	ENSGALG00000039794		ENSGALG00000010273
ENSGALG00000005662	ENSGALG00000041650	ENSGALG00000039249		ENSGALG00000009493
ENSGALG00000010006	ENSGALG00000007664	ENSGALG00000032419		ENSGALG00000006677
ENSGALG00000010007	ENSGALG00000037618	ENSGALG00000025454		ENSGALG00000031949
ENSGALG00000037387	ENSGALG00000038502	ENSGALG00000028725		ENSGALG00000005494
ENSGALG00000045350	ENSGALG00000002904	ENSGALG00000006758		ENSGALG00000010493
ENSGALG00000031718	ENSGALG00000004505	ENSGALG00000014659		ENSGALG00000001374
ENSGALG00000006312	ENSGALG00000036556	ENSGALG00000011686		ENSGALG00000015812
ENSGALG00000006317	ENSGALG00000016279	ENSGALG00000006755		ENSGALG00000015815
ENSGALG00000009153	ENSGALG00000012197	ENSGALG00000010370		ENSGALG00000003425
ENSGALG00000042340	ENSGALG00000012194	ENSGALG00000010087		ENSGALG00000034280
ENSGALG00000030395	ENSGALG00000013573	ENSGALG00000031820		ENSGALG00000034288
ENSGALG00000030396	ENSGALG00000008081	ENSGALG00000010089		ENSGALG00000040704
ENSGALG00000003091	ENSGALG00000011884	ENSGALG00000011976		ENSGALG00000040702
ENSGALG00000042967	ENSGALG00000011881	ENSGALG00000011970		ENSGALG00000026279
ENSGALG00000003092	ENSGALG00000004355	ENSGALG00000005550		ENSGALG00000019845
ENSGALG00000026816	ENSGALG00000031457	ENSGALG00000001073		ENSGALG00000039891
ENSGALG00000012159	ENSGALG00000015002	ENSGALG00000031797		ENSGALG00000043545
ENSGALG00000002942	ENSGALG00000004345	ENSGALG00000017681		ENSGALG00000025219
ENSGALG00000002943	ENSGALG00000004837	ENSGALG00000007955		ENSGALG00000009309
ENSGALG00000003665	ENSGALG00000004839	ENSGALG00000043074		ENSGALG00000008953
ENSGALG00000023571	ENSGALG00000006474	ENSGALG00000004637		ENSGALG00000008957
ENSGALG00000020884	ENSGALG00000032830	ENSGALG00000001256		ENSGALG00000039201
ENSGALG00000041080	ENSGALG00000003154	ENSGALG00000035496		ENSGALG00000011394
ENSGALG00000023683	ENSGALG00000020523	ENSGALG00000035492		ENSGALG00000029498
ENSGALG00000039084	ENSGALG00000024083	ENSGALG00000035499		ENSGALG00000005517
ENSGALG00000013609	ENSGALG00000009926	ENSGALG00000004097		ENSGALG00000011931
ENSGALG00000041558	ENSGALG00000013430	ENSGALG00000030673		ENSGALG00000006356
ENSGALG00000016238	ENSGALG00000016406	ENSGALG00000041008		ENSGALG00000006350
ENSGALG00000016236	ENSGALG00000012526	ENSGALG00000008077		ENSGALG00000037696
ENSGALG00000015763	ENSGALG00000015170	ENSGALG00000020805		ENSGALG00000003329
ENSGALG00000038026	ENSGALG00000015179	ENSGALG00000039008		ENSGALG00000003326
ENSGALG00000012264	ENSGALG00000028886	ENSGALG00000042060		ENSGALG00000007008
ENSGALG00000011515	ENSGALG00000001801	ENSGALG00000039917		ENSGALG00000002630
ENSGALG00000010649	ENSGALG00000008325	ENSGALG00000039918		ENSGALG00000043039
ENSGALG00000010647	ENSGALG00000010275	ENSGALG00000014410		ENSGALG00000003596
ENSGALG00000010641	ENSGALG00000010279	ENSGALG00000043332		ENSGALG00000002988
ENSGALG00000009796	ENSGALG00000016898	ENSGALG00000007155		ENSGALG00000004676
ENSGALG00000010643	ENSGALG00000016893	ENSGALG00000009064		ENSGALG00000031035
ENSGALG00000001144	ENSGALG00000016895	ENSGALG00000000511		ENSGALG00000031038
ENSGALG00000035705	ENSGALG00000016894	ENSGALG00000017336		ENSGALG00000021002
ENSGALG00000046289	ENSGALG00000036730	ENSGALG00000017333		ENSGALG00000038939
ENSGALG00000034076	ENSGALG00000002774	ENSGALG00000046200		ENSGALG00000032092
ENSGALG00000004300	ENSGALG00000015813	ENSGALG00000028026		ENSGALG00000013143
ENSGALG00000004304	ENSGALG00000012724	ENSGALG00000015405		ENSGALG00000012938
ENSGALG00000004878	ENSGALG00000019848	ENSGALG00000015400		ENSGALG00000027374
ENSGALG00000011251	ENSGALG00000019844	ENSGALG00000028685		ENSGALG00000046249
ENSGALG00000006430	ENSGALG00000002431	ENSGALG00000003832		ENSGALG00000015443
ENSGALG00000001420	ENSGALG00000027236	ENSGALG00000029379		ENSGALG00000015442
ENSGALG00000006434	ENSGALG00000008954	ENSGALG00000045798		ENSGALG00000023872
ENSGALG00000043711	ENSGALG00000008956	ENSGALG00000014750		ENSGALG00000003879
ENSGALG00000035068	ENSGALG00000039208	ENSGALG00000014754		ENSGALG00000028935
ENSGALG00000030580	ENSGALG00000040098	ENSGALG00000028974		ENSGALG00000011211
ENSGALG00000003111	ENSGALG00000008179	ENSGALG00000028971		ENSGALG00000011216
ENSGALG00000026607	ENSGALG00000008172	ENSGALG00000008070		ENSGALG00000006963
ENSGALG00000004467	ENSGALG00000037322	ENSGALG00000005294		ENSGALG00000001465
ENSGALG00000033054	ENSGALG00000045060	ENSGALG00000000510		ENSGALG00000033879
ENSGALG00000021653	ENSGALG00000006351	ENSGALG00000000518		ENSGALG00000002284
ENSGALG00000005815	ENSGALG00000003322	ENSGALG00000031617		ENSGALG00000038260
ENSGALG00000030802	ENSGALG00000002981	ENSGALG00000042264		ENSGALG00000034777
ENSGALG00000012870	ENSGALG00000031032	ENSGALG00000037519		ENSGALG00000004428
ENSGALG00000009968	ENSGALG00000005981	ENSGALG00000030059		ENSGALG00000042354
ENSGALG00000009966	ENSGALG00000023531	ENSGALG00000038228		ENSGALG00000030843
ENSGALG00000009961	ENSGALG00000014526	ENSGALG00000036640		ENSGALG00000012834
ENSGALG00000027891	ENSGALG00000032090	ENSGALG00000036642		ENSGALG00000041255
ENSGALG00000014841	ENSGALG00000042025	ENSGALG00000034738		ENSGALG00000016481
ENSGALG00000043285	ENSGALG00000038064	ENSGALG00000033501		ENSGALG00000016813
ENSGALG00000014267	ENSGALG00000008771	ENSGALG00000002820		ENSGALG00000016817
ENSGALG00000008368	ENSGALG00000010601	ENSGALG00000032646		ENSGALG00000045925
ENSGALG00000006632	ENSGALG00000028063	ENSGALG00000030736		ENSGALG00000031248
ENSGALG00000006631	ENSGALG00000034030	ENSGALG00000026300		ENSGALG00000035554
ENSGALG00000007582	ENSGALG00000040976	ENSGALG00000025640		ENSGALG00000035558
ENSGALG00000007581	ENSGALG00000035845	ENSGALG00000025643		ENSGALG00000020320
ENSGALG00000036774	ENSGALG00000011210	ENSGALG00000041213		ENSGALG00000015892
ENSGALG00000031209	ENSGALG00000006966	ENSGALG00000012696		ENSGALG00000013964
ENSGALG00000015851	ENSGALG00000036309	ENSGALG00000012692		ENSGALG00000037955
ENSGALG00000004112	ENSGALG00000036300	ENSGALG00000038146		ENSGALG00000040836
ENSGALG00000040741	ENSGALG00000005707	ENSGALG00000041200		ENSGALG00000004153
ENSGALG00000040746	ENSGALG00000007709	ENSGALG00000024890		ENSGALG00000040785
ENSGALG00000033118	ENSGALG00000002283	ENSGALG00000008503		ENSGALG00000029166
ENSGALG00000023256	ENSGALG00000002282	ENSGALG00000009456		ENSGALG00000033857
ENSGALG00000032247	ENSGALG00000034695	ENSGALG00000001621		ENSGALG00000030194
ENSGALG00000032930	ENSGALG00000002868	ENSGALG00000025418		ENSGALG00000035619
ENSGALG00000002470	ENSGALG00000030849	ENSGALG00000000990		ENSGALG00000033758
ENSGALG00000002477	ENSGALG00000012836	ENSGALG00000040878		ENSGALG00000035144
ENSGALG00000030263	ENSGALG00000016480	ENSGALG00000003973		ENSGALG00000028762
ENSGALG00000030268	ENSGALG00000016486	ENSGALG00000003977		ENSGALG00000015343
ENSGALG00000003703	ENSGALG00000014222	ENSGALG00000040292		ENSGALG00000008240
ENSGALG00000003702	ENSGALG00000011762	ENSGALG00000040296		ENSGALG00000008247
ENSGALG00000003705	ENSGALG00000001663	ENSGALG00000040297		ENSGALG00000029419
ENSGALG00000003708	ENSGALG00000010411	ENSGALG00000040120		ENSGALG00000009592
ENSGALG00000009345	ENSGALG00000016811	ENSGALG00000011446		ENSGALG00000016995
ENSGALG00000038436	ENSGALG00000016816	ENSGALG00000005460		ENSGALG00000034500
ENSGALG00000039791	ENSGALG00000015898	ENSGALG00000001542		ENSGALG00000034508
ENSGALG00000025450	ENSGALG00000004156	ENSGALG00000041453		ENSGALG00000005908
ENSGALG00000011024	ENSGALG00000029168	ENSGALG00000041459		ENSGALG00000033366
ENSGALG00000027918	ENSGALG00000000273	ENSGALG00000009145		ENSGALG00000038089
ENSGALG00000040504	ENSGALG00000034989	ENSGALG00000010716		ENSGALG00000002356
ENSGALG00000008289	ENSGALG00000003295	ENSGALG00000041989		ENSGALG00000014435
ENSGALG00000015304	ENSGALG00000003294	ENSGALG00000002167		ENSGALG00000038608
ENSGALG00000008285	ENSGALG00000023933	ENSGALG00000002160		ENSGALG00000010863
ENSGALG00000008282	ENSGALG00000003747	ENSGALG00000002169		ENSGALG00000016716
ENSGALG00000014656	ENSGALG00000013777	ENSGALG00000035001		ENSGALG00000012418
ENSGALG00000014652	ENSGALG00000014920	ENSGALG00000037495		ENSGALG00000009811
ENSGALG00000011688	ENSGALG00000014922	ENSGALG00000035384		ENSGALG00000011870
ENSGALG00000011683	ENSGALG00000015348	ENSGALG00000030153		ENSGALG00000006786
ENSGALG00000011682	ENSGALG00000015342	ENSGALG00000037726		ENSGALG00000006782
ENSGALG00000042607	ENSGALG00000014692	ENSGALG00000037727		ENSGALG00000045234
ENSGALG00000010371	ENSGALG00000014691	ENSGALG00000037722		ENSGALG00000001207
ENSGALG00000010372	ENSGALG00000000071	ENSGALG00000004781		ENSGALG00000036605
ENSGALG00000010088	ENSGALG00000009598	ENSGALG00000033718		ENSGALG00000043826
ENSGALG00000011974	ENSGALG00000010595	ENSGALG00000004252		ENSGALG00000043823
ENSGALG00000005552	ENSGALG00000009622	ENSGALG00000030967		ENSGALG00000035337
ENSGALG00000005551	ENSGALG00000001036	ENSGALG00000039710		ENSGALG00000010847
ENSGALG00000005558	ENSGALG00000016994	ENSGALG00000039715		ENSGALG00000032195
ENSGALG00000012739	ENSGALG00000037851	ENSGALG00000013733		ENSGALG00000038102
ENSGALG00000007958	ENSGALG00000003505	ENSGALG00000027448		ENSGALG00000012388
ENSGALG00000007952	ENSGALG00000005904	ENSGALG00000027446		ENSGALG00000041477
ENSGALG00000007954	ENSGALG00000005907	ENSGALG00000014964		ENSGALG00000046169
ENSGALG00000006399	ENSGALG00000005901	ENSGALG00000014963		ENSGALG00000017145
ENSGALG00000006390	ENSGALG00000021883	ENSGALG00000008204		ENSGALG00000003936
ENSGALG00000035236	ENSGALG00000032015	ENSGALG00000008207		ENSGALG00000034177
ENSGALG00000035237	ENSGALG00000002379	ENSGALG00000008206		ENSGALG00000005423
ENSGALG00000007044	ENSGALG00000043373	ENSGALG00000009621		ENSGALG00000041418
ENSGALG00000034548	ENSGALG00000043379	ENSGALG00000011605		ENSGALG00000041417
ENSGALG00000002673	ENSGALG00000013639	ENSGALG00000000785		ENSGALG00000010758
ENSGALG00000035493	ENSGALG00000009023	ENSGALG00000000787		ENSGALG00000038343
ENSGALG00000035498	ENSGALG00000010861	ENSGALG00000009628		ENSGALG00000038345
ENSGALG00000031070	ENSGALG00000039562	ENSGALG00000006069		ENSGALG00000032957
ENSGALG00000004098	ENSGALG00000029332	ENSGALG00000006062		ENSGALG00000017388
ENSGALG00000030677	ENSGALG00000029333	ENSGALG00000006061		ENSGALG00000023407
ENSGALG00000030672	ENSGALG00000009817	ENSGALG00000044919		ENSGALG00000030925
ENSGALG00000036850	ENSGALG00000009815	ENSGALG00000007330		ENSGALG00000021117
ENSGALG00000036854	ENSGALG00000014712	ENSGALG00000007332		ENSGALG00000039751
ENSGALG00000033322	ENSGALG00000011293	ENSGALG00000016959		ENSGALG00000025493
ENSGALG00000008734	ENSGALG00000011296	ENSGALG00000000816		ENSGALG00000016568
ENSGALG00000008736	ENSGALG00000005782	ENSGALG00000000817		ENSGALG00000015035
ENSGALG00000008730	ENSGALG00000006250	ENSGALG00000046667		ENSGALG00000014078
ENSGALG00000008739	ENSGALG00000001206	ENSGALG00000003549		ENSGALG00000009510
ENSGALG00000008738	ENSGALG00000007123	ENSGALG00000044285		ENSGALG00000001741
ENSGALG00000042833	ENSGALG00000007124	ENSGALG00000044283		ENSGALG00000016911
ENSGALG00000000513	ENSGALG00000030773	ENSGALG00000044134		ENSGALG00000044240
ENSGALG00000012973	ENSGALG00000026470	ENSGALG00000040623		ENSGALG00000028484
ENSGALG00000012974	ENSGALG00000039363	ENSGALG00000029710		ENSGALG00000004057
ENSGALG00000012978	ENSGALG00000012659	ENSGALG00000029714		ENSGALG00000004943
ENSGALG00000027339	ENSGALG00000012655	ENSGALG00000045661		ENSGALG00000004940
ENSGALG00000027334	ENSGALG00000008546	ENSGALG00000004902		ENSGALG00000011361
ENSGALG00000008890	ENSGALG00000028290	ENSGALG00000004901		ENSGALG00000035154
ENSGALG00000013369	ENSGALG00000028872	ENSGALG00000004908		ENSGALG00000043085
ENSGALG00000013365	ENSGALG00000028879	ENSGALG00000005054		ENSGALG00000038687
ENSGALG00000015407	ENSGALG00000010659	ENSGALG00000032051		ENSGALG00000038685
ENSGALG00000015402	ENSGALG00000001503	ENSGALG00000032059		ENSGALG00000003021
ENSGALG00000028683	ENSGALG00000042148	ENSGALG00000006505		ENSGALG00000026884
ENSGALG00000009859	ENSGALG00000030112	ENSGALG00000043409		ENSGALG00000034883
ENSGALG00000009850	ENSGALG00000035696	ENSGALG00000043400		ENSGALG00000004553
ENSGALG00000035804	ENSGALG00000038340	ENSGALG00000042396		ENSGALG00000023616
ENSGALG00000014756	ENSGALG00000020449	ENSGALG00000002085		ENSGALG00000010108
ENSGALG00000014758	ENSGALG00000004294	ENSGALG00000043628		ENSGALG00000025515
ENSGALG00000008072	ENSGALG00000032400	ENSGALG00000043623		ENSGALG00000027611
ENSGALG00000008073	ENSGALG00000041358	ENSGALG00000039999		ENSGALG00000015268
ENSGALG00000005298	ENSGALG00000009838	ENSGALG00000039990		ENSGALG00000014791
ENSGALG00000005290	ENSGALG00000012021	ENSGALG00000039993		ENSGALG00000036992
ENSGALG00000006929	ENSGALG00000009519	ENSGALG00000038649		ENSGALG00000036683
ENSGALG00000005745	ENSGALG00000013867	ENSGALG00000003067		ENSGALG00000046547
ENSGALG00000010124	ENSGALG00000013869	ENSGALG00000003063		ENSGALG00000042246
ENSGALG00000010127	ENSGALG00000045591	ENSGALG00000011922		ENSGALG00000003625
ENSGALG00000006211	ENSGALG00000036892	ENSGALG00000008812		ENSGALG00000001916
ENSGALG00000045721	ENSGALG00000005096	ENSGALG00000039698		ENSGALG00000041120
ENSGALG00000042269	ENSGALG00000002042	ENSGALG00000039696		ENSGALG00000032111
ENSGALG00000030055	ENSGALG00000003396	ENSGALG00000039695		ENSGALG00000032807
ENSGALG00000030052	ENSGALG00000038684	ENSGALG00000016287		ENSGALG00000036621
ENSGALG00000030051	ENSGALG00000026776	ENSGALG00000016281		ENSGALG00000006425
ENSGALG00000042883	ENSGALG00000004554	ENSGALG00000039523		ENSGALG00000009272
ENSGALG00000003194	ENSGALG00000009890	ENSGALG00000013503		ENSGALG00000039442
ENSGALG00000003195	ENSGALG00000028648	ENSGALG00000016758		ENSGALG00000016459
ENSGALG00000033500	ENSGALG00000014798	ENSGALG00000025556		ENSGALG00000040259
ENSGALG00000002827	ENSGALG00000011569	ENSGALG00000025557		ENSGALG00000001859
ENSGALG00000032366	ENSGALG00000011566	ENSGALG00000025550		ENSGALG00000008667
ENSGALG00000030730	ENSGALG00000000627	ENSGALG00000015483		ENSGALG00000010209
ENSGALG00000026303	ENSGALG00000035793	ENSGALG00000040428		ENSGALG00000017262
ENSGALG00000026306	ENSGALG00000042242	ENSGALG00000040393		ENSGALG00000033428
ENSGALG00000041216	ENSGALG00000036916	ENSGALG00000005214		ENSGALG00000036494
ENSGALG00000013160	ENSGALG00000041787	ENSGALG00000031694		ENSGALG00000036496
ENSGALG00000012694	ENSGALG00000041873	ENSGALG00000000599		ENSGALG00000031142
ENSGALG00000012697	ENSGALG00000041706	ENSGALG00000011831		ENSGALG00000030439
ENSGALG00000038143	ENSGALG00000027035	ENSGALG00000011834		ENSGALG00000026221
ENSGALG00000038145	ENSGALG00000033562	ENSGALG00000037593		ENSGALG00000033162
ENSGALG00000012345	ENSGALG00000016451	ENSGALG00000045270		ENSGALG00000004350
ENSGALG00000012342	ENSGALG00000012513	ENSGALG00000006294		ENSGALG00000013002
ENSGALG00000012341	ENSGALG00000009913	ENSGALG00000001242		ENSGALG00000039315
ENSGALG00000008508	ENSGALG00000001850	ENSGALG00000044893		ENSGALG00000042625
ENSGALG00000008500	ENSGALG00000010201	ENSGALG00000044898		ENSGALG00000042622
ENSGALG00000036649	ENSGALG00000010202	ENSGALG00000042809		ENSGALG00000025224
ENSGALG00000009455	ENSGALG00000007246	ENSGALG00000042803		ENSGALG00000009338
ENSGALG00000009451	ENSGALG00000035345	ENSGALG00000002532		ENSGALG00000016089
ENSGALG00000001620	ENSGALG00000043234	ENSGALG00000044071		ENSGALG00000001017
ENSGALG00000001624	ENSGALG00000034430	ENSGALG00000036957		ENSGALG00000015571
ENSGALG00000013900	ENSGALG00000004740	ENSGALG00000036950		ENSGALG00000040042
ENSGALG00000010459	ENSGALG00000032489	ENSGALG00000041161		ENSGALG00000040048
ENSGALG00000034850	ENSGALG00000026225	ENSGALG00000033206		ENSGALG00000008146
ENSGALG00000016855	ENSGALG00000006877	ENSGALG00000041164		ENSGALG00000008145
ENSGALG00000034735	ENSGALG00000013005	ENSGALG00000005150		ENSGALG00000010017
ENSGALG00000017104	ENSGALG00000042446	ENSGALG00000005156		ENSGALG00000010016
ENSGALG00000000996	ENSGALG00000017064	ENSGALG00000041298		ENSGALG00000031893
ENSGALG00000000991	ENSGALG00000040594	ENSGALG00000012612		ENSGALG00000037396
ENSGALG00000000993	ENSGALG00000044211	ENSGALG00000002278		ENSGALG00000031762
ENSGALG00000000998	ENSGALG00000005673	ENSGALG00000034591		ENSGALG00000037642
ENSGALG00000001733	ENSGALG00000005670	ENSGALG00000029829		ENSGALG00000042973
ENSGALG00000022804	ENSGALG00000031890	ENSGALG00000036577		ENSGALG00000030603
ENSGALG00000001731	ENSGALG00000006094	ENSGALG00000009230		ENSGALG00000042761
ENSGALG00000046433	ENSGALG00000037645	ENSGALG00000009234		ENSGALG00000042013
ENSGALG00000033270	ENSGALG00000002955	ENSGALG00000009239		ENSGALG00000042010
ENSGALG00000041111	ENSGALG00000002959	ENSGALG00000013209		ENSGALG00000042762
ENSGALG00000040298	ENSGALG00000032529	ENSGALG00000012559		ENSGALG00000008785
ENSGALG00000040128	ENSGALG00000030609	ENSGALG00000014836		ENSGALG00000037359
ENSGALG00000000234	ENSGALG00000041091	ENSGALG00000027822		ENSGALG00000015436
ENSGALG00000000235	ENSGALG00000015779	ENSGALG00000044464		ENSGALG00000007435
ENSGALG00000011448	ENSGALG00000009782	ENSGALG00000008623		ENSGALG00000045896
ENSGALG00000011443	ENSGALG00000010651	ENSGALG00000008621		ENSGALG00000003569
ENSGALG00000005464	ENSGALG00000007439	ENSGALG00000006152		ENSGALG00000034044
ENSGALG00000005468	ENSGALG00000031404	ENSGALG00000042101		ENSGALG00000028056
ENSGALG00000001540	ENSGALG00000040947	ENSGALG00000042103		ENSGALG00000001996
ENSGALG00000001547	ENSGALG00000004311	ENSGALG00000035308		ENSGALG00000040364
ENSGALG00000001546	ENSGALG00000037026	ENSGALG00000038301		ENSGALG00000004869
ENSGALG00000041454	ENSGALG00000040367	ENSGALG00000033467		ENSGALG00000000349
ENSGALG00000002162	ENSGALG00000013468	ENSGALG00000026965		ENSGALG00000006423
ENSGALG00000043588	ENSGALG00000005195	ENSGALG00000036474		ENSGALG00000001434
ENSGALG00000037492	ENSGALG00000034834	ENSGALG00000031105		ENSGALG00000007771
ENSGALG00000037491	ENSGALG00000006428	ENSGALG00000021758		ENSGALG00000007014
ENSGALG00000037496	ENSGALG00000007777	ENSGALG00000020939		ENSGALG00000035050
ENSGALG00000038385	ENSGALG00000045286	ENSGALG00000006836		ENSGALG00000002850
ENSGALG00000037723	ENSGALG00000030024	ENSGALG00000006837		ENSGALG00000003107
ENSGALG00000002783	ENSGALG00000030025	ENSGALG00000041317		ENSGALG00000003101
ENSGALG00000002786	ENSGALG00000002624	ENSGALG00000026196		ENSGALG00000026639
ENSGALG00000002784	ENSGALG00000021627	ENSGALG00000038845		ENSGALG00000036550
ENSGALG00000003789	ENSGALG00000032316	ENSGALG00000042669		ENSGALG00000024565
ENSGALG00000004783	ENSGALG00000016363	ENSGALG00000002922		ENSGALG00000043651
ENSGALG00000004259	ENSGALG00000016362	ENSGALG00000042536		ENSGALG00000014851
ENSGALG00000004255	ENSGALG00000012592	ENSGALG00000029984
ENSGALG00000039713	ENSGALG00000012591	ENSGALG00000025269
ENSGALG00000013737	ENSGALG00000015107	ENSGALG00000001702
ENSGALG00000013732	ENSGALG00000014854	ENSGALG00000001701
ENSGALG00000029261	ENSGALG00000014857	ENSGALG00000027240
ENSGALG00000037206	ENSGALG00000014859	ENSGALG00000027247
ENSGALG00000027444		ENSGALG00000045555
ENSGALG00000027991		ENSGALG00000035973
ENSGALG00000015387		ENSGALG00000035975
ENSGALG00000014381		ENSGALG00000040002
ENSGALG00000014386		ENSGALG00000029796
ENSGALG00000008201		ENSGALG00000004980
ENSGALG00000001691		ENSGALG00000011328
ENSGALG00000029456		ENSGALG00000005583
ENSGALG00000029450		ENSGALG00000005589
ENSGALG00000014038		ENSGALG00000044780
ENSGALG00000009551		ENSGALG00000007981
ENSGALG00000009556		ENSGALG00000006584
ENSGALG00000009554		ENSGALG00000033985
ENSGALG00000001782		ENSGALG00000007676
ENSGALG00000001780		ENSGALG00000031729
ENSGALG00000001788		ENSGALG00000037601
ENSGALG00000006068		ENSGALG00000035113
ENSGALG00000007334		ENSGALG00000034645
ENSGALG00000000811		ENSGALG00000033618
ENSGALG00000000812		ENSGALG00000004517
ENSGALG00000000814		ENSGALG00000032561
ENSGALG00000031560		ENSGALG00000039611
ENSGALG00000003548		ENSGALG00000012185
ENSGALG00000044132		ENSGALG00000012187
ENSGALG00000004018		ENSGALG00000012237
ENSGALG00000032057		ENSGALG00000032035
ENSGALG00000006506		ENSGALG00000031219
ENSGALG00000006502		ENSGALG00000031212
ENSGALG00000008167		ENSGALG00000031216
ENSGALG00000008163		ENSGALG00000044814
ENSGALG00000043622		ENSGALG00000044816
ENSGALG00000000777		ENSGALG00000007470
ENSGALG00000000776		ENSGALG00000031443
ENSGALG00000002336		ENSGALG00000031447
ENSGALG00000030342		ENSGALG00000035757
ENSGALG00000030344		ENSGALG00000014443
ENSGALG00000038646		ENSGALG00000034083
ENSGALG00000026733		ENSGALG00000034085
ENSGALG00000026734		ENSGALG00000003880
ENSGALG00000008819		ENSGALG00000004357
ENSGALG00000024609		ENSGALG00000000309
ENSGALG00000016284		ENSGALG00000032159
ENSGALG00000016282		ENSGALG00000032155
ENSGALG00000039520		ENSGALG00000006462
ENSGALG00000015959		ENSGALG00000034879
ENSGALG00000015958		ENSGALG00000043742
ENSGALG00000016759		ENSGALG00000043744
ENSGALG00000012452		ENSGALG00000032840
ENSGALG00000028600		ENSGALG00000038768
ENSGALG00000042744		ENSGALG00000038760
ENSGALG00000009743		ENSGALG00000026677
ENSGALG00000031693		ENSGALG00000026971
ENSGALG00000006743		ENSGALG00000033009
ENSGALG00000031699		ENSGALG00000010902
ENSGALG00000011833		ENSGALG00000039409
ENSGALG00000000596		ENSGALG00000039408
ENSGALG00000006298		ENSGALG00000025348
ENSGALG00000001245		ENSGALG00000025344
ENSGALG00000007169		ENSGALG00000015147
ENSGALG00000007167		ENSGALG00000015143
ENSGALG00000007161		ENSGALG00000008330
ENSGALG00000007162		ENSGALG00000008335
ENSGALG00000002536		ENSGALG00000008337
ENSGALG00000002531		ENSGALG00000029691
ENSGALG00000031331		ENSGALG00000000141
ENSGALG00000031330		ENSGALG00000031956
ENSGALG00000009249		ENSGALG00000001369
ENSGALG00000007695		ENSGALG00000030157
ENSGALG00000040986		ENSGALG00000034474
ENSGALG00000033207		ENSGALG00000034472
ENSGALG00000033205		ENSGALG00000037929
ENSGALG00000039320		ENSGALG00000032730
ENSGALG00000012611		ENSGALG00000037920
ENSGALG00000012619		ENSGALG00000032734
ENSGALG00000039815		ENSGALG00000015809
ENSGALG00000039811		ENSGALG00000031186
ENSGALG00000002273		ENSGALG00000034298
ENSGALG00000002276		ENSGALG00000033123
ENSGALG00000014510		ENSGALG00000033129
ENSGALG00000014514		ENSGALG00000032298
ENSGALG00000014516		ENSGALG00000041973
ENSGALG00000013981		ENSGALG00000043532
ENSGALG00000029824		ENSGALG00000002421
ENSGALG00000009233		ENSGALG00000009372
ENSGALG00000025851		ENSGALG00000009378
ENSGALG00000027734		ENSGALG00000025955
ENSGALG00000027564		ENSGALG00000025958
ENSGALG00000027562		ENSGALG00000029248
ENSGALG00000013205		ENSGALG00000029240
ENSGALG00000012550		ENSGALG00000029244
ENSGALG00000012556		ENSGALG00000011019
ENSGALG00000014897		ENSGALG00000014662
ENSGALG00000014899		ENSGALG00000005504
ENSGALG00000011114		ENSGALG00000005259
ENSGALG00000011118		ENSGALG00000041302
ENSGALG00000005390		ENSGALG00000041300
ENSGALG00000005395		ENSGALG00000045079
ENSGALG00000005397		ENSGALG00000037688
ENSGALG00000001894		ENSGALG00000006368
ENSGALG00000044466		ENSGALG00000036089
ENSGALG00000008620		ENSGALG00000035268
ENSGALG00000008624		ENSGALG00000007018
ENSGALG00000000410		ENSGALG00000026846
ENSGALG00000010793		ENSGALG00000035194
ENSGALG00000006156		ENSGALG00000002621
ENSGALG00000007820		ENSGALG00000002622
ENSGALG00000007821		ENSGALG00000004663
ENSGALG00000017220		ENSGALG00000004662
ENSGALG00000003259		ENSGALG00000033691
ENSGALG00000003256		ENSGALG00000004594
ENSGALG00000003254		ENSGALG00000004598
ENSGALG00000033460		ENSGALG00000011878
ENSGALG00000002709		ENSGALG00000030640
ENSGALG00000036459		ENSGALG00000026095
ENSGALG00000002701		ENSGALG00000038923
ENSGALG00000034166		ENSGALG00000013674
ENSGALG00000004707		ENSGALG00000042587
ENSGALG00000004701		ENSGALG00000042588
ENSGALG00000030475		ENSGALG00000042055
ENSGALG00000023443		ENSGALG00000015733
ENSGALG00000006830		ENSGALG00000018976
ENSGALG00000006833		ENSGALG00000008747
ENSGALG00000006838		ENSGALG00000028015
ENSGALG00000031975		ENSGALG00000028013
ENSGALG00000042661		ENSGALG00000017838
ENSGALG00000012796		ENSGALG00000034004
ENSGALG00000012799		ENSGALG00000016128
ENSGALG00000001692		ENSGALG00000015473
ENSGALG00000032013		ENSGALG00000003802
ENSGALG00000015070		ENSGALG00000009864
ENSGALG00000015071		ENSGALG00000009865
ENSGALG00000015077		ENSGALG00000009868
ENSGALG00000029983		ENSGALG00000028906
ENSGALG00000008420		ENSGALG00000011207
ENSGALG00000013829		ENSGALG00000011203
ENSGALG00000001708		ENSGALG00000011200
ENSGALG00000013826		ENSGALG00000036337
ENSGALG00000013821		ENSGALG00000006979
ENSGALG00000010555		ENSGALG00000006973
ENSGALG00000017022		ENSGALG00000005778
ENSGALG00000027243		ENSGALG00000005776
ENSGALG00000016042		ENSGALG00000005775
ENSGALG00000015537		ENSGALG00000001470
ENSGALG00000015538		ENSGALG00000028372
ENSGALG00000040008		ENSGALG00000037521
ENSGALG00000040006		ENSGALG00000035016
ENSGALG00000011098		ENSGALG00000002818
ENSGALG00000004981		ENSGALG00000002816
ENSGALG00000011323		ENSGALG00000038278
ENSGALG00000011326		ENSGALG00000001419
ENSGALG00000011327		ENSGALG00000033083
ENSGALG00000005582		ENSGALG00000033087
ENSGALG00000005584		ENSGALG00000004413
ENSGALG00000005587		ENSGALG00000041763
ENSGALG00000034244		ENSGALG00000030857
ENSGALG00000005632		ENSGALG00000039483
ENSGALG00000010051		ENSGALG00000025618
ENSGALG00000010053		ENSGALG00000016326
ENSGALG00000010052		ENSGALG00000012378
ENSGALG00000006586		ENSGALG00000012374
ENSGALG00000006583		ENSGALG00000037052
ENSGALG00000041666		ENSGALG00000029616
ENSGALG00000007673		ENSGALG00000029614
ENSGALG00000031723		ENSGALG00000029610
ENSGALG00000031726		ENSGALG00000014233
ENSGALG00000044453		ENSGALG00000045956
ENSGALG00000035118		ENSGALG00000031270
ENSGALG00000035116		ENSGALG00000035561
ENSGALG00000038536		ENSGALG00000042460
ENSGALG00000003358		ENSGALG00000015880
ENSGALG00000003359		ENSGALG00000044333
ENSGALG00000002913		ENSGALG00000034215
ENSGALG00000041564		ENSGALG00000028204
ENSGALG00000041568		ENSGALG00000040822
ENSGALG00000032563		ENSGALG00000028209
ENSGALG00000041500		ENSGALG00000004168
ENSGALG00000041505		ENSGALG00000004166
ENSGALG00000012239		ENSGALG00000004167
ENSGALG00000012232		ENSGALG00000045173
ENSGALG00000012230		ENSGALG00000032219
ENSGALG00000014178		ENSGALG00000011434
ENSGALG00000015710		ENSGALG00000011436
ENSGALG00000011522		ENSGALG00000011608
ENSGALG00000000668		ENSGALG00000032964
ENSGALG00000010694		ENSGALG00000002137
ENSGALG00000007476		ENSGALG00000025447
ENSGALG00000007474		ENSGALG00000030181
ENSGALG00000007479		ENSGALG00000035604
ENSGALG00000014448		ENSGALG00000003774
ENSGALG00000031448		ENSGALG00000033769
ENSGALG00000035752		ENSGALG00000004205
ENSGALG00000003886		ENSGALG00000004204
ENSGALG00000003883		ENSGALG00000030958
ENSGALG00000004353		ENSGALG00000013745
ENSGALG00000040909		ENSGALG00000013741
ENSGALG00000001956		ENSGALG00000016510
ENSGALG00000040905		ENSGALG00000016514
ENSGALG00000004821		ENSGALG00000025792
ENSGALG00000004825		ENSGALG00000025423
ENSGALG00000032156		ENSGALG00000025425
ENSGALG00000032157		ENSGALG00000025428
ENSGALG00000006461		ENSGALG00000014914
ENSGALG00000006460		ENSGALG00000014916
ENSGALG00000006465		ENSGALG00000014911
ENSGALG00000039897		ENSGALG00000015355
ENSGALG00000030573		ENSGALG00000029429
ENSGALG00000003143		ENSGALG00000008181
ENSGALG00000003147		ENSGALG00000009637
ENSGALG00000003144		ENSGALG00000001003
ENSGALG00000026671		ENSGALG00000044960
ENSGALG00000040776		ENSGALG00000036005
ENSGALG00000004104		ENSGALG00000007093
ENSGALG00000021665		ENSGALG00000034533
ENSGALG00000012889		ENSGALG00000000845
ENSGALG00000009957		ENSGALG00000046614
ENSGALG00000009954		ENSGALG00000003572
ENSGALG00000016415		ENSGALG00000003570
ENSGALG00000013427		ENSGALG00000021128
ENSGALG00000016410		ENSGALG00000034397
ENSGALG00000016418		ENSGALG00000028437
ENSGALG00000015142		ENSGALG00000040619
ENSGALG00000014819		ENSGALG00000028439
ENSGALG00000014811		ENSGALG00000044100
ENSGALG00000001817		ENSGALG00000033378
ENSGALG00000001816		ENSGALG00000005065
ENSGALG00000008332		ENSGALG00000005062
ENSGALG00000006663		ENSGALG00000005063
ENSGALG00000009172		ENSGALG00000032841
ENSGALG00000009173		ENSGALG00000009650
ENSGALG00000009176		ENSGALG00000009653
ENSGALG00000009177		ENSGALG00000039966
ENSGALG00000001364		ENSGALG00000002308
ENSGALG00000001362		ENSGALG00000030376
ENSGALG00000036726		ENSGALG00000030374
ENSGALG00000034475		ENSGALG00000038614
ENSGALG00000034473		ENSGALG00000038618
ENSGALG00000000962		ENSGALG00000009038
ENSGALG00000032736		ENSGALG00000015969
ENSGALG00000015800		ENSGALG00000016709
ENSGALG00000015802		ENSGALG00000016708
ENSGALG00000015804		ENSGALG00000012462
ENSGALG00000015808		ENSGALG00000028636
ENSGALG00000003439		ENSGALG00000029585
ENSGALG00000034297		ENSGALG00000028989
ENSGALG00000044628		ENSGALG00000028980
ENSGALG00000039178		ENSGALG00000028982
ENSGALG00000043535		ENSGALG00000008022
ENSGALG00000002424		ENSGALG00000011867
ENSGALG00000025950		ENSGALG00000006791
ENSGALG00000008962		ENSGALG00000000560
ENSGALG00000016595		ENSGALG00000006246
ENSGALG00000039238		ENSGALG00000028448
ENSGALG00000039239		ENSGALG00000007119
ENSGALG00000029242		ENSGALG00000045866
ENSGALG00000011016		ENSGALG00000002548
ENSGALG00000014664		ENSGALG00000002549
ENSGALG00000014661		ENSGALG00000002544
ENSGALG00000040080		ENSGALG00000002546
ENSGALG00000040086		ENSGALG00000002543
ENSGALG00000040084		ENSGALG00000043163
ENSGALG00000040089		ENSGALG00000043168
ENSGALG00000005509		ENSGALG00000033553
ENSGALG00000000751		ENSGALG00000002893
ENSGALG00000005507		ENSGALG00000002891
ENSGALG00000011904		ENSGALG00000004494
ENSGALG00000011908		ENSGALG00000031343
ENSGALG00000041305		ENSGALG00000043838
ENSGALG00000007902		ENSGALG00000032600
ENSGALG00000007904		ENSGALG00000032602
ENSGALG00000037682		ENSGALG00000006594
ENSGALG00000006363		ENSGALG00000041152
ENSGALG00000015458		ENSGALG00000013138
ENSGALG00000036086		ENSGALG00000018700
ENSGALG00000007017		ENSGALG00000032186
ENSGALG00000002623		ENSGALG00000039377
ENSGALG00000036552		ENSGALG00000025176
ENSGALG00000004661		ENSGALG00000025173
ENSGALG00000004667		ENSGALG00000008553
ENSGALG00000002990		ENSGALG00000025820
ENSGALG00000004597		ENSGALG00000025822
ENSGALG00000031021		ENSGALG00000037672
ENSGALG00000026542		ENSGALG00000046464
ENSGALG00000020879		ENSGALG00000003924
ENSGALG00000039037		ENSGALG00000009983
ENSGALG00000039034		ENSGALG00000009982
ENSGALG00000014468		ENSGALG00000003920
ENSGALG00000014467		ENSGALG00000003929
ENSGALG00000008745		ENSGALG00000028866
ENSGALG00000008740		ENSGALG00000011121
ENSGALG00000010619		ENSGALG00000008616
ENSGALG00000010618		ENSGALG00000010290
ENSGALG00000010616		ENSGALG00000001531
ENSGALG00000010613		ENSGALG00000034932
ENSGALG00000010610		ENSGALG00000010744
ENSGALG00000012929		ENSGALG00000010747
ENSGALG00000012921		ENSGALG00000010740
ENSGALG00000017839		ENSGALG00000006160
ENSGALG00000034001		ENSGALG00000006165
ENSGALG00000034007		ENSGALG00000042151
ENSGALG00000003806		ENSGALG00000030107
ENSGALG00000028900		ENSGALG00000037776
ENSGALG00000040321		ENSGALG00000003267
ENSGALG00000011205		ENSGALG00000035685
ENSGALG00000006974		ENSGALG00000043280
ENSGALG00000005772		ENSGALG00000036797
ENSGALG00000005770		ENSGALG00000038330
ENSGALG00000010157		ENSGALG00000043287
ENSGALG00000010151		ENSGALG00000046102
ENSGALG00000001476		ENSGALG00000034155
ENSGALG00000001473		ENSGALG00000003485
ENSGALG00000031648		ENSGALG00000004280
ENSGALG00000030063		ENSGALG00000005884
ENSGALG00000030061		ENSGALG00000030489
ENSGALG00000002813		ENSGALG00000032417
ENSGALG00000013818		ENSGALG00000025712
ENSGALG00000034769		ENSGALG00000041346
ENSGALG00000020249		ENSGALG00000041344
ENSGALG00000010179		ENSGALG00000026167
ENSGALG00000004410		ENSGALG00000038812
ENSGALG00000032684		ENSGALG00000038810
ENSGALG00000032685		ENSGALG00000015020
ENSGALG00000030859		ENSGALG00000001730
ENSGALG00000016324		ENSGALG00000010507
ENSGALG00000016321		ENSGALG00000016906
ENSGALG00000016320		ENSGALG00000016902
ENSGALG00000016322		ENSGALG00000007364
ENSGALG00000016497		ENSGALG00000046347
ENSGALG00000011770		ENSGALG00000040696
ENSGALG00000009463		ENSGALG00000044187
ENSGALG00000013950		ENSGALG00000029295
ENSGALG00000013952		ENSGALG00000045581
ENSGALG00000010427		ENSGALG00000045583
ENSGALG00000016865		ENSGALG00000045639
ENSGALG00000016860		ENSGALG00000040039
ENSGALG00000016861		ENSGALG00000035940
ENSGALG00000032634		ENSGALG00000035946
ENSGALG00000007537		ENSGALG00000004958
ENSGALG00000007533		ENSGALG00000041631
ENSGALG00000009282		ENSGALG00000037441
ENSGALG00000009287		ENSGALG00000003383
ENSGALG00000009288		ENSGALG00000042077
ENSGALG00000007286		ENSGALG00000002925
ENSGALG00000045953		ENSGALG00000038690
ENSGALG00000045950		ENSGALG00000038694
ENSGALG00000030003		ENSGALG00000033649
ENSGALG00000015889		ENSGALG00000033642
ENSGALG00000015884		ENSGALG00000004569
ENSGALG00000034210		ENSGALG00000030692
ENSGALG00000028205		ENSGALG00000021572
ENSGALG00000028203		ENSGALG00000039648
ENSGALG00000040793		ENSGALG00000039643
ENSGALG00000004169		ENSGALG00000039646
ENSGALG00000004165		ENSGALG00000025501
ENSGALG00000011432		ENSGALG00000016781
ENSGALG00000011439		ENSGALG00000027629
ENSGALG00000044497		ENSGALG00000027620
ENSGALG00000044492		ENSGALG00000012200
ENSGALG00000041460		ENSGALG00000015257
ENSGALG00000002138		ENSGALG00000012208
ENSGALG00000015590		ENSGALG00000029500
ENSGALG00000002131		ENSGALG00000014121
ENSGALG00000002134		ENSGALG00000014124
ENSGALG00000035606		ENSGALG00000011579
ENSGALG00000038400		ENSGALG00000011571
ENSGALG00000003770		ENSGALG00000011573
ENSGALG00000003771		ENSGALG00000000657
ENSGALG00000003775		ENSGALG00000025086
ENSGALG00000003778		ENSGALG00000044840
ENSGALG00000033760		ENSGALG00000036125
ENSGALG00000004200		ENSGALG00000007199
ENSGALG00000001382		ENSGALG00000007195
ENSGALG00000039722		ENSGALG00000007190
ENSGALG00000039720		ENSGALG00000007193
ENSGALG00000013747		ENSGALG00000034909
ENSGALG00000016513		ENSGALG00000035760
ENSGALG00000028167		ENSGALG00000034905
ENSGALG00000038896		ENSGALG00000042875
ENSGALG00000027492		ENSGALG00000031475
ENSGALG00000015351		ENSGALG00000046558
ENSGALG00000015352		ENSGALG00000036901
ENSGALG00000008274		ENSGALG00000005102
ENSGALG00000009581		ENSGALG00000045776
ENSGALG00000008182		ENSGALG00000006454
ENSGALG00000008188		ENSGALG00000042792
ENSGALG00000011635		ENSGALG00000032815
ENSGALG00000009633		ENSGALG00000032814
ENSGALG00000010582		ENSGALG00000032816
ENSGALG00000010580		ENSGALG00000002225
ENSGALG00000011982		ENSGALG00000002227
ENSGALG00000011697		ENSGALG00000003172
ENSGALG00000006056		ENSGALG00000003175
ENSGALG00000006057		ENSGALG00000031789
ENSGALG00000036001		ENSGALG00000031156
ENSGALG00000016984		ENSGALG00000022030
ENSGALG00000016980		ENSGALG00000039438
ENSGALG00000007092		ENSGALG00000039434
ENSGALG00000007097		ENSGALG00000016425
ENSGALG00000000848		ENSGALG00000016421
ENSGALG00000000847		ENSGALG00000009900
ENSGALG00000003575		ENSGALG00000027789
ENSGALG00000003578		ENSGALG00000028572
ENSGALG00000005930		ENSGALG00000027786
ENSGALG00000034396		ENSGALG00000025330
ENSGALG00000028438		ENSGALG00000025331
ENSGALG00000036827		ENSGALG00000013505
ENSGALG00000036829		ENSGALG00000027876
ENSGALG00000033376		ENSGALG00000027872
ENSGALG00000041052		ENSGALG00000040248
ENSGALG00000021601		ENSGALG00000001823
ENSGALG00000042501		ENSGALG00000000195
ENSGALG00000039967		ENSGALG00000010217
ENSGALG00000002301		ENSGALG00000010214
ENSGALG00000030378		ENSGALG00000005345
ENSGALG00000019042		ENSGALG00000025551
ENSGALG00000009035		ENSGALG00000031928
ENSGALG00000010878		ENSGALG00000006691
ENSGALG00000012386		ENSGALG00000006695
ENSGALG00000008847		ENSGALG00000001317
ENSGALG00000039575		ENSGALG00000001310
ENSGALG00000039574		ENSGALG00000007878
ENSGALG00000012468		ENSGALG00000007877
ENSGALG00000014709		ENSGALG00000017299
ENSGALG00000014703		ENSGALG00000035356
ENSGALG00000011286		ENSGALG00000046132
ENSGALG00000011285		ENSGALG00000002755
ENSGALG00000008021		ENSGALG00000046184
ENSGALG00000008023		ENSGALG00000002689
ENSGALG00000011863		ENSGALG00000040426
ENSGALG00000011865		ENSGALG00000032763
ENSGALG00000006799		ENSGALG00000003408
ENSGALG00000009774		ENSGALG00000003409
ENSGALG00000007115		ENSGALG00000031159
ENSGALG00000007111		ENSGALG00000030406
ENSGALG00000035096		ENSGALG00000030407
ENSGALG00000036618		ENSGALG00000032499
ENSGALG00000033558		ENSGALG00000005802
ENSGALG00000004492		ENSGALG00000026258
ENSGALG00000004493		ENSGALG00000033171
ENSGALG00000032607		ENSGALG00000033173
ENSGALG00000030769		ENSGALG00000042611
ENSGALG00000041676		ENSGALG00000042612
ENSGALG00000013137		ENSGALG00000025234
ENSGALG00000013134		ENSGALG00000025231
ENSGALG00000013131		ENSGALG00000002414
ENSGALG00000032183		ENSGALG00000029930
ENSGALG00000012662		ENSGALG00000009320
ENSGALG00000043447		ENSGALG00000025907
ENSGALG00000008555		ENSGALG00000016094
ENSGALG00000008550		ENSGALG00000029213
ENSGALG00000008559		ENSGALG00000045509
ENSGALG00000037670		ENSGALG00000015546
ENSGALG00000017159		ENSGALG00000014638
ENSGALG00000013272		ENSGALG00000011041
ENSGALG00000009981		ENSGALG00000008153
ENSGALG00000009988		ENSGALG00000036288
ENSGALG00000011128		ENSGALG00000036286
ENSGALG00000011124		ENSGALG00000000761
ENSGALG00000040173		ENSGALG00000010392
ENSGALG00000008613		ENSGALG00000039140
ENSGALG00000008611		ENSGALG00000005684
ENSGALG00000005438		ENSGALG00000006083
ENSGALG00000008614		ENSGALG00000006087
ENSGALG00000008618		ENSGALG00000007930
ENSGALG00000010296		ENSGALG00000007937
ENSGALG00000010294		ENSGALG00000035254
ENSGALG00000001536		ENSGALG00000017558
ENSGALG00000006161		ENSGALG00000007681
ENSGALG00000006167		ENSGALG00000042365
ENSGALG00000017211		ENSGALG00000003301
ENSGALG00000017218		ENSGALG00000003308
ENSGALG00000017219		ENSGALG00000042941
ENSGALG00000003261		ENSGALG00000034611
ENSGALG00000034488		ENSGALG00000004659
ENSGALG00000003483		ENSGALG00000032514
ENSGALG00000003487		ENSGALG00000030613
ENSGALG00000018291		ENSGALG00000026043
ENSGALG00000004288		ENSGALG00000025587
ENSGALG00000004286		ENSGALG00000025585
ENSGALG00000005885		ENSGALG00000042005
ENSGALG00000005888		ENSGALG00000015701
ENSGALG00000012037		ENSGALG00000012282
ENSGALG00000012030		ENSGALG00000042801
ENSGALG00000015022		ENSGALG00000042804
ENSGALG00000015024		ENSGALG00000042806
ENSGALG00000009505		ENSGALG00000028049
ENSGALG00000009503		ENSGALG00000040957
ENSGALG00000009502		ENSGALG00000040956
ENSGALG00000013851		ENSGALG00000001985
ENSGALG00000010501		ENSGALG00000003855
ENSGALG00000010504		ENSGALG00000029396
ENSGALG00000007365		ENSGALG00000029394
ENSGALG00000031538		ENSGALG00000035868
ENSGALG00000016014		ENSGALG00000029024
ENSGALG00000009992		ENSGALG00000029027
ENSGALG00000009993		ENSGALG00000035863
ENSGALG00000034316		ENSGALG00000004850
ENSGALG00000034317		ENSGALG00000004852
ENSGALG00000034311		ENSGALG00000004853
ENSGALG00000003931		ENSGALG00000036362
ENSGALG00000044188		ENSGALG00000005725
ENSGALG00000004048		ENSGALG00000030039
ENSGALG00000004042		ENSGALG00000035049
ENSGALG00000004040		ENSGALG00000038243
ENSGALG00000004957		ENSGALG00000023898
ENSGALG00000004956		ENSGALG00000042277
ENSGALG00000011377		ENSGALG00000024572
ENSGALG00000011375		ENSGALG00000012852
ENSGALG00000036201		ENSGALG00000042423
ENSGALG00000005608		ENSGALG00000013189
ENSGALG00000005609		ENSGALG00000027700
ENSGALG00000041635		ENSGALG00000015113
ENSGALG00000043675		ENSGALG00000029624
ENSGALG00000009128		ENSGALG00000014248
ENSGALG00000002070		ENSGALG00000008349
ENSGALG00000035169		ENSGALG00000008340
ENSGALG00000043092		ENSGALG00000009432
ENSGALG00000002921		ENSGALG00000011747
ENSGALG00000003033		ENSGALG00000026432
ENSGALG00000004455		ENSGALG00000006612
ENSGALG00000044433		ENSGALG00000006613
ENSGALG00000026009		ENSGALG00000001644
ENSGALG00000016251		ENSGALG00000033812
ENSGALG00000038993		ENSGALG00000033530
ENSGALG00000015783		ENSGALG00000031223
ENSGALG00000012207		ENSGALG00000031225
ENSGALG00000015256		ENSGALG00000035530
ENSGALG00000015258		ENSGALG00000033204
ENSGALG00000014784		ENSGALG00000044698
ENSGALG00000014789		ENSGALG00000045122
ENSGALG00000029503		ENSGALG00000041927
ENSGALG00000011570		ENSGALG00000041926
ENSGALG00000011572		ENSGALG00000041924
ENSGALG00000006715		ENSGALG00000032916
ENSGALG00000007447		ENSGALG00000032910
ENSGALG00000035769		ENSGALG00000020754
ENSGALG00000031474		ENSGALG00000025984
ENSGALG00000004141		ENSGALG00000008931
ENSGALG00000004368		ENSGALG00000023131
ENSGALG00000004364		ENSGALG00000039261
ENSGALG00000001901		ENSGALG00000039269
ENSGALG00000001905		ENSGALG00000016675
ENSGALG00000005107		ENSGALG00000016673
ENSGALG00000005103		ENSGALG00000025473
ENSGALG00000032103		ENSGALG00000015094
ENSGALG00000032105		ENSGALG00000010317
ENSGALG00000006453		ENSGALG00000010315
ENSGALG00000006457		ENSGALG00000010311
ENSGALG00000006455		ENSGALG00000000094
ENSGALG00000042796		ENSGALG00000001024
ENSGALG00000041844		ENSGALG00000002651
ENSGALG00000041845		ENSGALG00000034566
ENSGALG00000032819		ENSGALG00000031582
ENSGALG00000002229		ENSGALG00000000870
ENSGALG00000002222		ENSGALG00000003527
ENSGALG00000021314		ENSGALG00000031056
ENSGALG00000030526		ENSGALG00000031058
ENSGALG00000031157		ENSGALG00000005961
ENSGALG00000003405		ENSGALG00000005964
ENSGALG00000010934		ENSGALG00000005969
ENSGALG00000016427		ENSGALG00000032599
ENSGALG00000016424		ENSGALG00000033340
ENSGALG00000009905		ENSGALG00000013637
ENSGALG00000027788		ENSGALG00000005036
ENSGALG00000028570		ENSGALG00000023335
ENSGALG00000027785		ENSGALG00000039066
ENSGALG00000040247		ENSGALG00000044751
ENSGALG00000001826		ENSGALG00000043688
ENSGALG00000008698		ENSGALG00000041202
ENSGALG00000008691		ENSGALG00000002350
ENSGALG00000012453		ENSGALG00000043354
ENSGALG00000006690		ENSGALG00000043352
ENSGALG00000006697		ENSGALG00000014432
ENSGALG00000037446		ENSGALG00000008716
ENSGALG00000001315		ENSGALG00000008714
ENSGALG00000001316		ENSGALG00000001425
ENSGALG00000001313		ENSGALG00000009048
ENSGALG00000007253		ENSGALG00000009044
ENSGALG00000035352		ENSGALG00000009047
ENSGALG00000035351		ENSGALG00000012998
ENSGALG00000043208		ENSGALG00000015652
ENSGALG00000046185		ENSGALG00000017318
ENSGALG00000046187		ENSGALG00000017314
ENSGALG00000004759		ENSGALG00000027315
ENSGALG00000032764		ENSGALG00000008872
ENSGALG00000032768		ENSGALG00000017868
ENSGALG00000030401		ENSGALG00000017860
ENSGALG00000005800		ENSGALG00000017863
ENSGALG00000005803		ENSGALG00000016198
ENSGALG00000040725		ENSGALG00000029316
ENSGALG00000006864		ENSGALG00000016734
ENSGALG00000006868		ENSGALG00000015428
ENSGALG00000039141		ENSGALG00000008054
ENSGALG00000002412		ENSGALG00000008057
ENSGALG00000002417		ENSGALG00000008051
ENSGALG00000002415		ENSGALG00000008058
ENSGALG00000014371		ENSGALG00000000685
ENSGALG00000008459		ENSGALG00000045624
ENSGALG00000008454		ENSGALG00000006900
ENSGALG00000008457		ENSGALG00000000533
ENSGALG00000029935		ENSGALG00000010106
ENSGALG00000009328		ENSGALG00000010103
ENSGALG00000009322		ENSGALG00000001486
ENSGALG00000016098		ENSGALG00000001651
ENSGALG00000015543		ENSGALG00000033606
ENSGALG00000015547		ENSGALG00000002595
ENSGALG00000015548		ENSGALG00000043118
ENSGALG00000015549		ENSGALG00000033567
ENSGALG00000003824		ENSGALG00000007685
ENSGALG00000011046		ENSGALG00000030710
ENSGALG00000010395		ENSGALG00000041236
[truncated: 1,297 more rows]
