# Supplementary material for: Long Non-coding RNA and mRNA Profile of Liver Tissue During Four Developmental Stages in the Chicken
Source: Front Genet. 2020 Jun 16;11:574. doi: 10.3389/fgene.2020.00574 (PMC7309962; doi:10.3389/fgene.2020.00574)
Supplement: Supplementary file 2 [file Data_Sheet_1.ZIP › Supplementary files/Table S11_List of lncRNAs in different module profiles of STEM.xlsx]

## Sheet: Sheet1
Table S11. List of lncRNAs in different module profiles of STEM
Red module		Green module		Blue module		Yellow module	Orange module
Profile number 42	Profile number 48	Profile number 28	Profile number 41	Profile number 38	Profile number 46	Profile number 29	Profile number 39
TCONS_00212738	TCONS_00134031	TCONS_00152919	TCONS_00134963	TCONS_00007482	TCONS_00078446	TCONS_00168922	TCONS_00091652
TCONS_00220426	TCONS_00064887	TCONS_00086527	TCONS_00224393	TCONS_00180916	TCONS_00229103	TCONS_00168923	TCONS_00234159
TCONS_00118386	TCONS_00208490	TCONS_00188355	TCONS_00222522	TCONS_00192978	TCONS_00206722	TCONS_00181934	TCONS_00179040
TCONS_00160809	TCONS_00188350	TCONS_00165884	TCONS_00234157	TCONS_00039681	TCONS_00024546	TCONS_00218988	TCONS_00011976
TCONS_00216205	TCONS_00142455	TCONS_00229020	TCONS_00219552	TCONS_00123017	TCONS_00075223	TCONS_00140292	TCONS_00037098
TCONS_00217157	TCONS_00122317	TCONS_00227327	TCONS_00231784	TCONS_00172417	TCONS_00133904	TCONS_00140291	TCONS_00155619
TCONS_00128776	TCONS_00135530	TCONS_00127794	TCONS_00172603	TCONS_00005133	TCONS_00088139	TCONS_00215173	TCONS_00060845
TCONS_00128775	TCONS_00222171	TCONS_00227288	TCONS_00194295	TCONS_00069346	TCONS_00131274	TCONS_00016316	TCONS_00082663
TCONS_00000573	TCONS_00092036	TCONS_00115479	TCONS_00085980	TCONS_00068693	TCONS_00131856	TCONS_00040239	TCONS_00215036
TCONS_00221064	TCONS_00220361	TCONS_00211251	TCONS_00000075	TCONS_00216452	TCONS_00023157	TCONS_00218921	TCONS_00096163
TCONS_00040717	TCONS_00193804	TCONS_00051185	TCONS_00225852	TCONS_00217517	TCONS_00097966	TCONS_00221569	TCONS_00231529
TCONS_00215188	TCONS_00002495	TCONS_00102126	TCONS_00213320	TCONS_00059374	TCONS_00227407	TCONS_00106557	TCONS_00153531
TCONS_00216986	TCONS_00075444	TCONS_00144302	TCONS_00034611	TCONS_00231294	TCONS_00013391	TCONS_00179381	TCONS_00218763
TCONS_00093845	TCONS_00001884	TCONS_00220363	TCONS_00025655	TCONS_00217377	TCONS_00216010	TCONS_00140320	TCONS_00041646
TCONS_00107736	TCONS_00075229	TCONS_00074292	TCONS_00200875	TCONS_00009974	TCONS_00062743	TCONS_00068183	TCONS_00037538
TCONS_00090738	TCONS_00177617	TCONS_00074296	TCONS_00143489	TCONS_00153532	TCONS_00068019	TCONS_00016321	TCONS_00080703
TCONS_00154745	TCONS_00096591	TCONS_00074297	TCONS_00219957	TCONS_00157055	TCONS_00141000	TCONS_00012412	TCONS_00204553
TCONS_00005265	TCONS_00145029	TCONS_00206755	TCONS_00083289	TCONS_00142170	TCONS_00180908	TCONS_00228758	TCONS_00202853
TCONS_00217350	TCONS_00174762	TCONS_00217967	TCONS_00212441	TCONS_00085694	TCONS_00180909	TCONS_00164749	TCONS_00155620
TCONS_00119408	TCONS_00133431	TCONS_00177750	TCONS_00050825	TCONS_00220502	TCONS_00130728	TCONS_00179344	TCONS_00071372
TCONS_00119401	TCONS_00055211	TCONS_00223061	TCONS_00154436	TCONS_00018499	TCONS_00222383	TCONS_00179345	TCONS_00005408
TCONS_00119400	TCONS_00016553	TCONS_00114255	TCONS_00222563	TCONS_00222819	TCONS_00220326	TCONS_00234220	TCONS_00034914
TCONS_00119403	TCONS_00123019	TCONS_00209143	TCONS_00046037	TCONS_00222736	TCONS_00215613	TCONS_00215838	TCONS_00206056
TCONS_00119402	TCONS_00109486	TCONS_00223206	TCONS_00092748	TCONS_00094880	TCONS_00093509	TCONS_00187617	TCONS_00062776
TCONS_00211594	TCONS_00183459	TCONS_00233548	TCONS_00145372	TCONS_00055647	TCONS_00222991	TCONS_00083873	TCONS_00179039
TCONS_00066825	TCONS_00167555	TCONS_00221567	TCONS_00223269	TCONS_00067849	TCONS_00063148	TCONS_00038638	TCONS_00140253
TCONS_00227283	TCONS_00126018	TCONS_00081730	TCONS_00099705	TCONS_00044555	TCONS_00009645	TCONS_00151833	TCONS_00217141
TCONS_00128184	TCONS_00054207	TCONS_00052387	TCONS_00071695	TCONS_00006245	TCONS_00126595	TCONS_00189708	TCONS_00009642
TCONS_00128185	TCONS_00044770	TCONS_00197594	TCONS_00157376	TCONS_00118474	TCONS_00223734	TCONS_00082458	TCONS_00087948
TCONS_00128186	TCONS_00181954	TCONS_00197596	TCONS_00122597	TCONS_00153345	TCONS_00181687	TCONS_00218971	TCONS_00037106
TCONS_00119399	TCONS_00227481	TCONS_00001388	TCONS_00038750	TCONS_00017354	TCONS_00045205	TCONS_00217199	TCONS_00122992
TCONS_00031855	TCONS_00165475	TCONS_00219889	TCONS_00115505	TCONS_00150377	TCONS_00089211	TCONS_00010218	TCONS_00173856
TCONS_00065306	TCONS_00078863	TCONS_00195238	TCONS_00066359	TCONS_00223486	TCONS_00037924	TCONS_00228671	TCONS_00202542
TCONS_00119809	TCONS_00229701	TCONS_00017268	TCONS_00098598	TCONS_00097141	TCONS_00223124	TCONS_00139192	TCONS_00022263
TCONS_00079202	TCONS_00224664	TCONS_00209704	TCONS_00045335	TCONS_00201934	TCONS_00223123	TCONS_00086919	TCONS_00191116
TCONS_00076803	TCONS_00066664	TCONS_00036400	TCONS_00222837	TCONS_00006314	TCONS_00027718	TCONS_00134611	TCONS_00179354
TCONS_00107673	TCONS_00187053	TCONS_00110870	TCONS_00178203	TCONS_00087707	TCONS_00062752	TCONS_00140281	TCONS_00179353
TCONS_00023139	TCONS_00080223	TCONS_00211535	TCONS_00004133	TCONS_00155134	TCONS_00215481	TCONS_00140282	TCONS_00179352
TCONS_00047398	TCONS_00158584	TCONS_00202299	TCONS_00021030	TCONS_00221431	TCONS_00223943	TCONS_00164764	TCONS_00179359
TCONS_00160766	TCONS_00198712	TCONS_00172389	TCONS_00112895	TCONS_00014420	TCONS_00134607	TCONS_00164765
TCONS_00160768	TCONS_00016774	TCONS_00057789	TCONS_00222709	TCONS_00095105	TCONS_00066998	TCONS_00106543
TCONS_00158670	TCONS_00060660	TCONS_00112689	TCONS_00139022	TCONS_00149472	TCONS_00161891	TCONS_00221790
TCONS_00130340	TCONS_00191270	TCONS_00038299	TCONS_00198656	TCONS_00215482		TCONS_00080560
TCONS_00098902	TCONS_00124124	TCONS_00027201	TCONS_00090482	TCONS_00222295		TCONS_00080566
TCONS_00117038	TCONS_00038595	TCONS_00138895	TCONS_00222921	TCONS_00178517		TCONS_00088459
TCONS_00220949	TCONS_00039076	TCONS_00215836		TCONS_00133899		TCONS_00091629
TCONS_00008481	TCONS_00030521	TCONS_00048399		TCONS_00096378		TCONS_00222990
TCONS_00004156	TCONS_00223262	TCONS_00048059		TCONS_00205141		TCONS_00186687
TCONS_00090167	TCONS_00062846	TCONS_00222154		TCONS_00222063		TCONS_00081061
TCONS_00205364	TCONS_00164805	TCONS_00044607		TCONS_00165480		TCONS_00081062
TCONS_00205366	TCONS_00140442	TCONS_00219173		TCONS_00185062		TCONS_00228761
TCONS_00044255	TCONS_00056947	TCONS_00158651		TCONS_00236584		TCONS_00107234
TCONS_00074294	TCONS_00023331	TCONS_00072251		TCONS_00223685		TCONS_00077936
TCONS_00211743	TCONS_00106415	TCONS_00216801				TCONS_00088457
TCONS_00177752	TCONS_00229118	TCONS_00183618				TCONS_00088456
TCONS_00090538	TCONS_00027017	TCONS_00175745				TCONS_00111512
TCONS_00114254	TCONS_00037218	TCONS_00107703				TCONS_00096245
TCONS_00104974	TCONS_00040709	TCONS_00121457				TCONS_00096247
TCONS_00037875	TCONS_00180248	TCONS_00205104				TCONS_00096246
TCONS_00067306	TCONS_00210714	TCONS_00208641				TCONS_00140287
TCONS_00123974	TCONS_00059343	TCONS_00222968				TCONS_00140289
TCONS_00196604	TCONS_00059342	TCONS_00137658				TCONS_00140288
TCONS_00099027	TCONS_00222868	TCONS_00057578				TCONS_00078785
TCONS_00214969	TCONS_00209633	TCONS_00074301				TCONS_00223121
TCONS_00126423	TCONS_00160485	TCONS_00074302				TCONS_00189242
TCONS_00124862	TCONS_00016511	TCONS_00074303				TCONS_00189241
TCONS_00169369	TCONS_00224827	TCONS_00074304				TCONS_00088461
TCONS_00161374	TCONS_00228617	TCONS_00074305				TCONS_00219898
TCONS_00041424	TCONS_00210720	TCONS_00216249				TCONS_00010222
TCONS_00175935	TCONS_00161360	TCONS_00202854				TCONS_00216635
TCONS_00012915	TCONS_00224653	TCONS_00073843				TCONS_00140278
TCONS_00046040	TCONS_00080219	TCONS_00201769				TCONS_00140279
TCONS_00129479	TCONS_00157433	TCONS_00226701				TCONS_00095183
TCONS_00211092	TCONS_00218400	TCONS_00220283				TCONS_00221032
TCONS_00079201	TCONS_00034144	TCONS_00021192				TCONS_00181943
TCONS_00063952	TCONS_00069535	TCONS_00187886				TCONS_00181942
TCONS_00220213	TCONS_00181959	TCONS_00033783				TCONS_00179351
TCONS_00154737	TCONS_00181957	TCONS_00216625				TCONS_00179350
TCONS_00154732	TCONS_00100975	TCONS_00034785				TCONS_00234218
TCONS_00154739	TCONS_00001219	TCONS_00116806				TCONS_00042715
TCONS_00137801	TCONS_00168373	TCONS_00046034				TCONS_00038625
TCONS_00103310	TCONS_00211377	TCONS_00000270
TCONS_00186724	TCONS_00103467	TCONS_00001514
TCONS_00027789	TCONS_00167197	TCONS_00094353
TCONS_00201633	TCONS_00199901	TCONS_00207760
TCONS_00143010	TCONS_00039716	TCONS_00051657
TCONS_00069523	TCONS_00155222	TCONS_00202862
TCONS_00227558	TCONS_00085843	TCONS_00085127
TCONS_00197592	TCONS_00140254	TCONS_00165962
TCONS_00222423	TCONS_00064294	TCONS_00214460
TCONS_00166228	TCONS_00107293	TCONS_00214143
TCONS_00206624	TCONS_00089866	TCONS_00165896
TCONS_00077432	TCONS_00038287	TCONS_00126026
TCONS_00039578	TCONS_00096842	TCONS_00210416
TCONS_00180106	TCONS_00171687	TCONS_00097730
TCONS_00203340	TCONS_00170398	TCONS_00026319
TCONS_00117567	TCONS_00023325	TCONS_00019884
TCONS_00190044	TCONS_00159239	TCONS_00159592
TCONS_00013672		TCONS_00088282
TCONS_00214847		TCONS_00216918
TCONS_00159939		TCONS_00202865
TCONS_00049068		TCONS_00157235
TCONS_00118204		TCONS_00016949
TCONS_00223050		TCONS_00075854
TCONS_00069721		TCONS_00208825
TCONS_00154741		TCONS_00181101
TCONS_00154743		TCONS_00080211
TCONS_00183453		TCONS_00080212
TCONS_00012515		TCONS_00108880
TCONS_00123222		TCONS_00226697
TCONS_00046039		TCONS_00031656
TCONS_00166098		TCONS_00139422
TCONS_00230416		TCONS_00178202
TCONS_00080907		TCONS_00226612
TCONS_00035659		TCONS_00068178
TCONS_00119542		TCONS_00159018
TCONS_00139995		TCONS_00069471
TCONS_00065155		TCONS_00206985
TCONS_00017462		TCONS_00215158
TCONS_00186352		TCONS_00214168
TCONS_00027668		TCONS_00214167
TCONS_00204634		TCONS_00222577
TCONS_00214795		TCONS_00220629
TCONS_00212241		TCONS_00040530
TCONS_00006350		TCONS_00038288
TCONS_00219189		TCONS_00123693
TCONS_00103555		TCONS_00215386
TCONS_00224038		TCONS_00223684
TCONS_00220774		TCONS_00113892
TCONS_00062521		TCONS_00199223
TCONS_00213838		TCONS_00040700
TCONS_00063504		TCONS_00040707
TCONS_00030290		TCONS_00101838
TCONS_00126459		TCONS_00018831
TCONS_00176829
TCONS_00031066
TCONS_00142334
TCONS_00026930
TCONS_00026931
TCONS_00068074
TCONS_00138893
TCONS_00085620
TCONS_00204928
TCONS_00212829
TCONS_00222624
TCONS_00023485
TCONS_00151574
TCONS_00008154
TCONS_00083115
TCONS_00125494
TCONS_00051679
TCONS_00203719
TCONS_00102573
TCONS_00102572
TCONS_00215576
TCONS_00123386
TCONS_00221477
TCONS_00065323
TCONS_00194072
TCONS_00123603
TCONS_00036733
TCONS_00217659
TCONS_00217658
TCONS_00202803
TCONS_00202804
TCONS_00189998
TCONS_00033806
TCONS_00009824
TCONS_00123818
TCONS_00198290
TCONS_00059237
TCONS_00184637
TCONS_00219374
TCONS_00214394
TCONS_00165908
TCONS_00165907
TCONS_00165901
TCONS_00230722
TCONS_00075427
TCONS_00019174
TCONS_00019175
TCONS_00037991
TCONS_00037992
TCONS_00037994
TCONS_00223518
TCONS_00197011
TCONS_00202888
TCONS_00078086
TCONS_00088802
TCONS_00188839
TCONS_00113186
TCONS_00089205
TCONS_00234142
TCONS_00202156
TCONS_00208839
TCONS_00146053
TCONS_00146050
TCONS_00146056
TCONS_00107702
TCONS_00214164
TCONS_00170706
TCONS_00078796
TCONS_00123334
TCONS_00059325
TCONS_00086677
TCONS_00012936
TCONS_00218883
TCONS_00216260
TCONS_00010648
TCONS_00010645
TCONS_00229595
TCONS_00229596
TCONS_00229598
TCONS_00155809
TCONS_00155808
TCONS_00015602
TCONS_00150747
TCONS_00150746
TCONS_00005611
TCONS_00223711
TCONS_00009458
TCONS_00227708
TCONS_00100909
TCONS_00159783
TCONS_00048698
TCONS_00122730
TCONS_00093068
TCONS_00050717
TCONS_00117501
TCONS_00012165
TCONS_00124255
TCONS_00163313
TCONS_00066741
TCONS_00010059
TCONS_00099727
TCONS_00199600
TCONS_00182269
TCONS_00085979
TCONS_00170093
TCONS_00173547
TCONS_00108558
TCONS_00051682
TCONS_00041334
TCONS_00072460
TCONS_00126029
TCONS_00146469
TCONS_00106009
TCONS_00217010
TCONS_00040444
TCONS_00045194
TCONS_00221102
TCONS_00019518
TCONS_00143045
TCONS_00163646
TCONS_00029978
TCONS_00109125
TCONS_00224099
TCONS_00073155
TCONS_00006642
TCONS_00214329
TCONS_00056090
TCONS_00211493
TCONS_00067330
TCONS_00012537
TCONS_00219864
TCONS_00040227
TCONS_00126435
TCONS_00234131
TCONS_00223348
TCONS_00123364
TCONS_00135531
TCONS_00177858
TCONS_00191388
TCONS_00193437
TCONS_00046035
TCONS_00153740
TCONS_00219701
TCONS_00219700
TCONS_00076304
TCONS_00220207
TCONS_00220208
TCONS_00053840
TCONS_00020795
TCONS_00041324
TCONS_00044491
TCONS_00220504
TCONS_00052615
TCONS_00095006
TCONS_00157037
TCONS_00191308
TCONS_00162707
TCONS_00077827
TCONS_00152033
TCONS_00152032
TCONS_00003519
TCONS_00009610
TCONS_00211784
TCONS_00088100
TCONS_00113216
TCONS_00002153
TCONS_00166096
TCONS_00221458
TCONS_00059640
TCONS_00059643
TCONS_00196066
TCONS_00068367
TCONS_00126445
TCONS_00026740
TCONS_00000646
TCONS_00092550
TCONS_00163692
TCONS_00128255
TCONS_00010003
TCONS_00089922
TCONS_00166102
TCONS_00166103
TCONS_00166101
TCONS_00107400
TCONS_00219351
TCONS_00214660
TCONS_00220436
TCONS_00062113
TCONS_00062110
TCONS_00062114
TCONS_00194787
TCONS_00194786
TCONS_00196557
TCONS_00027018
TCONS_00080564
TCONS_00149384
TCONS_00078143
TCONS_00172405
TCONS_00025507
TCONS_00122596
TCONS_00223391
TCONS_00150895
TCONS_00052978
TCONS_00068688
TCONS_00005723
TCONS_00124272
TCONS_00218312
TCONS_00063484
TCONS_00222372
TCONS_00223560
TCONS_00011498
TCONS_00165890
TCONS_00210903
TCONS_00004447
TCONS_00212198
TCONS_00212190
TCONS_00212197
TCONS_00204633
TCONS_00025582
TCONS_00004936
TCONS_00044166
TCONS_00026742
TCONS_00213537
TCONS_00026905
TCONS_00104682
TCONS_00077877
TCONS_00021821
TCONS_00081389
TCONS_00093436
TCONS_00195545
TCONS_00062024
TCONS_00023497
TCONS_00023499
TCONS_00206188
TCONS_00023966
TCONS_00169716
TCONS_00124429
TCONS_00216912
TCONS_00058177
TCONS_00112543
TCONS_00052977
TCONS_00160486
TCONS_00213899
TCONS_00122716
TCONS_00225579
TCONS_00165461
TCONS_00114183
TCONS_00159784
TCONS_00167329
TCONS_00123589
TCONS_00157601
TCONS_00224039
TCONS_00009838
TCONS_00009831
TCONS_00208509
TCONS_00137632
TCONS_00220977
TCONS_00214658
TCONS_00008323
TCONS_00177492
TCONS_00177499
TCONS_00163513
TCONS_00197278
TCONS_00123678
TCONS_00170139
TCONS_00218520
TCONS_00160861
TCONS_00078098
TCONS_00218812
TCONS_00146024
TCONS_00140508
TCONS_00224243
TCONS_00019107
TCONS_00149548
TCONS_00226696
TCONS_00130896
TCONS_00034142
TCONS_00092485
TCONS_00221571
TCONS_00150759
TCONS_00197452
TCONS_00025331
TCONS_00027790
TCONS_00076869
TCONS_00025981
TCONS_00190802
TCONS_00216524
TCONS_00177289
TCONS_00064321
TCONS_00123573
TCONS_00128492
TCONS_00011913
TCONS_00213965
TCONS_00214602
TCONS_00011648
TCONS_00092215
TCONS_00221323
TCONS_00219897
TCONS_00076799
TCONS_00187872
TCONS_00007173
TCONS_00163995
TCONS_00209246
TCONS_00088099
TCONS_00178225
TCONS_00200974
TCONS_00201759
TCONS_00215484
TCONS_00219487
TCONS_00003432
TCONS_00188194
TCONS_00188191
TCONS_00115391
TCONS_00017271
TCONS_00017270
TCONS_00179018
TCONS_00179019
TCONS_00085845
TCONS_00214940
TCONS_00214166
TCONS_00222570
TCONS_00224626
TCONS_00137799
TCONS_00182882
TCONS_00168917
TCONS_00168916
TCONS_00168914
TCONS_00168913
TCONS_00196257
TCONS_00097133
TCONS_00126446
TCONS_00038289
TCONS_00202300
TCONS_00081040
TCONS_00176834
TCONS_00176838
TCONS_00149539
TCONS_00134609
TCONS_00097695
TCONS_00228745
TCONS_00165481
TCONS_00077812
TCONS_00103123
TCONS_00234215
TCONS_00043151
TCONS_00117124
TCONS_00125909
TCONS_00176158
TCONS_00016024
TCONS_00058712
TCONS_00164123
TCONS_00230071
TCONS_00187198
TCONS_00024593
TCONS_00235559
TCONS_00042124
TCONS_00185456
TCONS_00216979
TCONS_00105749
TCONS_00170212
TCONS_00177532
TCONS_00095079
TCONS_00009998
TCONS_00071305
TCONS_00132859
TCONS_00130988
TCONS_00217623
TCONS_00202811
TCONS_00172821
TCONS_00074793
TCONS_00078850
TCONS_00102875
