# Supplementary material for: Long Non-coding RNA and mRNA Profile of Liver Tissue During Four Developmental Stages in the Chicken
Source: Front Genet. 2020 Jun 16;11:574. doi: 10.3389/fgene.2020.00574 (PMC7309962; doi:10.3389/fgene.2020.00574)
Supplement: Supplementary file 2 [file Data_Sheet_1.ZIP › Supplementary files/Table S12_Functional enrichment of genes in yellow module.xlsx]

## Sheet: Sheet1
Table S12. Functional enrichment of genes in yellow module
Category	Term ID	Description	Log10 (Pvalue)	Enrichment	Count	Genes
GO Biological Processes	GO:0006790	sulfur compound metabolic process	-8.97555	4.03031	27	ACACA,CPS1,DBI,FASN,GCDH,GSTM2,GSTM3,MPST,MTHFR,PDK2,PDK3,ACSM3,SCD,ST3GAL1,PAPSS2,B4GALT6,PEMT,B3GNT2,AHCYL1,ARSG,SULT4A1,GLCE,HSD17B12,PDP1,ELOVL2,ADI1,FAR1
GO Biological Processes	GO:0044272	sulfur compound biosynthetic process	-8.65789	5.49503	19	ACACA,FASN,GCDH,GSTM2,GSTM3,MPST,MTHFR,PDK2,PDK3,SCD,ST3GAL1,PAPSS2,B4GALT6,B3GNT2,GLCE,HSD17B12,PDP1,ELOVL2,ADI1
GO Biological Processes	GO:0032787	monocarboxylic acid metabolic process	-7.43057	2.89124	34	ACACA,ADH1C,ADH6,CYP3A4,FASN,GCDH,GOT2,GSTM2,INSIG1,OSBP,PDK2,PDK3,PGAM1,POR,PRKAG1,ACSM3,SCD,SORD,AAAS,ALDH4A1,ABHD2,OSBPL3,ANGPTL3,MLXIPL,HSD17B12,PDP1,ELOVL2,AACS,PNPLA3,SESN2,SLC45A3,HOGA1,FOXK1,SLC27A1
GO Biological Processes	GO:0090407	organophosphate biosynthetic process	-7.21705	2.78041	35	ACACA,AK4,CPS1,FASN,GCDH,NTSR1,PDK2,PDK3,PGAM1,PIGC,PIK3C2G,PI4KB,PRKAG1,PTH1R,SCD,SORD,TK1,UCK2,AAAS,PAPSS2,PTDSS1,PEMT,AGPAT2,MLXIPL,HSD17B12,PDP1,ELOVL2,MOCOS,ETNK2,PNPLA3,FAR1,SLC44A3,MBOAT2,FOXK1,SLC27A1
GO Biological Processes	GO:0033865	nucleoside bisphosphate metabolic process	-6.59551	5.55287	14	ACACA,DBI,FASN,GCDH,PDK2,PDK3,ACSM3,SCD,PAPSS2,SULT4A1,HSD17B12,PDP1,ELOVL2,FAR1
GO Biological Processes	GO:0033875	ribonucleoside bisphosphate metabolic process	-6.59551	5.55287	14	ACACA,DBI,FASN,GCDH,PDK2,PDK3,ACSM3,SCD,PAPSS2,SULT4A1,HSD17B12,PDP1,ELOVL2,FAR1
GO Biological Processes	GO:0034032	purine nucleoside bisphosphate metabolic process	-6.59551	5.55287	14	ACACA,DBI,FASN,GCDH,PDK2,PDK3,ACSM3,SCD,PAPSS2,SULT4A1,HSD17B12,PDP1,ELOVL2,FAR1
GO Biological Processes	GO:0033866	nucleoside bisphosphate biosynthetic process	-6.43122	8.16599	10	ACACA,FASN,GCDH,PDK2,PDK3,SCD,PAPSS2,HSD17B12,PDP1,ELOVL2
GO Biological Processes	GO:0034030	ribonucleoside bisphosphate biosynthetic process	-6.43122	8.16599	10	ACACA,FASN,GCDH,PDK2,PDK3,SCD,PAPSS2,HSD17B12,PDP1,ELOVL2
GO Biological Processes	GO:0034033	purine nucleoside bisphosphate biosynthetic process	-6.43122	8.16599	10	ACACA,FASN,GCDH,PDK2,PDK3,SCD,PAPSS2,HSD17B12,PDP1,ELOVL2
GO Biological Processes	GO:0006637	acyl-CoA metabolic process	-6.36563	6.34614	12	ACACA,DBI,FASN,GCDH,PDK2,PDK3,ACSM3,SCD,HSD17B12,PDP1,ELOVL2,FAR1
GO Biological Processes	GO:0035383	thioester metabolic process	-6.36563	6.34614	12	ACACA,DBI,FASN,GCDH,PDK2,PDK3,ACSM3,SCD,HSD17B12,PDP1,ELOVL2,FAR1
GO Biological Processes	GO:0035384	thioester biosynthetic process	-6.32234	9.25479	9	ACACA,FASN,GCDH,PDK2,PDK3,SCD,HSD17B12,PDP1,ELOVL2
GO Biological Processes	GO:0071616	acyl-CoA biosynthetic process	-6.32234	9.25479	9	ACACA,FASN,GCDH,PDK2,PDK3,SCD,HSD17B12,PDP1,ELOVL2
GO Biological Processes	GO:0006631	fatty acid metabolic process	-6.21041	3.3173	23	ACACA,CYP3A4,FASN,GCDH,GSTM2,INSIG1,PDK2,PDK3,POR,PRKAG1,ACSM3,SCD,ABHD2,ANGPTL3,MLXIPL,HSD17B12,PDP1,ELOVL2,AACS,PNPLA3,SESN2,SLC45A3,SLC27A1
GO Biological Processes	GO:1901137	carbohydrate derivative biosynthetic process	-6.14274	2.50452	35	ACACA,AK4,FASN,GPC4,GCDH,MPI,PDK2,PDK3,PGAM1,PIGC,PLOD2,PRKAG1,SCD,SDC2,ST3GAL1,SORD,TK1,TSTA3,UCK2,AAAS,PAPSS2,B4GALT6,B3GNT2,GLCE,SERP1,MLXIPL,HSD17B12,PDP1,ELOVL2,NECAB3,ALG12,HS6ST2,DERL3,PXYLP1,FOXK1
GO Biological Processes	GO:0046394	carboxylic acid biosynthetic process	-5.87376	2.99185	25	ACACA,CPS1,CYP3A4,DHFR,FASN,GOT2,INSIG1,MTHFR,OSBP,PGAM1,PLOD2,PRKAG1,PYCR1,ACSM3,SCD,AAAS,ABHD2,OSBPL3,MLXIPL,HSD17B12,ELOVL2,ADI1,SLC45A3,HOGA1,FOXK1
GO Biological Processes	GO:0016053	organic acid biosynthetic process	-5.85693	2.98542	25	ACACA,CPS1,CYP3A4,DHFR,FASN,GOT2,INSIG1,MTHFR,OSBP,PGAM1,PLOD2,PRKAG1,PYCR1,ACSM3,SCD,AAAS,ABHD2,OSBPL3,MLXIPL,HSD17B12,ELOVL2,ADI1,SLC45A3,HOGA1,FOXK1
GO Biological Processes	GO:0006732	coenzyme metabolic process	-5.29474	3.01638	22	ACACA,DBI,DHFR,FASN,GCDH,MTHFR,PDK2,PDK3,PGAM1,PRKAG1,ACSM3,SCD,AAAS,PEMT,AHCYL1,MLXIPL,HSD17B12,PDP1,ELOVL2,MOCOS,FAR1,FOXK1
GO Biological Processes	GO:0035337	fatty-acyl-CoA metabolic process	-5.11043	9.48052	7	ACACA,FASN,GCDH,SCD,HSD17B12,ELOVL2,FAR1
GO Biological Processes	GO:0051186	cofactor metabolic process	-4.79339	2.48224	27	ACACA,DBI,DHFR,FASN,GCDH,GOT2,GSTM2,GSTM3,HMBS,HMOX2,MTHFR,PDK2,PDK3,PGAM1,PRKAG1,ACSM3,SCD,AAAS,PEMT,AHCYL1,MLXIPL,HSD17B12,PDP1,ELOVL2,MOCOS,FAR1,FOXK1
GO Biological Processes	GO:0046949	fatty-acyl-CoA biosynthetic process	-4.69727	10.4116	6	ACACA,FASN,GCDH,SCD,HSD17B12,ELOVL2
GO Biological Processes	GO:0009108	coenzyme biosynthetic process	-4.636	3.40406	16	ACACA,DHFR,FASN,GCDH,PDK2,PDK3,PGAM1,PRKAG1,SCD,AAAS,MLXIPL,HSD17B12,PDP1,ELOVL2,MOCOS,FOXK1
GO Biological Processes	GO:0009260	ribonucleotide biosynthetic process	-4.5823	3.2218	17	ACACA,AK4,FASN,GCDH,PDK2,PDK3,PGAM1,PRKAG1,SCD,UCK2,AAAS,PAPSS2,MLXIPL,HSD17B12,PDP1,ELOVL2,FOXK1
GO Biological Processes	GO:0009259	ribonucleotide metabolic process	-4.49604	2.48785	25	ACACA,AK4,BID,DBI,FASN,GCDH,ITPA,PDK2,PDK3,PGAM1,PRKAG1,ACSM3,SCD,UCK2,AAAS,PAPSS2,SULT4A1,MLXIPL,HSD17B12,PDP1,ELOVL2,MOCOS,BEND3,FAR1,FOXK1
GO Biological Processes	GO:0046390	ribose phosphate biosynthetic process	-4.45284	3.14663	17	ACACA,AK4,FASN,GCDH,PDK2,PDK3,PGAM1,PRKAG1,SCD,UCK2,AAAS,PAPSS2,MLXIPL,HSD17B12,PDP1,ELOVL2,FOXK1
GO Biological Processes	GO:0006633	fatty acid biosynthetic process	-4.32543	4.03845	12	ACACA,CYP3A4,FASN,INSIG1,PRKAG1,ACSM3,SCD,ABHD2,MLXIPL,HSD17B12,ELOVL2,SLC45A3
GO Biological Processes	GO:0009152	purine ribonucleotide biosynthetic process	-4.26833	3.17307	16	ACACA,AK4,FASN,GCDH,PDK2,PDK3,PGAM1,PRKAG1,SCD,AAAS,PAPSS2,MLXIPL,HSD17B12,PDP1,ELOVL2,FOXK1
GO Biological Processes	GO:0072521	purine-containing compound metabolic process	-4.25565	2.35522	26	ACACA,AK4,BID,DBI,FASN,GCDH,ITPA,PDK2,PDK3,PGAM1,PRKAG1,ACSM3,SCD,AAAS,PAPSS2,PEMT,AHCYL1,SULT4A1,MLXIPL,HSD17B12,PDP1,ELOVL2,MOCOS,BEND3,FAR1,FOXK1
GO Biological Processes	GO:0019693	ribose phosphate metabolic process	-4.2487	2.40176	25	ACACA,AK4,BID,DBI,FASN,GCDH,ITPA,PDK2,PDK3,PGAM1,PRKAG1,ACSM3,SCD,UCK2,AAAS,PAPSS2,SULT4A1,MLXIPL,HSD17B12,PDP1,ELOVL2,MOCOS,BEND3,FAR1,FOXK1
GO Biological Processes	GO:0009150	purine ribonucleotide metabolic process	-4.24674	2.45431	24	ACACA,AK4,BID,DBI,FASN,GCDH,ITPA,PDK2,PDK3,PGAM1,PRKAG1,ACSM3,SCD,AAAS,PAPSS2,SULT4A1,MLXIPL,HSD17B12,PDP1,ELOVL2,MOCOS,BEND3,FAR1,FOXK1
GO Biological Processes	GO:0072330	monocarboxylic acid biosynthetic process	-4.22817	2.90557	18	ACACA,CYP3A4,FASN,INSIG1,OSBP,PGAM1,PRKAG1,ACSM3,SCD,AAAS,ABHD2,OSBPL3,MLXIPL,HSD17B12,ELOVL2,SLC45A3,HOGA1,FOXK1
GO Biological Processes	GO:1901293	nucleoside phosphate biosynthetic process	-4.01823	2.70525	19	ACACA,AK4,FASN,GCDH,PDK2,PDK3,PGAM1,PRKAG1,SCD,TK1,UCK2,AAAS,PAPSS2,AGPAT2,MLXIPL,HSD17B12,PDP1,ELOVL2,FOXK1
GO Biological Processes	GO:0051188	cofactor biosynthetic process	-4.00752	2.89567	17	ACACA,DHFR,FASN,GCDH,HMBS,PDK2,PDK3,PGAM1,PRKAG1,SCD,AAAS,MLXIPL,HSD17B12,PDP1,ELOVL2,MOCOS,FOXK1
GO Biological Processes	GO:0006164	purine nucleotide biosynthetic process	-3.91768	2.96153	16	ACACA,AK4,FASN,GCDH,PDK2,PDK3,PGAM1,PRKAG1,SCD,AAAS,PAPSS2,MLXIPL,HSD17B12,PDP1,ELOVL2,FOXK1
GO Biological Processes	GO:0006163	purine nucleotide metabolic process	-3.85501	2.3137	24	ACACA,AK4,BID,DBI,FASN,GCDH,ITPA,PDK2,PDK3,PGAM1,PRKAG1,ACSM3,SCD,AAAS,PAPSS2,SULT4A1,MLXIPL,HSD17B12,PDP1,ELOVL2,MOCOS,BEND3,FAR1,FOXK1
GO Biological Processes	GO:0072522	purine-containing compound biosynthetic process	-3.70741	2.83853	16	ACACA,AK4,FASN,GCDH,PDK2,PDK3,PGAM1,PRKAG1,SCD,AAAS,PAPSS2,MLXIPL,HSD17B12,PDP1,ELOVL2,FOXK1
GO Biological Processes	GO:0009165	nucleotide biosynthetic process	-3.60438	2.58942	18	ACACA,AK4,FASN,GCDH,PDK2,PDK3,PGAM1,PRKAG1,SCD,UCK2,AAAS,PAPSS2,AGPAT2,MLXIPL,HSD17B12,PDP1,ELOVL2,FOXK1
GO Biological Processes	GO:0006753	nucleoside phosphate metabolic process	-3.55183	2.09104	27	ACACA,AK4,BID,DBI,FASN,GCDH,ITPA,PDK2,PDK3,PGAM1,PRKAG1,ACSM3,SCD,TK1,UCK2,AAAS,PAPSS2,AGPAT2,SULT4A1,MLXIPL,HSD17B12,PDP1,ELOVL2,MOCOS,BEND3,FAR1,FOXK1
GO Biological Processes	GO:0010510	regulation of acetyl-CoA biosynthetic process from pyruvate	-3.51759	20.8233	3	PDK2,PDK3,PDP1
GO Biological Processes	GO:0050812	regulation of acyl-CoA biosynthetic process	-3.34734	18.5096	3	PDK2,PDK3,PDP1
GO Biological Processes	GO:1901570	fatty acid derivative biosynthetic process	-3.34184	4.4423	8	ACACA,FASN,GCDH,SCD,HSD17B12,ELOVL2,AACS,FAR1
GO Biological Processes	GO:0009117	nucleotide metabolic process	-3.25949	2.03345	26	ACACA,AK4,BID,DBI,FASN,GCDH,ITPA,PDK2,PDK3,PGAM1,PRKAG1,ACSM3,SCD,UCK2,AAAS,PAPSS2,AGPAT2,SULT4A1,MLXIPL,HSD17B12,PDP1,ELOVL2,MOCOS,BEND3,FAR1,FOXK1
GO Biological Processes	GO:0006084	acetyl-CoA metabolic process	-3.24461	7.30641	5	ACACA,FASN,PDK2,PDK3,PDP1
GO Biological Processes	GO:1900542	regulation of purine nucleotide metabolic process	-2.95329	3.51943	9	AK4,PDK2,PDK3,PGAM1,PRKAG1,AAAS,MLXIPL,PDP1,BEND3
GO Biological Processes	GO:1900371	regulation of purine nucleotide biosynthetic process	-2.89253	3.79684	8	AK4,PDK2,PDK3,PGAM1,PRKAG1,AAAS,MLXIPL,PDP1
GO Biological Processes	GO:0006140	regulation of nucleotide metabolic process	-2.86878	3.423	9	AK4,PDK2,PDK3,PGAM1,PRKAG1,AAAS,MLXIPL,PDP1,BEND3
GO Biological Processes	GO:0030808	regulation of nucleotide biosynthetic process	-2.86877	3.76466	8	AK4,PDK2,PDK3,PGAM1,PRKAG1,AAAS,MLXIPL,PDP1
GO Biological Processes	GO:0051196	regulation of coenzyme metabolic process	-2.78014	4.09159	7	PDK2,PDK3,PGAM1,PRKAG1,AAAS,MLXIPL,PDP1
GO Biological Processes	GO:0006090	pyruvate metabolic process	-2.70884	3.24519	9	PDK2,PDK3,PGAM1,PRKAG1,AAAS,MLXIPL,PDP1,HOGA1,FOXK1
GO Biological Processes	GO:0042762	regulation of sulfur metabolic process	-2.64853	11.1057	3	PDK2,PDK3,PDP1
GO Biological Processes	GO:0006086	acetyl-CoA biosynthetic process from pyruvate	-2.56416	10.4116	3	PDK2,PDK3,PDP1
GO Biological Processes	GO:0051193	regulation of cofactor metabolic process	-2.23397	3.2664	7	PDK2,PDK3,PGAM1,PRKAG1,AAAS,MLXIPL,PDP1
GO Biological Processes	GO:0006085	acetyl-CoA biosynthetic process	-2.15953	7.5721	3	PDK2,PDK3,PDP1
GO Biological Processes	GO:0019217	regulation of fatty acid metabolic process	-2.106	3.47055	6	INSIG1,PDK2,PDK3,MLXIPL,PDP1,SLC45A3
GO Biological Processes	GO:0045664	regulation of neuron differentiation	-7.8992	2.96266	35	BCL6,CHRNB2,DPYSL2,EIF4G1,EPHB2,FKBP1B,FOXO3,LIMK1,LRP4,MEIS1,PLXNB3,PTK7,SDC2,SFRP1,TIMP2,SF3A2,MAGI2,HMG20B,BAIAP2,CIB1,CPEB3,HECW1,KDM4C,LPAR3,NGEF,NSMF,DNM3,PACSIN1,NLGN3,CAMK1D,CREB3L2,MOB2,GDPD5,PLXNA4,ZFYVE27
GO Biological Processes	GO:0010975	regulation of neuron projection development	-6.33402	3.00456	27	CHRNB2,DPYSL2,EPHB2,FKBP1B,LIMK1,LRP4,PLXNB3,PTK7,SDC2,SFRP1,SF3A2,MAGI2,BAIAP2,CIB1,CPEB3,HECW1,LPAR3,NGEF,NSMF,DNM3,PACSIN1,NLGN3,CAMK1D,CREB3L2,MOB2,PLXNA4,ZFYVE27
GO Biological Processes	GO:0010769	regulation of cell morphogenesis involved in differentiation	-5.57942	3.50514	19	CHRNB2,DPYSL2,EPHB2,LIMK1,LRP4,MELTF,NEDD9,PLXNB3,SDC2,BAIAP2,CIB1,HECW1,LPAR3,NGEF,NSMF,DNM3,NLGN3,PLXNA4,ZFYVE27
GO Biological Processes	GO:0045666	positive regulation of neuron differentiation	-5.35483	3.14314	21	BCL6,EIF4G1,FKBP1B,LIMK1,PLXNB3,PTK7,TIMP2,SF3A2,MAGI2,HMG20B,BAIAP2,CPEB3,KDM4C,LPAR3,PACSIN1,CAMK1D,CREB3L2,MOB2,GDPD5,PLXNA4,ZFYVE27
GO Biological Processes	GO:0050769	positive regulation of neurogenesis	-5.20206	2.81158	24	BCL6,EIF4G1,EPHB2,FKBP1B,LIMK1,PLXNB3,PTK7,TIMP2,SF3A2,MAGI2,HMG20B,BAIAP2,CPEB3,ZNF609,KDM4C,LPAR3,NSMF,PACSIN1,CAMK1D,CREB3L2,MOB2,GDPD5,PLXNA4,ZFYVE27
GO Biological Processes	GO:0010720	positive regulation of cell development	-5.01422	2.61075	26	BCL6,EIF4G1,EPHB2,FKBP1B,LIMK1,NEDD9,PLXNB3,PTK7,TIMP2,SF3A2,MAGI2,HMG20B,BAIAP2,CIB1,CPEB3,ZNF609,KDM4C,LPAR3,NSMF,PACSIN1,CAMK1D,CREB3L2,MOB2,GDPD5,PLXNA4,ZFYVE27
GO Biological Processes	GO:0120035	regulation of plasma membrane bounded cell projection organization	-4.93458	2.38662	30	CHRNB2,DPYSL2,EPHB2,FKBP1B,LIMK1,LRP4,PLXNB3,PTK7,SDC2,SFRP1,SF3A2,RIPOR2,MAGI2,BAIAP2,CIB1,CPEB3,HECW1,LPAR3,NGEF,NSMF,DNM3,PACSIN1,NLGN3,BCAS3,CAMK1D,TBC1D24,CREB3L2,MOB2,PLXNA4,ZFYVE27
GO Biological Processes	GO:0031344	regulation of cell projection organization	-4.81711	2.35291	30	CHRNB2,DPYSL2,EPHB2,FKBP1B,LIMK1,LRP4,PLXNB3,PTK7,SDC2,SFRP1,SF3A2,RIPOR2,MAGI2,BAIAP2,CIB1,CPEB3,HECW1,LPAR3,NGEF,NSMF,DNM3,PACSIN1,NLGN3,BCAS3,CAMK1D,TBC1D24,CREB3L2,MOB2,PLXNA4,ZFYVE27
GO Biological Processes	GO:0051962	positive regulation of nervous system development	-4.71767	2.56602	25	BCL6,EIF4G1,EPHB2,FKBP1B,LIMK1,PLXNB3,PTK7,TIMP2,SF3A2,MAGI2,HMG20B,BAIAP2,CPEB3,ZNF609,KDM4C,LPAR3,NSMF,PACSIN1,NLGN3,CAMK1D,CREB3L2,MOB2,GDPD5,PLXNA4,ZFYVE27
GO Biological Processes	GO:0022604	regulation of cell morphogenesis	-4.11552	2.52403	22	RHOC,CHRNB2,DPYSL2,EPHB2,LIMK1,LRP4,MELTF,NEDD9,PLXNB3,SDC2,BAIAP2,CIB1,HECW1,LPAR3,NGEF,NSMF,DNM3,NLGN3,RHOU,PLXNA4,ZFYVE27,WTIP
GO Biological Processes	GO:0010976	positive regulation of neuron projection development	-3.7129	2.96417	15	FKBP1B,LIMK1,PLXNB3,PTK7,SF3A2,MAGI2,BAIAP2,CPEB3,LPAR3,PACSIN1,CAMK1D,CREB3L2,MOB2,PLXNA4,ZFYVE27
GO Biological Processes	GO:0031346	positive regulation of cell projection organization	-3.64547	2.60971	18	FKBP1B,LIMK1,PLXNB3,PTK7,SF3A2,RIPOR2,MAGI2,BAIAP2,CPEB3,LPAR3,DNM3,PACSIN1,BCAS3,CAMK1D,CREB3L2,MOB2,PLXNA4,ZFYVE27
GO Biological Processes	GO:0048667	cell morphogenesis involved in neuron differentiation	-3.38268	2.19067	23	ANK3,CHRNB2,CTNND2,DPYSL2,EPHB2,LIMK1,LRP4,PLXNB3,SDC2,ULK1,B4GALT6,RIPOR2,BAIAP2,B3GNT2,HECW1,LPAR3,NGEF,NSMF,DNM3,ATL1,NLGN3,PLXNA4,ZFYVE27
GO Biological Processes	GO:0000904	cell morphogenesis involved in differentiation	-3.29504	2.01245	27	ANK3,CHRNB2,CTNND2,DPYSL2,EPHB2,LIMK1,LRP4,MELTF,NEDD9,PLXNB3,SDC2,ULK1,B4GALT6,RIPOR2,BAIAP2,CIB1,B3GNT2,HECW1,LPAR3,NGEF,NSMF,DNM3,ATL1,NLGN3,PEAK1,PLXNA4,ZFYVE27
GO Biological Processes	GO:0048812	neuron projection morphogenesis	-3.11839	2.05662	24	ANK3,CHRNB2,CTNND2,DPYSL2,EPHB2,LIMK1,LRP4,PLXNB3,SDC2,SGK1,ULK1,B4GALT6,BAIAP2,B3GNT2,HECW1,LPAR3,NGEF,NSMF,DNM3,PACSIN1,ATL1,NLGN3,PLXNA4,ZFYVE27
GO Biological Processes	GO:0120039	plasma membrane bounded cell projection morphogenesis	-2.99157	2.01313	24	ANK3,CHRNB2,CTNND2,DPYSL2,EPHB2,LIMK1,LRP4,PLXNB3,SDC2,SGK1,ULK1,B4GALT6,BAIAP2,B3GNT2,HECW1,LPAR3,NGEF,NSMF,DNM3,PACSIN1,ATL1,NLGN3,PLXNA4,ZFYVE27
GO Biological Processes	GO:0048858	cell projection morphogenesis	-2.95622	2.00104	24	ANK3,CHRNB2,CTNND2,DPYSL2,EPHB2,LIMK1,LRP4,PLXNB3,SDC2,SGK1,ULK1,B4GALT6,BAIAP2,B3GNT2,HECW1,LPAR3,NGEF,NSMF,DNM3,PACSIN1,ATL1,NLGN3,PLXNA4,ZFYVE27
GO Biological Processes	GO:0032990	cell part morphogenesis	-2.79351	1.94553	24	ANK3,CHRNB2,CTNND2,DPYSL2,EPHB2,LIMK1,LRP4,PLXNB3,SDC2,SGK1,ULK1,B4GALT6,BAIAP2,B3GNT2,HECW1,LPAR3,NGEF,NSMF,DNM3,PACSIN1,ATL1,NLGN3,PLXNA4,ZFYVE27
GO Biological Processes	GO:0061564	axon development	-2.22669	1.94459	18	ANK3,CHRNB2,DHFR,DPYSL2,EPHB2,FKBP1B,LIMK1,LRP4,PLXNB3,ULK1,B4GALT6,BAIAP2,B3GNT2,LPAR3,ATL1,NLGN3,PLXNA4,ZFYVE27
GO Biological Processes	GO:0010770	positive regulation of cell morphogenesis involved in differentiation	-2.15991	2.88461	8	LIMK1,NEDD9,PLXNB3,BAIAP2,CIB1,LPAR3,PLXNA4,ZFYVE27
GO Biological Processes	GO:1901605	alpha-amino acid metabolic process	-7.58747	4.73115	19	CPS1,GCDH,GLDC,GOT2,HGD,HNF4A,MPST,MTHFR,PLOD2,PYCR1,DDO,ALDH4A1,PEMT,AHCYL1,GCAT,ADI1,AGMAT,DGLUCY,HOGA1
GO Biological Processes	GO:0006520	cellular amino acid metabolic process	-5.42786	3.17739	21	CPS1,GCDH,GLDC,GOT2,HGD,HNF4A,MPST,MTHFR,PLOD2,PSMB3,PYCR1,AIMP2,DDO,ALDH4A1,PEMT,AHCYL1,GCAT,ADI1,AGMAT,DGLUCY,HOGA1
GO Biological Processes	GO:0009066	aspartate family amino acid metabolic process	-5.28181	8.22648	8	GCDH,GOT2,MTHFR,PLOD2,DDO,AHCYL1,GCAT,ADI1
GO Biological Processes	GO:0019470	4-hydroxyproline catabolic process	-4.64031	41.6466	3	GOT2,ALDH4A1,HOGA1
GO Biological Processes	GO:0009063	cellular amino acid catabolic process	-3.35145	3.99807	9	GCDH,GLDC,GOT2,HGD,MPST,DDO,ALDH4A1,GCAT,HOGA1
GO Biological Processes	GO:0046487	glyoxylate metabolic process	-3.34734	18.5096	3	GOT2,ALDH4A1,HOGA1
GO Biological Processes	GO:1901606	alpha-amino acid catabolic process	-3.17269	4.19085	8	GCDH,GLDC,GOT2,HGD,DDO,ALDH4A1,GCAT,HOGA1
GO Biological Processes	GO:0009068	aspartate family amino acid catabolic process	-3.15481	9.65717	4	GCDH,GOT2,DDO,GCAT
GO Biological Processes	GO:0043648	dicarboxylic acid metabolic process	-2.65235	3.88701	7	DHFR,GOT2,MTHFR,DDO,ALDH4A1,DGLUCY,HOGA1
GO Biological Processes	GO:0019471	4-hydroxyproline metabolic process	-2.64853	11.1057	3	GOT2,ALDH4A1,HOGA1
GO Biological Processes	GO:0009064	glutamine family amino acid metabolic process	-2.63284	4.4423	6	CPS1,GOT2,PYCR1,ALDH4A1,AGMAT,DGLUCY
GO Biological Processes	GO:0016054	organic acid catabolic process	-2.34338	2.41429	12	GCDH,GLDC,GOT2,HGD,MPST,SORD,DDO,ALDH4A1,ABHD2,GCAT,SESN2,HOGA1
GO Biological Processes	GO:0046395	carboxylic acid catabolic process	-2.34338	2.41429	12	GCDH,GLDC,GOT2,HGD,MPST,SORD,DDO,ALDH4A1,ABHD2,GCAT,SESN2,HOGA1
GO Biological Processes	GO:0044282	small molecule catabolic process	-2.11384	1.98317	16	GCDH,GLDC,GOT2,HGD,MPST,NTSR1,PGAM1,SORD,DDO,ALDH4A1,SNX17,ABHD2,GCAT,SESN2,HOGA1,FOXK1
GO Biological Processes	GO:0006575	cellular modified amino acid metabolic process	-6.74448	4.65019	17	ALDH9A1,DHFR,DIO1,GOT2,GSTM2,GSTM3,MTHFR,PLOD2,POR,ALDH4A1,PTDSS1,PEMT,CPQ,AHCYL1,HOGA1,SERINC2,SLC27A1
GO Biological Processes	GO:0042398	cellular modified amino acid biosynthetic process	-2.69581	5.55287	5	ALDH9A1,DHFR,PLOD2,PTDSS1,SLC27A1
GO Biological Processes	GO:0008610	lipid biosynthetic process	-5.67991	2.50977	32	ACACA,APOB,CYP3A4,FASN,INSIG1,OSBP,PIGC,PIK3C2G,PI4KB,POR,PRKAG1,PRLR,ACSM3,SCD,THRSP,B4GALT6,PTDSS1,PEMT,AGPAT2,ABHD2,OSBPL3,MLXIPL,HSD17B12,ELOVL2,ETNK2,PNPLA3,FAR1,SLC45A3,SLC44A3,MBOAT2,ENHO,SLC27A1
GO Biological Processes	GO:0046486	glycerolipid metabolic process	-4.14919	2.68255	20	APOB,CPS1,DBI,INSIG1,PIGC,PIK3C2G,PI4KB,THRSP,PTDSS1,PEMT,AGPAT2,ABHD2,ETNK2,ABHD4,PNPLA3,FAR1,SLC44A3,MBOAT2,SERINC2,SLC27A1
GO Biological Processes	GO:0006650	glycerophospholipid metabolic process	-3.13428	2.61107	15	DBI,PIGC,PIK3C2G,PI4KB,PTDSS1,PEMT,AGPAT2,ETNK2,ABHD4,PNPLA3,FAR1,SLC44A3,MBOAT2,SERINC2,SLC27A1
GO Biological Processes	GO:0046474	glycerophospholipid biosynthetic process	-2.6934	2.81482	11	PIGC,PIK3C2G,PI4KB,PTDSS1,PEMT,AGPAT2,ETNK2,PNPLA3,FAR1,SLC44A3,SLC27A1
GO Biological Processes	GO:0045017	glycerolipid biosynthetic process	-2.67602	2.65476	12	PIGC,PIK3C2G,PI4KB,THRSP,PTDSS1,PEMT,AGPAT2,ETNK2,PNPLA3,FAR1,SLC44A3,SLC27A1
GO Biological Processes	GO:0006644	phospholipid metabolic process	-2.64323	2.19023	17	DBI,GATA6,PIGC,PIK3C2G,PI4KB,PTDSS1,PEMT,AGPAT2,ANGPTL3,ETNK2,ABHD4,PNPLA3,FAR1,SLC44A3,MBOAT2,SERINC2,SLC27A1
GO Biological Processes	GO:0008654	phospholipid biosynthetic process	-2.55064	2.56286	12	PIGC,PIK3C2G,PI4KB,PTDSS1,PEMT,AGPAT2,ETNK2,PNPLA3,FAR1,SLC44A3,MBOAT2,SLC27A1
GO Biological Processes	GO:0046470	phosphatidylcholine metabolic process	-2.41201	4.01413	6	DBI,PEMT,ABHD4,SLC44A3,MBOAT2,SLC27A1
GO Biological Processes	GO:0097164	ammonium ion metabolic process	-2.34901	2.68255	10	ALDH9A1,CHRNB2,DBI,POR,PEMT,ABHD4,AGMAT,SLC44A3,MBOAT2,SLC27A1
GO Biological Processes	GO:0009991	response to extracellular stimulus	-5.3257	2.71892	26	CPS1,EIF4G1,FKBP1B,FOXO3,MTHFR,PDK2,POR,RPS19,SFRP1,SKP2,SORD,SSTR1,ULK1,TRIM24,XPR1,PEMT,BAIAP2,BCAS3,ABCG5,ABCG8,AACS,SESN2,WDR24,DAPL1,BHLHA15,FOXK1
GO Biological Processes	GO:0031667	response to nutrient levels	-4.83241	2.67072	24	CPS1,EIF4G1,FKBP1B,FOXO3,MTHFR,PDK2,POR,SFRP1,SORD,SSTR1,ULK1,TRIM24,XPR1,PEMT,BAIAP2,BCAS3,ABCG5,ABCG8,AACS,SESN2,WDR24,DAPL1,BHLHA15,FOXK1
GO Biological Processes	GO:0042594	response to starvation	-4.3367	3.77944	13	CPS1,FOXO3,SFRP1,SSTR1,ULK1,XPR1,BCAS3,AACS,SESN2,WDR24,DAPL1,BHLHA15,FOXK1
GO Biological Processes	GO:0007584	response to nutrient	-2.66231	2.78911	11	FKBP1B,MTHFR,PDK2,POR,SFRP1,TRIM24,PEMT,BAIAP2,ABCG5,ABCG8,AACS
GO Biological Processes	GO:0031668	cellular response to extracellular stimulus	-2.44462	2.48636	12	EIF4G1,PDK2,SFRP1,SKP2,ULK1,TRIM24,XPR1,BAIAP2,SESN2,WDR24,DAPL1,BHLHA15
GO Biological Processes	GO:0031669	cellular response to nutrient levels	-2.4002	2.57728	11	EIF4G1,PDK2,SFRP1,ULK1,TRIM24,XPR1,BAIAP2,SESN2,WDR24,DAPL1,BHLHA15
GO Biological Processes	GO:0071496	cellular response to external stimulus	-2.04919	2.12942	13	EIF4G1,PDK2,SFRP1,SKP2,ULK1,TRIM24,XPR1,RIPOR2,BAIAP2,SESN2,WDR24,DAPL1,BHLHA15
GO Biological Processes	GO:0034968	histone lysine methylation	-4.38119	4.87094	10	EZH1,SUV39H1,ASH2L,MTF2,KDM4C,SETD2,NSD3,BEND3,DOT1L,SMYD1
GO Biological Processes	GO:0018205	peptidyl-lysine modification	-4.35533	2.77644	20	EZH1,PLOD2,POR,SUV39H1,TADA2A,AAAS,KAT2B,ASH2L,HMG20B,KAT7,MTF2,KDM4C,USP22,KLF15,SETD2,NSD3,YEATS2,BEND3,DOT1L,SMYD1
GO Biological Processes	GO:0016571	histone methylation	-4.34545	4.39436	11	EZH1,MTHFR,SUV39H1,ASH2L,MTF2,KDM4C,SETD2,NSD3,BEND3,DOT1L,SMYD1
GO Biological Processes	GO:0018022	peptidyl-lysine methylation	-3.92699	4.30455	10	EZH1,SUV39H1,ASH2L,MTF2,KDM4C,SETD2,NSD3,BEND3,DOT1L,SMYD1
GO Biological Processes	GO:0016570	histone modification	-3.57799	2.43014	20	BCL6,EZH1,MTHFR,SUV39H1,TADA2A,KAT2B,ASH2L,PCGF3,KAT7,MTF2,KDM4C,USP22,RYBP,SETD2,NSD3,YEATS2,USP36,BEND3,DOT1L,SMYD1
GO Biological Processes	GO:0006479	protein methylation	-3.37481	3.41238	11	EZH1,MTHFR,SUV39H1,ASH2L,MTF2,KDM4C,SETD2,NSD3,BEND3,DOT1L,SMYD1
GO Biological Processes	GO:0008213	protein alkylation	-3.37481	3.41238	11	EZH1,MTHFR,SUV39H1,ASH2L,MTF2,KDM4C,SETD2,NSD3,BEND3,DOT1L,SMYD1
GO Biological Processes	GO:0016569	covalent chromatin modification	-3.34051	2.32825	20	BCL6,EZH1,MTHFR,SUV39H1,TADA2A,KAT2B,ASH2L,PCGF3,KAT7,MTF2,KDM4C,USP22,RYBP,SETD2,NSD3,YEATS2,USP36,BEND3,DOT1L,SMYD1
GO Biological Processes	GO:0018023	peptidyl-lysine trimethylation	-2.9478	6.31008	5	SUV39H1,KDM4C,SETD2,NSD3,BEND3
GO Biological Processes	GO:0036124	histone H3-K9 trimethylation	-2.56416	10.4116	3	SUV39H1,KDM4C,BEND3
GO Biological Processes	GO:0062012	regulation of small molecule metabolic process	-4.93686	2.78249	23	ACACA,AK4,APOB,FASN,INSIG1,NTSR1,PDK2,PDK3,PGAM1,POR,PRKAG1,PSMB3,PTH1R,SCD,AAAS,KAT2B,MLXIPL,PDP1,BEND3,PPP1R3B,SESN2,SLC45A3,FOXK1
GO Biological Processes	GO:0006109	regulation of carbohydrate metabolic process	-4.00169	3.50424	13	NTSR1,PDK2,PDK3,PGAM1,PRKAG1,PTH1R,AAAS,KAT2B,MLXIPL,PPP1R3B,SESN2,SLC45A3,FOXK1
GO Biological Processes	GO:0044262	cellular carbohydrate metabolic process	-3.61406	2.9022	15	NEU2,NTSR1,PDK2,PDK3,PGAM1,PTH1R,SORD,KAT2B,B3GNT2,ANGPTL3,FGGY,PPP1R3B,SESN2,SLC45A3,FOXK1
GO Biological Processes	GO:0010675	regulation of cellular carbohydrate metabolic process	-3.58514	3.91047	10	NTSR1,PDK2,PDK3,PGAM1,PTH1R,KAT2B,PPP1R3B,SESN2,SLC45A3,FOXK1
GO Biological Processes	GO:0005975	carbohydrate metabolic process	-3.32789	2.1289	24	CTBS,GOT2,MPI,NEU2,NTSR1,PDK2,PDK3,PGAM1,PRKAG1,PTH1R,SORD,AAAS,KAT2B,B4GALT6,B3GNT2,CHIA,SERP1,ANGPTL3,MLXIPL,FGGY,PPP1R3B,SESN2,SLC45A3,FOXK1
GO Biological Processes	GO:0019319	hexose biosynthetic process	-2.86104	4.22501	7	GOT2,PDK2,PGAM1,SORD,KAT2B,SESN2,FOXK1
GO Biological Processes	GO:0006006	glucose metabolic process	-2.82207	2.92257	11	GOT2,PDK2,PDK3,PGAM1,SORD,KAT2B,SERP1,PPP1R3B,SESN2,SLC45A3,FOXK1
GO Biological Processes	GO:0043255	regulation of carbohydrate biosynthetic process	-2.728	4.00723	7	NTSR1,PDK2,PTH1R,KAT2B,PPP1R3B,SESN2,FOXK1
GO Biological Processes	GO:0016051	carbohydrate biosynthetic process	-2.72492	2.84101	11	GOT2,NTSR1,PDK2,PGAM1,PTH1R,SORD,KAT2B,B3GNT2,PPP1R3B,SESN2,FOXK1
GO Biological Processes	GO:0019318	hexose metabolic process	-2.7048	2.67608	12	GOT2,MPI,PDK2,PDK3,PGAM1,SORD,KAT2B,SERP1,PPP1R3B,SESN2,SLC45A3,FOXK1
GO Biological Processes	GO:0046364	monosaccharide biosynthetic process	-2.70245	3.96634	7	GOT2,PDK2,PGAM1,SORD,KAT2B,SESN2,FOXK1
GO Biological Processes	GO:0005996	monosaccharide metabolic process	-2.58256	2.47217	13	GOT2,MPI,PDK2,PDK3,PGAM1,SORD,KAT2B,SERP1,FGGY,PPP1R3B,SESN2,SLC45A3,FOXK1
GO Biological Processes	GO:0016052	carbohydrate catabolic process	-2.46953	2.79039	10	CTBS,NEU2,PGAM1,PRKAG1,SORD,AAAS,CHIA,MLXIPL,PPP1R3B,FOXK1
GO Biological Processes	GO:0010906	regulation of glucose metabolic process	-2.27367	3.32223	7	PDK2,PDK3,KAT2B,PPP1R3B,SESN2,SLC45A3,FOXK1
GO Biological Processes	GO:0006094	gluconeogenesis	-2.26354	3.74351	6	GOT2,PDK2,PGAM1,KAT2B,SESN2,FOXK1
GO Biological Processes	GO:0044275	cellular carbohydrate catabolic process	-2.06378	4.93589	4	NEU2,PGAM1,SORD,PPP1R3B
GO Biological Processes	GO:0001101	response to acid chemical	-4.7524	3.06699	19	ACACA,APOB,CPS1,CTSH,DHFR,GLDC,MTHFR,PDK3,PTK7,RXRG,SCD,SFRP1,WNT8B,PEMT,BAIAP2,CPEB3,NSMF,AACS,SESN2
GO Biological Processes	GO:0070542	response to fatty acid	-3.79199	5.16546	8	ACACA,APOB,CPS1,GLDC,PDK3,SCD,SFRP1,AACS
GO Biological Processes	GO:0071229	cellular response to acid chemical	-2.82207	2.92257	11	ACACA,APOB,CPS1,PDK3,PTK7,SFRP1,WNT8B,BAIAP2,CPEB3,NSMF,SESN2
GO Biological Processes	GO:0071398	cellular response to fatty acid	-2.44448	4.87094	5	ACACA,APOB,CPS1,PDK3,SFRP1
GO Biological Processes	GO:0043200	response to amino acid	-2.35589	3.43983	7	CPS1,MTHFR,PEMT,BAIAP2,CPEB3,NSMF,SESN2
GO Biological Processes	GO:0071379	cellular response to prostaglandin stimulus	-2.15953	7.5721	3	ACACA,APOB,SFRP1
GO Biological Processes	GO:0055088	lipid homeostasis	-4.70644	4.41288	12	ACACA,APOB,HNF4A,INSIG1,ACSM3,ANGPTL3,MLXIPL,ABHD4,ABCG5,ABCG8,PNPLA3,SESN2
GO Biological Processes	GO:0042632	cholesterol homeostasis	-2.7539	4.04897	7	APOB,HNF4A,INSIG1,ACSM3,ANGPTL3,ABCG5,ABCG8
GO Biological Processes	GO:0055092	sterol homeostasis	-2.728	4.00723	7	APOB,HNF4A,INSIG1,ACSM3,ANGPTL3,ABCG5,ABCG8
GO Biological Processes	GO:1903827	regulation of cellular protein localization	-4.49016	2.5433	24	ANK3,BID,EPHB2,GPC4,INSIG1,LRP4,PTPN14,RIPOR2,CIB1,KAT7,CEP131,WAPL,SPIDR,SETD2,BCAS3,OTUD7B,USP36,RHOU,UBL5,TRIM8,SESN2,SEC16B,DERL3,PKDCC
GO Biological Processes	GO:0070201	regulation of establishment of protein localization	-3.26856	2.00438	27	ANK3,BID,FKBP1B,HNF4A,ICA1,INSIG1,PTPN14,SFRP1,CIB1,ERP29,PTP4A3,CEP131,SPIDR,CHIA,SERP1,SETD2,BCAS3,ANO1,USP36,RHOU,UBL5,AACS,SEC16B,DERL3,PKDCC,PANX3,ENHO
GO Biological Processes	GO:0033157	regulation of intracellular protein transport	-3.07917	2.96153	12	ANK3,INSIG1,PTPN14,CIB1,CEP131,SETD2,BCAS3,USP36,RHOU,UBL5,SEC16B,DERL3
GO Biological Processes	GO:0090087	regulation of peptide transport	-3.07478	1.97503	26	ANK3,FKBP1B,HNF4A,ICA1,INSIG1,PTPN14,SFRP1,TFR2,CIB1,ERP29,CEP131,CHIA,SERP1,SETD2,BCAS3,ANO1,USP36,RHOU,UBL5,AACS,SEC16B,DERL3,PKDCC,PANX3,ILDR1,ENHO
GO Biological Processes	GO:0051223	regulation of protein transport	-2.66288	1.90113	24	ANK3,FKBP1B,HNF4A,ICA1,INSIG1,PTPN14,SFRP1,CIB1,ERP29,CEP131,CHIA,SERP1,SETD2,BCAS3,ANO1,USP36,RHOU,UBL5,AACS,SEC16B,DERL3,PKDCC,PANX3,ENHO
GO Biological Processes	GO:1903829	positive regulation of cellular protein localization	-2.62083	2.39939	14	ANK3,BID,EPHB2,LRP4,CIB1,KAT7,CEP131,BCAS3,USP36,RHOU,UBL5,TRIM8,SESN2,SEC16B
GO Biological Processes	GO:0032386	regulation of intracellular transport	-2.32547	2.09049	16	ANK3,ARHGAP1,ATP2A2,CHRNB2,INSIG1,PTPN14,AAAS,CIB1,CEP131,SETD2,BCAS3,USP36,RHOU,UBL5,SEC16B,DERL3
GO Biological Processes	GO:0090316	positive regulation of intracellular protein transport	-2.17641	2.90346	8	ANK3,CIB1,CEP131,BCAS3,USP36,RHOU,UBL5,SEC16B
GO Biological Processes	GO:0032870	cellular response to hormone stimulus	-4.46358	2.29066	29	ACACA,APOB,CHRNB2,CPS1,CRY2,CTSH,EIF4EBP2,FOXO3,GATA6,HNF4A,PDK2,POR,PRLR,RXRG,SFRP1,SKP2,SSTR1,KAT2B,BCAR1,RAMP2,BAIAP2,AHCYL1,ABHD2,NSMF,PMEPA1,AACS,PAQR7,ENHO,SLC27A1
GO Biological Processes	GO:0009755	hormone-mediated signaling pathway	-2.42784	2.59922	11	CRY2,HNF4A,PRLR,RXRG,SFRP1,SKP2,SSTR1,ABHD2,PMEPA1,PAQR7,SLC27A1
GO Biological Processes	GO:0071396	cellular response to lipid	-2.10862	1.82061	20	ACACA,APOB,CPS1,CRY2,FOXO3,HNF4A,INSIG1,PDK3,PTK7,RXRG,SFRP1,SKP2,SSTR1,WNT8B,TRIM24,SPON2,ABHD2,PMEPA1,AACS,PAQR7
GO Biological Processes	GO:0071407	cellular response to organic cyclic compound	-2.0021	1.84413	18	CASP6,CPS1,CRY2,FOXO3,GSTM2,HNF4A,INSIG1,KCNQ1,RXRG,SFRP1,SKP2,SSTR1,TRIM24,ABHD2,SPIDR,PMEPA1,AACS,PAQR7
GO Biological Processes	GO:0042593	glucose homeostasis	-4.41738	3.4277	15	ADRA1B,CRY2,FKBP1B,FOXO3,HNF4A,PDK2,PDK3,PTPRN,KLF15,MLXIPL,ANO1,AACS,SESN2,BHLHA15,FOXK1
GO Biological Processes	GO:0033500	carbohydrate homeostasis	-4.39689	3.41365	15	ADRA1B,CRY2,FKBP1B,FOXO3,HNF4A,PDK2,PDK3,PTPRN,KLF15,MLXIPL,ANO1,AACS,SESN2,BHLHA15,FOXK1
GO Biological Processes	GO:0001678	cellular glucose homeostasis	-2.7282	3.2664	9	FKBP1B,FOXO3,PDK3,PTPRN,KLF15,MLXIPL,ANO1,AACS,FOXK1
GO Biological Processes	GO:0009743	response to carbohydrate	-2.48418	2.64423	11	APOB,FKBP1B,FOXO3,HNF4A,PDK3,PTPRN,KAT7,MLXIPL,ANO1,AACS,SESN2
GO Biological Processes	GO:0090276	regulation of peptide hormone secretion	-2.33443	2.66965	10	FKBP1B,HNF4A,ICA1,SFRP1,TFR2,SERP1,ANO1,AACS,ILDR1,ENHO
GO Biological Processes	GO:0030072	peptide hormone secretion	-2.22887	2.44326	11	FKBP1B,HNF4A,ICA1,PTPRN,SFRP1,TFR2,SERP1,ANO1,AACS,ILDR1,ENHO
GO Biological Processes	GO:0046883	regulation of hormone secretion	-2.00197	2.27069	11	FKBP1B,HNF4A,ICA1,SFRP1,SCG5,TFR2,SERP1,ANO1,AACS,ILDR1,ENHO
GO Biological Processes	GO:0009749	response to glucose	-2.00051	2.52403	9	FKBP1B,FOXO3,HNF4A,PDK3,PTPRN,MLXIPL,ANO1,AACS,SESN2
GO Biological Processes	GO:0097104	postsynaptic membrane assembly	-4.33922	18.5096	4	EPHB2,LRP4,MAGI2,NLGN3
GO Biological Processes	GO:0048813	dendrite morphogenesis	-4.2327	4.27144	11	CHRNB2,CTNND2,EPHB2,LRP4,SDC2,BAIAP2,HECW1,NGEF,NSMF,DNM3,NLGN3
GO Biological Processes	GO:0050773	regulation of dendrite development	-4.07102	4.09944	11	CHRNB2,SDC2,BAIAP2,CPEB3,HECW1,NGEF,NSMF,DNM3,PACSIN1,NLGN3,CAMK1D
GO Biological Processes	GO:0016358	dendrite development	-4.03653	3.33649	14	CHRNB2,CTNND2,EPHB2,LRP4,SDC2,BAIAP2,CPEB3,HECW1,NGEF,NSMF,DNM3,PACSIN1,NLGN3,CAMK1D
GO Biological Processes	GO:0061002	negative regulation of dendritic spine morphogenesis	-3.71586	23.798	3	NGEF,DNM3,NLGN3
GO Biological Processes	GO:0048814	regulation of dendrite morphogenesis	-3.6213	4.88165	8	CHRNB2,SDC2,BAIAP2,HECW1,NGEF,NSMF,DNM3,NLGN3
GO Biological Processes	GO:0071709	membrane assembly	-3.35611	7.71232	5	ANK3,EPHB2,LRP4,MAGI2,NLGN3
GO Biological Processes	GO:0060997	dendritic spine morphogenesis	-3.21851	5.74435	6	CTNND2,EPHB2,BAIAP2,NGEF,DNM3,NLGN3
GO Biological Processes	GO:0044091	membrane biogenesis	-3.08974	6.7718	5	ANK3,EPHB2,LRP4,MAGI2,NLGN3
GO Biological Processes	GO:0099054	presynapse assembly	-2.9938	6.45683	5	EIF4G1,GPC4,LRP4,NLGN3,LRFN5
GO Biological Processes	GO:0099172	presynapse organization	-2.85943	6.03573	5	EIF4G1,GPC4,LRP4,NLGN3,LRFN5
GO Biological Processes	GO:0061000	negative regulation of dendritic spine development	-2.83856	12.8143	3	NGEF,DNM3,NLGN3
GO Biological Processes	GO:0060996	dendritic spine development	-2.728	4.00723	7	CTNND2,EPHB2,BAIAP2,CPEB3,NGEF,DNM3,NLGN3
GO Biological Processes	GO:0099068	postsynapse assembly	-2.70732	7.40383	4	EPHB2,LRP4,MAGI2,NLGN3
GO Biological Processes	GO:0050807	regulation of synapse organization	-2.67781	2.80191	11	CHRNB2,EIF4G1,EPHB2,GPC4,LRP4,BAIAP2,NGEF,DNM3,NLGN3,LRFN5,TUBB
GO Biological Processes	GO:0099174	regulation of presynapse organization	-2.65346	7.165	4	EIF4G1,GPC4,NLGN3,LRFN5
GO Biological Processes	GO:0050774	negative regulation of dendrite morphogenesis	-2.56416	10.4116	3	NGEF,DNM3,NLGN3
GO Biological Processes	GO:0050803	regulation of synapse structure or activity	-2.542	2.69082	11	CHRNB2,EIF4G1,EPHB2,GPC4,LRP4,BAIAP2,NGEF,DNM3,NLGN3,LRFN5,TUBB
GO Biological Processes	GO:0097061	dendritic spine organization	-2.49152	4.16466	6	CTNND2,EPHB2,BAIAP2,NGEF,DNM3,NLGN3
GO Biological Processes	GO:0007416	synapse assembly	-2.30687	2.8235	9	CHRNB2,EIF4G1,EPHB2,GPC4,LRP4,MAGI2,DNM3,NLGN3,LRFN5
GO Biological Processes	GO:0106027	neuron projection organization	-2.28737	3.78605	6	CTNND2,EPHB2,BAIAP2,NGEF,DNM3,NLGN3
GO Biological Processes	GO:0001941	postsynaptic membrane organization	-2.24555	5.55287	4	EPHB2,LRP4,MAGI2,NLGN3
GO Biological Processes	GO:0050808	synapse organization	-2.1225	2.0415	15	ANK3,CHRNB2,CTNND2,EIF4G1,EPHB2,GPC4,LRP4,MAGI2,BAIAP2,NGEF,DNM3,NLGN3,IGSF21,LRFN5,TUBB
GO Biological Processes	GO:0061001	regulation of dendritic spine morphogenesis	-2.09811	5.04807	4	BAIAP2,NGEF,DNM3,NLGN3
GO Biological Processes	GO:0010771	negative regulation of cell morphogenesis involved in differentiation	-2.08474	3.43477	6	EPHB2,LRP4,MELTF,NGEF,DNM3,NLGN3
GO Biological Processes	GO:0099173	postsynapse organization	-2.01804	2.72534	8	CTNND2,EPHB2,LRP4,MAGI2,BAIAP2,NGEF,DNM3,NLGN3
GO Biological Processes	GO:1905809	negative regulation of synapse organization	-2.0026	6.66345	3	NGEF,DNM3,NLGN3
GO Biological Processes	GO:0010817	regulation of hormone levels	-3.95117	2.40068	23	ADH1C,ADH6,ALDH9A1,CYP3A4,DIO1,FKBP1B,HNF4A,ICA1,PCSK6,POR,PTPRN,SFRP1,SCG5,TFR2,DDO,STUB1,CPQ,SERP1,HSD17B12,ANO1,AACS,ILDR1,ENHO
GO Biological Processes	GO:0042445	hormone metabolic process	-2.96415	2.87218	12	ADH1C,ADH6,ALDH9A1,CYP3A4,DIO1,PCSK6,POR,SCG5,DDO,STUB1,CPQ,HSD17B12
GO Biological Processes	GO:0051496	positive regulation of stress fiber assembly	-3.52425	6.53279	6	RHOC,LIMK1,SFRP1,ARHGEF10,PPM1E,SH3PXD2B
GO Biological Processes	GO:0030038	contractile actin filament bundle assembly	-3.34184	4.4423	8	RHOC,S1PR1,ITGB5,LIMK1,SFRP1,ARHGEF10,PPM1E,SH3PXD2B
GO Biological Processes	GO:0043149	stress fiber assembly	-3.34184	4.4423	8	RHOC,S1PR1,ITGB5,LIMK1,SFRP1,ARHGEF10,PPM1E,SH3PXD2B
GO Biological Processes	GO:0051017	actin filament bundle assembly	-3.26026	3.55953	10	RHOC,S1PR1,ITGB5,LIMK1,NEDD9,SFRP1,ARHGEF10,BAIAP2,PPM1E,SH3PXD2B
GO Biological Processes	GO:0061572	actin filament bundle organization	-3.17454	3.47055	10	RHOC,S1PR1,ITGB5,LIMK1,NEDD9,SFRP1,ARHGEF10,BAIAP2,PPM1E,SH3PXD2B
GO Biological Processes	GO:0032233	positive regulation of actin filament bundle assembly	-3.10086	5.46184	6	RHOC,LIMK1,SFRP1,ARHGEF10,PPM1E,SH3PXD2B
GO Biological Processes	GO:0051492	regulation of stress fiber assembly	-3.09431	4.62739	7	RHOC,S1PR1,LIMK1,SFRP1,ARHGEF10,PPM1E,SH3PXD2B
GO Biological Processes	GO:0110020	regulation of actomyosin structure organization	-2.78014	4.09159	7	RHOC,S1PR1,LIMK1,SFRP1,ARHGEF10,PPM1E,SH3PXD2B
GO Biological Processes	GO:0032231	regulation of actin filament bundle assembly	-2.728	4.00723	7	RHOC,S1PR1,LIMK1,SFRP1,ARHGEF10,PPM1E,SH3PXD2B
GO Biological Processes	GO:0031032	actomyosin structure organization	-2.45408	2.77644	10	RHOC,CSRP2,S1PR1,ITGB5,LIMK1,SFRP1,ARHGEF10,LDB3,PPM1E,SH3PXD2B
GO Biological Processes	GO:0044089	positive regulation of cellular component biogenesis	-2.33418	1.95018	19	RHOC,BID,EIF4G1,EPHB2,LIMK1,SFRP1,ULK1,ARHGEF10,RIPOR2,STUB1,BAIAP2,TPPP,PPM1E,PHLDB1,SPIDR,DNM3,NLGN3,BCAS3,SH3PXD2B
GO Biological Processes	GO:0030029	actin filament-based process	-2.2272	1.75354	24	RHOC,BCL6,CSRP2,S1PR1,ITGB5,KCNQ1,LIMK1,MYL6,NEDD9,PTK7,SFRP1,BCAR1,ARHGEF10,BAIAP2,MAD2L2,LDB3,PPM1E,SUN2,PACSIN1,BCAS3,RHOU,MOB2,CORO6,SH3PXD2B
GO Biological Processes	GO:0007015	actin filament organization	-2.17887	2.07197	15	RHOC,S1PR1,ITGB5,LIMK1,NEDD9,SFRP1,BCAR1,ARHGEF10,BAIAP2,MAD2L2,PPM1E,PACSIN1,RHOU,CORO6,SH3PXD2B
GO Cellular Components	GO:0005759	mitochondrial matrix	-2.63829	2.13117	18	AK4,CPS1,FOXO3,GCDH,GLDC,GOT2,MPST,PDK2,PDK3,PIN4,PYCR1,ACSM3,ALDH4A1,PMPCA,MTG2,PDP1,DGLUCY,HOGA1
GO Cellular Components	GO:0043025	neuronal cell body	-3.52379	2.34628	21	APOB,SLC31A1,CTNND2,EPHB2,GOT2,KCNN1,LRP4,MYO1D,NTSR1,PTPRN,SLC6A2,TIMP2,BAIAP2,CIB1,NPTXR,NSMF,TRPM5,CAMK2N1,PLXDC1,TTLL7,GDPD5
GO Cellular Components	GO:0044297	cell body	-3.19486	2.16601	22	APOB,SLC31A1,CTNND2,EPHB2,GOT2,KCNN1,LRP4,MYO1D,NTSR1,PTPRN,SLC6A2,TIMP2,BAIAP2,CIB1,NPTXR,NSMF,TRPM5,CAMK2N1,PLXDC1,TTLL7,GDPD5,TUBB
GO Cellular Components	GO:0033267	axon part	-2.37772	2.18045	15	ANK3,DST,MYO1D,NTSR1,PTPRN,TIMP2,KIF3B,SIGMAR1,CIB1,NPTXR,NGEF,PACSIN1,TBC1D24,GDPD5,ZFYVE27
GO Cellular Components	GO:0030424	axon	-2.13094	1.82961	20	ANK3,DST,EPHB2,MYO1D,NTSR1,PTPRN,TIMP2,ULK1,KIF3B,SIGMAR1,CIB1,NPTXR,LPAR3,NGEF,DNM3,PACSIN1,ATL1,TBC1D24,GDPD5,ZFYVE27
GO Cellular Components	GO:0030425	dendrite	-2.03575	1.79125	20	ANK3,CTNND2,EPHB2,LRP4,MYO1D,NTSR1,MAGI2,BAIAP2,CIB1,CASC3,CPEB3,SAMD4A,NPTXR,NSMF,DNM3,TRPM5,CAMK2N1,PLXDC1,TTLL7,ZFYVE27
GO Cellular Components	GO:0097447	dendritic tree	-2.02145	1.78549	20	ANK3,CTNND2,EPHB2,LRP4,MYO1D,NTSR1,MAGI2,BAIAP2,CIB1,CASC3,CPEB3,SAMD4A,NPTXR,NSMF,DNM3,TRPM5,CAMK2N1,PLXDC1,TTLL7,ZFYVE27
GO Molecular Functions	GO:0018024	histone-lysine N-methyltransferase activity	-4.83233	8.6378	7	EZH1,SUV39H1,ASH2L,SETD2,NSD3,DOT1L,SMYD1
GO Molecular Functions	GO:0042054	histone methyltransferase activity	-4.09845	6.70174	7	EZH1,SUV39H1,ASH2L,SETD2,NSD3,DOT1L,SMYD1
GO Molecular Functions	GO:0016279	protein-lysine N-methyltransferase activity	-3.9569	6.37215	7	EZH1,SUV39H1,ASH2L,SETD2,NSD3,DOT1L,SMYD1
GO Molecular Functions	GO:0016278	lysine N-methyltransferase activity	-3.91157	6.26937	7	EZH1,SUV39H1,ASH2L,SETD2,NSD3,DOT1L,SMYD1
GO Molecular Functions	GO:0008170	N-methyltransferase activity	-3.43134	4.57969	8	EZH1,SUV39H1,ASH2L,PEMT,SETD2,NSD3,DOT1L,SMYD1
GO Molecular Functions	GO:0008276	protein methyltransferase activity	-2.97432	4.41706	7	EZH1,SUV39H1,ASH2L,SETD2,NSD3,DOT1L,SMYD1
GO Molecular Functions	GO:0008757	S-adenosylmethionine-dependent methyltransferase activity	-2.12737	2.84763	8	EZH1,SUV39H1,ASH2L,PEMT,SETD2,NSD3,DOT1L,SMYD1
GO Molecular Functions	GO:0015248	sterol transporter activity	-3.67014	8.95625	5	APOB,OSBP,OSBPL3,ABCG5,ABCG8
GO Molecular Functions	GO:0120015	intermembrane sterol transfer activity	-3.48888	11.6903	4	APOB,OSBP,ABCG5,ABCG8
GO Molecular Functions	GO:0120013	intermembrane lipid transfer activity	-3.08181	9.25479	4	APOB,OSBP,ABCG5,ABCG8
GO Molecular Functions	GO:0017127	cholesterol transporter activity	-2.41224	9.25479	3	APOB,ABCG5,ABCG8
GO Molecular Functions	GO:0120020	intermembrane cholesterol transfer activity	-2.41224	9.25479	3	APOB,ABCG5,ABCG8
GO Molecular Functions	GO:0008289	lipid binding	-4.40545	2.23606	30	APOB,CPS1,CYP3A4,DBI,S1PR1,GOT2,HNF4A,KCNQ1,MFGE8,OSBP,PIK3C2G,CYTH3,SNX17,PEMT,SPON2,LPAR3,TECPR1,OSBPL3,PACSIN1,EPN3,LAPTM4B,PLEKHF1,PNPLA3,ESYT3,MVB12B,OPN4,TIRAP,AGAP1,PAQR7,SH3PXD2B
GO Molecular Functions	GO:0005543	phospholipid binding	-3.93982	2.58875	20	APOB,CPS1,GOT2,KCNQ1,MFGE8,OSBP,PIK3C2G,CYTH3,SNX17,PEMT,LPAR3,TECPR1,PACSIN1,LAPTM4B,PLEKHF1,PNPLA3,ESYT3,TIRAP,AGAP1,SH3PXD2B
GO Molecular Functions	GO:0035091	phosphatidylinositol binding	-2.29312	2.49313	11	KCNQ1,OSBP,PIK3C2G,CYTH3,SNX17,TECPR1,LAPTM4B,PLEKHF1,ESYT3,TIRAP,SH3PXD2B
GO Molecular Functions	GO:1901981	phosphatidylinositol phosphate binding	-2.04858	2.75919	8	KCNQ1,OSBP,CYTH3,TECPR1,LAPTM4B,PLEKHF1,TIRAP,SH3PXD2B
GO Molecular Functions	GO:0050662	coenzyme binding	-4.00213	3.01173	16	CRY2,DBI,DHFR,FASN,GCDH,GLDC,GOT2,MTHFR,PLOD2,POR,SORD,TSTA3,DDO,GCAT,MOCOS,PNPLA3
GO Molecular Functions	GO:0016491	oxidoreductase activity	-3.58377	2.06756	28	ADH1C,ADH6,ALDH9A1,CYP3A4,DHFR,DIO1,FASN,GCDH,GLDC,GSTM2,HGD,HMOX2,MTHFR,PLOD2,POR,PYCR1,SCD,SORD,TSTA3,DDO,ALDH4A1,KDM4C,HSD17B12,CYP2W1,ENOX1,ADI1,SESN2,FAR1
GO Molecular Functions	GO:0048037	cofactor binding	-3.37615	2.28648	21	CRY2,CYP3A4,DBI,DHFR,FASN,GCDH,GLDC,GOT2,GSTM2,GSTM3,HMOX2,MTHFR,PLOD2,POR,SORD,TSTA3,DDO,GCAT,CYP2W1,MOCOS,PNPLA3
GO Molecular Functions	GO:0019842	vitamin binding	-2.42452	3.1959	8	DHFR,FASN,GLDC,GOT2,PLOD2,GCAT,MOCOS,OPN4
GO Molecular Functions	GO:0000977	RNA polymerase II regulatory region sequence-specific DNA binding	-3.96884	2.11404	30	BCL6,FOXO3,GATA6,HNF4A,HOXB4,MEIS1,MNT,RAD23B,RBL2,RXRG,TEF,ZBTB16,BHLHE40,TRIM24,KAT2B,TBX19,SOX13,PCGF3,MTF2,AGO1,KLF15,MLXIPL,KLF3,EAF2,ASCL3,CREB3L2,ARID5B,ARID3C,BHLHA15,FOXK1
GO Molecular Functions	GO:0001012	RNA polymerase II regulatory region DNA binding	-3.91122	2.09806	30	BCL6,FOXO3,GATA6,HNF4A,HOXB4,MEIS1,MNT,RAD23B,RBL2,RXRG,TEF,ZBTB16,BHLHE40,TRIM24,KAT2B,TBX19,SOX13,PCGF3,MTF2,AGO1,KLF15,MLXIPL,KLF3,EAF2,ASCL3,CREB3L2,ARID5B,ARID3C,BHLHA15,FOXK1
GO Molecular Functions	GO:0003682	chromatin binding	-2.29228	1.93232	19	BCL6,EZH1,FOXO3,GATA6,MEIS1,MLH1,MNT,RBL2,SUV39H1,TADA2A,TRIM24,KAT2B,ASH2L,MTF2,KDM4C,BCAS3,SVEP1,PWWP2A,ARID3C
KEGG Pathway	hsa01212	Fatty acid metabolism	-2.77557	5.78424	5	ACACA,FASN,SCD,HSD17B12,ELOVL2
KEGG Pathway	hsa00330	Arginine and proline metabolism	-3.57203	6.66345	6	ALDH9A1,GOT2,PYCR1,ALDH4A1,AGMAT,HOGA1
KEGG Pathway	hsa00250	Alanine, aspartate and glutamate metabolism	-2.45685	6.34614	4	CPS1,GOT2,DDO,ALDH4A1
KEGG Pathway	hsa00310	Lysine degradation	-4.9873	7.52932	8	ALDH9A1,EZH1,GCDH,PLOD2,SUV39H1,SETD2,NSD3,DOT1L
KEGG Pathway	hsa04975	Fat digestion and absorption	-3.08974	6.7718	5	APOB,GOT2,AGPAT2,ABCG5,ABCG8
KEGG Pathway	hsa04976	Bile secretion	-2.04034	3.91047	5	CYP3A4,NCEH1,SLC4A5,ABCG5,ABCG8
