# Supplementary material for: Long Non-coding RNA and mRNA Profile of Liver Tissue During Four Developmental Stages in the Chicken
Source: Front Genet. 2020 Jun 16;11:574. doi: 10.3389/fgene.2020.00574 (PMC7309962; doi:10.3389/fgene.2020.00574)
Supplement: Supplementary file 2 [file Data_Sheet_1.ZIP › Supplementary files/Table S13_List of top 3 modules of lncRNAs and related mRNAs .xlsx]

## Sheet: Sheet1
Table S13. List of top 3 modules of lncRNAs and related mRNAs
lncRNAs			mRNAs
module 1	module 2	module 3	module 1	module 2	module 3
TCONS_00012154	TCONS_00179352	TCONS_00037872	ENSGALG00000043533	ENSGALG00000015140	ENSGALG00000032330
TCONS_00001092	TCONS_00179354	TCONS_00084572	ENSGALG00000030690	ENSGALG00000044386	ENSGALG00000045421
TCONS_00034176	TCONS_00179359	TCONS_00022575	ENSGALG00000042468	ENSGALG00000005411	ENSGALG00000039641
TCONS_00175400	TCONS_00224315	TCONS_00063398	ENSGALG00000035961	ENSGALG00000006241	ENSGALG00000034129
TCONS_00094309	TCONS_00221257	TCONS_00069158	ENSGALG00000044841	ENSGALG00000036836	ENSGALG00000016866
TCONS_00018382	TCONS_00179353	TCONS_00033031	ENSGALG00000001793	ENSGALG00000015425	ENSGALG00000042420
TCONS_00121678	TCONS_00077414	TCONS_00158553	ENSGALG00000029981	ENSGALG00000043861	ENSGALG00000026810
TCONS_00075265	TCONS_00096596	TCONS_00085452	ENSGALG00000038909	ENSGALG00000021848	ENSGALG00000007179
TCONS_00205833	TCONS_00181942	TCONS_00033048	ENSGALG00000042700	ENSGALG00000015360	ENSGALG00000026426
TCONS_00071662	TCONS_00128268	TCONS_00196682	ENSGALG00000042619	ENSGALG00000003015	ENSGALG00000016221
TCONS_00088282	TCONS_00181943	TCONS_00040533	ENSGALG00000007785	ENSGALG00000032091	ENSGALG00000033883
TCONS_00116806	TCONS_00019504	TCONS_00093841	ENSGALG00000016774	ENSGALG00000014950	ENSGALG00000026311
TCONS_00220629	TCONS_00179351	TCONS_00210367	ENSGALG00000033511	ENSGALG00000011735	ENSGALG00000005217
TCONS_00018831	TCONS_00016315	TCONS_00121247	ENSGALG00000034294	ENSGALG00000035836	ENSGALG00000010598
TCONS_00159592	TCONS_00077413	TCONS_00234127	ENSGALG00000034822	ENSGALG00000003446	ENSGALG00000003595
TCONS_00210903	TCONS_00181934	TCONS_00074300	ENSGALG00000030151	ENSGALG00000039538	ENSGALG00000037511
TCONS_00107780	TCONS_00082458	TCONS_00154403	ENSGALG00000029954	ENSGALG00000040342	ENSGALG00000031007
TCONS_00102396	TCONS_00140291	TCONS_00014744	ENSGALG00000031301	ENSGALG00000016570	ENSGALG00000011287
TCONS_00226322	TCONS_00040231	TCONS_00158845	ENSGALG00000012802	ENSGALG00000015053	ENSGALG00000045169
TCONS_00040008	TCONS_00003272	TCONS_00158847	ENSGALG00000028298	ENSGALG00000013001	ENSGALG00000036444
TCONS_00106799	TCONS_00140278	TCONS_00032062	ENSGALG00000016837	ENSGALG00000041296	ENSGALG00000044902
TCONS_00207255	TCONS_00062776	TCONS_00095925	ENSGALG00000036520	ENSGALG00000005739	ENSGALG00000043601
TCONS_00166225	TCONS_00130981	TCONS_00232123	ENSGALG00000019290	ENSGALG00000005470	ENSGALG00000041597
TCONS_00002193	TCONS_00111512	TCONS_00140880	ENSGALG00000023933	ENSGALG00000002802	ENSGALG00000036055
TCONS_00226745	TCONS_00179381	TCONS_00145526	ENSGALG00000001035	ENSGALG00000029491	ENSGALG00000044151
TCONS_00154390	TCONS_00164613	TCONS_00201348	ENSGALG00000007493	ENSGALG00000008763	ENSGALG00000017189
TCONS_00201341	TCONS_00205578	TCONS_00205513	ENSGALG00000009560	ENSGALG00000003677	ENSGALG00000040890
TCONS_00221477	TCONS_00081060	TCONS_00148399	ENSGALG00000001475	ENSGALG00000023338	ENSGALG00000044368
TCONS_00127794	TCONS_00171661	TCONS_00095926	ENSGALG00000035445	ENSGALG00000037064	ENSGALG00000039866
TCONS_00158442	TCONS_00140279	TCONS_00237031	ENSGALG00000036915	ENSGALG00000012812	ENSGALG00000044252
TCONS_00223724	TCONS_00140287	TCONS_00065070	ENSGALG00000026553	ENSGALG00000025444	ENSGALG00000028595
TCONS_00220340	TCONS_00215838	TCONS_00166851	ENSGALG00000029440	ENSGALG00000010009	ENSGALG00000036159
TCONS_00213037	TCONS_00023662	TCONS_00008572	ENSGALG00000036632	ENSGALG00000000745	ENSGALG00000029282
TCONS_00172673	TCONS_00136923	TCONS_00217975	ENSGALG00000031410	ENSGALG00000034064	ENSGALG00000037924
TCONS_00217955	TCONS_00106549	TCONS_00143044	ENSGALG00000003146	ENSGALG00000031977	ENSGALG00000039426
TCONS_00066472	TCONS_00024729	TCONS_00127666	ENSGALG00000006723	ENSGALG00000028720	ENSGALG00000043895
TCONS_00212684	TCONS_00179349	TCONS_00084871	ENSGALG00000016965	ENSGALG00000030576	ENSGALG00000041590
TCONS_00074548	TCONS_00140288	TCONS_00162707	ENSGALG00000043909	ENSGALG00000043460	ENSGALG00000036119
TCONS_00194073	TCONS_00179347	TCONS_00140894	ENSGALG00000006997	ENSGALG00000038532	ENSGALG00000037705
TCONS_00223855	TCONS_00179729	TCONS_00229571	ENSGALG00000026811	ENSGALG00000041604	ENSGALG00000042590
TCONS_00150481	TCONS_00001413	TCONS_00222046	ENSGALG00000030167	ENSGALG00000045582	ENSGALG00000016577
TCONS_00084591	TCONS_00024719	TCONS_00223839	ENSGALG00000005378	ENSGALG00000004917	ENSGALG00000031937
TCONS_00092752	TCONS_00075711	TCONS_00062746	ENSGALG00000004129	ENSGALG00000027974	ENSGALG00000041079
TCONS_00214494	TCONS_00181348	TCONS_00159562	ENSGALG00000008601	ENSGALG00000009976	ENSGALG00000030287
TCONS_00192763	TCONS_00038632	TCONS_00054726	ENSGALG00000023761	ENSGALG00000006490	ENSGALG00000044755
TCONS_00066236	TCONS_00136924	TCONS_00215146	ENSGALG00000013830	ENSGALG00000039354	ENSGALG00000035312
TCONS_00002143	TCONS_00105275	TCONS_00223047	ENSGALG00000005360	ENSGALG00000028376	ENSGALG00000000558
TCONS_00226446	TCONS_00063963	TCONS_00213711	ENSGALG00000004221	ENSGALG00000044153	ENSGALG00000009170
TCONS_00030074	TCONS_00179344	TCONS_00228017	ENSGALG00000016665	ENSGALG00000044815	ENSGALG00000012847
TCONS_00019499	TCONS_00023487	TCONS_00164807	ENSGALG00000003005	ENSGALG00000000302	ENSGALG00000045341
TCONS_00069471	TCONS_00216378	TCONS_00215147	ENSGALG00000011349	ENSGALG00000045448	ENSGALG00000033925
TCONS_00138442	TCONS_00179348	TCONS_00197012	ENSGALG00000021627	ENSGALG00000042096	ENSGALG00000026207
TCONS_00225624	TCONS_00113639	TCONS_00033030	ENSGALG00000045940	ENSGALG00000011113	ENSGALG00000033171
TCONS_00226786	TCONS_00036517	TCONS_00062745	ENSGALG00000006633	ENSGALG00000033183	ENSGALG00000033664
TCONS_00178207	TCONS_00182399	TCONS_00018503	ENSGALG00000001343	ENSGALG00000034116	ENSGALG00000006106
TCONS_00210311	TCONS_00200104	TCONS_00224263	ENSGALG00000005808	ENSGALG00000007242	ENSGALG00000032958
TCONS_00208488	TCONS_00062759	TCONS_00227159	ENSGALG00000000241	ENSGALG00000044413	ENSGALG00000024298
TCONS_00217212	TCONS_00179345	TCONS_00013595	ENSGALG00000034354	ENSGALG00000036841	ENSGALG00000042123
TCONS_00206586	TCONS_00036518	TCONS_00210563	ENSGALG00000032534	ENSGALG00000028175	ENSGALG00000003203
TCONS_00001885	TCONS_00081313	TCONS_00221672	ENSGALG00000005448	ENSGALG00000008805	ENSGALG00000041781
TCONS_00215725	TCONS_00019501	TCONS_00014743	ENSGALG00000014989	ENSGALG00000032774	ENSGALG00000039688
TCONS_00226694	TCONS_00040239	TCONS_00069113	ENSGALG00000015709	ENSGALG00000036810	ENSGALG00000008465
TCONS_00223444	TCONS_00235822	TCONS_00026741	ENSGALG00000015179	ENSGALG00000004582	ENSGALG00000041204
TCONS_00087404	TCONS_00222990	TCONS_00237170	ENSGALG00000001181	ENSGALG00000019157	ENSGALG00000034025
TCONS_00048399	TCONS_00106557	TCONS_00121235	ENSGALG00000014948	ENSGALG00000039875	ENSGALG00000035222
TCONS_00104682	TCONS_00091398	TCONS_00193002	ENSGALG00000039154	ENSGALG00000043948	ENSGALG00000033338
TCONS_00063396	TCONS_00083873	TCONS_00004080	ENSGALG00000004106	ENSGALG00000046595	ENSGALG00000013728
TCONS_00086007	TCONS_00107626	TCONS_00140877	ENSGALG00000016785	ENSGALG00000045986	ENSGALG00000033389
TCONS_00182216	TCONS_00146533	TCONS_00080275	ENSGALG00000008608	ENSGALG00000000645	ENSGALG00000026384
TCONS_00216625	TCONS_00042715	TCONS_00223496	ENSGALG00000001191	ENSGALG00000011141	ENSGALG00000016518
TCONS_00165962	TCONS_00040534	TCONS_00177443	ENSGALG00000031227	ENSGALG00000013743	ENSGALG00000016667
TCONS_00108282	TCONS_00062783	TCONS_00062777	ENSGALG00000032590	ENSGALG00000029338	ENSGALG00000032440
TCONS_00158445	TCONS_00089230	TCONS_00146651	ENSGALG00000006964	ENSGALG00000009844	ENSGALG00000002427
TCONS_00216524	TCONS_00151834	TCONS_00028211	ENSGALG00000041222	ENSGALG00000017378	ENSGALG00000015389
TCONS_00203719	TCONS_00210368	TCONS_00035360	ENSGALG00000013494	ENSGALG00000043381	ENSGALG00000010820
TCONS_00192778	TCONS_00182395	TCONS_00140873	ENSGALG00000044062	ENSGALG00000041850	ENSGALG00000029940
TCONS_00081730	TCONS_00033055	TCONS_00009142	ENSGALG00000046326	ENSGALG00000042374	ENSGALG00000031155
TCONS_00048059	TCONS_00038638	TCONS_00062741	ENSGALG00000006911	ENSGALG00000002792	ENSGALG00000045596
TCONS_00085466	TCONS_00228758	TCONS_00156181	ENSGALG00000005540	ENSGALG00000004127	ENSGALG00000015152
TCONS_00223518	TCONS_00038625	TCONS_00044883	ENSGALG00000037425	ENSGALG00000030801	ENSGALG00000045949
TCONS_00214143	TCONS_00091629	TCONS_00156175	ENSGALG00000006174	ENSGALG00000044885	ENSGALG00000009315
TCONS_00132381	TCONS_00084816	TCONS_00140879	ENSGALG00000028457	ENSGALG00000025426	ENSGALG00000034438
TCONS_00132393	TCONS_00174135	TCONS_00203039	ENSGALG00000012153	ENSGALG00000046500	ENSGALG00000011041
TCONS_00215386	TCONS_00140289	TCONS_00146148	ENSGALG00000044618	ENSGALG00000046637	ENSGALG00000010577
TCONS_00085462	TCONS_00088459	TCONS_00075530	ENSGALG00000029390	ENSGALG00000004574	ENSGALG00000035900
TCONS_00085127	TCONS_00203425	TCONS_00163146	ENSGALG00000002974	ENSGALG00000041510	ENSGALG00000042365
TCONS_00226701	TCONS_00193174	TCONS_00219641	ENSGALG00000006147	ENSGALG00000046627	ENSGALG00000044751
TCONS_00072251	TCONS_00234218	TCONS_00015945	ENSGALG00000028880	ENSGALG00000030461	ENSGALG00000034021
TCONS_00132401	TCONS_00131526	TCONS_00084571	ENSGALG00000014526	ENSGALG00000039406	ENSGALG00000005419
TCONS_00132400	TCONS_00046967	TCONS_00080855	ENSGALG00000014509	ENSGALG00000029671	ENSGALG00000038529
TCONS_00132390	TCONS_00026678	TCONS_00107783	ENSGALG00000015878	ENSGALG00000030324	ENSGALG00000005462
TCONS_00206985	TCONS_00023660	TCONS_00167313	ENSGALG00000033789	ENSGALG00000034716	ENSGALG00000042963
TCONS_00222423	TCONS_00195578	TCONS_00095803	ENSGALG00000009307	ENSGALG00000034791	ENSGALG00000014242
TCONS_00216801	TCONS_00035855	TCONS_00170207	ENSGALG00000025999	ENSGALG00000042728	ENSGALG00000011734
TCONS_00074305	TCONS_00159257	TCONS_00035362	ENSGALG00000013967	ENSGALG00000012541	ENSGALG00000035198
TCONS_00074297	TCONS_00090437	TCONS_00035363	ENSGALG00000031306	ENSGALG00000033766	ENSGALG00000026432
TCONS_00215836	TCONS_00228674	TCONS_00210206	ENSGALG00000010340	ENSGALG00000021039	ENSGALG00000033672
TCONS_00074303	TCONS_00013594	TCONS_00193027	ENSGALG00000027142	ENSGALG00000030908	ENSGALG00000013751
TCONS_00134609	TCONS_00189241	TCONS_00009006	ENSGALG00000009312	ENSGALG00000006521	ENSGALG00000015126
TCONS_00074302	TCONS_00202853	TCONS_00140860	ENSGALG00000002771	ENSGALG00000037363	ENSGALG00000006297
TCONS_00035365	TCONS_00231451	TCONS_00134348	ENSGALG00000004116	ENSGALG00000005843	ENSGALG00000029944
TCONS_00119894	TCONS_00091652	TCONS_00202306	ENSGALG00000015082	ENSGALG00000017122	ENSGALG00000006087
TCONS_00211493	TCONS_00216635	TCONS_00212505	ENSGALG00000034030	ENSGALG00000029235	ENSGALG00000014820
TCONS_00119889	TCONS_00231529	TCONS_00137051	ENSGALG00000012197	ENSGALG00000003456	ENSGALG00000029482
TCONS_00202253	TCONS_00131387	TCONS_00202852	ENSGALG00000012392	ENSGALG00000002845	ENSGALG00000040418
TCONS_00224327	TCONS_00215036		ENSGALG00000008676	ENSGALG00000010391	ENSGALG00000006202
TCONS_00235685	TCONS_00147117		ENSGALG00000009031	ENSGALG00000025575	ENSGALG00000021139
TCONS_00215608	TCONS_00179039		ENSGALG00000017289	ENSGALG00000016342	ENSGALG00000022939
TCONS_00023016	TCONS_00121664		ENSGALG00000016731	ENSGALG00000037050	ENSGALG00000010513
TCONS_00218956	TCONS_00134040		ENSGALG00000014126	ENSGALG00000004631	ENSGALG00000011792
TCONS_00124760	TCONS_00010225		ENSGALG00000016979	ENSGALG00000027920	ENSGALG00000000136
TCONS_00129286	TCONS_00106547		ENSGALG00000007331	ENSGALG00000015128	ENSGALG00000046573
TCONS_00222991	TCONS_00217678		ENSGALG00000015356	ENSGALG00000004249	ENSGALG00000042997
TCONS_00078796	TCONS_00218694		ENSGALG00000017153	ENSGALG00000003103	ENSGALG00000045641
TCONS_00217157	TCONS_00186012		ENSGALG00000016325	ENSGALG00000030941	ENSGALG00000029564
TCONS_00211743	TCONS_00093118		ENSGALG00000045060	ENSGALG00000036308	ENSGALG00000036513
TCONS_00109331	TCONS_00081105		ENSGALG00000032933	ENSGALG00000041078	ENSGALG00000006220
TCONS_00158849	TCONS_00103069		ENSGALG00000030773	ENSGALG00000025806	ENSGALG00000033332
TCONS_00130986	TCONS_00193164		ENSGALG00000014813	ENSGALG00000001749	ENSGALG00000035807
TCONS_00117760	TCONS_00023057		ENSGALG00000026978	ENSGALG00000046424	ENSGALG00000044720
TCONS_00095805	TCONS_00190510		ENSGALG00000016929	ENSGALG00000022720	ENSGALG00000030720
TCONS_00097552	TCONS_00019503		ENSGALG00000024020	ENSGALG00000017652	ENSGALG00000039706
TCONS_00227154	TCONS_00113176		ENSGALG00000006459	ENSGALG00000038771	ENSGALG00000026244
TCONS_00038599	TCONS_00186919		ENSGALG00000026465	ENSGALG00000006647	ENSGALG00000040197
TCONS_00236150	TCONS_00147711		ENSGALG00000016893	ENSGALG00000016301	ENSGALG00000016902
TCONS_00220202	TCONS_00098534		ENSGALG00000001973	ENSGALG00000018276	ENSGALG00000030765
TCONS_00210719	TCONS_00069186		ENSGALG00000004710	ENSGALG00000011991	ENSGALG00000039577
TCONS_00224423	TCONS_00123107		ENSGALG00000015412	ENSGALG00000021737	ENSGALG00000036801
TCONS_00108664	TCONS_00023816		ENSGALG00000007699	ENSGALG00000041143	ENSGALG00000000162
TCONS_00208298	TCONS_00131816		ENSGALG00000025842	ENSGALG00000015729	ENSGALG00000036228
TCONS_00214871	TCONS_00179040		ENSGALG00000010178	ENSGALG00000021135	ENSGALG00000031721
TCONS_00004011	TCONS_00081062		ENSGALG00000016186	ENSGALG00000005831	ENSGALG00000044524
TCONS_00075831			ENSGALG00000011993	ENSGALG00000014463	ENSGALG00000032903
TCONS_00094090			ENSGALG00000036908	ENSGALG00000043829	ENSGALG00000030738
TCONS_00166229			ENSGALG00000032556	ENSGALG00000002437	ENSGALG00000041875
TCONS_00004010			ENSGALG00000044792	ENSGALG00000023517	ENSGALG00000045523
TCONS_00080161			ENSGALG00000044964	ENSGALG00000038495	ENSGALG00000045170
TCONS_00170075			ENSGALG00000002683	ENSGALG00000038538	ENSGALG00000035346
TCONS_00205798			ENSGALG00000004662	ENSGALG00000004044	ENSGALG00000026329
TCONS_00201345			ENSGALG00000004322	ENSGALG00000008784	ENSGALG00000034090
TCONS_00018240			ENSGALG00000031257	ENSGALG00000037935	ENSGALG00000030653
TCONS_00184961			ENSGALG00000037674	ENSGALG00000005087	ENSGALG00000025538
TCONS_00222950			ENSGALG00000027620	ENSGALG00000028005	ENSGALG00000045583
TCONS_00217810			ENSGALG00000006594	ENSGALG00000016127	ENSGALG00000038998
TCONS_00215030			ENSGALG00000019286	ENSGALG00000002242	ENSGALG00000028454
TCONS_00157172			ENSGALG00000029387	ENSGALG00000036492	ENSGALG00000046252
TCONS_00089785			ENSGALG00000039202	ENSGALG00000004170	ENSGALG00000029900
TCONS_00213789			ENSGALG00000043316	ENSGALG00000045559	ENSGALG00000043997
TCONS_00219597			ENSGALG00000002643	ENSGALG00000004250	ENSGALG00000045786
TCONS_00168465			ENSGALG00000008861	ENSGALG00000022887	ENSGALG00000026042
TCONS_00200419			ENSGALG00000003948	ENSGALG00000000227	ENSGALG00000030234
TCONS_00220213			ENSGALG00000012185	ENSGALG00000002563	ENSGALG00000015106
TCONS_00212712			ENSGALG00000006854	ENSGALG00000008148	ENSGALG00000046511
TCONS_00112511			ENSGALG00000023828	ENSGALG00000029308	ENSGALG00000034160
TCONS_00217149			ENSGALG00000032468	ENSGALG00000029083	ENSGALG00000005937
TCONS_00219889			ENSGALG00000040340	ENSGALG00000006575	ENSGALG00000037122
TCONS_00235680			ENSGALG00000038590	ENSGALG00000014189	ENSGALG00000045926
TCONS_00155156			ENSGALG00000043572	ENSGALG00000012196	ENSGALG00000016771
TCONS_00158850			ENSGALG00000042611	ENSGALG00000021021	ENSGALG00000027189
TCONS_00183615			ENSGALG00000036014	ENSGALG00000015728	ENSGALG00000037295
TCONS_00126435			ENSGALG00000032336	ENSGALG00000025766	ENSGALG00000045589
TCONS_00201633			ENSGALG00000034345	ENSGALG00000036754	ENSGALG00000044989
TCONS_00114255			ENSGALG00000038032	ENSGALG00000042275	ENSGALG00000037095
TCONS_00227709			ENSGALG00000031493	ENSGALG00000012956	ENSGALG00000045375
TCONS_00095699			ENSGALG00000026039	ENSGALG00000004113	ENSGALG00000045605
TCONS_00209448			ENSGALG00000033891	ENSGALG00000012505	ENSGALG00000032623
TCONS_00126455			ENSGALG00000002735	ENSGALG00000008233	ENSGALG00000033312
TCONS_00235496			ENSGALG00000006755	ENSGALG00000037366	ENSGALG00000045304
TCONS_00153779			ENSGALG00000026239	ENSGALG00000006872	ENSGALG00000041182
TCONS_00009831			ENSGALG00000012833	ENSGALG00000000695	ENSGALG00000044973
TCONS_00099253			ENSGALG00000041346	ENSGALG00000015167	ENSGALG00000044664
TCONS_00214335			ENSGALG00000035685	ENSGALG00000008850	ENSGALG00000046177
TCONS_00039040			ENSGALG00000032571	ENSGALG00000014907	ENSGALG00000043239
TCONS_00220645			ENSGALG00000025542	ENSGALG00000019276	ENSGALG00000034830
TCONS_00198654			ENSGALG00000003356	ENSGALG00000039214	ENSGALG00000027010
TCONS_00157447			ENSGALG00000031408	ENSGALG00000037746	ENSGALG00000044887
TCONS_00218572			ENSGALG00000029646	ENSGALG00000033497	ENSGALG00000041151
TCONS_00134034			ENSGALG00000033633	ENSGALG00000002579	ENSGALG00000009499
TCONS_00074828			ENSGALG00000008469	ENSGALG00000015333	ENSGALG00000043921
TCONS_00216715			ENSGALG00000035690	ENSGALG00000000950	ENSGALG00000039268
TCONS_00042168			ENSGALG00000003013	ENSGALG00000020538	ENSGALG00000038696
TCONS_00119973			ENSGALG00000034630	ENSGALG00000012748	ENSGALG00000045116
TCONS_00057778			ENSGALG00000040941	ENSGALG00000010703	ENSGALG00000044970
TCONS_00082731			ENSGALG00000004280	ENSGALG00000005353	ENSGALG00000045538
TCONS_00204794			ENSGALG00000005377	ENSGALG00000002006	ENSGALG00000031046
TCONS_00214168			ENSGALG00000034856	ENSGALG00000012823	ENSGALG00000037051
TCONS_00010456			ENSGALG00000035211	ENSGALG00000015721	ENSGALG00000032515
TCONS_00226697			ENSGALG00000041161	ENSGALG00000012886	ENSGALG00000035660
TCONS_00139422			ENSGALG00000043972	ENSGALG00000015358	ENSGALG00000044707
TCONS_00037895			ENSGALG00000043035	ENSGALG00000009020	ENSGALG00000042493
TCONS_00001514			ENSGALG00000046532	ENSGALG00000008518	ENSGALG00000039548
TCONS_00234160			ENSGALG00000027592	ENSGALG00000008604	ENSGALG00000044508
TCONS_00228762			ENSGALG00000030320	ENSGALG00000010013	ENSGALG00000028519
TCONS_00096249			ENSGALG00000037082	ENSGALG00000031094	ENSGALG00000030141
TCONS_00174199			ENSGALG00000007920	ENSGALG00000038876	ENSGALG00000044093
TCONS_00231400			ENSGALG00000027202	ENSGALG00000016507	ENSGALG00000046553
TCONS_00188841			ENSGALG00000031205	ENSGALG00000001106	ENSGALG00000030696
TCONS_00168923			ENSGALG00000002329	ENSGALG00000016491	ENSGALG00000009482
TCONS_00022357			ENSGALG00000046284	ENSGALG00000009476	ENSGALG00000041387
TCONS_00218971			ENSGALG00000016265	ENSGALG00000024449	ENSGALG00000043435
TCONS_00134611			ENSGALG00000032474	ENSGALG00000002707	ENSGALG00000042919
TCONS_00202855			ENSGALG00000017039	ENSGALG00000004612	ENSGALG00000044432
TCONS_00096603			ENSGALG00000021442	ENSGALG00000011998	ENSGALG00000031834
TCONS_00219897			ENSGALG00000036822	ENSGALG00000002919	ENSGALG00000035531
TCONS_00234128			ENSGALG00000029204	ENSGALG00000008903	ENSGALG00000015835
TCONS_00095799			ENSGALG00000016224	ENSGALG00000003081	ENSGALG00000022536
TCONS_00035364			ENSGALG00000020510	ENSGALG00000030894	ENSGALG00000037125
TCONS_00035359			ENSGALG00000005338	ENSGALG00000036145	ENSGALG00000031118
TCONS_00211251			ENSGALG00000008438	ENSGALG00000029399	ENSGALG00000036033
TCONS_00033057			ENSGALG00000017227	ENSGALG00000006681	ENSGALG00000039772
TCONS_00073417			ENSGALG00000002618	ENSGALG00000033063	ENSGALG00000011236
TCONS_00130501			ENSGALG00000040312	ENSGALG00000045841	ENSGALG00000029769
TCONS_00045763			ENSGALG00000040355	ENSGALG00000015849	ENSGALG00000044877
TCONS_00162444			ENSGALG00000027698	ENSGALG00000012220	ENSGALG00000010974
TCONS_00209246			ENSGALG00000011649	ENSGALG00000008795	ENSGALG00000036220
TCONS_00234390			ENSGALG00000012860	ENSGALG00000042168	ENSGALG00000003660
TCONS_00137756			ENSGALG00000038639	ENSGALG00000041452	ENSGALG00000040463
TCONS_00013878			ENSGALG00000040308	ENSGALG00000038410	ENSGALG00000041519
TCONS_00095610			ENSGALG00000029406	ENSGALG00000040891	ENSGALG00000030442
TCONS_00221417			ENSGALG00000033404	ENSGALG00000007778	ENSGALG00000004394
TCONS_00024712			ENSGALG00000028517	ENSGALG00000012186	ENSGALG00000033718
TCONS_00144430			ENSGALG00000014983	ENSGALG00000009387	ENSGALG00000043198
TCONS_00069115			ENSGALG00000016975	ENSGALG00000040969	ENSGALG00000041767
TCONS_00219061			ENSGALG00000000871	ENSGALG00000039026	ENSGALG00000016557
TCONS_00218210			ENSGALG00000010497	ENSGALG00000007234	ENSGALG00000041743
TCONS_00197677			ENSGALG00000002755	ENSGALG00000037773	ENSGALG00000045637
TCONS_00099585			ENSGALG00000000955	ENSGALG00000040368	ENSGALG00000011269
TCONS_00119975			ENSGALG00000023468	ENSGALG00000016441	ENSGALG00000040567
TCONS_00215188			ENSGALG00000041562	ENSGALG00000001492	ENSGALG00000044308
TCONS_00126446			ENSGALG00000026316	ENSGALG00000035720	ENSGALG00000040914
TCONS_00126445			ENSGALG00000031225	ENSGALG00000008326	ENSGALG00000045195
TCONS_00019884			ENSGALG00000007531	ENSGALG00000039169	ENSGALG00000032009
TCONS_00009824			ENSGALG00000042801	ENSGALG00000005284	ENSGALG00000029504
TCONS_00031656			ENSGALG00000035707	ENSGALG00000026757	ENSGALG00000010500
TCONS_00033163			ENSGALG00000000109	ENSGALG00000035419	ENSGALG00000008562
TCONS_00011614			ENSGALG00000036805	ENSGALG00000000748	ENSGALG00000005245
TCONS_00183616			ENSGALG00000008646	ENSGALG00000033783	ENSGALG00000041749
TCONS_00095182			ENSGALG00000007410	ENSGALG00000036293	ENSGALG00000017086
TCONS_00122791			ENSGALG00000017096	ENSGALG00000007434	ENSGALG00000010312
TCONS_00221790			ENSGALG00000042810	ENSGALG00000012874	ENSGALG00000038933
TCONS_00037538			ENSGALG00000027902	ENSGALG00000011254	ENSGALG00000038025
TCONS_00010819			ENSGALG00000042844	ENSGALG00000007149	ENSGALG00000042620
TCONS_00037896			ENSGALG00000003474	ENSGALG00000005579	ENSGALG00000008998
TCONS_00152180			ENSGALG00000016556	ENSGALG00000033694	ENSGALG00000045671
TCONS_00218988			ENSGALG00000006691	ENSGALG00000016036	ENSGALG00000043986
TCONS_00036853			ENSGALG00000008760	ENSGALG00000038345	ENSGALG00000041708
TCONS_00220501			ENSGALG00000030863	ENSGALG00000044830	ENSGALG00000044442
			ENSGALG00000037441	ENSGALG00000005034	ENSGALG00000011190
			ENSGALG00000040152	ENSGALG00000034990	ENSGALG00000005086
			ENSGALG00000028910	ENSGALG00000013661	ENSGALG00000016636
			ENSGALG00000040921	ENSGALG00000027809	ENSGALG00000034416
			ENSGALG00000038694	ENSGALG00000015906	ENSGALG00000015110
			ENSGALG00000006637	ENSGALG00000032382	ENSGALG00000026396
			ENSGALG00000026687	ENSGALG00000030424	ENSGALG00000006407
			ENSGALG00000004367	ENSGALG00000001452	ENSGALG00000043484
			ENSGALG00000028985	ENSGALG00000010068	ENSGALG00000025896
			ENSGALG00000025809	ENSGALG00000010502	ENSGALG00000006670
			ENSGALG00000014812	ENSGALG00000035225	ENSGALG00000033593
			ENSGALG00000029599	ENSGALG00000004059	ENSGALG00000010736
			ENSGALG00000046309	ENSGALG00000044913	ENSGALG00000017133
			ENSGALG00000038527	ENSGALG00000037930	ENSGALG00000000208
			ENSGALG00000029187	ENSGALG00000034408	ENSGALG00000046540
			ENSGALG00000040052	ENSGALG00000014066	ENSGALG00000015953
			ENSGALG00000041398	ENSGALG00000008959	ENSGALG00000011266
			ENSGALG00000007900	ENSGALG00000002638	ENSGALG00000039941
			ENSGALG00000036600	ENSGALG00000008084	ENSGALG00000014861
			ENSGALG00000026558	ENSGALG00000006539	ENSGALG00000016919
			ENSGALG00000005521	ENSGALG00000026945	ENSGALG00000007193
			ENSGALG00000015795	ENSGALG00000008821	ENSGALG00000030539
			ENSGALG00000034529	ENSGALG00000011116	ENSGALG00000010853
			ENSGALG00000002028	ENSGALG00000029571	ENSGALG00000025357
			ENSGALG00000033680	ENSGALG00000010998	ENSGALG00000000081
			ENSGALG00000010517	ENSGALG00000039839	ENSGALG00000015551
			ENSGALG00000038559	ENSGALG00000027805	ENSGALG00000029339
			ENSGALG00000029000	ENSGALG00000039865	ENSGALG00000003003
			ENSGALG00000039072	ENSGALG00000040434	ENSGALG00000033526
			ENSGALG00000032618	ENSGALG00000014840	ENSGALG00000039566
			ENSGALG00000046001	ENSGALG00000017241	ENSGALG00000043742
			ENSGALG00000033574	ENSGALG00000016476	ENSGALG00000013244
			ENSGALG00000044253	ENSGALG00000040625	ENSGALG00000042285
			ENSGALG00000034140	ENSGALG00000011797	ENSGALG00000012576
			ENSGALG00000036346	ENSGALG00000002358	ENSGALG00000005122
			ENSGALG00000039421	ENSGALG00000014486	ENSGALG00000034220
			ENSGALG00000005848	ENSGALG00000014624	ENSGALG00000046145
			ENSGALG00000029772	ENSGALG00000032595	ENSGALG00000014918
			ENSGALG00000028871	ENSGALG00000017380	ENSGALG00000045517
			ENSGALG00000026298	ENSGALG00000034502	ENSGALG00000032424
			ENSGALG00000013740	ENSGALG00000019663	ENSGALG00000026589
			ENSGALG00000038239	ENSGALG00000029724	ENSGALG00000029125
			ENSGALG00000046179	ENSGALG00000016536	ENSGALG00000045815
			ENSGALG00000019003	ENSGALG00000005268	ENSGALG00000044992
			ENSGALG00000046030	ENSGALG00000046316	ENSGALG00000016677
			ENSGALG00000006871	ENSGALG00000032542	ENSGALG00000038583
			ENSGALG00000028937	ENSGALG00000040503	ENSGALG00000045920
			ENSGALG00000043930	ENSGALG00000015544	ENSGALG00000016600
			ENSGALG00000003691	ENSGALG00000013073	ENSGALG00000045342
			ENSGALG00000032854	ENSGALG00000011847	ENSGALG00000038980
			ENSGALG00000036427	ENSGALG00000011921	ENSGALG00000043612
			ENSGALG00000035113	ENSGALG00000002769	ENSGALG00000046383
			ENSGALG00000039872	ENSGALG00000045182	ENSGALG00000029795
			ENSGALG00000000533	ENSGALG00000035949	ENSGALG00000014975
			ENSGALG00000044403	ENSGALG00000041397	ENSGALG00000035820
			ENSGALG00000040351	ENSGALG00000001959
			ENSGALG00000043174	ENSGALG00000034741
			ENSGALG00000031845	ENSGALG00000007114
			ENSGALG00000002688	ENSGALG00000014938
			ENSGALG00000011391	ENSGALG00000016555
			ENSGALG00000039760	ENSGALG00000011483
			ENSGALG00000009383	ENSGALG00000005860
			ENSGALG00000025667	ENSGALG00000016690
			ENSGALG00000036788	ENSGALG00000046571
			ENSGALG00000034738	ENSGALG00000044565
			ENSGALG00000038589	ENSGALG00000040796
			ENSGALG00000044384	ENSGALG00000022819
			ENSGALG00000040960	ENSGALG00000030920
			ENSGALG00000035527	ENSGALG00000045319
			ENSGALG00000017302	ENSGALG00000007109
			ENSGALG00000041030	ENSGALG00000033661
			ENSGALG00000028710	ENSGALG00000026407
			ENSGALG00000011220	ENSGALG00000036158
			ENSGALG00000027768	ENSGALG00000045974
			ENSGALG00000035210	ENSGALG00000018503
			ENSGALG00000012761	ENSGALG00000030645
			ENSGALG00000032929	ENSGALG00000030410
			ENSGALG00000042309	ENSGALG00000042795
			ENSGALG00000027608	ENSGALG00000030503
			ENSGALG00000044003	ENSGALG00000023740
			ENSGALG00000007478	ENSGALG00000030160
			ENSGALG00000002455	ENSGALG00000012947
			ENSGALG00000030901	ENSGALG00000011623
			ENSGALG00000037160	ENSGALG00000017394
			ENSGALG00000041408	ENSGALG00000007659
			ENSGALG00000040078	ENSGALG00000013892
			ENSGALG00000012319	ENSGALG00000010662
			ENSGALG00000044134	ENSGALG00000015090
			ENSGALG00000016724	ENSGALG00000008551
			ENSGALG00000027188	ENSGALG00000033014
			ENSGALG00000035923	ENSGALG00000034950
			ENSGALG00000039197	ENSGALG00000027583
			ENSGALG00000030879	ENSGALG00000013980
			ENSGALG00000002160	ENSGALG00000006054
			ENSGALG00000026621	ENSGALG00000014226
			ENSGALG00000046095	ENSGALG00000008437
			ENSGALG00000045165	ENSGALG00000023464
			ENSGALG00000008255	ENSGALG00000029253
			ENSGALG00000043002	ENSGALG00000027643
			ENSGALG00000042161	ENSGALG00000000003
			ENSGALG00000041405	ENSGALG00000016309
			ENSGALG00000027198	ENSGALG00000003777
			ENSGALG00000030338	ENSGALG00000010379
			ENSGALG00000005553	ENSGALG00000034762
			ENSGALG00000034575	ENSGALG00000043000
			ENSGALG00000043685	ENSGALG00000042892
			ENSGALG00000040626	ENSGALG00000042938
			ENSGALG00000036955	ENSGALG00000046644
			ENSGALG00000028409	ENSGALG00000003999
			ENSGALG00000023237	ENSGALG00000029741
			ENSGALG00000037991	ENSGALG00000044514
			ENSGALG00000030533	ENSGALG00000030858
			ENSGALG00000017032	ENSGALG00000045976
			ENSGALG00000040531	ENSGALG00000012181
			ENSGALG00000026957	ENSGALG00000046120
			ENSGALG00000007210	ENSGALG00000036861
			ENSGALG00000001557	ENSGALG00000027144
			ENSGALG00000020943	ENSGALG00000040675
			ENSGALG00000004760	ENSGALG00000030322
			ENSGALG00000042282	ENSGALG00000026826
			ENSGALG00000010924	ENSGALG00000015018
			ENSGALG00000042906	ENSGALG00000017136
			ENSGALG00000008503	ENSGALG00000015115
			ENSGALG00000044306	ENSGALG00000046645
			ENSGALG00000003242	ENSGALG00000008802
			ENSGALG00000037170	ENSGALG00000006095
			ENSGALG00000039193	ENSGALG00000037927
			ENSGALG00000034688	ENSGALG00000009388
			ENSGALG00000035227	ENSGALG00000012092
			ENSGALG00000044443	ENSGALG00000046086
			ENSGALG00000007981	ENSGALG00000038574
			ENSGALG00000023725	ENSGALG00000016304
			ENSGALG00000043761	ENSGALG00000029006
			ENSGALG00000023308	ENSGALG00000033453
			ENSGALG00000041616	ENSGALG00000000226
			ENSGALG00000036831	ENSGALG00000001000
			ENSGALG00000002847	ENSGALG00000041955
			ENSGALG00000036200	ENSGALG00000027796
			ENSGALG00000031401	ENSGALG00000017266
			ENSGALG00000036942	ENSGALG00000043087
			ENSGALG00000041008	ENSGALG00000005061
			ENSGALG00000041448	ENSGALG00000037193
			ENSGALG00000032344	ENSGALG00000004875
			ENSGALG00000002033	ENSGALG00000044015
			ENSGALG00000000067	ENSGALG00000008539
			ENSGALG00000030108	ENSGALG00000039109
			ENSGALG00000046098	ENSGALG00000001737
			ENSGALG00000002578	ENSGALG00000039724
			ENSGALG00000033769	ENSGALG00000037508
			ENSGALG00000044930	ENSGALG00000022909
			ENSGALG00000046405	ENSGALG00000015683
			ENSGALG00000011058	ENSGALG00000034594
			ENSGALG00000004569	ENSGALG00000000542
			ENSGALG00000011721	ENSGALG00000003370
			ENSGALG00000026651	ENSGALG00000046331
			ENSGALG00000039966	ENSGALG00000038969
			ENSGALG00000039140	ENSGALG00000014847
			ENSGALG00000025269	ENSGALG00000028928
			ENSGALG00000031156	ENSGALG00000011469
			ENSGALG00000042539	ENSGALG00000000994
			ENSGALG00000032757
			ENSGALG00000034468
			ENSGALG00000007868
			ENSGALG00000037257
			ENSGALG00000032335
			ENSGALG00000027416
			ENSGALG00000006367
			ENSGALG00000045621
			ENSGALG00000045312
			ENSGALG00000017841
			ENSGALG00000037663
			ENSGALG00000031785
			ENSGALG00000046174
			ENSGALG00000000474
			ENSGALG00000033682
			ENSGALG00000031370
			ENSGALG00000000466
			ENSGALG00000031031
			ENSGALG00000031443
			ENSGALG00000033129
			ENSGALG00000027462
			ENSGALG00000011291
			ENSGALG00000008675
			ENSGALG00000044671
			ENSGALG00000032611
			ENSGALG00000041797
			ENSGALG00000002484
			ENSGALG00000014121
			ENSGALG00000044387
			ENSGALG00000032791
			ENSGALG00000036361
			ENSGALG00000043953
			ENSGALG00000014555
			ENSGALG00000034556
			ENSGALG00000027247
			ENSGALG00000006836
			ENSGALG00000008911
			ENSGALG00000038951
			ENSGALG00000038107
			ENSGALG00000033874
			ENSGALG00000036859
			ENSGALG00000000802
			ENSGALG00000023686
			ENSGALG00000023936
			ENSGALG00000036190
			ENSGALG00000006676
			ENSGALG00000031680
			ENSGALG00000004009
			ENSGALG00000017849
			ENSGALG00000014751
			ENSGALG00000029687
			ENSGALG00000036180
			ENSGALG00000002362
			ENSGALG00000045443
			ENSGALG00000032298
			ENSGALG00000046347
			ENSGALG00000032713
			ENSGALG00000003562
			ENSGALG00000006707
			ENSGALG00000046192
			ENSGALG00000044397
			ENSGALG00000040268
			ENSGALG00000032537
			ENSGALG00000045747
			ENSGALG00000029017
			ENSGALG00000031747
			ENSGALG00000035993
			ENSGALG00000031357
			ENSGALG00000031179
			ENSGALG00000031447
			ENSGALG00000006083
			ENSGALG00000026119
			ENSGALG00000045424
			ENSGALG00000033446
			ENSGALG00000034399
			ENSGALG00000027287
			ENSGALG00000046118
			ENSGALG00000042830
			ENSGALG00000030640
			ENSGALG00000045966
			ENSGALG00000004469
			ENSGALG00000032882
			ENSGALG00000034661
			ENSGALG00000040754
			ENSGALG00000042572
			ENSGALG00000044375
			ENSGALG00000029394
			ENSGALG00000046276
			ENSGALG00000044898
			ENSGALG00000043859
			ENSGALG00000040306
			ENSGALG00000039883
			ENSGALG00000001330
			ENSGALG00000002893
			ENSGALG00000045624
			ENSGALG00000041205
			ENSGALG00000002407
			ENSGALG00000042916
			ENSGALG00000006584
			ENSGALG00000038576
			ENSGALG00000000703
			ENSGALG00000041298
			ENSGALG00000019555
			ENSGALG00000033894
			ENSGALG00000037857
			ENSGALG00000027482
			ENSGALG00000003155
			ENSGALG00000040513
			ENSGALG00000031679
			ENSGALG00000030105
			ENSGALG00000039761
			ENSGALG00000032326
			ENSGALG00000033684
			ENSGALG00000045688
			ENSGALG00000041777
			ENSGALG00000033399
			ENSGALG00000030031
			ENSGALG00000038278
			ENSGALG00000002473
			ENSGALG00000002855
			ENSGALG00000023844
			ENSGALG00000011497
			ENSGALG00000046200
			ENSGALG00000008661
			ENSGALG00000004927
			ENSGALG00000028216
			ENSGALG00000035677
			ENSGALG00000003106
			ENSGALG00000023612
			ENSGALG00000037084
			ENSGALG00000045638
			ENSGALG00000040925
			ENSGALG00000032922
			ENSGALG00000035810
			ENSGALG00000040869
			ENSGALG00000032940
			ENSGALG00000004262
			ENSGALG00000038135
			ENSGALG00000039909
			ENSGALG00000030075
			ENSGALG00000033553
			ENSGALG00000027297
			ENSGALG00000025174
			ENSGALG00000000504
			ENSGALG00000039071
			ENSGALG00000042565
			ENSGALG00000042804
			ENSGALG00000022440
			ENSGALG00000027464
			ENSGALG00000025650
			ENSGALG00000034788
			ENSGALG00000031243
			ENSGALG00000021180
			ENSGALG00000037369
			ENSGALG00000012056
			ENSGALG00000036089
			ENSGALG00000044283
			ENSGALG00000037035
			ENSGALG00000005541
			ENSGALG00000010996
			ENSGALG00000035403
			ENSGALG00000011619
			ENSGALG00000032910
			ENSGALG00000037487
			ENSGALG00000033150
			ENSGALG00000030871
			ENSGALG00000041031
			ENSGALG00000001428
			ENSGALG00000041914
			ENSGALG00000044991
			ENSGALG00000027534
			ENSGALG00000028296
			ENSGALG00000033806
			ENSGALG00000043351
			ENSGALG00000027281
			ENSGALG00000010413
			ENSGALG00000025383
			ENSGALG00000027825
			ENSGALG00000026107
			ENSGALG00000032304
			ENSGALG00000025454
			ENSGALG00000041459
			ENSGALG00000035870
			ENSGALG00000041152
			ENSGALG00000029143
			ENSGALG00000011347
			ENSGALG00000045552
			ENSGALG00000042903
			ENSGALG00000040296
			ENSGALG00000042677
			ENSGALG00000037539
			ENSGALG00000011609
			ENSGALG00000037031
			ENSGALG00000030101
			ENSGALG00000043544
			ENSGALG00000015844
			ENSGALG00000029731
			ENSGALG00000038243
			ENSGALG00000025376
			ENSGALG00000029448
			ENSGALG00000025512
			ENSGALG00000042103
			ENSGALG00000039181
			ENSGALG00000033807
			ENSGALG00000039054
			ENSGALG00000025103
			ENSGALG00000025653
			ENSGALG00000040417
			ENSGALG00000043032
			ENSGALG00000011276
			ENSGALG00000027630
			ENSGALG00000045706
			ENSGALG00000035749
			ENSGALG00000044803
			ENSGALG00000025462
			ENSGALG00000026293
			ENSGALG00000008185
			ENSGALG00000028372
			ENSGALG00000008447
			ENSGALG00000041630
			ENSGALG00000038599
			ENSGALG00000003045
			ENSGALG00000039952
			ENSGALG00000026525
			ENSGALG00000044122
			ENSGALG00000002390
			ENSGALG00000030089
			ENSGALG00000031197
			ENSGALG00000023904
			ENSGALG00000027874
			ENSGALG00000004309
			ENSGALG00000001264
			ENSGALG00000026548
			ENSGALG00000025003
			ENSGALG00000035851
			ENSGALG00000028822
			ENSGALG00000032682
			ENSGALG00000031505
			ENSGALG00000028037
			ENSGALG00000041549
			ENSGALG00000044604
			ENSGALG00000043150
			ENSGALG00000033835
			ENSGALG00000029624
			ENSGALG00000031176
			ENSGALG00000025475
			ENSGALG00000001666
			ENSGALG00000029845
			ENSGALG00000030623
			ENSGALG00000011856
			ENSGALG00000025365
			ENSGALG00000036147
			ENSGALG00000013245
			ENSGALG00000033927
			ENSGALG00000026835
			ENSGALG00000030501
			ENSGALG00000042509
			ENSGALG00000025149
			ENSGALG00000037951
			ENSGALG00000035062
			ENSGALG00000045848
			ENSGALG00000037798
			ENSGALG00000002466
			ENSGALG00000044536
			ENSGALG00000007803
			ENSGALG00000041338
			ENSGALG00000001883
			ENSGALG00000042034
			ENSGALG00000024964
			ENSGALG00000037402
			ENSGALG00000045954
			ENSGALG00000042650
			ENSGALG00000035028
			ENSGALG00000013783
			ENSGALG00000021074
			ENSGALG00000046286
			ENSGALG00000006189
			ENSGALG00000033632
			ENSGALG00000041414
			ENSGALG00000036498
			ENSGALG00000037019
			ENSGALG00000038857
			ENSGALG00000044851
			ENSGALG00000025984
			ENSGALG00000028451
			ENSGALG00000044431
			ENSGALG00000016287
			ENSGALG00000029614
			ENSGALG00000045956
			ENSGALG00000045032
			ENSGALG00000044594
			ENSGALG00000039959
			ENSGALG00000016485
			ENSGALG00000044235
			ENSGALG00000035975
			ENSGALG00000006887
			ENSGALG00000029248
			ENSGALG00000027231
			ENSGALG00000032851
			ENSGALG00000038626
			ENSGALG00000030630
			ENSGALG00000037595
			ENSGALG00000031998
			ENSGALG00000029623
			ENSGALG00000041713
			ENSGALG00000001084
			ENSGALG00000039474
			ENSGALG00000037007
			ENSGALG00000046460
			ENSGALG00000043130
			ENSGALG00000042043
			ENSGALG00000045872
			ENSGALG00000025687
			ENSGALG00000035125
			ENSGALG00000033349
			ENSGALG00000008121
			ENSGALG00000040081
			ENSGALG00000044525
			ENSGALG00000039122
			ENSGALG00000034916
			ENSGALG00000042792
			ENSGALG00000044018
			ENSGALG00000038542
			ENSGALG00000032279
			ENSGALG00000030736
			ENSGALG00000036766
			ENSGALG00000038941
			ENSGALG00000045581
			ENSGALG00000002561
			ENSGALG00000032147
			ENSGALG00000021471
			ENSGALG00000028573
			ENSGALG00000031481
			ENSGALG00000026261
			ENSGALG00000040985
			ENSGALG00000036559
			ENSGALG00000013294
			ENSGALG00000037742
			ENSGALG00000040781
			ENSGALG00000038672
			ENSGALG00000038760
			ENSGALG00000037498
			ENSGALG00000015192
			ENSGALG00000034109
			ENSGALG00000031760
			ENSGALG00000039336
			ENSGALG00000030617
			ENSGALG00000007489
			ENSGALG00000046166
			ENSGALG00000045211
			ENSGALG00000029697
			ENSGALG00000043327
			ENSGALG00000008308
			ENSGALG00000001325
			ENSGALG00000025583
			ENSGALG00000026144
			ENSGALG00000045228
			ENSGALG00000040238
			ENSGALG00000036131
			ENSGALG00000028145
			ENSGALG00000004083
			ENSGALG00000045797
			ENSGALG00000038045
			ENSGALG00000033473
			ENSGALG00000045486
			ENSGALG00000026196
			ENSGALG00000044396
			ENSGALG00000039626
			ENSGALG00000035366
			ENSGALG00000045042
			ENSGALG00000039230
			ENSGALG00000038514
			ENSGALG00000006019
			ENSGALG00000034701
			ENSGALG00000042029
			ENSGALG00000035634
			ENSGALG00000034956
			ENSGALG00000010773
			ENSGALG00000000436
			ENSGALG00000032130
			ENSGALG00000045884
			ENSGALG00000036130
			ENSGALG00000033229
			ENSGALG00000043072
			ENSGALG00000040825
			ENSGALG00000025390
			ENSGALG00000016326
			ENSGALG00000036659
			ENSGALG00000038787
			ENSGALG00000038648
			ENSGALG00000039630
			ENSGALG00000037152
			ENSGALG00000037838
			ENSGALG00000027980
			ENSGALG00000040978
			ENSGALG00000038539
			ENSGALG00000046381
			ENSGALG00000038575
			ENSGALG00000042723
			ENSGALG00000001320
			ENSGALG00000000573
			ENSGALG00000035412
			ENSGALG00000032620
			ENSGALG00000044654
			ENSGALG00000039605
			ENSGALG00000045951
			ENSGALG00000031676
			ENSGALG00000037278
			ENSGALG00000032589
			ENSGALG00000025173
			ENSGALG00000025543
			ENSGALG00000021931
			ENSGALG00000025945
			ENSGALG00000039278
			ENSGALG00000025435
			ENSGALG00000037561
			ENSGALG00000041531
			ENSGALG00000046400
			ENSGALG00000032059
			ENSGALG00000045556
			ENSGALG00000039968
			ENSGALG00000030890
			ENSGALG00000029941
			ENSGALG00000035439
			ENSGALG00000038519
			ENSGALG00000026577
			ENSGALG00000039249
			ENSGALG00000001209
			ENSGALG00000037713
			ENSGALG00000017862
			ENSGALG00000046426
			ENSGALG00000004134
			ENSGALG00000036904
			ENSGALG00000031853
			ENSGALG00000025579
			ENSGALG00000025819
			ENSGALG00000046524
			ENSGALG00000033075
			ENSGALG00000029013
			ENSGALG00000033441
			ENSGALG00000027429
			ENSGALG00000037850
			ENSGALG00000027868
			ENSGALG00000030319
			ENSGALG00000036423
			ENSGALG00000026383
			ENSGALG00000034125
			ENSGALG00000008456
			ENSGALG00000045477
			ENSGALG00000015900
			ENSGALG00000037317
			ENSGALG00000044631
			ENSGALG00000043989
			ENSGALG00000028814
			ENSGALG00000035618
			ENSGALG00000029532
			ENSGALG00000030999
			ENSGALG00000033915
			ENSGALG00000025388
			ENSGALG00000041922
			ENSGALG00000031520
			ENSGALG00000043960
			ENSGALG00000038897
			ENSGALG00000031115
			ENSGALG00000037609
			ENSGALG00000044611
			ENSGALG00000025225
			ENSGALG00000034543
			ENSGALG00000046474
			ENSGALG00000036439
			ENSGALG00000032505
			ENSGALG00000034515
			ENSGALG00000027690
			ENSGALG00000035894
			ENSGALG00000028100
			ENSGALG00000035380
			ENSGALG00000038872
			ENSGALG00000009219
			ENSGALG00000015172
			ENSGALG00000027959
			ENSGALG00000029065
			ENSGALG00000026252
			ENSGALG00000038353
			ENSGALG00000025433
			ENSGALG00000040345
			ENSGALG00000025326
			ENSGALG00000036366
			ENSGALG00000026887
			ENSGALG00000024398
			ENSGALG00000040400
			ENSGALG00000006216
			ENSGALG00000038093
			ENSGALG00000010646
			ENSGALG00000039497
			ENSGALG00000033799
			ENSGALG00000046350
			ENSGALG00000029567
			ENSGALG00000032391
			ENSGALG00000042944
			ENSGALG00000041579
			ENSGALG00000028420
			ENSGALG00000046609
			ENSGALG00000025657
			ENSGALG00000033792
			ENSGALG00000037229
			ENSGALG00000033467
			ENSGALG00000046548
			ENSGALG00000038740
			ENSGALG00000014616
			ENSGALG00000041930
			ENSGALG00000044872
			ENSGALG00000012263
			ENSGALG00000040577
			ENSGALG00000046346
			ENSGALG00000031100
			ENSGALG00000040165
			ENSGALG00000045810
			ENSGALG00000046136
			ENSGALG00000039633
			ENSGALG00000040699
			ENSGALG00000046567
			ENSGALG00000045917
			ENSGALG00000043919
			ENSGALG00000040912
			ENSGALG00000000556
			ENSGALG00000039367
			ENSGALG00000041280
			ENSGALG00000043543
			ENSGALG00000043881
			ENSGALG00000027899
			ENSGALG00000046448
			ENSGALG00000033913
			ENSGALG00000032752
			ENSGALG00000027410
			ENSGALG00000043865
			ENSGALG00000038724
			ENSGALG00000030964
			ENSGALG00000046214
			ENSGALG00000025746
			ENSGALG00000044673
			ENSGALG00000045873
			ENSGALG00000044337
			ENSGALG00000039241
			ENSGALG00000038580
			ENSGALG00000000477
			ENSGALG00000038663
			ENSGALG00000038166
			ENSGALG00000036013
			ENSGALG00000035579
			ENSGALG00000028810
			ENSGALG00000038051
			ENSGALG00000004665
			ENSGALG00000029558
			ENSGALG00000036353
			ENSGALG00000029193
			ENSGALG00000026904
			ENSGALG00000045262
			ENSGALG00000042109
			ENSGALG00000045811
			ENSGALG00000044691
			ENSGALG00000044950
			ENSGALG00000030799
			ENSGALG00000029987
			ENSGALG00000040180
			ENSGALG00000043860
			ENSGALG00000045409
			ENSGALG00000028837
			ENSGALG00000037735
			ENSGALG00000043674
			ENSGALG00000042361
			ENSGALG00000045980
			ENSGALG00000043291
			ENSGALG00000035356
			ENSGALG00000040592
			ENSGALG00000038882
			ENSGALG00000046280
			ENSGALG00000029094
			ENSGALG00000031658
			ENSGALG00000041506
			ENSGALG00000010334
			ENSGALG00000034682
			ENSGALG00000040884
			ENSGALG00000033786
			ENSGALG00000009877
			ENSGALG00000033556
			ENSGALG00000045633
			ENSGALG00000031239
			ENSGALG00000044417
			ENSGALG00000040907
			ENSGALG00000041669
			ENSGALG00000046003
			ENSGALG00000017343
			ENSGALG00000036389
			ENSGALG00000043112
			ENSGALG00000039417
			ENSGALG00000042424
			ENSGALG00000045493
			ENSGALG00000038174
			ENSGALG00000025955
			ENSGALG00000046528
			ENSGALG00000037304
			ENSGALG00000034624
			ENSGALG00000034382
			ENSGALG00000046186
			ENSGALG00000037692
			ENSGALG00000046082
			ENSGALG00000046543
			ENSGALG00000043413
			ENSGALG00000034037
			ENSGALG00000030189
			ENSGALG00000045112
			ENSGALG00000045853
			ENSGALG00000038169
			ENSGALG00000036919
			ENSGALG00000044287
			ENSGALG00000033689
			ENSGALG00000045142
			ENSGALG00000039943
			ENSGALG00000044280
			ENSGALG00000043925
			ENSGALG00000039869
			ENSGALG00000023348
			ENSGALG00000032994
			ENSGALG00000035777
			ENSGALG00000038742
			ENSGALG00000040588
			ENSGALG00000026161
			ENSGALG00000017052
			ENSGALG00000038593
			ENSGALG00000030325
			ENSGALG00000033026
			ENSGALG00000034236
			ENSGALG00000040236
			ENSGALG00000002428
			ENSGALG00000034094
			ENSGALG00000039032
			ENSGALG00000029411
			ENSGALG00000046113
			ENSGALG00000032253
			ENSGALG00000023172
			ENSGALG00000046658
			ENSGALG00000037551
			ENSGALG00000041227
			ENSGALG00000041855
			ENSGALG00000037192
			ENSGALG00000045625
			ENSGALG00000028766
			ENSGALG00000037797
			ENSGALG00000030898
			ENSGALG00000035846
			ENSGALG00000036650
			ENSGALG00000041047
			ENSGALG00000031375
			ENSGALG00000040113
			ENSGALG00000032205
			ENSGALG00000039711
			ENSGALG00000037161
			ENSGALG00000036202
			ENSGALG00000043154
			ENSGALG00000044364
			ENSGALG00000034566
			ENSGALG00000034569
			ENSGALG00000039046
			ENSGALG00000031223
			ENSGALG00000034152
			ENSGALG00000037438
			ENSGALG00000042236
			ENSGALG00000025557
			ENSGALG00000041773
			ENSGALG00000042660
			ENSGALG00000040470
			ENSGALG00000045767
			ENSGALG00000038328
			ENSGALG00000010978
			ENSGALG00000013149
			ENSGALG00000003466
			ENSGALG00000007814
			ENSGALG00000010139
			ENSGALG00000026625
			ENSGALG00000011551
			ENSGALG00000008855
			ENSGALG00000040561
			ENSGALG00000034067
			ENSGALG00000008866
			ENSGALG00000033462
			ENSGALG00000011657
			ENSGALG00000006899
			ENSGALG00000042460
			ENSGALG00000017235
			ENSGALG00000027472
			ENSGALG00000004550
			ENSGALG00000009076
			ENSGALG00000002159
			ENSGALG00000037880
			ENSGALG00000008037
			ENSGALG00000039842
			ENSGALG00000038175
			ENSGALG00000021275
			ENSGALG00000009978
			ENSGALG00000027064
			ENSGALG00000046222
			ENSGALG00000021692
			ENSGALG00000016128
			ENSGALG00000033857
			ENSGALG00000008007
			ENSGALG00000029881
			ENSGALG00000043062
			ENSGALG00000005095
			ENSGALG00000002605
			ENSGALG00000009755
			ENSGALG00000010469
			ENSGALG00000025844
			ENSGALG00000027778
			ENSGALG00000013191
			ENSGALG00000040004
			ENSGALG00000002503
			ENSGALG00000040227
			ENSGALG00000045769
			ENSGALG00000032186
			ENSGALG00000045788
			ENSGALG00000006073
			ENSGALG00000030047
			ENSGALG00000007620
			ENSGALG00000006680
			ENSGALG00000010902
			ENSGALG00000038359
			ENSGALG00000042599
			ENSGALG00000037569
			ENSGALG00000022991
			ENSGALG00000032491
			ENSGALG00000021285
			ENSGALG00000044043
			ENSGALG00000011221
			ENSGALG00000025506
			ENSGALG00000007892
			ENSGALG00000045798
			ENSGALG00000038714
			ENSGALG00000002517
			ENSGALG00000003348
			ENSGALG00000033034
			ENSGALG00000031170
			ENSGALG00000015218
			ENSGALG00000001717
			ENSGALG00000027418
			ENSGALG00000031071
			ENSGALG00000029300
			ENSGALG00000044111
			ENSGALG00000002116
			ENSGALG00000010977
			ENSGALG00000029494
			ENSGALG00000037672
			ENSGALG00000038442
			ENSGALG00000040958
			ENSGALG00000005212
			ENSGALG00000005853
			ENSGALG00000038920
			ENSGALG00000040901
			ENSGALG00000044328
			ENSGALG00000030140
			ENSGALG00000034366
			ENSGALG00000046660
			ENSGALG00000036710
			ENSGALG00000041290
			ENSGALG00000044752
			ENSGALG00000004788
			ENSGALG00000002529
			ENSGALG00000043369
			ENSGALG00000040245
			ENSGALG00000013634
			ENSGALG00000039655
			ENSGALG00000045221
			ENSGALG00000025586
			ENSGALG00000013101
			ENSGALG00000015395
			ENSGALG00000019291
			ENSGALG00000016492
			ENSGALG00000044807
			ENSGALG00000042148
			ENSGALG00000033520
			ENSGALG00000019233
			ENSGALG00000009415
			ENSGALG00000007157
			ENSGALG00000005046
			ENSGALG00000045677
			ENSGALG00000030917
			ENSGALG00000016628
			ENSGALG00000046382
			ENSGALG00000027791
			ENSGALG00000003286
			ENSGALG00000045757
			ENSGALG00000008803
			ENSGALG00000007152
			ENSGALG00000004442
			ENSGALG00000038710
			ENSGALG00000028373
			ENSGALG00000019300
			ENSGALG00000042446
			ENSGALG00000010798
			ENSGALG00000021473
			ENSGALG00000037271
			ENSGALG00000012121
			ENSGALG00000004103
			ENSGALG00000001109
			ENSGALG00000003644
			ENSGALG00000029333
			ENSGALG00000045814
			ENSGALG00000040632
			ENSGALG00000010550
			ENSGALG00000002397
			ENSGALG00000004687
			ENSGALG00000014786
			ENSGALG00000032272
			ENSGALG00000019201
			ENSGALG00000002679
			ENSGALG00000032400
			ENSGALG00000000218
			ENSGALG00000006094
			ENSGALG00000010763
			ENSGALG00000016456
			ENSGALG00000037087
			ENSGALG00000009365
			ENSGALG00000009303
			ENSGALG00000035772
			ENSGALG00000042079
			ENSGALG00000003197
			ENSGALG00000005330
			ENSGALG00000007036
			ENSGALG00000012586
			ENSGALG00000008152
			ENSGALG00000004648
			ENSGALG00000014939
			ENSGALG00000004231
			ENSGALG00000017090
			ENSGALG00000003373
			ENSGALG00000040676
			ENSGALG00000029743
			ENSGALG00000012526
			ENSGALG00000012795
			ENSGALG00000010721
			ENSGALG00000036713
			ENSGALG00000045856
			ENSGALG00000009036
			ENSGALG00000034768
			ENSGALG00000001529
			ENSGALG00000038340
			ENSGALG00000037716
			ENSGALG00000035667
			ENSGALG00000042491
			ENSGALG00000027262
			ENSGALG00000005971
			ENSGALG00000001617
			ENSGALG00000027633
			ENSGALG00000001429
			ENSGALG00000016501
			ENSGALG00000010077
			ENSGALG00000043089
			ENSGALG00000039741
			ENSGALG00000039614
			ENSGALG00000002651
			ENSGALG00000034909
			ENSGALG00000002648
			ENSGALG00000040837
			ENSGALG00000019976
			ENSGALG00000046321
			ENSGALG00000040292
			ENSGALG00000037400
			ENSGALG00000010537
			ENSGALG00000036337
			ENSGALG00000032370
			ENSGALG00000031862
			ENSGALG00000037071
			ENSGALG00000027629
			ENSGALG00000033953
			ENSGALG00000045895
			ENSGALG00000001728
			ENSGALG00000038875
			ENSGALG00000025788
			ENSGALG00000025800
			ENSGALG00000044071
			ENSGALG00000001094
			ENSGALG00000021079
			ENSGALG00000040658
			ENSGALG00000025288
			ENSGALG00000032645
			ENSGALG00000030009
			ENSGALG00000025576
			ENSGALG00000042023
			ENSGALG00000029022
			ENSGALG00000013356
			ENSGALG00000039682
			ENSGALG00000042478
			ENSGALG00000035284
			ENSGALG00000006358
			ENSGALG00000001779
			ENSGALG00000012117
			ENSGALG00000023364
			ENSGALG00000013879
			ENSGALG00000016510
			ENSGALG00000027365
			ENSGALG00000044734
			ENSGALG00000044052
			ENSGALG00000045199
			ENSGALG00000038808
			ENSGALG00000003160
			ENSGALG00000007155
			ENSGALG00000039102
			ENSGALG00000044470
			ENSGALG00000000141
			ENSGALG00000000544
			ENSGALG00000029962
			ENSGALG00000045835
			ENSGALG00000033731
			ENSGALG00000000545
			ENSGALG00000021301
			ENSGALG00000038690
			ENSGALG00000001518
			ENSGALG00000032037
			ENSGALG00000041097
			ENSGALG00000004441
			ENSGALG00000032526
			ENSGALG00000044344
			ENSGALG00000035734
			ENSGALG00000003321
			ENSGALG00000003301
			ENSGALG00000031820
			ENSGALG00000034746
			ENSGALG00000040784
			ENSGALG00000037549
			ENSGALG00000005263
			ENSGALG00000034973
			ENSGALG00000035026
			ENSGALG00000032260
			ENSGALG00000040711
			ENSGALG00000027695
			ENSGALG00000032155
			ENSGALG00000029027
			ENSGALG00000012830
			ENSGALG00000030176
			ENSGALG00000031037
			ENSGALG00000034964
			ENSGALG00000031325
			ENSGALG00000000461
			ENSGALG00000016361
			ENSGALG00000033092
			ENSGALG00000033683
			ENSGALG00000039696
			ENSGALG00000003527
			ENSGALG00000035107
			ENSGALG00000044440
			ENSGALG00000005701
			ENSGALG00000036497
			ENSGALG00000026324
			ENSGALG00000021688
			ENSGALG00000003362
			ENSGALG00000030211
			ENSGALG00000045916
			ENSGALG00000032246
			ENSGALG00000014164
			ENSGALG00000036806
			ENSGALG00000032004
			ENSGALG00000025783
			ENSGALG00000002421
			ENSGALG00000044063
			ENSGALG00000044505
			ENSGALG00000036270
			ENSGALG00000003345
			ENSGALG00000015902
			ENSGALG00000035335
			ENSGALG00000002581
			ENSGALG00000046647
			ENSGALG00000008206
			ENSGALG00000005814
			ENSGALG00000003839
			ENSGALG00000008378
			ENSGALG00000043843
			ENSGALG00000017036
			ENSGALG00000031593
			ENSGALG00000003758
			ENSGALG00000033191
			ENSGALG00000025618
			ENSGALG00000030267
			ENSGALG00000025643
			ENSGALG00000025517
			ENSGALG00000044007
			ENSGALG00000022718
			ENSGALG00000029710
			ENSGALG00000033854
			ENSGALG00000021525
			ENSGALG00000030940
			ENSGALG00000030852
			ENSGALG00000045507
			ENSGALG00000023036
			ENSGALG00000043185
			ENSGALG00000042171
			ENSGALG00000003973
			ENSGALG00000028626
			ENSGALG00000004336
			ENSGALG00000025300
			ENSGALG00000000731
			ENSGALG00000033302
			ENSGALG00000043493
			ENSGALG00000035089
			ENSGALG00000034472
			ENSGALG00000044501
			ENSGALG00000043763
			ENSGALG00000045292
			ENSGALG00000036742
			ENSGALG00000006318
			ENSGALG00000045746
			ENSGALG00000028347
			ENSGALG00000044406
			ENSGALG00000029209
			ENSGALG00000030683
			ENSGALG00000002931
			ENSGALG00000034042
			ENSGALG00000032934
			ENSGALG00000025234
			ENSGALG00000040276
			ENSGALG00000043842
			ENSGALG00000013253
			ENSGALG00000043008
			ENSGALG00000044582
			ENSGALG00000045639
			ENSGALG00000025550
			ENSGALG00000025921
			ENSGALG00000041782
			ENSGALG00000029930
			ENSGALG00000034495
			ENSGALG00000046401
			ENSGALG00000011970
			ENSGALG00000032653
			ENSGALG00000036950
			ENSGALG00000045821
			ENSGALG00000032414
			ENSGALG00000038313
			ENSGALG00000046057
			ENSGALG00000044709
			ENSGALG00000045349
			ENSGALG00000007839
			ENSGALG00000037379
			ENSGALG00000002167
			ENSGALG00000032230
			ENSGALG00000025176
			ENSGALG00000000761
			ENSGALG00000036522
			ENSGALG00000034358
			ENSGALG00000044843
			ENSGALG00000029722
			ENSGALG00000017166
			ENSGALG00000043619
			ENSGALG00000041555
			ENSGALG00000027415
			ENSGALG00000025773
			ENSGALG00000032622
			ENSGALG00000041979
			ENSGALG00000041752
			ENSGALG00000040170
			ENSGALG00000032162
			ENSGALG00000004472
			ENSGALG00000045119
			ENSGALG00000022815
			ENSGALG00000029256
			ENSGALG00000043620
			ENSGALG00000028331
			ENSGALG00000033644
			ENSGALG00000031497
			ENSGALG00000043877
			ENSGALG00000025600
			ENSGALG00000010163
			ENSGALG00000033055
			ENSGALG00000029547
			ENSGALG00000010331
			ENSGALG00000033337
			ENSGALG00000046622
			ENSGALG00000035668
			ENSGALG00000030706
			ENSGALG00000034578
			ENSGALG00000042121
			ENSGALG00000046151
			ENSGALG00000038712
			ENSGALG00000044809
			ENSGALG00000025342
			ENSGALG00000042828
			ENSGALG00000031970
			ENSGALG00000034490
			ENSGALG00000045501
			ENSGALG00000024970
			ENSGALG00000043033
			ENSGALG00000016945
			ENSGALG00000039634
			ENSGALG00000039218
			ENSGALG00000044198
			ENSGALG00000041342
			ENSGALG00000039859
			ENSGALG00000042847
			ENSGALG00000029011
			ENSGALG00000046612
			ENSGALG00000027147
			ENSGALG00000025295
			ENSGALG00000029284
			ENSGALG00000037165
			ENSGALG00000025208
			ENSGALG00000039066
			ENSGALG00000032816
			ENSGALG00000029990
			ENSGALG00000037032
			ENSGALG00000043537
			ENSGALG00000036084
			ENSGALG00000029785
			ENSGALG00000028465
			ENSGALG00000035039
			ENSGALG00000032441
			ENSGALG00000037783
			ENSGALG00000029071
			ENSGALG00000045394
			ENSGALG00000019304
			ENSGALG00000043818
			ENSGALG00000041872
			ENSGALG00000036613
			ENSGALG00000035170
			ENSGALG00000037911
			ENSGALG00000039015
			ENSGALG00000034902
			ENSGALG00000029215
			ENSGALG00000011166
			ENSGALG00000044373
			ENSGALG00000043433
			ENSGALG00000032656
			ENSGALG00000044019
			ENSGALG00000031804
			ENSGALG00000027051
			ENSGALG00000045979
			ENSGALG00000046672
			ENSGALG00000033861
			ENSGALG00000029597
			ENSGALG00000039184
			ENSGALG00000034824
			ENSGALG00000044572
			ENSGALG00000026557
			ENSGALG00000040954
			ENSGALG00000032894
			ENSGALG00000044047
			ENSGALG00000032913
			ENSGALG00000035565
			ENSGALG00000045111
			ENSGALG00000046566
			ENSGALG00000037842
			ENSGALG00000040726
			ENSGALG00000044941
			ENSGALG00000038149
			ENSGALG00000045406
			ENSGALG00000030953
			ENSGALG00000038256
			ENSGALG00000040379
			ENSGALG00000044539
			ENSGALG00000043625
			ENSGALG00000031740
			ENSGALG00000037397
			ENSGALG00000031647
			ENSGALG00000032877
			ENSGALG00000040963
			ENSGALG00000041693
			ENSGALG00000027138
			ENSGALG00000044699
			ENSGALG00000035830
			ENSGALG00000036660
			ENSGALG00000035650
			ENSGALG00000036042
			ENSGALG00000042980
			ENSGALG00000009758
			ENSGALG00000044265
			ENSGALG00000032652
			ENSGALG00000035847
			ENSGALG00000031001
			ENSGALG00000027536
			ENSGALG00000032893
			ENSGALG00000031808
			ENSGALG00000045197
			ENSGALG00000037501
			ENSGALG00000028039
			ENSGALG00000031254
			ENSGALG00000025021
			ENSGALG00000029797
			ENSGALG00000034377
			ENSGALG00000033052
			ENSGALG00000038930
			ENSGALG00000039106
			ENSGALG00000038473
			ENSGALG00000045981
			ENSGALG00000042190
			ENSGALG00000034771
			ENSGALG00000029203
			ENSGALG00000020078
			ENSGALG00000044083
			ENSGALG00000037957
			ENSGALG00000017845
			ENSGALG00000017858
			ENSGALG00000044569
			ENSGALG00000044088
			ENSGALG00000031850
			ENSGALG00000040201
			ENSGALG00000037652
			ENSGALG00000024507
			ENSGALG00000033187
			ENSGALG00000031273
			ENSGALG00000038894
			ENSGALG00000036991
			ENSGALG00000000184
			ENSGALG00000029542
			ENSGALG00000040673
			ENSGALG00000007118
			ENSGALG00000043633
			ENSGALG00000039918
			ENSGALG00000042782
			ENSGALG00000031752
			ENSGALG00000040301
			ENSGALG00000009875
			ENSGALG00000042463
			ENSGALG00000023396
			ENSGALG00000001768
			ENSGALG00000034237
			ENSGALG00000036970
			ENSGALG00000042056
			ENSGALG00000017099
			ENSGALG00000041352
			ENSGALG00000045640
			ENSGALG00000032062
			ENSGALG00000017658
			ENSGALG00000037914
			ENSGALG00000034022
			ENSGALG00000029410
			ENSGALG00000027758
			ENSGALG00000027460
			ENSGALG00000039190
			ENSGALG00000030658
			ENSGALG00000042459
			ENSGALG00000026392
			ENSGALG00000039083
			ENSGALG00000026158
			ENSGALG00000031996
			ENSGALG00000025386
			ENSGALG00000033458
			ENSGALG00000004057
			ENSGALG00000017195
			ENSGALG00000027315
			ENSGALG00000015040
			ENSGALG00000037863
			ENSGALG00000044303
			ENSGALG00000036802
			ENSGALG00000030095
			ENSGALG00000025648
			ENSGALG00000025486
			ENSGALG00000031531
			ENSGALG00000031678
			ENSGALG00000007748
			ENSGALG00000031621
			ENSGALG00000037179
			ENSGALG00000025659
			ENSGALG00000032729
			ENSGALG00000044398
			ENSGALG00000046371
			ENSGALG00000039880
			ENSGALG00000033815
			ENSGALG00000037256
			ENSGALG00000033758
			ENSGALG00000038667
			ENSGALG00000027963
			ENSGALG00000007611
			ENSGALG00000033364
			ENSGALG00000038647
			ENSGALG00000029899
			ENSGALG00000033123
			ENSGALG00000041230
			ENSGALG00000035715
			ENSGALG00000003241
			ENSGALG00000041807
			ENSGALG00000003570
			ENSGALG00000037297
			ENSGALG00000015108
			ENSGALG00000038205
			ENSGALG00000003067
			ENSGALG00000017811
			ENSGALG00000007205
			ENSGALG00000035244
			ENSGALG00000004841
			ENSGALG00000035111
			ENSGALG00000041952
			ENSGALG00000001533
			ENSGALG00000007716
			ENSGALG00000030305
			ENSGALG00000006937
			ENSGALG00000040174
			ENSGALG00000004763
			ENSGALG00000015428
			ENSGALG00000029172
			ENSGALG00000045661
			ENSGALG00000046056
			ENSGALG00000009286
			ENSGALG00000043754
			ENSGALG00000026300
			ENSGALG00000025695
			ENSGALG00000042104
			ENSGALG00000003029
			ENSGALG00000000990
			ENSGALG00000041546
			ENSGALG00000031545
			ENSGALG00000035135
			ENSGALG00000000456
			ENSGALG00000015372
			ENSGALG00000041826
			ENSGALG00000040755
			ENSGALG00000015293
			ENSGALG00000039794
			ENSGALG00000008091
			ENSGALG00000045783
			ENSGALG00000030729
			ENSGALG00000031712
			ENSGALG00000025627
			ENSGALG00000012269
			ENSGALG00000025668
			ENSGALG00000041898
			ENSGALG00000015486
			ENSGALG00000037526
			ENSGALG00000038283
			ENSGALG00000036458
			ENSGALG00000035015
			ENSGALG00000030603
			ENSGALG00000026780
			ENSGALG00000040541
			ENSGALG00000008040
			ENSGALG00000026203
			ENSGALG00000003326
			ENSGALG00000031139
			ENSGALG00000012200
			ENSGALG00000027446
			ENSGALG00000002960
			ENSGALG00000004047
			ENSGALG00000010117
			ENSGALG00000013708
			ENSGALG00000026449
			ENSGALG00000043756
			ENSGALG00000030000
			ENSGALG00000039459
			ENSGALG00000004637
			ENSGALG00000029659
			ENSGALG00000042013
			ENSGALG00000034286
			ENSGALG00000034645
			ENSGALG00000041625
			ENSGALG00000026229
			ENSGALG00000029369
			ENSGALG00000030086
			ENSGALG00000040878
			ENSGALG00000006320
			ENSGALG00000030376
			ENSGALG00000005230
			ENSGALG00000008945
			ENSGALG00000007878
			ENSGALG00000015577
			ENSGALG00000034310
			ENSGALG00000025181
			ENSGALG00000021364
			ENSGALG00000040303
			ENSGALG00000039779
			ENSGALG00000032231
			ENSGALG00000039781
			ENSGALG00000006812
			ENSGALG00000035882
			ENSGALG00000005580
			ENSGALG00000027435
			ENSGALG00000041763
			ENSGALG00000026635
			ENSGALG00000030803
			ENSGALG00000006649
			ENSGALG00000027611
			ENSGALG00000021271
			ENSGALG00000045381
			ENSGALG00000043148
			ENSGALG00000045802
			ENSGALG00000043290
			ENSGALG00000039993
			ENSGALG00000035751
			ENSGALG00000007955
			ENSGALG00000032195
			ENSGALG00000045234
			ENSGALG00000039939
			ENSGALG00000011490
			ENSGALG00000004154
			ENSGALG00000044666
			ENSGALG00000002690
			ENSGALG00000038791
			ENSGALG00000017242
			ENSGALG00000021126
			ENSGALG00000032138
			ENSGALG00000015355
			ENSGALG00000008217
			ENSGALG00000017019
			ENSGALG00000046607
			ENSGALG00000022586
			ENSGALG00000012282
			ENSGALG00000014368
			ENSGALG00000011783
			ENSGALG00000015904
			ENSGALG00000011184
			ENSGALG00000028209
			ENSGALG00000005999
			ENSGALG00000020754
			ENSGALG00000032342
			ENSGALG00000039351
			ENSGALG00000032159
			ENSGALG00000045896
			ENSGALG00000012298
			ENSGALG00000027579
			ENSGALG00000029226
			ENSGALG00000042163
			ENSGALG00000042809
			ENSGALG00000044649
			ENSGALG00000014877
			ENSGALG00000034932
			ENSGALG00000002170
			ENSGALG00000042452
			ENSGALG00000032052
			ENSGALG00000014721
			ENSGALG00000040713
			ENSGALG00000013742
			ENSGALG00000012148
			ENSGALG00000014140
			ENSGALG00000009068
			ENSGALG00000034077
			ENSGALG00000031260
			ENSGALG00000009748
			ENSGALG00000009826
			ENSGALG00000001895
			ENSGALG00000031668
			ENSGALG00000033954
			ENSGALG00000011181
			ENSGALG00000006886
			ENSGALG00000041362
			ENSGALG00000005249
			ENSGALG00000012770
			ENSGALG00000022758
			ENSGALG00000038688
			ENSGALG00000003743
			ENSGALG00000027165
			ENSGALG00000000913
			ENSGALG00000016430
			ENSGALG00000030719
			ENSGALG00000026578
			ENSGALG00000036545
			ENSGALG00000001502
			ENSGALG00000011283
			ENSGALG00000039380
			ENSGALG00000031902
			ENSGALG00000044818
			ENSGALG00000008840
			ENSGALG00000000357
			ENSGALG00000013971
			ENSGALG00000001183
			ENSGALG00000036572
			ENSGALG00000009837
			ENSGALG00000037941
			ENSGALG00000015935
			ENSGALG00000008088
			ENSGALG00000016142
			ENSGALG00000037784
			ENSGALG00000030992
			ENSGALG00000035768
			ENSGALG00000041299
			ENSGALG00000009491
			ENSGALG00000003849
			ENSGALG00000009538
			ENSGALG00000017217
			ENSGALG00000015057
			ENSGALG00000039206
			ENSGALG00000043750
			ENSGALG00000045660
			ENSGALG00000036447
			ENSGALG00000028077
			ENSGALG00000037811
			ENSGALG00000022871
			ENSGALG00000044745
			ENSGALG00000035297
			ENSGALG00000041372
			ENSGALG00000028382
			ENSGALG00000044255
			ENSGALG00000046138
			ENSGALG00000040800
			ENSGALG00000012228
			ENSGALG00000040190
			ENSGALG00000041690
			ENSGALG00000035657
			ENSGALG00000030861
			ENSGALG00000007356
			ENSGALG00000046285
			ENSGALG00000026137
			ENSGALG00000036433
			ENSGALG00000032100
			ENSGALG00000031767
			ENSGALG00000039388
			ENSGALG00000044349
			ENSGALG00000037852
			ENSGALG00000015810
			ENSGALG00000001723
			ENSGALG00000042388
			ENSGALG00000004741
			ENSGALG00000010189
			ENSGALG00000019036
			ENSGALG00000008135
			ENSGALG00000005918
			ENSGALG00000026460
			ENSGALG00000042784
			ENSGALG00000014678
			ENSGALG00000007825
			ENSGALG00000010244
			ENSGALG00000023023
			ENSGALG00000035079
			ENSGALG00000034100
			ENSGALG00000006657
			ENSGALG00000025743
			ENSGALG00000013583
			ENSGALG00000014464
			ENSGALG00000006942
			ENSGALG00000036602
			ENSGALG00000007101
			ENSGALG00000025958
			ENSGALG00000009693
			ENSGALG00000011328
			ENSGALG00000018700
			ENSGALG00000001607
			ENSGALG00000001062
			ENSGALG00000032499
			ENSGALG00000005968
			ENSGALG00000029396
			ENSGALG00000005696
			ENSGALG00000003979
			ENSGALG00000013043
			ENSGALG00000006802
			ENSGALG00000033989
			ENSGALG00000033143
			ENSGALG00000030125
			ENSGALG00000029224
			ENSGALG00000038440
			ENSGALG00000013535
			ENSGALG00000030153
			ENSGALG00000032368
			ENSGALG00000045176
			ENSGALG00000031840
			ENSGALG00000017163
			ENSGALG00000044112
			ENSGALG00000045995
			ENSGALG00000015345
			ENSGALG00000036362
			ENSGALG00000011488
			ENSGALG00000011733
			ENSGALG00000031159
			ENSGALG00000031294
			ENSGALG00000039498
			ENSGALG00000043052
			ENSGALG00000007358
			ENSGALG00000045140
			ENSGALG00000030511
			ENSGALG00000034774
			ENSGALG00000026995
			ENSGALG00000027113
			ENSGALG00000025501
			ENSGALG00000039180
			ENSGALG00000031734
			ENSGALG00000010855
			ENSGALG00000031527
			ENSGALG00000032233
			ENSGALG00000035268
			ENSGALG00000043744
			ENSGALG00000043956
			ENSGALG00000011489
			ENSGALG00000002225
			ENSGALG00000001983
			ENSGALG00000031956
			ENSGALG00000004604
			ENSGALG00000043354
			ENSGALG00000033530
			ENSGALG00000031000
			ENSGALG00000007381
			ENSGALG00000017921
			ENSGALG00000035110
			ENSGALG00000031571
			ENSGALG00000040832
			ENSGALG00000030022
			ENSGALG00000013640
			ENSGALG00000000378
			ENSGALG00000017860
[truncated: 79 more rows]
