# Supplementary material for: Long Non-coding RNA and mRNA Profile of Liver Tissue During Four Developmental Stages in the Chicken
Source: Front Genet. 2020 Jun 16;11:574. doi: 10.3389/fgene.2020.00574 (PMC7309962; doi:10.3389/fgene.2020.00574)
Supplement: Supplementary file 2 [file Data_Sheet_1.ZIP › Supplementary files/Table S14_Functional enrichment of genes in co-expression network .xlsx]

## Sheet: Sheet1
Table S14. Functional categories of genes in co-expression network
Category	Term ID	Description	Log10 (Pvalue)	Enrichment	Count	Genes
GO Biological Processes	GO:0006753	nucleoside phosphate metabolic process	-19.6402	2.75237	100	ACAT1,ADA,ADCY1,ALDOB,APRT,ATIC,ATP5PB,ATP5MC1,ATP5MC3,ATP5ME,BST1,ENTPD2,COX5B,COX6A1,COX7A2,COX7C,DHODH,DUT,ACSL4,FXN,GPX1,HK3,HMGCL,HMGCR,HMGCS2,LDHB,ME1,MTHFD1,ND4L,ND6,NDUFA2,NDUFA4,NDUFA5,NDUFAB1,NDUFB2,NDUFB5,NDUFB6,NDUFB7,NDUFC2,NDUFS3,NDUFV1,NDUFS6,NME4,NPPA,NPR2,PDE9A,PDHA1,PPAT,SCD,SDHD,SHMT1,SNCA,TGFB1,TMSB4X,TPI1,UNG,UPP1,UQCRFS1,UQCRH,COX5A,VPS9D1,AGPAT2,NUDT5,ACSBG1,PGLS,SULT4A1,NO…
GO Biological Processes	GO:0009117	nucleotide metabolic process	-19.4379	2.75171	99	ACAT1,ADA,ADCY1,ALDOB,APRT,ATIC,ATP5PB,ATP5MC1,ATP5MC3,ATP5ME,BST1,COX5B,COX6A1,COX7A2,COX7C,DHODH,DUT,ACSL4,FXN,GPX1,HK3,HMGCL,HMGCR,HMGCS2,LDHB,ME1,MTHFD1,ND4L,ND6,NDUFA2,NDUFA4,NDUFA5,NDUFAB1,NDUFB2,NDUFB5,NDUFB6,NDUFB7,NDUFC2,NDUFS3,NDUFV1,NDUFS6,NME4,NPPA,NPR2,PDE9A,PDHA1,PPAT,SCD,SDHD,SHMT1,SNCA,TGFB1,TMSB4X,TPI1,UNG,UPP1,UQCRFS1,UQCRH,COX5A,VPS9D1,AGPAT2,NUDT5,ACSBG1,PGLS,SULT4A1,NOX1,DNAJ…
GO Biological Processes	GO:0072521	purine-containing compound metabolic process	-17.0865	2.76862	86	ACAT1,ADA,ADCY1,ALDOB,AOX1,APRT,ATIC,ATP5PB,ATP5MC1,ATP5MC3,ATP5ME,COX5B,COX6A1,COX7A2,COX7C,ACSL4,FXN,GPX1,HK3,HMGCL,HMGCR,HMGCS2,MTHFD1,ND4L,ND6,NDUFA2,NDUFA4,NDUFA5,NDUFAB1,NDUFB2,NDUFB5,NDUFB6,NDUFB7,NDUFC2,NDUFS3,NDUFV1,NDUFS6,NME4,NPPA,NPR2,PDE9A,PDHA1,PPAT,SCD,SDHD,SHMT1,SNCA,TGFB1,TMSB4X,TPI1,UQCRFS1,UQCRH,COX5A,VPS9D1,PEMT,NUDT5,ACSBG1,SULT4A1,DNAJC15,PIPOX,MPC1,ACSL5,DDIT4,ELOVL2,SDHAF2…
GO Biological Processes	GO:0006163	purine nucleotide metabolic process	-16.6901	2.80942	82	ACAT1,ADA,ADCY1,ALDOB,APRT,ATIC,ATP5PB,ATP5MC1,ATP5MC3,ATP5ME,COX5B,COX6A1,COX7A2,COX7C,ACSL4,FXN,GPX1,HK3,HMGCL,HMGCR,HMGCS2,MTHFD1,ND4L,ND6,NDUFA2,NDUFA4,NDUFA5,NDUFAB1,NDUFB2,NDUFB5,NDUFB6,NDUFB7,NDUFC2,NDUFS3,NDUFV1,NDUFS6,NME4,NPPA,NPR2,PDE9A,PDHA1,PPAT,SCD,SDHD,SNCA,TGFB1,TMSB4X,TPI1,UQCRFS1,UQCRH,COX5A,VPS9D1,NUDT5,ACSBG1,SULT4A1,DNAJC15,PIPOX,MPC1,ACSL5,DDIT4,ELOVL2,SDHAF2,ACSM5,MOCOS,PDP…
GO Biological Processes	GO:0009259	ribonucleotide metabolic process	-16.4732	2.82932	80	ACAT1,ADCY1,ALDOB,APRT,ATIC,ATP5PB,ATP5MC1,ATP5MC3,ATP5ME,COX5B,COX6A1,COX7A2,COX7C,DHODH,ACSL4,FXN,HK3,HMGCL,HMGCR,HMGCS2,ND4L,ND6,NDUFA2,NDUFA4,NDUFA5,NDUFAB1,NDUFB2,NDUFB5,NDUFB6,NDUFB7,NDUFC2,NDUFS3,NDUFV1,NDUFS6,NME4,NPPA,NPR2,PDE9A,PDHA1,PPAT,SCD,SDHD,SNCA,TGFB1,TMSB4X,TPI1,UPP1,UQCRFS1,UQCRH,COX5A,VPS9D1,NUDT5,ACSBG1,SULT4A1,DNAJC15,PIPOX,MPC1,ACSL5,DDIT4,ELOVL2,SDHAF2,ACSM5,MOCOS,PDPR,ACS…
GO Biological Processes	GO:0009150	purine ribonucleotide metabolic process	-16.12	2.83479	78	ACAT1,ADCY1,ALDOB,APRT,ATIC,ATP5PB,ATP5MC1,ATP5MC3,ATP5ME,COX5B,COX6A1,COX7A2,COX7C,ACSL4,FXN,HK3,HMGCL,HMGCR,HMGCS2,ND4L,ND6,NDUFA2,NDUFA4,NDUFA5,NDUFAB1,NDUFB2,NDUFB5,NDUFB6,NDUFB7,NDUFC2,NDUFS3,NDUFV1,NDUFS6,NME4,NPPA,NPR2,PDE9A,PDHA1,PPAT,SCD,SDHD,SNCA,TGFB1,TMSB4X,TPI1,UQCRFS1,UQCRH,COX5A,VPS9D1,NUDT5,ACSBG1,SULT4A1,DNAJC15,PIPOX,MPC1,ACSL5,DDIT4,ELOVL2,SDHAF2,ACSM5,MOCOS,PDPR,ACSS2,MCCC2,PA…
GO Biological Processes	GO:0019693	ribose phosphate metabolic process	-16.0863	2.76556	81	ACAT1,ADCY1,ALDOB,APRT,ATIC,ATP5PB,ATP5MC1,ATP5MC3,ATP5ME,COX5B,COX6A1,COX7A2,COX7C,DHODH,ACSL4,FXN,HK3,HMGCL,HMGCR,HMGCS2,ND4L,ND6,NDUFA2,NDUFA4,NDUFA5,NDUFAB1,NDUFB2,NDUFB5,NDUFB6,NDUFB7,NDUFC2,NDUFS3,NDUFV1,NDUFS6,NME4,NPPA,NPR2,PDE9A,PDHA1,PPAT,SCD,SDHD,SNCA,TGFB1,TMSB4X,TPI1,UPP1,UQCRFS1,UQCRH,COX5A,VPS9D1,NUDT5,ACSBG1,PGLS,SULT4A1,DNAJC15,PIPOX,MPC1,ACSL5,DDIT4,ELOVL2,SDHAF2,ACSM5,MOCOS,PDP…
GO Biological Processes	GO:0006119	oxidative phosphorylation	-12.6379	4.49129	33	ATP5PB,ATP5MC1,ATP5MC3,ATP5ME,COX5B,COX6A1,COX7A2,COX7C,FXN,ND4L,ND6,NDUFA2,NDUFA4,NDUFA5,NDUFAB1,NDUFB2,NDUFB5,NDUFB6,NDUFB7,NDUFC2,NDUFS3,NDUFV1,NDUFS6,SDHD,SNCA,UQCRFS1,UQCRH,COX5A,DNAJC15,SDHAF2,SLC25A33,ATPSCKMT,CHCHD10
GO Biological Processes	GO:0022900	electron transport chain	-10.8203	3.71348	35	AOX1,COX5B,COX6A1,COX7A2,COX7C,CYB5A,CYP1A2,CYP19A1,GLDC,ME1,ND4L,ND6,NDUFA2,NDUFA4,NDUFA5,NDUFAB1,NDUFB2,NDUFB5,NDUFB6,NDUFB7,NDUFC2,NDUFS3,NDUFV1,NDUFS6,SDHD,SNCA,SRD5A1,UQCRFS1,UQCRH,DHRS3,COX5A,AKR1A1,DNAJC15,NOX4,SDHAF2
GO Biological Processes	GO:0006091	generation of precursor metabolites and energy	-10.5261	2.43867	65	ACAT1,ACOX1,ALDOB,AOX1,ATP5PB,ATP5MC1,ATP5MC3,ATP5ME,AVPR1A,COX5B,COX6A1,COX7A2,COX7C,CYB5A,CYP1A2,CYP19A1,FXN,GLDC,HK3,HMGCL,HMGCS2,LEPR,ME1,MT3,ND4L,ND6,NDUFA2,NDUFA4,NDUFA5,NDUFAB1,NDUFB2,NDUFB5,NDUFB6,NDUFB7,NDUFC2,NDUFS3,NDUFV1,NDUFS6,PDHA1,PHKA2,POMC,PPP1R3C,SDHD,SNCA,SRD5A1,TPI1,UGP2,UQCRFS1,UQCRH,PER2,DHRS3,COX5A,AKR1A1,DNAJC15,NOX4,DDIT4,NKX1-1,SDHAF2,ACSS2,HKDC1,COQ10B,SLC25A33,SLC25A25…
GO Biological Processes	GO:0009123	nucleoside monophosphate metabolic process	-10.3078	2.72924	52	ADA,ALDOB,APRT,ATIC,ATP5PB,ATP5MC1,ATP5MC3,ATP5ME,COX5B,COX6A1,COX7A2,COX7C,DHODH,DUT,FXN,HK3,ND4L,ND6,NDUFA2,NDUFA4,NDUFA5,NDUFAB1,NDUFB2,NDUFB5,NDUFB6,NDUFB7,NDUFC2,NDUFS3,NDUFV1,NDUFS6,PPAT,SDHD,SHMT1,SNCA,TGFB1,TMSB4X,TPI1,UPP1,UQCRFS1,UQCRH,COX5A,VPS9D1,NUDT5,DNAJC15,DDIT4,SDHAF2,HKDC1,SLC25A33,SLC25A25,ATPSCKMT,LRGUK,CHCHD10
GO Biological Processes	GO:0009161	ribonucleoside monophosphate metabolic process	-10.2225	2.7795	50	ADA,ALDOB,APRT,ATIC,ATP5PB,ATP5MC1,ATP5MC3,ATP5ME,COX5B,COX6A1,COX7A2,COX7C,DHODH,FXN,HK3,ND4L,ND6,NDUFA2,NDUFA4,NDUFA5,NDUFAB1,NDUFB2,NDUFB5,NDUFB6,NDUFB7,NDUFC2,NDUFS3,NDUFV1,NDUFS6,PPAT,SDHD,SNCA,TGFB1,TMSB4X,TPI1,UPP1,UQCRFS1,UQCRH,COX5A,VPS9D1,NUDT5,DNAJC15,DDIT4,SDHAF2,HKDC1,SLC25A33,SLC25A25,ATPSCKMT,LRGUK,CHCHD10
GO Biological Processes	GO:0042775	mitochondrial ATP synthesis coupled electron transport	-10.187	4.88276	24	COX5B,COX6A1,COX7C,ND4L,ND6,NDUFA2,NDUFA4,NDUFA5,NDUFAB1,NDUFB2,NDUFB5,NDUFB6,NDUFB7,NDUFC2,NDUFS3,NDUFV1,NDUFS6,SDHD,SNCA,UQCRFS1,UQCRH,COX5A,DNAJC15,SDHAF2
GO Biological Processes	GO:0042773	ATP synthesis coupled electron transport	-10.0861	4.83293	24	COX5B,COX6A1,COX7C,ND4L,ND6,NDUFA2,NDUFA4,NDUFA5,NDUFAB1,NDUFB2,NDUFB5,NDUFB6,NDUFB7,NDUFC2,NDUFS3,NDUFV1,NDUFS6,SDHD,SNCA,UQCRFS1,UQCRH,COX5A,DNAJC15,SDHAF2
GO Biological Processes	GO:0009167	purine ribonucleoside monophosphate metabolic process	-9.8305	2.77787	48	ADA,ALDOB,APRT,ATIC,ATP5PB,ATP5MC1,ATP5MC3,ATP5ME,COX5B,COX6A1,COX7A2,COX7C,FXN,HK3,ND4L,ND6,NDUFA2,NDUFA4,NDUFA5,NDUFAB1,NDUFB2,NDUFB5,NDUFB6,NDUFB7,NDUFC2,NDUFS3,NDUFV1,NDUFS6,PPAT,SDHD,SNCA,TGFB1,TMSB4X,TPI1,UQCRFS1,UQCRH,COX5A,VPS9D1,NUDT5,DNAJC15,DDIT4,SDHAF2,HKDC1,SLC25A33,SLC25A25,ATPSCKMT,LRGUK,CHCHD10
GO Biological Processes	GO:0009126	purine nucleoside monophosphate metabolic process	-9.78615	2.76975	48	ADA,ALDOB,APRT,ATIC,ATP5PB,ATP5MC1,ATP5MC3,ATP5ME,COX5B,COX6A1,COX7A2,COX7C,FXN,HK3,ND4L,ND6,NDUFA2,NDUFA4,NDUFA5,NDUFAB1,NDUFB2,NDUFB5,NDUFB6,NDUFB7,NDUFC2,NDUFS3,NDUFV1,NDUFS6,PPAT,SDHD,SNCA,TGFB1,TMSB4X,TPI1,UQCRFS1,UQCRH,COX5A,VPS9D1,NUDT5,DNAJC15,DDIT4,SDHAF2,HKDC1,SLC25A33,SLC25A25,ATPSCKMT,LRGUK,CHCHD10
GO Biological Processes	GO:0009141	nucleoside triphosphate metabolic process	-8.94104	2.61673	48	ADA,ALDOB,ATP5PB,ATP5MC1,ATP5MC3,ATP5ME,COX5B,COX6A1,COX7A2,COX7C,DUT,FXN,HK3,ND4L,ND6,NDUFA2,NDUFA4,NDUFA5,NDUFAB1,NDUFB2,NDUFB5,NDUFB6,NDUFB7,NDUFC2,NDUFS3,NDUFV1,NDUFS6,NME4,SDHD,SNCA,TGFB1,TMSB4X,TPI1,UQCRFS1,UQCRH,COX5A,VPS9D1,NUDT5,DNAJC15,RRM2B,DDIT4,SDHAF2,MOCOS,HKDC1,SLC25A33,SLC25A25,ATPSCKMT,CHCHD10
GO Biological Processes	GO:0046034	ATP metabolic process	-8.89614	2.78224	43	ALDOB,ATP5PB,ATP5MC1,ATP5MC3,ATP5ME,COX5B,COX6A1,COX7A2,COX7C,FXN,HK3,ND4L,ND6,NDUFA2,NDUFA4,NDUFA5,NDUFAB1,NDUFB2,NDUFB5,NDUFB6,NDUFB7,NDUFC2,NDUFS3,NDUFV1,NDUFS6,SDHD,SNCA,TGFB1,TMSB4X,TPI1,UQCRFS1,UQCRH,COX5A,VPS9D1,NUDT5,DNAJC15,DDIT4,SDHAF2,HKDC1,SLC25A33,SLC25A25,ATPSCKMT,CHCHD10
GO Biological Processes	GO:0009144	purine nucleoside triphosphate metabolic process	-8.79637	2.65434	46	ADA,ALDOB,ATP5PB,ATP5MC1,ATP5MC3,ATP5ME,COX5B,COX6A1,COX7A2,COX7C,FXN,HK3,ND4L,ND6,NDUFA2,NDUFA4,NDUFA5,NDUFAB1,NDUFB2,NDUFB5,NDUFB6,NDUFB7,NDUFC2,NDUFS3,NDUFV1,NDUFS6,NME4,SDHD,SNCA,TGFB1,TMSB4X,TPI1,UQCRFS1,UQCRH,COX5A,VPS9D1,NUDT5,DNAJC15,DDIT4,SDHAF2,MOCOS,HKDC1,SLC25A33,SLC25A25,ATPSCKMT,CHCHD10
GO Biological Processes	GO:0009205	purine ribonucleoside triphosphate metabolic process	-8.60146	2.6509	45	ALDOB,ATP5PB,ATP5MC1,ATP5MC3,ATP5ME,COX5B,COX6A1,COX7A2,COX7C,FXN,HK3,ND4L,ND6,NDUFA2,NDUFA4,NDUFA5,NDUFAB1,NDUFB2,NDUFB5,NDUFB6,NDUFB7,NDUFC2,NDUFS3,NDUFV1,NDUFS6,NME4,SDHD,SNCA,TGFB1,TMSB4X,TPI1,UQCRFS1,UQCRH,COX5A,VPS9D1,NUDT5,DNAJC15,DDIT4,SDHAF2,MOCOS,HKDC1,SLC25A33,SLC25A25,ATPSCKMT,CHCHD10
GO Biological Processes	GO:0022904	respiratory electron transport chain	-8.40715	4.0481	24	COX5B,COX6A1,COX7C,ND4L,ND6,NDUFA2,NDUFA4,NDUFA5,NDUFAB1,NDUFB2,NDUFB5,NDUFB6,NDUFB7,NDUFC2,NDUFS3,NDUFV1,NDUFS6,SDHD,SNCA,UQCRFS1,UQCRH,COX5A,DNAJC15,SDHAF2
GO Biological Processes	GO:0009199	ribonucleoside triphosphate metabolic process	-8.35771	2.60426	45	ALDOB,ATP5PB,ATP5MC1,ATP5MC3,ATP5ME,COX5B,COX6A1,COX7A2,COX7C,FXN,HK3,ND4L,ND6,NDUFA2,NDUFA4,NDUFA5,NDUFAB1,NDUFB2,NDUFB5,NDUFB6,NDUFB7,NDUFC2,NDUFS3,NDUFV1,NDUFS6,NME4,SDHD,SNCA,TGFB1,TMSB4X,TPI1,UQCRFS1,UQCRH,COX5A,VPS9D1,NUDT5,DNAJC15,DDIT4,SDHAF2,MOCOS,HKDC1,SLC25A33,SLC25A25,ATPSCKMT,CHCHD10
GO Biological Processes	GO:0006120	mitochondrial electron transport, NADH to ubiquinone	-8.10559	5.74094	16	ND4L,ND6,NDUFA2,NDUFA4,NDUFA5,NDUFAB1,NDUFB2,NDUFB5,NDUFB6,NDUFB7,NDUFC2,NDUFS3,NDUFV1,NDUFS6,SNCA,DNAJC15
GO Biological Processes	GO:0033108	mitochondrial respiratory chain complex assembly	-7.23528	4.11135	20	ND6,NDUFA2,NDUFA5,NDUFAB1,NDUFB2,NDUFB5,NDUFB6,NDUFB7,NDUFC2,NDUFS3,NDUFV1,NDUFS6,ACAD9,SDHAF2,FOXRED1,SLC25A33,COX14,COX19,NDUFAF8,SMIM20
GO Biological Processes	GO:0045333	cellular respiration	-6.81354	2.96528	29	COX5B,COX6A1,COX7C,CYP1A2,FXN,ND4L,ND6,NDUFA2,NDUFA4,NDUFA5,NDUFAB1,NDUFB2,NDUFB5,NDUFB6,NDUFB7,NDUFC2,NDUFS3,NDUFV1,NDUFS6,PDHA1,SDHD,SNCA,UQCRFS1,UQCRH,COX5A,DNAJC15,SDHAF2,COQ10B,SLC25A25
GO Biological Processes	GO:0015980	energy derivation by oxidation of organic compounds	-6.34732	2.49278	36	COX5B,COX6A1,COX7C,CYP1A2,FXN,LEPR,MT3,ND4L,ND6,NDUFA2,NDUFA4,NDUFA5,NDUFAB1,NDUFB2,NDUFB5,NDUFB6,NDUFB7,NDUFC2,NDUFS3,NDUFV1,NDUFS6,PDHA1,PHKA2,POMC,PPP1R3C,SDHD,SNCA,UGP2,UQCRFS1,UQCRH,PER2,COX5A,DNAJC15,SDHAF2,COQ10B,SLC25A25
GO Biological Processes	GO:0010257	NADH dehydrogenase complex assembly	-6.28016	4.62527	15	ND6,NDUFA2,NDUFA5,NDUFAB1,NDUFB2,NDUFB5,NDUFB6,NDUFB7,NDUFC2,NDUFS3,NDUFV1,NDUFS6,ACAD9,FOXRED1,NDUFAF8
GO Biological Processes	GO:0032981	mitochondrial respiratory chain complex I assembly	-6.28016	4.62527	15	ND6,NDUFA2,NDUFA5,NDUFAB1,NDUFB2,NDUFB5,NDUFB6,NDUFB7,NDUFC2,NDUFS3,NDUFV1,NDUFS6,ACAD9,FOXRED1,NDUFAF8
GO Biological Processes	GO:0007005	mitochondrion organization	-5.3341	1.93257	52	SLC25A5,ATP5PB,ATP5MC1,ATP5MC3,ATP5ME,BAK1,BIK,COX7A2,DHODH,E2F1,FXN,GPX1,HMGCL,MPV17,ND6,MX1,NDUFA2,NDUFA5,NDUFAB1,NDUFB2,NDUFB5,NDUFB6,NDUFB7,NDUFC2,NDUFS3,NDUFV1,NDUFS6,SNCA,SREBF1,PDCD5,HAX1,PITRM1,ATG14,TIMM13,ACAD9,DNAJC15,RRM2B,SDHAF2,FOXRED1,ATG9A,SLC25A33,MIGA2,COX14,COX19,THEM4,ROMO1,FMC1,BHLHA15,NDUFAF8,ATG9B,SMIM20,CHCHD10
GO Biological Processes	GO:1901615	organic hydroxy compound metabolic process	-17.5657	2.95095	80	ACAA1,ALDH3A2,APOA1,APOA4,APOB,CHKA,CHRNB2,CRYM,CYP1A1,CYP1A2,CYP7A1,CYP19A1,CYP51A1,DHCR7,DHCR24,DHFR,DIO1,FDFT1,FDPS,GCH1,GNB3,GPR37,HMGCR,HMGCS2,HSD17B3,IL1B,INPPL1,INSIG1,ITPKB,LCAT,LDHB,LEPR,MAOA,MT3,MSMO1,SCD,SNCA,SOD1,SORD,SPR,SQLE,SRD5A1,SREBF1,STAR,TPI1,TTPA,FGF23,PER2,DHRS3,SNCAIP,SNX17,FGF19,AKR1A1,DHRS4,SCAP,PLCH1,AMACR,SLC7A11,ANGPTL3,DUOX2,NSDHL,RDH11,IP6K2,HSD17B7,COQ3,WNT4,RETSAT,…
GO Biological Processes	GO:0006066	alcohol metabolic process	-14.6784	3.19872	59	ALDH3A2,APOA1,APOA4,APOB,CHKA,CYP1A1,CYP1A2,CYP7A1,CYP51A1,DHCR7,DHCR24,DHFR,FDFT1,FDPS,GCH1,GNB3,HMGCR,HMGCS2,IL1B,INPPL1,INSIG1,ITPKB,LCAT,LEPR,MT3,MSMO1,SCD,SNCA,SOD1,SORD,SPR,SQLE,SREBF1,STAR,TPI1,DHRS3,SNX17,AKR1A1,DHRS4,SCAP,PLCH1,ANGPTL3,NSDHL,RDH11,IP6K2,HSD17B7,COQ3,WNT4,RETSAT,CLN6,PECR,ACSS2,DISP3,GPAM,PCBD2,DGAT2,PLCD4,MOGAT1,PLPP6
GO Biological Processes	GO:0008202	steroid metabolic process	-14.1926	3.27914	55	ACAA1,ACAT1,NR0B1,APOA1,APOA4,APOB,CYP1A1,CYP1A2,CYP7A1,CYP17A1,CYP19A1,CYP51A1,DHCR7,DHCR24,FDFT1,FDPS,GNB3,HMGCR,HMGCS2,HSD17B1,HSD17B3,IL1B,INSIG1,LCAT,LEPR,MT3,PRLR,RORC,MSMO1,SCD,SOD1,SQLE,SRD5A1,SREBF1,STAR,FGF23,SNX17,FGF19,DHRS4,SCAP,AMACR,SULT4A1,ANGPTL3,NSDHL,HSD17B7,WWOX,WNT4,CLN6,DISP3,GPAM,DGAT2,STARD4,CYP4V2,PLPP6,SDR42E2
GO Biological Processes	GO:0016125	sterol metabolic process	-11.6069	4.042	34	APOA1,APOA4,APOB,CYP7A1,CYP19A1,CYP51A1,DHCR7,DHCR24,FDFT1,FDPS,GNB3,HMGCR,HMGCS2,INSIG1,LCAT,LEPR,MT3,MSMO1,SCD,SOD1,SQLE,SREBF1,STAR,SNX17,SCAP,ANGPTL3,NSDHL,HSD17B7,CLN6,DISP3,GPAM,DGAT2,CYP4V2,PLPP6
GO Biological Processes	GO:0008203	cholesterol metabolic process	-11.4643	4.21002	32	APOA1,APOA4,APOB,CYP7A1,CYP51A1,DHCR7,DHCR24,FDFT1,FDPS,GNB3,HMGCR,HMGCS2,INSIG1,LCAT,LEPR,MT3,MSMO1,SCD,SOD1,SQLE,SREBF1,STAR,SNX17,SCAP,ANGPTL3,NSDHL,HSD17B7,CLN6,DISP3,GPAM,DGAT2,PLPP6
GO Biological Processes	GO:1902652	secondary alcohol metabolic process	-11.0611	4.07421	32	APOA1,APOA4,APOB,CYP7A1,CYP51A1,DHCR7,DHCR24,FDFT1,FDPS,GNB3,HMGCR,HMGCS2,INSIG1,LCAT,LEPR,MT3,MSMO1,SCD,SOD1,SQLE,SREBF1,STAR,SNX17,SCAP,ANGPTL3,NSDHL,HSD17B7,CLN6,DISP3,GPAM,DGAT2,PLPP6
GO Biological Processes	GO:0006695	cholesterol biosynthetic process	-10.9821	5.78878	22	APOA1,APOA4,APOB,CYP7A1,CYP51A1,DHCR7,DHCR24,FDFT1,FDPS,HMGCR,HMGCS2,INSIG1,MSMO1,SCD,SOD1,SQLE,SREBF1,SCAP,NSDHL,HSD17B7,GPAM,PLPP6
GO Biological Processes	GO:1902653	secondary alcohol biosynthetic process	-10.8548	5.71261	22	APOA1,APOA4,APOB,CYP7A1,CYP51A1,DHCR7,DHCR24,FDFT1,FDPS,HMGCR,HMGCS2,INSIG1,MSMO1,SCD,SOD1,SQLE,SREBF1,SCAP,NSDHL,HSD17B7,GPAM,PLPP6
GO Biological Processes	GO:0006694	steroid biosynthetic process	-10.7925	3.6247	36	NR0B1,APOA1,APOA4,APOB,CYP7A1,CYP17A1,CYP19A1,CYP51A1,DHCR7,DHCR24,FDFT1,FDPS,HMGCR,HMGCS2,HSD17B1,HSD17B3,IL1B,INSIG1,PRLR,MSMO1,SCD,SOD1,SQLE,SRD5A1,SREBF1,STAR,FGF19,SCAP,AMACR,NSDHL,HSD17B7,WNT4,GPAM,STARD4,PLPP6,SDR42E2
GO Biological Processes	GO:0046165	alcohol biosynthetic process	-10.2666	3.72136	33	APOA1,APOA4,APOB,CYP7A1,CYP51A1,DHCR7,DHCR24,DHFR,FDFT1,FDPS,GCH1,HMGCR,HMGCS2,IL1B,INSIG1,ITPKB,MSMO1,SCD,SNCA,SOD1,SPR,SQLE,SREBF1,SCAP,PLCH1,NSDHL,IP6K2,HSD17B7,WNT4,GPAM,PCBD2,PLCD4,PLPP6
GO Biological Processes	GO:0016126	sterol biosynthetic process	-10.2513	5.35998	22	APOA1,APOA4,APOB,CYP7A1,CYP51A1,DHCR7,DHCR24,FDFT1,FDPS,HMGCR,HMGCS2,INSIG1,MSMO1,SCD,SOD1,SQLE,SREBF1,SCAP,NSDHL,HSD17B7,GPAM,PLPP6
GO Biological Processes	GO:1901617	organic hydroxy compound biosynthetic process	-9.99589	3.05848	42	APOA1,APOA4,APOB,CYP7A1,CYP19A1,CYP51A1,DHCR7,DHCR24,DHFR,FDFT1,FDPS,GCH1,GPR37,HMGCR,HMGCS2,HSD17B3,IL1B,INSIG1,ITPKB,MSMO1,SCD,SNCA,SOD1,SPR,SQLE,SREBF1,STAR,PER2,FGF19,SCAP,PLCH1,AMACR,SLC7A11,NSDHL,IP6K2,HSD17B7,WNT4,GPAM,PCBD2,PLCD4,STARD4,PLPP6
GO Biological Processes	GO:0019218	regulation of steroid metabolic process	-7.8827	3.81958	24	APOA1,APOA4,APOB,CYP7A1,CYP51A1,DHCR7,FDFT1,FDPS,GNB3,HMGCR,IL1B,INSIG1,RORC,SCD,SOD1,SQLE,SREBF1,STAR,FGF19,SCAP,WNT4,GPAM,DGAT2,STARD4
GO Biological Processes	GO:0050810	regulation of steroid biosynthetic process	-6.6112	3.9469	19	APOB,CYP7A1,CYP51A1,DHCR7,FDFT1,FDPS,HMGCR,IL1B,INSIG1,SCD,SOD1,SQLE,SREBF1,STAR,FGF19,SCAP,WNT4,GPAM,STARD4
GO Biological Processes	GO:0090181	regulation of cholesterol metabolic process	-6.37544	4.69869	15	APOB,CYP7A1,CYP51A1,DHCR7,FDFT1,FDPS,GNB3,HMGCR,SCD,SOD1,SQLE,SREBF1,SCAP,GPAM,DGAT2
GO Biological Processes	GO:0045540	regulation of cholesterol biosynthetic process	-6.07745	5.13096	13	APOB,CYP7A1,CYP51A1,DHCR7,FDFT1,FDPS,HMGCR,SCD,SOD1,SQLE,SREBF1,SCAP,GPAM
GO Biological Processes	GO:0106118	regulation of sterol biosynthetic process	-6.07745	5.13096	13	APOB,CYP7A1,CYP51A1,DHCR7,FDFT1,FDPS,HMGCR,SCD,SOD1,SQLE,SREBF1,SCAP,GPAM
GO Biological Processes	GO:1902930	regulation of alcohol biosynthetic process	-5.59304	3.89817	16	APOB,CYP7A1,CYP51A1,DHCR7,FDFT1,FDPS,HMGCR,IL1B,SCD,SNCA,SOD1,SQLE,SREBF1,SCAP,WNT4,GPAM
GO Biological Processes	GO:0008610	lipid biosynthetic process	-16.5497	2.59224	93	NR0B1,ALDH3A2,APOA1,APOA4,APOB,APOC3,AVPR1A,BMX,CHKA,CYP1A1,CYP1A2,CYP7A1,CYP17A1,CYP19A1,CYP51A1,DHCR7,DHCR24,FABP3,ACSL4,FDFT1,FDPS,HMGCR,HMGCS2,HSD17B1,HSD17B3,HTR2C,CCN1,IL1B,INPPL1,INSIG1,LCAT,LPL,LTC4S,NDUFAB1,PIGC,PIK3R1,PRLR,MSMO1,SCD,ST3GAL2,SOD1,SQLE,SRD5A1,SREBF1,STAR,RGN,FGF19,PEMT,PIBF1,AGPAT2,CERS1,SCAP,LPIN1,AMACR,PISD,DECR2,NSDHL,HSD17B7,WNT4,ELOVL2,ACSM5,TMEM38B,SMPD3,PIGV,PECR,A…
GO Biological Processes	GO:0006644	phospholipid metabolic process	-8.1844	2.38096	52	APOA1,APOA4,BMX,CHKA,FABP3,FDFT1,FDPS,GNB3,HADHA,HADHB,HMGCS2,HTR2C,INPPL1,LCAT,LPL,PIGC,PIK3R1,CCL21,SNCA,TGFB1,PLPPR4,PEMT,AGPAT2,ATG14,LPIN1,PISD,ANGPTL3,IP6K2,TMEM38B,SMPD3,PIP4P2,PIGV,CHPT1,PLAAT1,ABHD6,GPAM,ETNPPL,PLPPR3,PNPLA3,PLA2G12A,FAR1,GPAT3,PLCD4,PIGY,PIK3IP1,PTPMT1,PHOSPHO1,PLPPR5,ABHD3,ENPP7,SERINC4,PYURF
GO Biological Processes	GO:0046486	glycerolipid metabolic process	-7.48285	2.33572	49	APOA1,APOA4,APOB,APOC3,BMX,DAGLA,CHKA,FABP3,FABP7,ACSL4,GNB3,GPX1,HADHA,HADHB,HTR2C,INPPL1,INSIG1,LCAT,LPL,PIGC,PIK3R1,SLC22A4,SREBF1,RGN,PEMT,AGPAT2,ATG14,LPIN1,PISD,IP6K2,PIP4P2,PIGV,CHPT1,PLAAT1,ABHD6,GPAM,ETNPPL,PNPLA3,PLA2G12A,FAR1,DGAT2,GPAT3,PLCD4,PIGY,PTPMT1,MOGAT1,PHOSPHO1,ABHD3,PYURF
GO Biological Processes	GO:0045017	glycerolipid biosynthetic process	-5.8033	2.51595	32	APOA1,BMX,CHKA,FABP3,ACSL4,HTR2C,INPPL1,LCAT,LPL,PIGC,PIK3R1,SREBF1,RGN,PEMT,AGPAT2,LPIN1,PISD,PIGV,CHPT1,GPAM,ETNPPL,PNPLA3,PLA2G12A,FAR1,DGAT2,GPAT3,PIGY,PTPMT1,MOGAT1,PHOSPHO1,ABHD3,PYURF
GO Biological Processes	GO:0008654	phospholipid biosynthetic process	-4.62079	2.27706	30	APOA1,BMX,CHKA,FABP3,FDPS,HMGCS2,HTR2C,INPPL1,LCAT,PIGC,PIK3R1,PEMT,AGPAT2,LPIN1,PISD,TMEM38B,PIGV,CHPT1,GPAM,ETNPPL,PNPLA3,PLA2G12A,FAR1,GPAT3,PIGY,PTPMT1,PHOSPHO1,ABHD3,SERINC4,PYURF
GO Biological Processes	GO:0006650	glycerophospholipid metabolic process	-4.42642	2.10336	34	APOA1,APOA4,BMX,CHKA,FABP3,HADHA,HADHB,HTR2C,INPPL1,LCAT,PIGC,PIK3R1,PEMT,AGPAT2,LPIN1,PISD,IP6K2,PIP4P2,PIGV,CHPT1,PLAAT1,ABHD6,GPAM,ETNPPL,PNPLA3,PLA2G12A,FAR1,GPAT3,PLCD4,PIGY,PTPMT1,PHOSPHO1,ABHD3,PYURF
GO Biological Processes	GO:0046474	glycerophospholipid biosynthetic process	-4.36593	2.3645	26	APOA1,BMX,CHKA,FABP3,HTR2C,INPPL1,LCAT,PIGC,PIK3R1,PEMT,AGPAT2,LPIN1,PISD,PIGV,CHPT1,GPAM,ETNPPL,PNPLA3,PLA2G12A,FAR1,GPAT3,PIGY,PTPMT1,PHOSPHO1,ABHD3,PYURF
GO Biological Processes	GO:0097164	ammonium ion metabolic process	-4.27947	2.38339	25	APOA1,APOA4,CHKA,CHRNB2,SARDH,FABP3,GCH1,GPR37,LCAT,MAOA,SHMT1,SLC22A4,SNCA,SRD5A1,SNCAIP,AKR1A1,PEMT,LPIN1,SMPD3,CHPT1,PLAAT1,PLA2G12A,PHOSPHO1,ABHD3,ENPP7
GO Biological Processes	GO:0006656	phosphatidylcholine biosynthetic process	-4.03669	4.67396	9	APOA1,CHKA,FABP3,LCAT,PEMT,LPIN1,CHPT1,PHOSPHO1,ABHD3
GO Biological Processes	GO:0006646	phosphatidylethanolamine biosynthetic process	-3.18751	6.57816	5	CHKA,LPIN1,PISD,ETNPPL,PHOSPHO1
GO Biological Processes	GO:0046337	phosphatidylethanolamine metabolic process	-3.09608	5.14812	6	CHKA,LPIN1,PISD,PLAAT1,ETNPPL,PHOSPHO1
GO Biological Processes	GO:0046470	phosphatidylcholine metabolic process	-3.02635	2.85318	12	APOA1,APOA4,CHKA,FABP3,LCAT,PEMT,LPIN1,CHPT1,PLAAT1,PLA2G12A,PHOSPHO1,ABHD3
GO Biological Processes	GO:0051186	cofactor metabolic process	-14.9742	2.64651	81	ACAT1,ALAS2,ALDOB,APOA4,ATIC,BST1,CYB5A,CYP1A1,CYP1A2,DHFR,ACSL4,FOLR1,FPGS,FXN,GCH1,GGT7,GPX1,GSTA3,GSTM2,HBZ,HK3,HMGCL,HMGCR,HMGCS2,LDHB,ME1,MT3,MTHFD1,MTHFR,MTR,PDHA1,SCD,SHMT1,SLC19A1,SNCA,SOD1,SPR,TPI1,SLC5A6,RGN,AKR1A1,PEMT,CTRC,ACSBG1,SLC7A11,PGLS,NOX1,DUOX2,COQ4,PIPOX,CD320,MPC1,ACSL5,COQ3,DDIT4,ELOVL2,ACSM5,MOCOS,PDPR,ACSS2,MCCC2,CHAC1,PANK3,L2HGDH,SCD5,HKDC1,COQ10B,ACSBG2,AMN,PCBD2,FAR1…
GO Biological Processes	GO:0006732	coenzyme metabolic process	-13.1169	2.92363	60	ACAT1,ALDOB,ATIC,BST1,CYB5A,DHFR,ACSL4,FOLR1,FPGS,GCH1,HK3,HMGCL,HMGCR,HMGCS2,LDHB,ME1,MTHFD1,MTHFR,PDHA1,SCD,SHMT1,SLC19A1,SNCA,SPR,TPI1,SLC5A6,RGN,AKR1A1,PEMT,ACSBG1,PGLS,NOX1,COQ4,PIPOX,MPC1,ACSL5,COQ3,DDIT4,ELOVL2,ACSM5,MOCOS,PDPR,ACSS2,MCCC2,PANK3,SCD5,HKDC1,COQ10B,ACSBG2,PCBD2,FAR1,MRI1,DGAT2,NAPRT,SLC46A1,THEM4,AFMID,ACMSD,PPTC7,MTHFD2L
GO Biological Processes	GO:0006790	sulfur compound metabolic process	-10.4822	2.75858	52	ACAT1,AGXT,CDO1,SLC25A10,ACSL4,FMOD,FXN,GGT7,GPX1,GSTA3,GSTM2,HMGCL,HMGCS2,CHST6,MTHFD1,MTHFR,MTR,PDHA1,SCD,ST3GAL1,ST3GAL2,SNCA,SOD1,SUOX,SLC5A6,MICAL2,AKR1A1,PEMT,SLC19A2,ACSBG1,SLC7A11,SULT4A1,NOX4,PIPOX,MPC1,ACSL5,ELOVL2,ACSM5,PDPR,ACSS2,CHST7,MCCC2,PCYOX1L,CHAC1,SCD5,ACSBG2,FAR1,MRI1,DGAT2,ABHD14B,THEM4,MTHFD2L
GO Biological Processes	GO:0051188	cofactor biosynthetic process	-8.98069	2.72408	45	ACAT1,ALAS2,ALDOB,ATIC,CYP1A1,CYP1A2,DHFR,ACSL4,FPGS,FXN,GCH1,GGT7,HK3,MTHFD1,PDHA1,SCD,SNCA,SOD1,SPR,TPI1,RGN,AKR1A1,ACSBG1,SLC7A11,DUOX2,COQ4,MPC1,ACSL5,COQ3,DDIT4,ELOVL2,MOCOS,PDPR,ACSS2,CHAC1,PANK3,SCD5,HKDC1,COQ10B,ACSBG2,PCBD2,NAPRT,AFMID,ACMSD,PPTC7
GO Biological Processes	GO:0033865	nucleoside bisphosphate metabolic process	-8.0881	3.66497	26	ACAT1,ACSL4,HMGCL,HMGCR,HMGCS2,PDHA1,SCD,SNCA,ACSBG1,SULT4A1,PIPOX,MPC1,ACSL5,ELOVL2,ACSM5,PDPR,ACSS2,MCCC2,PANK3,SCD5,ACSBG2,FAR1,DGAT2,ABHD14B,THEM4,HDDC3
GO Biological Processes	GO:0033875	ribonucleoside bisphosphate metabolic process	-8.0881	3.66497	26	ACAT1,ACSL4,HMGCL,HMGCR,HMGCS2,PDHA1,SCD,SNCA,ACSBG1,SULT4A1,PIPOX,MPC1,ACSL5,ELOVL2,ACSM5,PDPR,ACSS2,MCCC2,PANK3,SCD5,ACSBG2,FAR1,DGAT2,ABHD14B,THEM4,HDDC3
GO Biological Processes	GO:0034032	purine nucleoside bisphosphate metabolic process	-8.0881	3.66497	26	ACAT1,ACSL4,HMGCL,HMGCR,HMGCS2,PDHA1,SCD,SNCA,ACSBG1,SULT4A1,PIPOX,MPC1,ACSL5,ELOVL2,ACSM5,PDPR,ACSS2,MCCC2,PANK3,SCD5,ACSBG2,FAR1,DGAT2,ABHD14B,THEM4,HDDC3
GO Biological Processes	GO:0044272	sulfur compound biosynthetic process	-7.41438	3.08351	30	ACAT1,CDO1,ACSL4,FMOD,GGT7,GSTA3,GSTM2,CHST6,MTHFD1,MTHFR,MTR,PDHA1,SCD,ST3GAL1,ST3GAL2,SNCA,AKR1A1,ACSBG1,SLC7A11,MPC1,ACSL5,ELOVL2,PDPR,ACSS2,CHST7,CHAC1,SCD5,ACSBG2,MRI1,MTHFD2L
GO Biological Processes	GO:0009108	coenzyme biosynthetic process	-7.30915	2.722	36	ACAT1,ALDOB,ATIC,DHFR,ACSL4,FPGS,GCH1,HK3,MTHFD1,PDHA1,SCD,SNCA,SPR,TPI1,RGN,AKR1A1,ACSBG1,COQ4,MPC1,ACSL5,COQ3,DDIT4,ELOVL2,MOCOS,PDPR,ACSS2,PANK3,SCD5,HKDC1,COQ10B,ACSBG2,PCBD2,NAPRT,AFMID,ACMSD,PPTC7
GO Biological Processes	GO:0006637	acyl-CoA metabolic process	-6.5608	3.75895	20	ACAT1,ACSL4,HMGCL,HMGCS2,PDHA1,SCD,SNCA,ACSBG1,PIPOX,MPC1,ACSL5,ELOVL2,ACSM5,PDPR,ACSS2,SCD5,ACSBG2,FAR1,DGAT2,THEM4
GO Biological Processes	GO:0035383	thioester metabolic process	-6.5608	3.75895	20	ACAT1,ACSL4,HMGCL,HMGCS2,PDHA1,SCD,SNCA,ACSBG1,PIPOX,MPC1,ACSL5,ELOVL2,ACSM5,PDPR,ACSS2,SCD5,ACSBG2,FAR1,DGAT2,THEM4
GO Biological Processes	GO:0035384	thioester biosynthetic process	-5.66497	4.75089	13	ACAT1,ACSL4,PDHA1,SCD,SNCA,ACSBG1,MPC1,ACSL5,ELOVL2,PDPR,ACSS2,SCD5,ACSBG2
GO Biological Processes	GO:0071616	acyl-CoA biosynthetic process	-5.66497	4.75089	13	ACAT1,ACSL4,PDHA1,SCD,SNCA,ACSBG1,MPC1,ACSL5,ELOVL2,PDPR,ACSS2,SCD5,ACSBG2
GO Biological Processes	GO:0033866	nucleoside bisphosphate biosynthetic process	-5.19058	4.06298	14	ACAT1,ACSL4,PDHA1,SCD,SNCA,ACSBG1,MPC1,ACSL5,ELOVL2,PDPR,ACSS2,PANK3,SCD5,ACSBG2
GO Biological Processes	GO:0034030	ribonucleoside bisphosphate biosynthetic process	-5.19058	4.06298	14	ACAT1,ACSL4,PDHA1,SCD,SNCA,ACSBG1,MPC1,ACSL5,ELOVL2,PDPR,ACSS2,PANK3,SCD5,ACSBG2
GO Biological Processes	GO:0034033	purine nucleoside bisphosphate biosynthetic process	-5.19058	4.06298	14	ACAT1,ACSL4,PDHA1,SCD,SNCA,ACSBG1,MPC1,ACSL5,ELOVL2,PDPR,ACSS2,PANK3,SCD5,ACSBG2
GO Biological Processes	GO:0006084	acetyl-CoA metabolic process	-2.57274	3.6353	7	ACAT1,HMGCS2,PDHA1,PIPOX,MPC1,PDPR,ACSS2
GO Biological Processes	GO:0006085	acetyl-CoA biosynthetic process	-2.37295	4.48511	5	ACAT1,PDHA1,MPC1,PDPR,ACSS2
GO Biological Processes	GO:0006733	oxidoreduction coenzyme metabolic process	-2.3574	1.90671	20	ALDOB,BST1,HK3,HMGCR,LDHB,ME1,PDHA1,TPI1,PGLS,NOX1,COQ4,MPC1,COQ3,DDIT4,HKDC1,COQ10B,NAPRT,AFMID,ACMSD,PPTC7
GO Biological Processes	GO:0006631	fatty acid metabolic process	-14.6852	3.12676	61	ACAA1,ACAT1,ACOX1,ALDH3A2,APOA4,APOC3,AVPR1A,DAGLA,CYP1A1,CYP1A2,CYP7A1,FABP3,ACSL4,GPX1,GSTM2,HADHA,HADHB,IL1B,INSIG1,LPL,LTC4S,NDUFAB1,NDUFS6,MSMO1,SCD,SNCA,SREBF1,TWIST1,UCP3,PER2,RGN,PIBF1,SCAP,LPIN1,ACSBG1,AMACR,DECR2,ANGPTL3,SLC27A6,ACAD9,ACSL5,ELOVL2,ACSM5,PDPR,PECR,ACSS2,GPAM,MID1IP1,SCD5,PNPLA3,ACSBG2,ACAD11,DGAT2,SLC45A3,THEM4,AWAT1,ABHD3,TYSND1,TECRL,CYP4V2,ACOD1
GO Biological Processes	GO:0032787	monocarboxylic acid metabolic process	-13.9873	2.50836	83	ACAA1,ACAT1,ACOX1,AGXT,ALDH3A2,ALDOB,APOA4,APOC3,ASNS,AVPR1A,DAGLA,CYP1A1,CYP1A2,CYP7A1,FABP3,ACSL4,GPX1,GSTM2,HADHA,HADHB,HK3,IL1B,INSIG1,LDHB,LPL,LTC4S,ME1,NDUFAB1,NDUFS6,PDHA1,MSMO1,SCD,SLC16A1,SNCA,SORD,SREBF1,STAR,TPI1,TWIST1,UCP3,PER2,SLC5A6,RGN,FGF19,AKR1A1,PIBF1,SCAP,LPIN1,ACSBG1,AMACR,DECR2,ANGPTL3,SLC27A6,ACAD9,MPC1,ACSL5,DDIT4,ELOVL2,ACSM5,PDPR,PECR,ACSS2,GPAM,MID1IP1,SRR,MCCC2,SCD5,HK…
GO Biological Processes	GO:0019216	regulation of lipid metabolic process	-12.3542	2.83984	59	ACOX1,PLIN2,APOA1,APOA4,APOB,APOC3,AVPR1A,CYP1A1,CYP7A1,CYP51A1,DHCR7,EEF1A2,FABP3,FDFT1,FDPS,GNB3,HMGCR,HMGCS2,HTR2C,CCN1,IL1B,INSIG1,ME1,NPAS2,PIK3R1,RORC,SCD,CCL21,SNCA,SOD1,SQLE,SREBF1,STAR,TGFB1,TWIST1,RGN,FGF19,NR1D2,PIBF1,ATG14,SCAP,ANGPTL3,DNAJC15,G0S2,WNT4,PDPR,SMPD3,ABHD6,DISP3,GPAM,MID1IP1,BCL11B,CCDC3,DGAT2,SLC45A3,PIK3IP1,STARD4,FMC1,TYSND1
GO Biological Processes	GO:0046394	carboxylic acid biosynthetic process	-10.1034	2.50934	59	AGXT,ALDOB,APOA4,APOC3,ASNS,ATIC,AVPR1A,CDO1,CYP1A1,CYP1A2,CYP7A1,DHFR,FPGS,GCH1,GGT7,GLUL,HK3,IL1B,INSIG1,LPL,LTC4S,MTHFD1,MTHFR,MTR,NDUFAB1,PSPH,SCD,SHMT1,STAR,TGFB1,TPI1,UGP2,PER2,RGN,FGF19,AKR1A1,PIBF1,SCAP,AMACR,DECR2,DDIT4,ELOVL2,ACSM5,SMPD3,PECR,ACSS2,CARNS1,MID1IP1,SRR,SCD5,HKDC1,MRI1,GPT2,SLC45A3,ACMSD,STARD4,ABHD3,TECRL,MTHFD2L
GO Biological Processes	GO:0016053	organic acid biosynthetic process	-10.0658	2.50394	59	AGXT,ALDOB,APOA4,APOC3,ASNS,ATIC,AVPR1A,CDO1,CYP1A1,CYP1A2,CYP7A1,DHFR,FPGS,GCH1,GGT7,GLUL,HK3,IL1B,INSIG1,LPL,LTC4S,MTHFD1,MTHFR,MTR,NDUFAB1,PSPH,SCD,SHMT1,STAR,TGFB1,TPI1,UGP2,PER2,RGN,FGF19,AKR1A1,PIBF1,SCAP,AMACR,DECR2,DDIT4,ELOVL2,ACSM5,SMPD3,PECR,ACSS2,CARNS1,MID1IP1,SRR,SCD5,HKDC1,MRI1,GPT2,SLC45A3,ACMSD,STARD4,ABHD3,TECRL,MTHFD2L
GO Biological Processes	GO:0046890	regulation of lipid biosynthetic process	-9.41398	3.38875	34	APOA1,APOA4,APOB,APOC3,AVPR1A,CYP7A1,CYP51A1,DHCR7,FABP3,FDFT1,FDPS,HMGCR,HTR2C,CCN1,IL1B,INSIG1,SCD,SOD1,SQLE,SREBF1,STAR,RGN,FGF19,PIBF1,SCAP,WNT4,SMPD3,ABHD6,GPAM,MID1IP1,CCDC3,DGAT2,SLC45A3,STARD4
GO Biological Processes	GO:0042180	cellular ketone metabolic process	-8.96385	3.02383	38	APOA4,APOC3,AVPR1A,CYP7A1,CYP17A1,CYP19A1,FABP3,HMGCR,HSD17B3,IL1B,INSIG1,PSMB6,SNCA,SRD5A1,SREBF1,STAR,TPI1,TWIST1,RGN,FGF19,AKR1A1,PIBF1,DHRS4,SCAP,SLC7A11,COQ4,COQ3,WNT4,PDPR,MID1IP1,COQ10B,DGAT2,SLC45A3,AFMID,ACMSD,STARD4,PPTC7,TYSND1
GO Biological Processes	GO:0045834	positive regulation of lipid metabolic process	-7.69408	3.51436	26	APOA1,APOA4,AVPR1A,CYP7A1,EEF1A2,FABP3,HTR2C,CCN1,IL1B,CCL21,SREBF1,STAR,TGFB1,TWIST1,RGN,ATG14,ANGPTL3,WNT4,SMPD3,ABHD6,DISP3,MID1IP1,CCDC3,DGAT2,SLC45A3,STARD4
GO Biological Processes	GO:0062012	regulation of small molecule metabolic process	-7.67636	2.27871	53	APOA4,APOB,APOC3,AVPR1A,COX7A2,CYP7A1,CYP51A1,DHCR7,FABP3,FDFT1,FDPS,GNB3,HMGCR,IL1B,INSIG1,LEPR,ME1,POMC,PSMB6,RORC,SCD,SNCA,SOD1,SQLE,SREBF1,STAR,TGFB1,TMSB4X,TWIST1,RGN,FGF19,PIBF1,SCAP,SLC7A11,DNAJC15,CD320,COQ3,WNT4,DDIT4,NKX1-1,PDPR,SMPD3,GPAM,MID1IP1,SLC25A33,DGAT2,SLC45A3,MIDN,ACMSD,ATPSCKMT,STARD4,PPTC7,TYSND1
GO Biological Processes	GO:0046889	positive regulation of lipid biosynthetic process	-7.51549	4.46375	19	APOA1,APOA4,AVPR1A,CYP7A1,FABP3,HTR2C,CCN1,IL1B,SREBF1,STAR,RGN,WNT4,SMPD3,ABHD6,MID1IP1,CCDC3,DGAT2,SLC45A3,STARD4
GO Biological Processes	GO:0010565	regulation of cellular ketone metabolic process	-6.32538	2.94382	27	APOA4,APOC3,AVPR1A,CYP7A1,FABP3,IL1B,INSIG1,PSMB6,SNCA,SREBF1,STAR,TWIST1,RGN,FGF19,PIBF1,SCAP,SLC7A11,COQ3,WNT4,PDPR,MID1IP1,DGAT2,SLC45A3,ACMSD,STARD4,PPTC7,TYSND1
GO Biological Processes	GO:0006633	fatty acid biosynthetic process	-6.03403	2.99007	25	APOA4,APOC3,AVPR1A,CYP1A1,CYP1A2,CYP7A1,IL1B,INSIG1,LPL,LTC4S,NDUFAB1,SCD,RGN,PIBF1,SCAP,DECR2,ELOVL2,ACSM5,PECR,ACSS2,MID1IP1,SCD5,SLC45A3,ABHD3,TECRL
GO Biological Processes	GO:0019217	regulation of fatty acid metabolic process	-5.86491	3.70021	18	APOA4,APOC3,AVPR1A,CYP7A1,FABP3,IL1B,INSIG1,SNCA,SREBF1,TWIST1,RGN,PIBF1,SCAP,PDPR,MID1IP1,DGAT2,SLC45A3,TYSND1
GO Biological Processes	GO:0072330	monocarboxylic acid biosynthetic process	-5.62374	2.23734	39	AGXT,ALDOB,APOA4,APOC3,ASNS,AVPR1A,CYP1A1,CYP1A2,CYP7A1,HK3,IL1B,INSIG1,LPL,LTC4S,NDUFAB1,SCD,STAR,TPI1,PER2,RGN,FGF19,PIBF1,SCAP,AMACR,DECR2,DDIT4,ELOVL2,ACSM5,PECR,ACSS2,MID1IP1,SRR,SCD5,HKDC1,SLC45A3,ACMSD,STARD4,ABHD3,TECRL
GO Biological Processes	GO:0042304	regulation of fatty acid biosynthetic process	-4.08249	3.9469	11	APOA4,APOC3,AVPR1A,CYP7A1,IL1B,INSIG1,RGN,PIBF1,SCAP,MID1IP1,SLC45A3
GO Biological Processes	GO:0045723	positive regulation of fatty acid biosynthetic process	-3.20847	5.38213	6	APOA4,AVPR1A,IL1B,RGN,MID1IP1,SLC45A3
GO Biological Processes	GO:0045923	positive regulation of fatty acid metabolic process	-2.64205	3.73355	7	APOA4,AVPR1A,IL1B,TWIST1,RGN,MID1IP1,SLC45A3
GO Biological Processes	GO:0090407	organophosphate biosynthetic process	-13.2127	2.39976	85	ACAT1,ADA,ADCY1,ALDOB,APOA1,APRT,ATIC,ATP5PB,ATP5MC1,ATP5MC3,ATP5ME,BMX,CHKA,COX5B,DHODH,DUT,FABP3,ACSL4,FDPS,GCH1,HK3,HMGCS2,HTR2C,INPPL1,ITPKB,LCAT,ME1,MTHFD1,NME4,NPPA,NPR2,PDHA1,PIGC,PIK3R1,PPAT,SCD,SHMT1,SNCA,SORD,TGFB1,TMSB4X,TPI1,UPP1,VPS9D1,AKR1A1,PEMT,AGPAT2,PLCH1,LPIN1,ACSBG1,PISD,RRM2B,IP6K2,MPC1,ACSL5,DDIT4,ELOVL2,MOCOS,PDPR,TMEM38B,PIGV,ACSS2,CHPT1,GPAM,ETNPPL,PANK3,SCD5,HKDC1,PNPLA3…
GO Biological Processes	GO:0009165	nucleotide biosynthetic process	-8.93373	2.55628	50	ACAT1,ADA,ADCY1,ALDOB,APRT,ATIC,ATP5PB,ATP5MC1,ATP5MC3,ATP5ME,COX5B,DHODH,DUT,ACSL4,HK3,ME1,MTHFD1,NME4,NPPA,NPR2,PDHA1,PPAT,SCD,SHMT1,SNCA,TGFB1,TMSB4X,TPI1,UPP1,VPS9D1,AGPAT2,ACSBG1,RRM2B,MPC1,ACSL5,DDIT4,ELOVL2,PDPR,ACSS2,GPAM,PANK3,SCD5,HKDC1,ACSBG2,GPAT3,NAPRT,AFMID,ACMSD,ATPSCKMT,MTHFD2L
GO Biological Processes	GO:1901293	nucleoside phosphate biosynthetic process	-8.77975	2.53006	50	ACAT1,ADA,ADCY1,ALDOB,APRT,ATIC,ATP5PB,ATP5MC1,ATP5MC3,ATP5ME,COX5B,DHODH,DUT,ACSL4,HK3,ME1,MTHFD1,NME4,NPPA,NPR2,PDHA1,PPAT,SCD,SHMT1,SNCA,TGFB1,TMSB4X,TPI1,UPP1,VPS9D1,AGPAT2,ACSBG1,RRM2B,MPC1,ACSL5,DDIT4,ELOVL2,PDPR,ACSS2,GPAM,PANK3,SCD5,HKDC1,ACSBG2,GPAT3,NAPRT,AFMID,ACMSD,ATPSCKMT,MTHFD2L
GO Biological Processes	GO:1901137	carbohydrate derivative biosynthetic process	-7.19222	1.90733	75	ACAT1,ADA,ADCY1,ALDOB,APRT,ATIC,ATP5PB,ATP5MC1,ATP5MC3,ATP5ME,COX5B,DHODH,DUT,ACSL4,GPC5,FMOD,FUT4,GPC3,HK3,IL1B,CHST6,MT3,NME4,NPPA,NPR2,PDHA1,PIGC,PMM1,PPAT,SCD,CCL21,SHMT1,ST3GAL1,ST3GAL2,SNCA,SORD,TGFB1,TMSB4X,TPI1,UGP2,UPP1,TRIP11,VPS9D1,ALG3,B3GALT5,AKR1A1,ST6GALNAC2,ACSBG1,POFUT1,BACE2,RRM2B,GALNT9,MPC1,ACSL5,DDIT4,ELOVL2,PDPR,SLC35C1,SMPD3,PIGV,UGGT2,ACSS2,CHST7,ALG12,PANK3,SCD5,HKDC1,ACS…
GO Biological Processes	GO:0006164	purine nucleotide biosynthetic process	-6.69424	2.4997	38	ACAT1,ADA,ADCY1,ALDOB,APRT,ATIC,ATP5PB,ATP5MC1,ATP5MC3,ATP5ME,COX5B,ACSL4,HK3,MTHFD1,NME4,NPPA,NPR2,PDHA1,PPAT,SCD,SNCA,TGFB1,TMSB4X,TPI1,VPS9D1,ACSBG1,MPC1,ACSL5,DDIT4,ELOVL2,PDPR,ACSS2,PANK3,SCD5,HKDC1,ACSBG2,ATPSCKMT,MTHFD2L
GO Biological Processes	GO:0072522	purine-containing compound biosynthetic process	-6.66447	2.45893	39	ACAT1,ADA,ADCY1,ALDOB,APRT,ATIC,ATP5PB,ATP5MC1,ATP5MC3,ATP5ME,COX5B,ACSL4,HK3,MTHFD1,NME4,NPPA,NPR2,PDHA1,PPAT,SCD,SHMT1,SNCA,TGFB1,TMSB4X,TPI1,VPS9D1,ACSBG1,MPC1,ACSL5,DDIT4,ELOVL2,PDPR,ACSS2,PANK3,SCD5,HKDC1,ACSBG2,ATPSCKMT,MTHFD2L
GO Biological Processes	GO:0009260	ribonucleotide biosynthetic process	-6.50211	2.49207	37	ACAT1,ADCY1,ALDOB,APRT,ATIC,ATP5PB,ATP5MC1,ATP5MC3,ATP5ME,COX5B,DHODH,ACSL4,HK3,NME4,NPPA,NPR2,PDHA1,PPAT,SCD,SNCA,TGFB1,TMSB4X,TPI1,UPP1,VPS9D1,ACSBG1,MPC1,ACSL5,DDIT4,ELOVL2,PDPR,ACSS2,PANK3,SCD5,HKDC1,ACSBG2,ATPSCKMT
GO Biological Processes	GO:0046390	ribose phosphate biosynthetic process	-6.24645	2.43392	37	ACAT1,ADCY1,ALDOB,APRT,ATIC,ATP5PB,ATP5MC1,ATP5MC3,ATP5ME,COX5B,DHODH,ACSL4,HK3,NME4,NPPA,NPR2,PDHA1,PPAT,SCD,SNCA,TGFB1,TMSB4X,TPI1,UPP1,VPS9D1,ACSBG1,MPC1,ACSL5,DDIT4,ELOVL2,PDPR,ACSS2,PANK3,SCD5,HKDC1,ACSBG2,ATPSCKMT
GO Biological Processes	GO:0009152	purine ribonucleotide biosynthetic process	-6.08159	2.46681	35	ACAT1,ADCY1,ALDOB,APRT,ATIC,ATP5PB,ATP5MC1,ATP5MC3,ATP5ME,COX5B,ACSL4,HK3,NME4,NPPA,NPR2,PDHA1,PPAT,SCD,SNCA,TGFB1,TMSB4X,TPI1,VPS9D1,ACSBG1,MPC1,ACSL5,DDIT4,ELOVL2,PDPR,ACSS2,PANK3,SCD5,HKDC1,ACSBG2,ATPSCKMT
GO Biological Processes	GO:0009124	nucleoside monophosphate biosynthetic process	-3.03754	2.0873	22	ADA,ALDOB,APRT,ATIC,ATP5PB,ATP5MC1,ATP5MC3,ATP5ME,COX5B,DHODH,DUT,HK3,PPAT,SHMT1,TGFB1,TMSB4X,TPI1,UPP1,VPS9D1,DDIT4,HKDC1,ATPSCKMT
GO Biological Processes	GO:0009156	ribonucleoside monophosphate biosynthetic process	-2.60319	2.0035	20	ADA,ALDOB,APRT,ATIC,ATP5PB,ATP5MC1,ATP5MC3,ATP5ME,COX5B,DHODH,HK3,PPAT,TGFB1,TMSB4X,TPI1,UPP1,VPS9D1,DDIT4,HKDC1,ATPSCKMT
GO Biological Processes	GO:0009127	purine nucleoside monophosphate biosynthetic process	-2.25595	1.9411	18	ADA,ALDOB,APRT,ATIC,ATP5PB,ATP5MC1,ATP5MC3,ATP5ME,COX5B,HK3,PPAT,TGFB1,TMSB4X,TPI1,VPS9D1,DDIT4,HKDC1,ATPSCKMT
GO Biological Processes	GO:0009168	purine ribonucleoside monophosphate biosynthetic process	-2.25595	1.9411	18	ADA,ALDOB,APRT,ATIC,ATP5PB,ATP5MC1,ATP5MC3,ATP5ME,COX5B,HK3,PPAT,TGFB1,TMSB4X,TPI1,VPS9D1,DDIT4,HKDC1,ATPSCKMT
GO Biological Processes	GO:0042558	pteridine-containing compound metabolic process	-10.3693	8.45763	15	ATIC,DHFR,FOLR1,FPGS,GCH1,MTHFD1,MTHFR,MTR,SHMT1,SLC19A1,SPR,PIPOX,PCBD2,SLC46A1,MTHFD2L
GO Biological Processes	GO:0006767	water-soluble vitamin metabolic process	-8.59202	4.65645	21	ACP5,AOX1,CYB5A,DHFR,FOLR1,FPGS,MTHFD1,MTHFR,MTR,SHMT1,SLC19A1,SLC5A6,RGN,AKR1A1,SLC19A2,CTRC,CD320,MCCC2,AMN,SLC46A1,MTHFD2L
GO Biological Processes	GO:0006766	vitamin metabolic process	-8.43563	3.80071	26	ACP5,AOX1,CYB5A,CYP1A1,DHFR,FOLR1,FPGS,IL1B,MTHFD1,MTHFR,MTR,RLBP1,SHMT1,SLC19A1,TTPA,FGF23,SLC5A6,RGN,AKR1A1,SLC19A2,CTRC,CD320,MCCC2,AMN,SLC46A1,MTHFD2L
GO Biological Processes	GO:0006760	folic acid-containing compound metabolic process	-8.19944	8.16599	12	ATIC,DHFR,FOLR1,FPGS,GCH1,MTHFD1,MTHFR,SHMT1,SLC19A1,PIPOX,SLC46A1,MTHFD2L
GO Biological Processes	GO:0006575	cellular modified amino acid metabolic process	-7.95848	3.11085	32	ATIC,CRYM,DHFR,DIO1,SARDH,FOLR1,FPGS,GCH1,GGT7,GPX1,GSTA3,GSTM2,MTHFD1,MTHFR,SHMT1,SLC19A1,SLC22A4,SOD1,SLC5A6,PEMT,SLC7A11,DUOX2,PIPOX,P4HTM,CARNS1,PCYOX1L,CHAC1,PLA2G12A,MRI1,SLC46A1,IYD,MTHFD2L
GO Biological Processes	GO:0046655	folic acid metabolic process	-6.44185	8.45763	9	DHFR,FOLR1,FPGS,MTHFD1,MTHFR,SHMT1,SLC19A1,SLC46A1,MTHFD2L
GO Biological Processes	GO:0043648	dicarboxylic acid metabolic process	-6.24767	3.74955	19	ATIC,DHFR,FOLR1,FPGS,GLUL,ME1,MTHFD1,MTHFR,SHMT1,SLC19A1,STAR,DDO,SLC7A11,L2HGDH,DGLUCY,GPT2,SLC46A1,ACMSD,MTHFD2L
GO Biological Processes	GO:0046653	tetrahydrofolate metabolic process	-5.71099	8.30925	8	ATIC,DHFR,GCH1,MTHFD1,MTHFR,SHMT1,PIPOX,MTHFD2L
GO Biological Processes	GO:0000096	sulfur amino acid metabolic process	-4.35099	4.58941	10	AGXT,CDO1,MTHFD1,MTHFR,MTR,SLC7A11,NOX4,PCYOX1L,MRI1,MTHFD2L
GO Biological Processes	GO:0000097	sulfur amino acid biosynthetic process	-3.89396	6.96511	6	CDO1,MTHFD1,MTHFR,MTR,MRI1,MTHFD2L
GO Biological Processes	GO:0009086	methionine biosynthetic process	-3.71092	8.2227	5	MTHFD1,MTHFR,MTR,MRI1,MTHFD2L
GO Biological Processes	GO:0008652	cellular amino acid biosynthetic process	-3.52545	3.05415	13	AGXT,ASNS,CDO1,GLUL,MTHFD1,MTHFR,MTR,PSPH,SHMT1,SRR,MRI1,GPT2,MTHFD2L
GO Biological Processes	GO:0006730	one-carbon metabolic process	-3.51418	5.11635	7	CA6,DHFR,FPGS,MTHFD1,MTHFR,SHMT1,MTHFD2L
GO Biological Processes	GO:0009066	aspartate family amino acid metabolic process	-3.47461	3.65453	10	ASNS,CRYM,MTHFD1,MTHFR,MTR,DDO,PIPOX,MRI1,SLC25A21,MTHFD2L
GO Biological Processes	GO:1901607	alpha-amino acid biosynthetic process	-3.29272	3.23999	11	AGXT,ASNS,GLUL,MTHFD1,MTHFR,MTR,PSPH,SHMT1,SRR,MRI1,MTHFD2L
GO Biological Processes	GO:0009067	aspartate family amino acid biosynthetic process	-3.09608	5.14812	6	ASNS,MTHFD1,MTHFR,MTR,MRI1,MTHFD2L
GO Biological Processes	GO:0035999	tetrahydrofolate interconversion	-2.96772	7.89379	4	MTHFD1,MTHFR,SHMT1,MTHFD2L
GO Biological Processes	GO:0006555	methionine metabolic process	-2.67309	5.19328	5	MTHFD1,MTHFR,MTR,MRI1,MTHFD2L
GO Biological Processes	GO:0044282	small molecule catabolic process	-9.33894	2.46681	56	ACAA1,ACAT1,ACOX1,ADA,AGXT,ALDH3A2,ALDOB,AMT,ENTPD2,CDO1,CRYM,CYP1A1,CYP7A1,SARDH,FUT4,GALE,GLDC,GLUL,HADHA,HADHB,HK3,HMGCL,MT3,PPAT,SHMT1,SORD,TGFB1,TPI1,TWIST1,UPP1,FGF23,HYAL3,DDO,SNX17,AKR1A1,NUDT5,LPIN1,AMACR,DECR2,ACAD8,PIPOX,PECR,ADPRM,CARNS1,MCCC2,PCYOX1L,ACAD11,GPT2,SLC25A21,AFMID,ACMSD,PPM1K,ABHD3,TYSND1,IL4I1,HDDC3
GO Biological Processes	GO:1901605	alpha-amino acid metabolic process	-9.15886	3.18583	36	ACAT1,AGXT,AMT,ASNS,CDO1,CRYM,SARDH,FPGS,GLDC,GLUL,HMGCL,MTHFD1,MTHFR,MTR,PPAT,PSPH,SHMT1,DDO,PEMT,SLC7A11,ACAD8,NOX4,PIPOX,P4HTM,CARNS1,SRR,MCCC2,DGLUCY,MRI1,GPT2,SLC25A21,AFMID,ACMSD,IL4I1,IYD,MTHFD2L
GO Biological Processes	GO:0016054	organic acid catabolic process	-8.67358	2.86007	40	ACAA1,ACAT1,ACOX1,AGXT,ALDH3A2,AMT,CDO1,CRYM,SARDH,GLDC,GLUL,HADHA,HADHB,HMGCL,PPAT,SHMT1,SORD,TGFB1,TWIST1,HYAL3,DDO,AKR1A1,LPIN1,AMACR,DECR2,ACAD8,PIPOX,PECR,CARNS1,MCCC2,PCYOX1L,ACAD11,GPT2,SLC25A21,AFMID,ACMSD,PPM1K,ABHD3,TYSND1,IL4I1
GO Biological Processes	GO:0046395	carboxylic acid catabolic process	-8.67358	2.86007	40	ACAA1,ACAT1,ACOX1,AGXT,ALDH3A2,AMT,CDO1,CRYM,SARDH,GLDC,GLUL,HADHA,HADHB,HMGCL,PPAT,SHMT1,SORD,TGFB1,TWIST1,HYAL3,DDO,AKR1A1,LPIN1,AMACR,DECR2,ACAD8,PIPOX,PECR,CARNS1,MCCC2,PCYOX1L,ACAD11,GPT2,SLC25A21,AFMID,ACMSD,PPM1K,ABHD3,TYSND1,IL4I1
GO Biological Processes	GO:1901606	alpha-amino acid catabolic process	-7.16337	3.90966	21	ACAT1,AGXT,AMT,CDO1,CRYM,SARDH,GLDC,GLUL,HMGCL,PPAT,SHMT1,DDO,ACAD8,PIPOX,CARNS1,MCCC2,GPT2,SLC25A21,AFMID,ACMSD,IL4I1
GO Biological Processes	GO:0009063	cellular amino acid catabolic process	-7.15466	3.63114	23	ACAT1,AGXT,AMT,CDO1,CRYM,SARDH,GLDC,GLUL,HMGCL,PPAT,SHMT1,DDO,ACAD8,PIPOX,CARNS1,MCCC2,PCYOX1L,GPT2,SLC25A21,AFMID,ACMSD,PPM1K,IL4I1
GO Biological Processes	GO:0006520	cellular amino acid metabolic process	-6.114	2.25844	42	ACAT1,AGXT,AMT,ASNS,BPHL,CDO1,CRYM,SARDH,FPGS,GLDC,GLUL,HMGCL,MTHFD1,MTHFR,MTR,PPA1,PPAT,PSMB6,PSPH,SHMT1,DDO,PEMT,SLC7A11,ACAD8,NOX4,PIPOX,P4HTM,CARNS1,SRR,MCCC2,PCYOX1L,DGLUCY,MRI1,GPT2,HPDL,SLC25A21,AFMID,ACMSD,PPM1K,IL4I1,IYD,MTHFD2L
GO Biological Processes	GO:0010817	regulation of hormone levels	-9.03388	2.29988	62	ACAA1,SLC25A5,APOA1,ARNTL,FOXL2,CCKAR,CHGA,CRYM,CYP1A1,CYP1A2,CYP17A1,CYP19A1,DHCR7,DIO1,DPP4,ENPEP,GHRHR,GLUL,GNB3,HMGCR,FOXA1,HSD17B1,HSD17B3,HTR2C,IL1B,MME,NPPA,POMC,PPP3CA,REN,SLC16A1,SLC16A2,SOX4,SRD5A1,SREBF1,STAR,FGF23,FZD4,DOC2B,DDO,STC2,PER2,BRSK2,DHRS3,BACE2,SOX8,DUOX2,RDH11,HSD17B7,WNT4,PCSK4,RETSAT,SMPD3,BCO2,DGAT2,AOPEP,MIDN,SLC16A10,FAM3D,SLC30A8,RFX6,IYD
GO Biological Processes	GO:0042445	hormone metabolic process	-7.59553	2.89212	34	ACAA1,APOA1,CRYM,CYP1A1,CYP1A2,CYP17A1,CYP19A1,DHCR7,DIO1,ENPEP,GHRHR,GNB3,FOXA1,HSD17B1,HSD17B3,IL1B,MME,REN,SRD5A1,STAR,DDO,STC2,DHRS3,BACE2,DUOX2,RDH11,HSD17B7,WNT4,PCSK4,RETSAT,BCO2,DGAT2,AOPEP,IYD
GO Biological Processes	GO:0098662	inorganic cation transmembrane transport	-8.4486	2.02068	77	ASIC1,ACTN2,APLNR,ATP5PB,ATP5MC1,ATP5MC3,ATP5ME,CACNA1B,CACNB1,CASQ2,CLCN5,SLC31A2,COX5B,COX6A1,COX7A2,COX7C,CYB5A,F2R,FGF14,GRIN2C,GSTM2,HTR2C,KCNA3,KCNC1,KCNJ5,LCK,TRPM1,NDUFA4,NPPA,PLN,PTPN3,SCNN1B,CCL21,SLC20A1,SNCA,TGFB1,TMSB4X,TWIST1,UCP3,KCNK5,RGN,COX5A,VPS9D1,ABCC9,CACNG2,PLCH1,HECW1,SLC39A14,KCNE5,CNNM4,TRPM5,SLC25A37,CAB39,ASIC5,KCNK10,TESC,MCUB,TMEM38B,STEAP3,SCN3B,TRPC7,SLC39A8,TRPM8,…
GO Biological Processes	GO:0015672	monovalent inorganic cation transport	-5.69238	1.97345	53	ASIC1,ACTN2,ATP5PB,ATP5MC1,ATP5MC3,ATP5ME,CASQ2,CLCN5,COX5B,COX6A1,COX7A2,COX7C,CYB5A,KCNA3,KCNC1,KCNJ5,NDUFA4,NPPA,PTPN3,RHAG,SCNN1B,SGK1,SLC20A1,SLC22A4,SLC22A5,TGFB1,TMSB4X,TWIST1,UCP3,KCNK5,SLC5A6,COX5A,VPS9D1,ABCC9,SLC38A3,HECW1,COMMD3,KCNE5,CNNM4,TRPM5,CAB39,ASIC5,KCNK10,TESC,TMEM38B,SCN3B,KCNK17,SLC46A1,ATPSCKMT,SLC2A12,ATP6V0E2,ATP6V0D2,CHCHD10
GO Biological Processes	GO:0042391	regulation of membrane potential	-4.3112	1.90979	42	ASIC1,ACTN2,BAK1,CACNA1B,CASQ2,CHRNB2,CHRNB4,FGF14,GLRA1,GRIA1,GRIA3,GRID1,GRIK1,GRIN2C,KCNC1,KCNJ5,MYOC,NPPA,PLN,PPP3CA,PTPN3,SLC1A6,SNCA,SOD1,KCNK5,CACNG2,PIAS3,P2RX2,KCNE5,CTNNA3,KCNK10,NLGN3,SCN3B,GABRQ,NLGN4X,BCO2,SLC25A33,KCNK17,GRIN3A,CNIH3,KCTD7,CHCHD10
GO Biological Processes	GO:0031667	response to nutrient levels	-8.44745	2.29379	58	AOC1,ACAT1,ADA,APOA1,ASCL1,ASNS,BGLAP,CDKN2B,COL1A1,CYP1A1,DHODH,ACSL4,FOLR1,GLUL,HMGCL,HMGCR,HSPA5,HTR2C,IGFBP2,IL1B,LPL,MAP3K5,MT3,MTHFR,MYOD1,NUCB2,POMC,PSPH,RARA,SLC16A1,SOD1,SORD,SRD5A1,SREBF1,SSTR1,STAR,TGFB1,HSP90B1,TTPA,UCP3,UPP1,USF1,FGF23,STC2,TRIM24,PEMT,SLC38A3,ATG14,P2RX2,DNAJC15,WNT4,KIAA1324,ATG9A,SGIP1,SLC25A25,BHLHA15,RNF152,CASTOR2
GO Biological Processes	GO:0009991	response to extracellular stimulus	-8.25213	2.22988	60	AOC1,ACAT1,ADA,APOA1,ASCL1,ASNS,AVPR1A,BGLAP,CDKN2B,COL1A1,CYP1A1,DHODH,ACSL4,FOLR1,FOS,GLUL,HMGCL,HMGCR,HSPA5,HTR2C,IGFBP2,IL1B,LPL,MAP3K5,MT3,MTHFR,MYOD1,NUCB2,POMC,PSPH,RARA,SLC16A1,SOD1,SORD,SRD5A1,SREBF1,SSTR1,STAR,TGFB1,HSP90B1,TTPA,UCP3,UPP1,USF1,FGF23,STC2,TRIM24,PEMT,SLC38A3,ATG14,P2RX2,DNAJC15,WNT4,KIAA1324,ATG9A,SGIP1,SLC25A25,BHLHA15,RNF152,CASTOR2
GO Biological Processes	GO:0007584	response to nutrient	-6.63988	2.79346	31	ADA,APOA1,ASCL1,BGLAP,CDKN2B,COL1A1,CYP1A1,DHODH,ACSL4,FOLR1,HMGCL,HMGCR,IGFBP2,IL1B,LPL,MTHFR,RARA,SLC16A1,SOD1,STAR,TGFB1,HSP90B1,TTPA,UCP3,USF1,FGF23,STC2,TRIM24,PEMT,P2RX2,CASTOR2
GO Biological Processes	GO:0071496	cellular response to external stimulus	-4.61511	2.0957	36	AOC1,ASNS,AVPR1A,BAK1,BGLAP,TNFRSF8,CDKN2B,COL1A1,DAG1,FOLR1,FOS,GLUL,HSPA5,IL1B,LPL,MAP3K5,MYOD1,NPPA,SOD1,SRD5A1,SREBF1,TGFB1,HSP90B1,UPP1,USF1,FGF23,TRIM24,SLC38A3,ATG14,DNAJC15,WNT4,KIAA1324,BHLHA15,RNF152,SCX,CASTOR2
GO Biological Processes	GO:0031669	cellular response to nutrient levels	-4.12726	2.24823	27	AOC1,ASNS,BGLAP,CDKN2B,COL1A1,FOLR1,GLUL,HSPA5,LPL,MAP3K5,MYOD1,SOD1,SRD5A1,SREBF1,HSP90B1,UPP1,USF1,FGF23,TRIM24,SLC38A3,ATG14,DNAJC15,WNT4,KIAA1324,BHLHA15,RNF152,CASTOR2
GO Biological Processes	GO:0031668	cellular response to extracellular stimulus	-3.98361	2.13545	29	AOC1,ASNS,AVPR1A,BGLAP,CDKN2B,COL1A1,FOLR1,FOS,GLUL,HSPA5,LPL,MAP3K5,MYOD1,SOD1,SRD5A1,SREBF1,HSP90B1,UPP1,USF1,FGF23,TRIM24,SLC38A3,ATG14,DNAJC15,WNT4,KIAA1324,BHLHA15,RNF152,CASTOR2
GO Biological Processes	GO:0042594	response to starvation	-2.76216	2.06644	20	AOC1,ACAT1,ASNS,DHODH,GLUL,HMGCL,HSPA5,MAP3K5,MYOD1,SRD5A1,SREBF1,SSTR1,UPP1,SLC38A3,ATG14,DNAJC15,WNT4,KIAA1324,BHLHA15,RNF152
GO Biological Processes	GO:0009267	cellular response to starvation	-2.42911	2.11914	16	AOC1,ASNS,GLUL,HSPA5,MAP3K5,MYOD1,SRD5A1,SREBF1,UPP1,SLC38A3,ATG14,DNAJC15,WNT4,KIAA1324,BHLHA15,RNF152
GO Biological Processes	GO:0006721	terpenoid metabolic process	-8.17705	3.9469	24	ALDH3A2,APOA1,APOA4,APOB,APOC3,CYP1A1,CYP1A2,FDFT1,FDPS,GPC5,GPC3,HMGCS2,LPL,RLBP1,SRD5A1,STAR,DHRS3,RDH11,RETSAT,PECR,BCO2,DGAT2,CYP4V2,AGRN
GO Biological Processes	GO:0006720	isoprenoid metabolic process	-7.51288	3.54937	25	ALDH3A2,APOA1,APOA4,APOB,APOC3,CYP1A1,CYP1A2,FDFT1,FDPS,GPC5,GPC3,HMGCR,HMGCS2,LPL,RLBP1,SRD5A1,STAR,DHRS3,RDH11,RETSAT,PECR,BCO2,DGAT2,CYP4V2,AGRN
GO Biological Processes	GO:0016101	diterpenoid metabolic process	-6.87368	3.76749	21	ALDH3A2,APOA1,APOA4,APOB,APOC3,CYP1A1,CYP1A2,GPC5,GPC3,LPL,RLBP1,SRD5A1,STAR,DHRS3,RDH11,RETSAT,PECR,BCO2,DGAT2,CYP4V2,AGRN
GO Biological Processes	GO:0001523	retinoid metabolic process	-4.74368	3.22583	17	APOA1,APOA4,APOB,APOC3,CYP1A1,CYP1A2,GPC5,GPC3,LPL,RLBP1,DHRS3,RDH11,RETSAT,BCO2,DGAT2,CYP4V2,AGRN
GO Biological Processes	GO:0034308	primary alcohol metabolic process	-2.93354	2.78604	12	ALDH3A2,CHKA,CYP1A1,CYP1A2,DHRS3,AKR1A1,RDH11,WNT4,RETSAT,PECR,ACSS2,DGAT2
GO Biological Processes	GO:0035337	fatty-acyl-CoA metabolic process	-4.54394	4.81329	10	ACAT1,ACSL4,SCD,ACSBG1,ACSL5,ELOVL2,SCD5,ACSBG2,FAR1,DGAT2
GO Biological Processes	GO:0001676	long-chain fatty acid metabolic process	-3.87446	2.87047	16	ACAA1,ACOX1,DAGLA,CYP1A1,CYP1A2,ACSL4,GSTM2,LTC4S,ACSBG1,SLC27A6,ACAD9,ACSL5,ELOVL2,PNPLA3,ACSBG2,AWAT1
GO Biological Processes	GO:0046949	fatty-acyl-CoA biosynthetic process	-3.82337	4.93362	8	ACAT1,ACSL4,SCD,ACSBG1,ACSL5,ELOVL2,SCD5,ACSBG2
GO Biological Processes	GO:0035336	long-chain fatty-acyl-CoA metabolic process	-3.74212	5.52565	7	ACSL4,ACSBG1,ACSL5,ELOVL2,ACSBG2,FAR1,DGAT2
GO Biological Processes	GO:0035338	long-chain fatty-acyl-CoA biosynthetic process	-2.67309	5.19328	5	ACSL4,ACSBG1,ACSL5,ELOVL2,ACSBG2
GO Biological Processes	GO:0000038	very long-chain fatty acid metabolic process	-2.4582	3.9469	6	ACAA1,ACOX1,ACSBG1,SLC27A6,ELOVL2,TECRL
GO Biological Processes	GO:0016042	lipid catabolic process	-7.69556	2.54067	43	ACAA1,ACAT1,ACOX1,ALDH3A2,APOA1,APOA4,APOB,APOC3,DAGLA,CYP1A2,CYP7A1,CYP19A1,FABP3,FABP7,GM2A,HADHA,HADHB,IL1B,LPL,MT3,SRD5A1,TWIST1,FGF23,SNX17,PLCH1,LPIN1,AMACR,DECR2,ANGPTL3,SMPD3,PECR,PLAAT1,ABHD6,NCEH1,PNPLA3,PLA2G12A,BCO2,ACAD11,PLCD4,FMC1,ABHD3,TYSND1,ENPP7
GO Biological Processes	GO:0044242	cellular lipid catabolic process	-6.1808	2.71575	30	ACAA1,ACAT1,ACOX1,ALDH3A2,APOA1,APOA4,APOB,APOC3,DAGLA,FABP3,FABP7,GM2A,HADHA,HADHB,LPL,MT3,TWIST1,LPIN1,AMACR,DECR2,ANGPTL3,SMPD3,PECR,ABHD6,PNPLA3,BCO2,ACAD11,ABHD3,TYSND1,ENPP7
GO Biological Processes	GO:0030258	lipid modification	-5.38072	2.48754	30	ACAA1,ACAT1,ACOX1,ALDH3A2,APOA1,APOA4,CYP1A1,FABP3,HADHA,HADHB,INPPL1,LCAT,PIK3R1,ST3GAL2,TWIST1,PLPPR4,AMACR,DECR2,IP6K2,SLC35C1,PIP4P2,PECR,PLPPR3,ACAD11,DGAT2,STARD4,PLPPR5,TYSND1,CYP4V2,PLPP6
GO Biological Processes	GO:0019395	fatty acid oxidation	-3.87124	2.99007	15	ACAA1,ACAT1,ACOX1,ALDH3A2,FABP3,HADHA,HADHB,TWIST1,AMACR,DECR2,PECR,ACAD11,DGAT2,TYSND1,CYP4V2
GO Biological Processes	GO:0034440	lipid oxidation	-3.77187	2.93086	15	ACAA1,ACAT1,ACOX1,ALDH3A2,FABP3,HADHA,HADHB,TWIST1,AMACR,DECR2,PECR,ACAD11,DGAT2,TYSND1,CYP4V2
GO Biological Processes	GO:0072329	monocarboxylic acid catabolic process	-3.42878	2.54156	17	ACAA1,ACAT1,ACOX1,AGXT,ALDH3A2,HADHA,HADHB,SORD,TWIST1,AKR1A1,LPIN1,AMACR,DECR2,PECR,ACAD11,ABHD3,TYSND1
GO Biological Processes	GO:0009062	fatty acid catabolic process	-2.95358	2.55817	14	ACAA1,ACAT1,ACOX1,ALDH3A2,HADHA,HADHB,TWIST1,LPIN1,AMACR,DECR2,PECR,ACAD11,ABHD3,TYSND1
GO Biological Processes	GO:0006635	fatty acid beta-oxidation	-2.48128	2.7409	10	ACAA1,ACAT1,ACOX1,HADHA,HADHB,TWIST1,AMACR,DECR2,ACAD11,TYSND1
GO Biological Processes	GO:0044706	multi-multicellular organism process	-7.54422	2.9335	33	ACR,ACVR1B,AR,ARNTL,AVPR1A,CALR,CYP1A1,DHODH,EPYC,ACSL4,FOS,FOSB,GJB2,IGFBP2,IHH,IL1B,NPPA,PGR,PPAT,PRLR,RARA,RPL29,SOD1,TBXT,TGFB1,HYAL3,DDO,STC2,RAMP2,SLC38A3,WNT4,STOX2,ACOD1
GO Biological Processes	GO:0007565	female pregnancy	-5.31432	2.67238	26	ACVR1B,AR,CALR,DHODH,EPYC,ACSL4,FOS,FOSB,GJB2,IGFBP2,IHH,IL1B,NPPA,PGR,PPAT,PRLR,RARA,RPL29,SOD1,TGFB1,STC2,RAMP2,SLC38A3,WNT4,STOX2,ACOD1
GO Biological Processes	GO:0007566	embryo implantation	-2.4112	3.0956	8	ACVR1B,CALR,IL1B,PRLR,RPL29,SOD1,STC2,ACOD1
GO Biological Processes	GO:0060322	head development	-7.49626	1.93027	76	ACAT1,ADCY1,NR0B1,ASCL1,ATIC,ATP5PB,AVPR1A,B2M,BAK1,CCKAR,CDK6,CHRNB2,COL1A1,DPYSL2,E2F1,LPAR1,EDNRA,EPHB2,FABP7,FOXC1,FPGS,GHRHR,GRIN2C,HNRNPD,HSPA5,ID1,ID4,IHH,IL11RA,KCNC1,STMN1,MBP,MT3,MYH10,NDUFS3,NEUROD2,PLXNA2,PPP3CA,RARA,RARG,ROBO1,CXCL12,SOX2,SRD5A1,SSTR1,STAR,TBX1,TGFB1,EOMES,FZD4,TACC3,IGF2BP1,TBR1,SLC38A3,SATB2,SLC7A11,TSKU,CDON,WNT4,DDIT4,HYDIN,NDE1,CRTAC1,SHROOM4,NLGN4X,SRR,NEUROD6,…
GO Biological Processes	GO:0007420	brain development	-5.9116	1.82826	68	ACAT1,ADCY1,NR0B1,ASCL1,ATIC,ATP5PB,AVPR1A,B2M,BAK1,CCKAR,CDK6,CHRNB2,DPYSL2,E2F1,LPAR1,EPHB2,FABP7,FOXC1,FPGS,GHRHR,GRIN2C,HNRNPD,HSPA5,ID1,ID4,KCNC1,STMN1,MBP,MT3,MYH10,NDUFS3,NEUROD2,PLXNA2,PPP3CA,RARA,ROBO1,CXCL12,SOX2,SRD5A1,SSTR1,STAR,EOMES,FZD4,TACC3,IGF2BP1,TBR1,SLC38A3,SATB2,SLC7A11,TSKU,CDON,WNT4,DDIT4,HYDIN,NDE1,CRTAC1,SHROOM4,NLGN4X,SRR,NEUROD6,BCL11B,AKNA,B3GNT5,GSC,ARL13B,PTF1A,NANO…
GO Biological Processes	GO:0030900	forebrain development	-4.55608	2.01478	39	NR0B1,ASCL1,ATIC,AVPR1A,B2M,CCKAR,CDK6,CHRNB2,E2F1,LPAR1,EPHB2,FABP7,GHRHR,ID4,KCNC1,MYH10,RARA,ROBO1,CXCL12,SOX2,SRD5A1,SSTR1,EOMES,TACC3,IGF2BP1,TBR1,SATB2,SLC7A11,TSKU,CDON,WNT4,NDE1,CRTAC1,NEUROD6,BCL11B,AKNA,GSC,ARL13B,DRAXIN
GO Biological Processes	GO:0021537	telencephalon development	-2.60987	1.87205	24	ASCL1,ATIC,AVPR1A,CDK6,LPAR1,EPHB2,ID4,MYH10,RARA,ROBO1,CXCL12,SRD5A1,EOMES,TACC3,IGF2BP1,TBR1,SLC7A11,TSKU,CDON,NDE1,CRTAC1,NEUROD6,BCL11B,ARL13B
GO Biological Processes	GO:0006638	neutral lipid metabolic process	-7.46583	3.64329	24	APOA1,APOA4,APOB,APOC3,DAGLA,FABP3,FABP7,ACSL4,GNB3,GPX1,INSIG1,LPL,SLC22A4,SNCA,SREBF1,RGN,ATG14,LPIN1,ABHD6,GPAM,PNPLA3,DGAT2,GPAT3,MOGAT1
GO Biological Processes	GO:0006641	triglyceride metabolic process	-7.23824	3.9469	21	APOA1,APOA4,APOB,APOC3,FABP3,FABP7,ACSL4,GNB3,GPX1,INSIG1,LPL,SLC22A4,SREBF1,RGN,ATG14,LPIN1,GPAM,PNPLA3,DGAT2,GPAT3,MOGAT1
GO Biological Processes	GO:0006639	acylglycerol metabolic process	-6.89333	3.51855	23	APOA1,APOA4,APOB,APOC3,DAGLA,FABP3,FABP7,ACSL4,GNB3,GPX1,INSIG1,LPL,SLC22A4,SREBF1,RGN,ATG14,LPIN1,ABHD6,GPAM,PNPLA3,DGAT2,GPAT3,MOGAT1
GO Biological Processes	GO:0019432	triglyceride biosynthetic process	-4.54394	4.81329	10	ACSL4,LPL,SREBF1,RGN,LPIN1,GPAM,PNPLA3,DGAT2,GPAT3,MOGAT1
GO Biological Processes	GO:0046460	neutral lipid biosynthetic process	-4.35099	4.58941	10	ACSL4,LPL,SREBF1,RGN,LPIN1,GPAM,PNPLA3,DGAT2,GPAT3,MOGAT1
GO Biological Processes	GO:0046463	acylglycerol biosynthetic process	-4.35099	4.58941	10	ACSL4,LPL,SREBF1,RGN,LPIN1,GPAM,PNPLA3,DGAT2,GPAT3,MOGAT1
GO Biological Processes	GO:0007519	skeletal muscle tissue development	-7.45085	3.33019	27	ARNTL,FOXL2,FOS,GPX1,HLX,HMGCR,MYOD1,PPP3CA,SVIL,TBX1,TGFB1,TWIST1,CSRP3,EOMES,MYOM1,MYOM2,HOMER1,NR1D2,P2RX2,MYH15,SOX8,CDON,MYOZ2,HIVEP3,SOX17,SMYD1,SCX
GO Biological Processes	GO:0060538	skeletal muscle organ development	-6.94265	3.15285	27	ARNTL,FOXL2,FOS,GPX1,HLX,HMGCR,MYOD1,PPP3CA,SVIL,TBX1,TGFB1,TWIST1,CSRP3,EOMES,MYOM1,MYOM2,HOMER1,NR1D2,P2RX2,MYH15,SOX8,CDON,MYOZ2,HIVEP3,SOX17,SMYD1,SCX
GO Biological Processes	GO:0014706	striated muscle tissue development	-6.17226	2.22076	44	ACTC1,ACTN2,ARNTL,FOXL2,CALR,EYA1,FOXC1,FOS,GPX1,HLX,HMGCR,MYBPC3,MYH10,MYL2,MYL3,MYOD1,NPPA,PLN,PPP3CA,RARA,SGCG,SVIL,TBX1,TGFB1,TNNT2,TWIST1,CSRP3,EOMES,FZD7,MYOM1,MYOM2,HOMER1,NR1D2,P2RX2,MYH15,HEY2,SOX8,NOX4,CDON,MYOZ2,HIVEP3,SOX17,SMYD1,SCX
GO Biological Processes	GO:0060537	muscle tissue development	-6.02569	2.17127	45	ACTC1,ACTN2,ARNTL,FOXL2,CALR,EYA1,FOXC1,FOS,GPX1,HLX,HMGCR,IHH,MYBPC3,MYH10,MYL2,MYL3,MYOD1,NPPA,PLN,PPP3CA,RARA,SGCG,SVIL,TBX1,TGFB1,TNNT2,TWIST1,CSRP3,EOMES,FZD7,MYOM1,MYOM2,HOMER1,NR1D2,P2RX2,MYH15,HEY2,SOX8,NOX4,CDON,MYOZ2,HIVEP3,SOX17,SMYD1,SCX
GO Biological Processes	GO:0061061	muscle structure development	-5.64779	1.84462	63	ACTC1,ACTN2,JAG1,ARNTL,AVPR1A,FOXL2,BTG1,CALR,CASQ2,CNTF,FOXC1,FOS,GPX1,HLX,HMGCR,MAP3K5,MYBPC3,MYH10,MYL2,MYL3,MYOD1,NPPA,PPP3CA,RARA,SGCG,SVIL,TBXT,TBX1,TGFB1,TNNT1,TNNT2,TWIST1,CSRP3,EOMES,FZD7,PDLIM4,MYOM1,USP2,MYOM2,HOMER1,NR1D2,RAMP2,ITGA11,P2RX2,MYH15,HEY2,SOSTDC1,TMOD3,SOX8,EHD2,NOX4,CDON,MYOZ2,WNT4,HIVEP3,SOX17,PLPP7,BOC,GSC,SMYD1,BHLHA15,LMOD2,SCX
GO Biological Processes	GO:0007517	muscle organ development	-4.21292	1.92531	40	ACTC1,ARNTL,FOXL2,CNTF,FOXC1,FOS,GPX1,HLX,HMGCR,MYBPC3,MYL2,MYL3,MYOD1,PPP3CA,SGCG,SVIL,TBX1,TGFB1,TNNT2,TWIST1,CSRP3,EOMES,FZD7,MYOM1,USP2,MYOM2,HOMER1,NR1D2,ITGA11,P2RX2,MYH15,HEY2,SOX8,CDON,MYOZ2,HIVEP3,SOX17,GSC,SMYD1,SCX
GO Biological Processes	GO:0035914	skeletal muscle cell differentiation	-3.23613	3.19234	11	ARNTL,FOS,MYOD1,TBX1,EOMES,NR1D2,SOX8,CDON,HIVEP3,SMYD1,SCX
GO Biological Processes	GO:0048641	regulation of skeletal muscle tissue development	-3.02261	3.48255	9	ARNTL,HMGCR,MYOD1,TBX1,TGFB1,TWIST1,NR1D2,CDON,SOX17
GO Biological Processes	GO:0048643	positive regulation of skeletal muscle tissue development	-2.70422	4.38544	6	ARNTL,HMGCR,MYOD1,TBX1,CDON,SOX17
GO Biological Processes	GO:0010035	response to inorganic substance	-7.34899	2.10688	60	AOC1,ADA,ADCY1,APOA4,APOB,RHOB,ASCL1,ATIC,AVPR1A,B2M,BAK1,BGLAP,CALR,CASQ2,CD14,COL1A1,CRIP1,CYB5A,CYP1A1,CYP1A2,DHFR,EEF1A2,FOS,FOSB,FXN,GCH1,GLRA1,GPR37,GPX1,HNRNPD,HSPA5,IGFBP2,ITPKB,KCNC1,MB,MAP3K5,MT3,ND6,MTR,NEUROD2,SERPINF1,PLN,PPP3CA,SNCA,SOD1,SORD,STAR,TNNT2,UCP3,FGF23,TIMELESS,RGN,HOMER1,NET1,CACNG2,SMPD3,CPNE4,SLC30A8,ARL13B,FIBIN
GO Biological Processes	GO:0035690	cellular response to drug	-5.65535	2.19272	41	AOC1,ADCY1,RHOB,B2M,CASQ2,CHRNB2,FOLR1,FXN,GJB2,GLRA1,GPR37,GSTM2,HNRNPD,HSPA5,ID1,IL1B,KCNC1,MAP3K5,MT3,MTR,SERPINF1,PPAT,PPP3CA,REN,SOD1,SRD5A1,STAR,TGFB1,HSP90B1,HMGA2,TIMELESS,NET1,CERS1,ADIRF,PPM1E,DDIT4,TMEM38B,SMPD3,AGRN,CASTOR2,ACOD1
GO Biological Processes	GO:0010038	response to metal ion	-5.03614	2.11441	39	AOC1,ADCY1,ASCL1,B2M,BGLAP,CALR,CASQ2,CD14,CRIP1,CYB5A,CYP1A1,CYP1A2,FOS,FOSB,FXN,GLRA1,HNRNPD,HSPA5,IGFBP2,ITPKB,KCNC1,MT3,NEUROD2,SERPINF1,PLN,PPP3CA,SNCA,SOD1,SORD,STAR,TNNT2,FGF23,HOMER1,CACNG2,SMPD3,CPNE4,SLC30A8,ARL13B,FIBIN
GO Biological Processes	GO:0071241	cellular response to inorganic substance	-2.79814	2.00073	22	AOC1,ADCY1,B2M,CALR,CYP1A1,CYP1A2,FOS,FOSB,GLRA1,HNRNPD,HSPA5,ITPKB,MT3,MTR,NEUROD2,SERPINF1,SNCA,SOD1,STAR,TIMELESS,SMPD3,CPNE4
GO Biological Processes	GO:0071248	cellular response to metal ion	-2.42885	1.97345	19	AOC1,ADCY1,B2M,CALR,CYP1A1,CYP1A2,FOS,FOSB,GLRA1,HSPA5,ITPKB,MT3,NEUROD2,SERPINF1,SNCA,SOD1,STAR,SMPD3,CPNE4
GO Cellular Components	GO:0005740	mitochondrial envelope	-21.2381	2.80395	105	ALAS2,SLC25A5,ATP5PB,ATP5MC1,ATP5MC3,ATP5ME,BAK1,BIK,BPHL,COX5B,COX6A1,COX7A2,COX7C,SLC25A10,CYB5A,CYP1A1,DHODH,ACSL4,FPGS,GFER,HADHA,HADHB,MAOA,MPV17,MT3,ND4L,ND6,MX1,MYOC,NDUFA2,NDUFA4,NDUFA5,NDUFAB1,NDUFB2,NDUFB5,NDUFB6,NDUFB7,NDUFC2,NDUFS3,NDUFV1,NDUFS6,NME4,PGR,PLN,MRPS12,SDHD,SNCA,SOD1,SORD,STAR,SUOX,UBA52,UCP3,UQCRFS1,UQCRH,COX5A,IKBKE,MRPL19,BCL2L10,SLC25A15,PEMT,HAX1,PRELID3A,ABCB8,LPIN1…
GO Cellular Components	GO:0031966	mitochondrial membrane	-20.4974	2.82729	100	ALAS2,SLC25A5,ATP5PB,ATP5MC1,ATP5MC3,ATP5ME,BAK1,BIK,BPHL,COX5B,COX6A1,COX7A2,COX7C,SLC25A10,CYB5A,CYP1A1,DHODH,ACSL4,FPGS,HADHA,HADHB,MAOA,MPV17,MT3,ND4L,ND6,MX1,MYOC,NDUFA2,NDUFA4,NDUFA5,NDUFAB1,NDUFB2,NDUFB5,NDUFB6,NDUFB7,NDUFC2,NDUFS3,NDUFV1,NDUFS6,NME4,PGR,PLN,MRPS12,SDHD,SNCA,SORD,STAR,UBA52,UCP3,UQCRFS1,UQCRH,COX5A,IKBKE,MRPL19,BCL2L10,SLC25A15,PEMT,HAX1,ABCB8,LPIN1,PISD,TIMM13,ACAD9,DNAJC…
GO Cellular Components	GO:0005743	mitochondrial inner membrane	-19.1188	3.21259	77	ALAS2,SLC25A5,ATP5PB,ATP5MC1,ATP5MC3,ATP5ME,COX5B,COX6A1,COX7A2,COX7C,SLC25A10,CYP1A1,DHODH,FPGS,HADHA,HADHB,MPV17,ND4L,ND6,MYOC,NDUFA2,NDUFA4,NDUFA5,NDUFAB1,NDUFB2,NDUFB5,NDUFB6,NDUFB7,NDUFC2,NDUFS3,NDUFV1,NDUFS6,NME4,MRPS12,SDHD,SNCA,STAR,UCP3,UQCRFS1,UQCRH,COX5A,MRPL19,SLC25A15,ABCB8,PISD,TIMM13,ACAD9,DNAJC15,COQ4,SLC25A37,MPC1,COQ3,MCUB,FOXRED1,MRPL17,MRPS6,MRPL44,L2HGDH,COQ10B,EFHD1,ACAD11,S…
GO Cellular Components	GO:0019866	organelle inner membrane	-17.171	2.9305	79	ALAS2,SLC25A5,ATP5PB,ATP5MC1,ATP5MC3,ATP5ME,COX5B,COX6A1,COX7A2,COX7C,SLC25A10,CYP1A1,DHODH,FPGS,GHRHR,HADHA,HADHB,MPV17,ND4L,ND6,MYOC,NDUFA2,NDUFA4,NDUFA5,NDUFAB1,NDUFB2,NDUFB5,NDUFB6,NDUFB7,NDUFC2,NDUFS3,NDUFV1,NDUFS6,NME4,MRPS12,SDHD,SNCA,STAR,UCP3,UQCRFS1,UQCRH,COX5A,MRPL19,SLC25A15,ABCB8,P2RX2,PISD,TIMM13,ACAD9,DNAJC15,COQ4,SLC25A37,MPC1,COQ3,MCUB,FOXRED1,MRPL17,MRPS6,MRPL44,L2HGDH,COQ10B,EF…
GO Cellular Components	GO:0044455	mitochondrial membrane part	-9.98872	3.27472	38	ATP5PB,ATP5MC1,ATP5MC3,ATP5ME,BAK1,COX6A1,COX7A2,ND4L,NDUFA2,NDUFA4,NDUFA5,NDUFAB1,NDUFB2,NDUFB5,NDUFB6,NDUFB7,NDUFC2,NDUFS3,NDUFV1,NDUFS6,SDHD,STAR,UQCRFS1,UQCRH,COX5A,PISD,DNAJC15,COQ4,MPC1,COQ3,MCUB,FOXRED1,L2HGDH,ATP5MD,ATPSCKMT,ROMO1,CHCHD10,TOMM6
GO Cellular Components	GO:0098800	inner mitochondrial membrane protein complex	-9.81331	4.09308	28	ATP5PB,ATP5MC1,ATP5MC3,ATP5ME,COX6A1,ND4L,NDUFA2,NDUFA4,NDUFA5,NDUFAB1,NDUFB2,NDUFB5,NDUFB6,NDUFB7,NDUFC2,NDUFS3,NDUFV1,NDUFS6,SDHD,UQCRFS1,UQCRH,COX5A,DNAJC15,MCUB,FOXRED1,ATP5MD,ROMO1,CHCHD10
GO Cellular Components	GO:0098798	mitochondrial protein complex	-8.28274	2.86225	38	ATP5PB,ATP5MC1,ATP5MC3,ATP5ME,COX6A1,HADHA,ND4L,NDUFA2,NDUFA4,NDUFA5,NDUFAB1,NDUFB2,NDUFB5,NDUFB6,NDUFB7,NDUFC2,NDUFS3,NDUFV1,NDUFS6,MRPS12,SDHD,UQCRFS1,UQCRH,COX5A,MRPL19,TIMM13,DNAJC15,MCUB,FOXRED1,MRPL17,MCCC2,MRPS6,MRPL44,ATP5MD,MRPL54,ROMO1,CHCHD10,TOMM6
GO Cellular Components	GO:0005746	mitochondrial respiratory chain	-7.91443	4.48511	20	COX6A1,COX7A2,ND4L,NDUFA2,NDUFA4,NDUFA5,NDUFAB1,NDUFB2,NDUFB5,NDUFB6,NDUFB7,NDUFC2,NDUFS3,NDUFV1,NDUFS6,SDHD,UQCRFS1,UQCRH,COX5A,FOXRED1
GO Cellular Components	GO:0070469	respiratory chain	-7.62836	4.14424	21	COX6A1,COX7A2,ND4L,ND6,NDUFA2,NDUFA4,NDUFA5,NDUFAB1,NDUFB2,NDUFB5,NDUFB6,NDUFB7,NDUFC2,NDUFS3,NDUFV1,NDUFS6,SDHD,UQCRFS1,UQCRH,COX5A,FOXRED1
GO Cellular Components	GO:0098803	respiratory chain complex	-7.42657	4.41124	19	COX6A1,ND4L,NDUFA2,NDUFA4,NDUFA5,NDUFAB1,NDUFB2,NDUFB5,NDUFB6,NDUFB7,NDUFC2,NDUFS3,NDUFV1,NDUFS6,SDHD,UQCRFS1,UQCRH,COX5A,FOXRED1
GO Cellular Components	GO:1990204	oxidoreductase complex	-7.40258	3.87642	22	GLDC,ND4L,NDUFA2,NDUFA4,NDUFA5,NDUFAB1,NDUFB2,NDUFB5,NDUFB6,NDUFB7,NDUFC2,NDUFS3,NDUFV1,NDUFS6,PDHA1,SDHD,UQCRFS1,UQCRH,NOX1,DUOX2,NOX4,FOXRED1
GO Cellular Components	GO:0005747	mitochondrial respiratory chain complex I	-6.93824	5.52565	14	ND4L,NDUFA2,NDUFA4,NDUFA5,NDUFAB1,NDUFB2,NDUFB5,NDUFB6,NDUFB7,NDUFC2,NDUFS3,NDUFV1,NDUFS6,FOXRED1
GO Cellular Components	GO:0030964	NADH dehydrogenase complex	-6.93824	5.52565	14	ND4L,NDUFA2,NDUFA4,NDUFA5,NDUFAB1,NDUFB2,NDUFB5,NDUFB6,NDUFB7,NDUFC2,NDUFS3,NDUFV1,NDUFS6,FOXRED1
GO Cellular Components	GO:0045271	respiratory chain complex I	-6.93824	5.52565	14	ND4L,NDUFA2,NDUFA4,NDUFA5,NDUFAB1,NDUFB2,NDUFB5,NDUFB6,NDUFB7,NDUFC2,NDUFS3,NDUFV1,NDUFS6,FOXRED1
GO Cellular Components	GO:0034703	cation channel complex	-2.38592	1.88375	21	CACNA1B,CACNB1,CASQ2,GRIA1,GRIA3,GRIK1,GRIN2C,KCNA3,KCNC1,KCNJ5,SCNN1B,ABCC9,CACNG2,KCNE5,MCUB,SCN3B,TRPC7,ABHD6,SESTD1,GRIN3A,CNIH3
GO Cellular Components	GO:1990351	transporter complex	-2.22075	1.66435	28	CACNA1B,CACNB1,CASQ2,CHRNB2,CHRNB4,GLRA1,GRIA1,GRIA3,GRIK1,GRIN2C,KCNA3,KCNC1,KCNJ5,PLN,SCNN1B,ABCC9,CACNG2,ABCB8,KCNE5,TIMM13,MCUB,SCN3B,GABRQ,TRPC7,ABHD6,SESTD1,GRIN3A,CNIH3
GO Cellular Components	GO:1902495	transmembrane transporter complex	-2.09507	1.64454	27	CACNA1B,CACNB1,CASQ2,CHRNB2,CHRNB4,GLRA1,GRIA1,GRIA3,GRIK1,GRIN2C,KCNA3,KCNC1,KCNJ5,PLN,SCNN1B,ABCC9,CACNG2,ABCB8,KCNE5,MCUB,SCN3B,GABRQ,TRPC7,ABHD6,SESTD1,GRIN3A,CNIH3
GO Molecular Functions	GO:0016491	oxidoreductase activity	-24.3709	2.93918	112	AOC1,ACAA1,ACOX1,ALDH3A2,AOX1,CDO1,COX5B,COX6A1,COX7A2,COX7C,CP,CRYM,CYB5A,CYP1A1,CYP1A2,CYP7A1,CYP17A1,CYP19A1,CYP51A1,DHCR7,DHCR24,DHFR,DHODH,DIO1,SARDH,FXN,GFER,GLDC,GPX1,GSTM2,HADHA,HADHB,HBZ,HMGCR,HSD17B1,HSD17B3,LDHB,LTC4S,MAOA,ME1,MTHFD1,MTHFR,ND4L,ND6,NDUFA2,NDUFA4,NDUFA5,NDUFAB1,NDUFB2,NDUFB5,NDUFB6,NDUFB7,NDUFC2,NDUFS3,NDUFV1,NDUFS6,PDHA1,MSMO1,SCD,SDHD,SNCA,SOD1,SORD,SPR,SQLE,SRD5A1,SU…
GO Molecular Functions	GO:0048037	cofactor binding	-13.5078	2.70865	70	AOC1,ACAT1,ACOX1,AGXT,ALAS2,AOX1,ASNS,CRYM,CYB5A,CYP1A1,CYP1A2,CYP7A1,CYP17A1,CYP19A1,CYP51A1,DHCR7,DHCR24,DHFR,DHODH,FXN,GCH1,GFER,GLDC,GSTM2,HADHA,HBZ,HMGCL,HMGCR,HSD17B1,LDHB,MB,ME1,MTHFR,MTR,NDUFAB1,NDUFV1,PPAT,SDHD,SHMT1,SORD,SPR,SQLE,SRD5A1,SUOX,UQCRFS1,DDO,STC2,CREG1,MICAL2,ACAD8,NOX1,ACAD9,DUOX2,NOX4,CD320,WWOX,P4HTM,MOCOS,CARNS1,NGB,SRR,ETNPPL,PANK3,COQ10B,PNPLA3,ACAD11,GPT2,CYP4V2,IYD,A…
GO Molecular Functions	GO:0050662	coenzyme binding	-10.4257	3.01034	45	ACAT1,ACOX1,AGXT,ALAS2,AOX1,CRYM,DHCR7,DHCR24,DHFR,DHODH,GCH1,GFER,GLDC,HADHA,HMGCL,HMGCR,HSD17B1,LDHB,ME1,MTHFR,NDUFV1,SHMT1,SORD,SPR,SQLE,SRD5A1,SUOX,DDO,MICAL2,ACAD8,NOX1,ACAD9,NOX4,WWOX,P4HTM,MOCOS,CARNS1,SRR,ETNPPL,PANK3,PNPLA3,ACAD11,GPT2,IYD,ACBD7
GO Molecular Functions	GO:0003954	NADH dehydrogenase activity	-7.44773	6.00615	14	ND4L,ND6,NDUFA2,NDUFA4,NDUFA5,NDUFAB1,NDUFB2,NDUFB5,NDUFB6,NDUFB7,NDUFC2,NDUFS3,NDUFV1,NDUFS6
GO Molecular Functions	GO:0008137	NADH dehydrogenase (ubiquinone) activity	-7.44773	6.00615	14	ND4L,ND6,NDUFA2,NDUFA4,NDUFA5,NDUFAB1,NDUFB2,NDUFB5,NDUFB6,NDUFB7,NDUFC2,NDUFS3,NDUFV1,NDUFS6
GO Molecular Functions	GO:0050136	NADH dehydrogenase (quinone) activity	-7.44773	6.00615	14	ND4L,ND6,NDUFA2,NDUFA4,NDUFA5,NDUFAB1,NDUFB2,NDUFB5,NDUFB6,NDUFB7,NDUFC2,NDUFS3,NDUFV1,NDUFS6
GO Molecular Functions	GO:0016655	oxidoreductase activity, acting on NAD(P)H, quinone or similar compound as acceptor	-6.67428	4.93362	15	ND4L,ND6,NDUFA2,NDUFA4,NDUFA5,NDUFAB1,NDUFB2,NDUFB5,NDUFB6,NDUFB7,NDUFC2,NDUFS3,NDUFV1,NDUFS6,DHRS4
GO Molecular Functions	GO:0016651	oxidoreductase activity, acting on NAD(P)H	-5.78037	3.50425	19	ND4L,ND6,NDUFA2,NDUFA4,NDUFA5,NDUFAB1,NDUFB2,NDUFB5,NDUFB6,NDUFB7,NDUFC2,NDUFS3,NDUFV1,NDUFS6,MICAL2,DHRS4,NOX1,DUOX2,NOX4
GO Molecular Functions	GO:0016645	oxidoreductase activity, acting on the CH-NH group of donors	-3.40853	4.93362	7	CRYM,DHFR,SARDH,MTHFD1,MTHFR,PIPOX,MTHFD2L
GO Molecular Functions	GO:0016646	oxidoreductase activity, acting on the CH-NH group of donors, NAD or NADP as acceptor	-2.67309	5.19328	5	CRYM,DHFR,MTHFD1,MTHFR,MTHFD2L
GO Molecular Functions	GO:0008324	cation transmembrane transporter activity	-6.6488	1.96119	64	ASIC1,ATP5PB,ATP5MC1,ATP5MC3,ATP5ME,CACNA1B,CACNB1,CHRNB2,CHRNB4,CLCN5,SLC31A2,COX5B,COX6A1,COX7A2,COX7C,CYB5A,GRIA1,GRIA3,GRIK1,GRIN2C,KCNA3,KCNC1,KCNJ5,TRPM1,NDUFA4,RHAG,SCNN1B,SLC1A6,SLC6A12,SLC20A1,SLC22A4,SLC22A5,KCNK5,SLC5A6,COX5A,ABCC9,SLC25A15,CACNG2,SLC38A3,P2RX2,SLC39A14,KCNE5,CNNM4,TRPM5,SLC25A37,ASIC5,KCNK10,TMEM38B,SCN3B,TRPC7,SLC39A8,TRPM8,TRPM3,SLC4A9,SLC45A3,KCNK17,SLC46A1,GRIN3A,…
GO Molecular Functions	GO:0022890	inorganic cation transmembrane transporter activity	-5.51339	1.89371	57	ASIC1,ATP5PB,ATP5MC1,ATP5MC3,ATP5ME,CACNA1B,CACNB1,CHRNB2,CHRNB4,CLCN5,SLC31A2,COX5B,COX6A1,COX7A2,COX7C,CYB5A,GRIA1,GRIA3,GRIK1,GRIN2C,KCNA3,KCNC1,KCNJ5,TRPM1,NDUFA4,SCNN1B,SLC1A6,SLC6A12,SLC20A1,KCNK5,SLC5A6,COX5A,ABCC9,CACNG2,P2RX2,SLC39A14,KCNE5,CNNM4,TRPM5,SLC25A37,ASIC5,KCNK10,TMEM38B,SCN3B,TRPC7,SLC39A8,TRPM8,TRPM3,SLC4A9,SLC45A3,KCNK17,SLC46A1,GRIN3A,SLC2A12,ATP6V0E2,SLC30A8,ATP6V0D2
GO Molecular Functions	GO:0015267	channel activity	-4.34353	1.88355	44	ASIC1,AQP4,CACNA1B,CACNB1,CHRNB2,CHRNB4,CLCN5,GJB1,GJB2,GLRA1,GRIA1,GRIA3,GRID1,GRIK1,GRIN2C,KCNA3,KCNC1,KCNJ5,TRPM1,RHAG,SCNN1B,KCNK5,ABCC9,CACNG2,TMC6,P2RX2,KCNE5,NOX1,TRPM5,ASIC5,KCNK10,MCUB,TMEM38B,SCN3B,GABRQ,PANX2,TRPC7,TRPM8,TMC5,TRPM3,KCNK17,SLC26A9,GRIN3A,AQP11
GO Molecular Functions	GO:0022803	passive transmembrane transporter activity	-4.32132	1.87947	44	ASIC1,AQP4,CACNA1B,CACNB1,CHRNB2,CHRNB4,CLCN5,GJB1,GJB2,GLRA1,GRIA1,GRIA3,GRID1,GRIK1,GRIN2C,KCNA3,KCNC1,KCNJ5,TRPM1,RHAG,SCNN1B,KCNK5,ABCC9,CACNG2,TMC6,P2RX2,KCNE5,NOX1,TRPM5,ASIC5,KCNK10,MCUB,TMEM38B,SCN3B,GABRQ,PANX2,TRPC7,TRPM8,TMC5,TRPM3,KCNK17,SLC26A9,GRIN3A,AQP11
GO Molecular Functions	GO:0015077	monovalent inorganic cation transmembrane transporter activity	-4.21208	1.96312	38	ASIC1,ATP5PB,ATP5MC1,ATP5MC3,ATP5ME,CLCN5,COX5B,COX6A1,COX7A2,COX7C,CYB5A,GRIK1,KCNA3,KCNC1,KCNJ5,NDUFA4,SCNN1B,SLC1A6,SLC6A12,SLC20A1,KCNK5,SLC5A6,COX5A,ABCC9,KCNE5,CNNM4,TRPM5,ASIC5,KCNK10,TMEM38B,SCN3B,SLC4A9,SLC45A3,KCNK17,SLC46A1,SLC2A12,ATP6V0E2,ATP6V0D2
GO Molecular Functions	GO:0022838	substrate-specific channel activity	-3.16069	1.73993	38	ASIC1,AQP4,CACNA1B,CACNB1,CHRNB2,CHRNB4,CLCN5,GLRA1,GRIA1,GRIA3,GRID1,GRIK1,GRIN2C,KCNA3,KCNC1,KCNJ5,TRPM1,SCNN1B,KCNK5,ABCC9,CACNG2,TMC6,P2RX2,KCNE5,TRPM5,ASIC5,KCNK10,MCUB,TMEM38B,SCN3B,GABRQ,TRPC7,TRPM8,TMC5,TRPM3,KCNK17,SLC26A9,GRIN3A
GO Molecular Functions	GO:0005216	ion channel activity	-3.12486	1.74683	37	ASIC1,CACNA1B,CACNB1,CHRNB2,CHRNB4,CLCN5,GLRA1,GRIA1,GRIA3,GRID1,GRIK1,GRIN2C,KCNA3,KCNC1,KCNJ5,TRPM1,SCNN1B,KCNK5,ABCC9,CACNG2,TMC6,P2RX2,KCNE5,TRPM5,ASIC5,KCNK10,MCUB,TMEM38B,SCN3B,GABRQ,TRPC7,TRPM8,TMC5,TRPM3,KCNK17,SLC26A9,GRIN3A
GO Molecular Functions	GO:0022836	gated channel activity	-2.79663	1.76812	31	ASIC1,CACNA1B,CACNB1,CHRNB2,CHRNB4,CLCN5,GLRA1,GRIA1,GRIA3,GRID1,GRIK1,GRIN2C,KCNA3,KCNC1,KCNJ5,SCNN1B,KCNK5,CACNG2,TMC6,P2RX2,KCNE5,NOX1,TRPM5,ASIC5,KCNK10,SCN3B,GABRQ,TMC5,TRPM3,KCNK17,GRIN3A
GO Molecular Functions	GO:0005261	cation channel activity	-2.74798	1.79404	29	ASIC1,CACNA1B,CACNB1,CHRNB2,CHRNB4,GRIA1,GRIA3,GRIK1,GRIN2C,KCNA3,KCNC1,KCNJ5,TRPM1,SCNN1B,KCNK5,ABCC9,CACNG2,P2RX2,KCNE5,TRPM5,ASIC5,KCNK10,TMEM38B,SCN3B,TRPC7,TRPM8,TRPM3,KCNK17,GRIN3A
GO Molecular Functions	GO:0022839	ion gated channel activity	-2.41983	1.70327	29	ASIC1,CACNA1B,CACNB1,CHRNB2,CHRNB4,CLCN5,GLRA1,GRIA1,GRIA3,GRID1,GRIK1,GRIN2C,KCNA3,KCNC1,KCNJ5,SCNN1B,KCNK5,CACNG2,P2RX2,KCNE5,NOX1,TRPM5,ASIC5,KCNK10,SCN3B,GABRQ,TRPM3,KCNK17,GRIN3A
GO Molecular Functions	GO:0046873	metal ion transmembrane transporter activity	-2.26171	1.57696	35	ASIC1,CACNA1B,CACNB1,SLC31A2,GRIK1,GRIN2C,KCNA3,KCNC1,KCNJ5,TRPM1,SCNN1B,SLC1A6,SLC6A12,SLC20A1,KCNK5,SLC5A6,ABCC9,CACNG2,SLC39A14,KCNE5,CNNM4,TRPM5,SLC25A37,ASIC5,KCNK10,TMEM38B,SCN3B,TRPC7,SLC39A8,TRPM8,TRPM3,SLC4A9,KCNK17,GRIN3A,SLC30A8
GO Molecular Functions	GO:0016405	CoA-ligase activity	-3.62522	5.31313	7	ACSL4,ACSBG1,SLC27A6,ACSL5,ACSM5,ACSS2,ACSBG2
GO Molecular Functions	GO:0004467	long-chain fatty acid-CoA ligase activity	-3.51857	7.59018	5	ACSL4,ACSBG1,SLC27A6,ACSL5,ACSBG2
GO Molecular Functions	GO:0031956	medium-chain fatty acid-CoA ligase activity	-3.4093	9.86724	4	ACSL4,ACSBG1,ACSL5,ACSBG2
GO Molecular Functions	GO:0102391	decanoate-CoA ligase activity	-3.4093	9.86724	4	ACSL4,ACSBG1,ACSL5,ACSBG2
GO Molecular Functions	GO:0015645	fatty acid ligase activity	-3.32786	5.63842	6	ACSL4,ACSBG1,SLC27A6,ACSL5,ACSM5,ACSBG2
GO Molecular Functions	GO:0016878	acid-thiol ligase activity	-3.21168	4.60471	7	ACSL4,ACSBG1,SLC27A6,ACSL5,ACSM5,ACSS2,ACSBG2
GO Molecular Functions	GO:0016877	ligase activity, forming carbon-sulfur bonds	-3.11573	3.9469	8	ACSL4,ACSBG1,SLC27A6,ACSL5,ACSM5,ACSS2,UBA5,ACSBG2
GO Molecular Functions	GO:0003996	acyl-CoA ligase activity	-3.0432	6.16702	5	ACSL4,ACSBG1,ACSL5,ACSM5,ACSBG2
GO Molecular Functions	GO:0031957	very long-chain fatty acid-CoA ligase activity	-2.06246	6.57816	3	ACSL4,ACSBG1,SLC27A6
GO Molecular Functions	GO:0003988	acetyl-CoA C-acyltransferase activity	-4.04263	13.1563	4	ACAA1,ACAT1,HADHA,HADHB
GO Molecular Functions	GO:0016408	C-acyltransferase activity	-2.56647	4.93362	5	ACAA1,ACAT1,HADHA,HADHB,ACSM5
GO Molecular Functions	GO:0008374	O-acyltransferase activity	-3.2926	3.77894	9	LCAT,AGPAT2,PLAAT1,GPAM,PNPLA3,DGAT2,GPAT3,MOGAT1,AWAT1
GO Molecular Functions	GO:0016411	acylglycerol O-acyltransferase activity	-2.37295	4.48511	5	AGPAT2,PNPLA3,DGAT2,GPAT3,MOGAT1
KEGG Pathway	hsa00190	Oxidative phosphorylation	-10.6998	4.49129	29	ATP5PB,ATP5MC1,ATP5MC3,ATP5ME,COX5B,COX6A1,COX7A2,COX7C,ND4L,ND6,NDUFA2,NDUFA4,NDUFA5,NDUFAB1,NDUFB2,NDUFB5,NDUFB6,NDUFB7,NDUFC2,NDUFS3,NDUFV1,NDUFS6,PPA1,SDHD,UQCRFS1,UQCRH,COX5A,ATP6V0E2,ATP6V0D2
KEGG Pathway	hsa05012	Parkinson's disease	-9.96851	4.03028	29	SLC25A5,ATP5PB,ATP5MC1,ATP5MC3,COX5B,COX6A1,COX7A2,COX7C,GPR37,ND4L,ND6,NDUFA2,NDUFA4,NDUFA5,NDUFAB1,NDUFB2,NDUFB5,NDUFB6,NDUFB7,NDUFC2,NDUFS3,NDUFV1,NDUFS6,SDHD,SNCA,UQCRFS1,UQCRH,COX5A,SNCAIP
KEGG Pathway	hsa05010	Alzheimer's disease	-8.61366	3.46219	30	ATP5PB,ATP5MC1,ATP5MC3,COX5B,COX6A1,COX7A2,COX7C,GRIN2C,IL1B,LPL,MME,NDUFA2,NDUFA4,NDUFA5,NDUFAB1,NDUFB2,NDUFB5,NDUFB6,NDUFB7,NDUFC2,NDUFS3,NDUFV1,NDUFS6,PPP3CA,SDHD,SNCA,UQCRFS1,UQCRH,COX5A,BACE2
KEGG Pathway	hsa04932	Non-alcoholic fatty liver disease (NAFLD)	-7.50583	3.4436	26	COX5B,COX6A1,COX7A2,COX7C,IL1B,LEPR,MAP3K5,NDUFA2,NDUFA4,NDUFA5,NDUFAB1,NDUFB2,NDUFB5,NDUFB6,NDUFB7,NDUFC2,NDUFS3,NDUFV1,NDUFS6,PIK3R1,SDHD,SREBF1,TGFB1,UQCRFS1,UQCRH,COX5A
KEGG Pathway	hsa05016	Huntington's disease	-6.28207	2.86303	28	SLC25A5,ATP5PB,ATP5MC1,ATP5MC3,COX5B,COX6A1,COX7A2,COX7C,GPX1,NDUFA2,NDUFA4,NDUFA5,NDUFAB1,NDUFB2,NDUFB5,NDUFB6,NDUFB7,NDUFC2,NDUFS3,NDUFV1,NDUFS6,SDHD,SOD1,UQCRFS1,UQCRH,COX5A,DNAI1,IFT57
KEGG Pathway	hsa00564	Glycerophospholipid metabolism	-3.00203	2.70051	13	CHKA,LCAT,PEMT,AGPAT2,LPIN1,PISD,ADPRM,CHPT1,GPAM,ETNPPL,PLA2G12A,GPAT3,PHOSPHO1
KEGG Pathway	hsa00670	One carbon pool by folate	-5.5089	7.89379	8	AMT,ATIC,DHFR,MTHFD1,MTHFR,MTR,SHMT1,MTHFD2L
KEGG Pathway	hsa01523	Antifolate resistance	-4.80528	5.72936	9	ATIC,DHFR,FOLR1,FPGS,IL1B,MTHFR,SHMT1,SLC19A1,SLC46A1
KEGG Pathway	hsa_M00141	C1-unit interconversion, eukaryotes	-2.63589	9.86724	3	MTHFD1,SHMT1,MTHFD2L
KEGG Pathway	hsa03320	PPAR signaling pathway	-7.88233	4.93362	18	ACAA1,ACOX1,PLIN2,APOA1,APOC3,CYP7A1,FABP3,FABP7,ACSL4,HMGCS2,LPL,ME1,SCD,ACSBG1,SLC27A6,ACSL5,SCD5,ACSBG2
KEGG Pathway	hsa_M00086	beta-Oxidation, acyl-CoA synthesis	-3.69251	11.2768	4	ACSL4,ACSBG1,ACSL5,ACSBG2
KEGG Pathway	hsa00061	Fatty acid biosynthesis	-2.4887	6.07215	4	ACSL4,ACSBG1,ACSL5,ACSBG2
KEGG Pathway	hsa01212	Fatty acid metabolism	-6.30104	5.34475	13	ACAA1,ACAT1,ACOX1,ACSL4,HADHA,HADHB,SCD,ACSBG1,ACSL5,ELOVL2,PECR,SCD5,ACSBG2
KEGG Pathway	hsa00071	Fatty acid degradation	-4.25905	4.48511	10	ACAA1,ACAT1,ACOX1,ALDH3A2,ACSL4,HADHA,HADHB,ACSBG1,ACSL5,ACSBG2
KEGG Pathway	hsa01040	Biosynthesis of unsaturated fatty acids	-3.99587	6.00615	7	ACAA1,ACOX1,HADHA,SCD,ELOVL2,PECR,SCD5
KEGG Pathway	hsa_M00087	beta-Oxidation	-2.63075	6.57816	4	ACAA1,ACOX1,HADHA,HADHB
KEGG Pathway	hsa00561	Glycerolipid metabolism	-3.15495	3.34483	10	ALDH3A2,LPL,AKR1A1,AGPAT2,LPIN1,GPAM,PNPLA3,DGAT2,GPAT3,MOGAT1
KEGG Pathway	hsa_M00089	Triacylglycerol biosynthesis	-2.03671	4.64341	4	AGPAT2,GPAM,DGAT2,GPAT3
