# Supplementary material for: Long Non-coding RNA and mRNA Profile of Liver Tissue During Four Developmental Stages in the Chicken
Source: Front Genet. 2020 Jun 16;11:574. doi: 10.3389/fgene.2020.00574 (PMC7309962; doi:10.3389/fgene.2020.00574)
Supplement: Supplementary file 2 [file Data_Sheet_1.ZIP › Supplementary files/Table S1_Primers for qPCR.xlsx]

## Sheet: Sheet1
Table S1. Primer sequences of selected transcripts for qPCR
Transcript name	Primers (5'→3')	Tm (℃)	Product length (bp)
VTG2	F: TTCCTCATCATCTGCCTCCTCTCC	60.54	156
	R: TTACTGCTCTTGCTGCTGCTTCTC	59.66
ApoVLDL	F: ATTGACAGAGAACGTCGTGACTGG	59.07	106
	R: CCAGCAAGAACTGACCAGCTCTAG	59.86
APOB	F: TTGCTGCTCTTGCTGCTGCTC	61.5	178
	R: AACCGCTTCGAGAATCTGCTGTTC	59.81
FGB	F: TGCTCCTGCTGCTCCTGCTC	63.49	130
	R: GCTGCTTCCTGCCGCTTGTC	63.08
FASN	F: AATCTGCCGTCTGGAACTGAATGG	59.6	169
	R: CATCCTGTGACTGGTCGTGTTCTC	59.94
TCONS_00220501	F: TCGTGAATGGCAGCAAGAAGAGAC	59.63	103
	R: TCCTGCTCCTTCCTGCACTCC	62.36
TCONS_00179354	F: CTGATGGAAGTCAGGCAGCTCTC	60.19	191
	R: ACAAGGCAGGTATCATGCTGGAAG	59.49
TCONS_00083873	F: AGGATCAGCTCCGTCTGGTG	59.68	100
	R: TGTGCCAAGACCACCCAGTA	58.97
TCONS_00155619	F: CATCAACTCCAGCCTTCCTCTGC	60.69	88
	R: CAGCCTGCGGATACTTCCAAGTC	60.62
TCONS_00037924	F: TTAACAAGAAGGGAAATGTGGACTG	54.73	112
	R: CAATTCCTTTTGTTTCCTCTTCTGA	52.74
ACTB	F:ACACCCACACCCCTGTGATGAA	61.37	136
	R:TGCTGCTGACACCTTCACCATTC	60.21
*ACTB was used as reference gene
