# Supplementary material for: Long Non-coding RNA and mRNA Profile of Liver Tissue During Four Developmental Stages in the Chicken
Source: Front Genet. 2020 Jun 16;11:574. doi: 10.3389/fgene.2020.00574 (PMC7309962; doi:10.3389/fgene.2020.00574)
Supplement: Supplementary file 2 [file Data_Sheet_1.ZIP › Supplementary files/Table S3_Identified lncRNAs in chicken liver.xlsx]

## Sheet: lnc_total.info
Table S3. Identified lncRNAs in chicken liver
LncRNA_id	Chromosome	Start	End	JP-1	JP-2	JP-3	SM1	SM2	SM3	PL-1	PL-2	PL-3	BP-1	BP-2	BP-3
TCONS_00005304	1	62200414	62214254	0	0	0	0	0.066144	0	0	0	0	0.0788	0.069212	0.139073
TCONS_00005305	1	62200695	62225882	0	0	0	0	0.057052	0	0	0	0	0	0	0
TCONS_00011614	1	133388876	133402985	0.325849	0.427329	0.17129	0.058429	0.021297	0.011605	0.234722	0.279695	0.312459	0.022249	0.067714	0.098484
TCONS_00016961	1	21863614	21931053	0	0.203644	0	0	0	0	0	0	0	0.033826	0	0
TCONS_00000848	1	10673239	10691328	0.130223	0.064987	0.037577	0.221026	0.240484	0.24337	0.089066	0.075524	0.380135	0.323311	0.088708	0.360179
TCONS_00004162	1	50910254	50911061	0	0	0	0	0	0.018002	0	0.033258	0	0	0	0
TCONS_00029778	1	194292775	194302616	0.073583	0	0.032818	0	0	0.050294	0	0.069746	0.047584	0	0	0
TCONS_00016345	1	11227857	11242344	0	0	0	0	0	0	0	0	0	0.196062	0	0
TCONS_00016346	1	11306222	11307062	0	0.064843	0	0.096735	0	0	0	0	0	0	0	0
TCONS_00012154	1	139203886	139205686	0	0.4915	0.265575	0	0	0	0.606593	0.184067	0.083593	0	0	0
TCONS_00014235	1	176427844	176429409	0	0	0	0	0	0.107536	0	0	0	0.018941	0	0.326568
TCONS_00014238	1	176511056	176577941	0.061429	0	0	0.086832	0	0	0.051964	0	0	0.042237	0	0.05184
TCONS_00015184	1	192301345	192306103	0.009998	0.024188	0.005128	0.006484	0.070697	0.070674	0	0.005349	0.007435	0.060672	0.015947	0.074052
TCONS_00025079	1	119293163	119302907	0	0	0	0.019185	0	0.032907	0	0	0	0	0	0.12416
TCONS_00026818	1	143356904	143366446	0.029694	0	0	0	0.012442	0.03998	0.00533	0.002872	0	0	0	0.025197
TCONS_00026817	1	143068739	143073249	0	0	0	0	0	0	0	0	0	0	0.014379	0
TCONS_00025898	1	131243882	131291874	0	0	0	0.017235	0.020531	0	0	0	0.038866	0.038603	0	0.018793
TCONS_00027027	1	145868950	145871746	0	0	0	0	0	0	0	0	0	0.028564	0	0
TCONS_00027021	1	145832276	145853227	0.014391	0.016241	0	0.098769	0.083215	0.074457	0.049769	0.045379	0.04118	0.046892	0.047908	0.098222
TCONS_00027020	1	145803273	145805839	0.023386	0	0.035957	0.243392	0.115781	0.172609	0.092485	0.174669	0.116207	0.179476	0.344971	0.23897
TCONS_00027023	1	145849335	145852607	0	0.03791	0	0	0	0	0	0	0	0	0	0
TCONS_00027022	1	145844061	145845146	0	0	0	0	0.373432	0.198163	0.094542	0.043015	0.193254	0.183011	0.218326	0.126163
TCONS_00027029	1	145896818	145900846	0	0	0	0	0	0	0	0	0.046649	0	0	0
TCONS_00018216	1	41905737	41908156	0	0	0	0	0.106293	0.116206	1.25739	0.344585	0	0	0	0
TCONS_00018217	1	41905737	41908156	0	0	0	0	0	0	0	0.491637	0	0	0	0
TCONS_00002201	1	31335263	31337043	0	0	0.031769	0	0	0	0	0.227348	0	0	0	0
TCONS_00001573	1	22259322	22269316	0.138301	0.024134	0.059026	0.135289	0.095681	0.172113	0.086847	0.03918	0.083441	0.199296	0.149843	0.393264
TCONS_00027689	1	166708422	166798423	0.414392	0.153474	0.115207	0.052265	0.197316	0.328393	0.287061	0.337714	0.706561	0.221444	0.36144	0.344682
TCONS_00008530	1	88913748	88957698	0	0	0.05102	0	0	0	0	0	0	0	0	0
TCONS_00008534	1	88954492	88992364	0	0	0	0	0	0	0	0	0	0.130443	0	0
TCONS_00008537	1	89000806	89007743	0	0	0	0	0.023658	0	0	0	0	0.031014	0	0
TCONS_00004643	1	55694367	55709105	0	0	0	0	0	0	0	0	0	0	0	0.055048
TCONS_00027535	1	165208187	165244069	0	0	0	0	0	0	0	0	0	0	0.022503	0
TCONS_00012213	1	139557704	139565564	0	0	0	0.004012	0	0	0	0	0.004523	0	0	0
TCONS_00012217	1	139590231	139601972	0	0	0	0	0.021517	0.021526	0.008591	0	0	0	0	0
TCONS_00008888	1	92565725	92593733	0.299675	0.117002	0.020697	0.348945	0.32662	0.142598	0	0	0.291441	0.141368	0	0.071194
TCONS_00008883	1	92545862	92548006	0	0.013478	0	0	0.01813	0.018137	0.014477	0	0	0.0523	0	0.033817
TCONS_00008886	1	92556064	92560883	0.103967	0.016841	0.067528	0.177709	0.365845	0.152049	0	0	0.118841	0.45117	0.051505	0.048823
TCONS_00019554	1	53506779	53524439	0.128073	0.150131	0.129111	0.34613	0.675676	0.352702	0.214968	0.169674	0.398047	0.40525	0.503445	0.408652
TCONS_00019555	1	53507736	53510369	0.068192	0.028421	0.037166	0.129664	0.16321	0.112728	0.091114	0.117539	0.188204	0.233921	0.201741	0.188087
TCONS_00019557	1	53577905	53582006	0.209063	0.182161	0.083816	0.708091	0.794115	0.627036	0.256566	0.086048	0.585859	0.616437	0.606463	0.515673
TCONS_00019558	1	53580986	53582006	0.052296	0.232817	0.127645	0.368349	0.373801	0.505924	0.104161	0.2105	0.253316	0.490944	0.468647	0.437317
TCONS_00018407	1	44579152	44580002	0	0	0	0	0	0	0	0	0.085109	0	0	0
TCONS_00016537	1	13928505	13956977	0.375126	0.320292	0.469913	0.675613	1.44543	0.795527	0.672609	0.482078	0.593872	0.781153	0.401651	0.924884
TCONS_00004080	1	50638027	50642512	0	0	0.247264	0.13693	0.408853	0.422977	0	0	0	0	0	0
TCONS_00004081	1	50638691	50642512	0	0	0	0.021259	0	0.062136	0.14833	0	0	0	0.365938	0.172031
TCONS_00003366	1	46036099	46038886	0.095621	0	0.050293	0.308862	0.065655	0.40116	0	0	0	0.663189	0.163532	0
TCONS_00028698	1	177320896	177325181	0	0	0	0	0	0	0.042136	0	0	0	0	0
TCONS_00000573	1	5607285	5738599	0.772088	0.355092	0.441526	0.769078	1.43149	1.17455	0.36707	0.061159	0.65471	0.468918	0.960336	0.793298
TCONS_00010632	1	119835651	119843841	0.07201	0	0.514598	0	0	0	0	0	0	0	0	0
TCONS_00010633	1	119836499	119843841	0.42013	0	0.056944	0.073489	0.154636	0.069339	0.091605	0.23165	0	0.080471	0.109261	0.115989
TCONS_00020903	1	69045599	69049407	0	0	0	0	0	0	0	0.010476	0	0	0.010225	0.009379
TCONS_00022410	1	83035682	83037973	0.401344	0.561195	0.257531	0.478298	0.907741	0.459384	0.19236	0.183586	0.237318	0.233455	0.455409	0.641272
TCONS_00022534	1	83795043	83800892	0	0	0	0	0	0	0	0	0	0	0.040984	0
TCONS_00022535	1	83816281	83837409	0	0.0302	0	0	0	0	0	0	0	0	0	0
TCONS_00017695	1	33382600	33384868	0	0	0.021958	0.056286	0	0.033651	0	0	0	0	0	0
TCONS_00017697	1	33436884	33437769	0	0.204194	0	0	0.05331	0	0	0	0	0	0	0
TCONS_00017692	1	33377339	33384883	0	0	0	0	0.021188	0	0	0	0	0	0	0.020061
TCONS_00029135	1	184689481	184695478	0	0	0	0	0	0	0	0	0	0.011417	0	0
TCONS_00015347	1	193846869	193852940	0.07713	0.234988	0	0.160958	0.061808	0.152055	0.081202	0	0	0	0	0.110961
TCONS_00015349	1	193860871	193863713	0.070394	0.157297	0	0	0.134763	0.055604	0	0.147826	0	0.087096	0	0.093923
TCONS_00029132	1	183923208	184134793	0	0.063954	0.551268	0	0	0.032277	0	0	0	0	0	0
TCONS_00023421	1	97497758	97515442	0	0	0	0	0.015892	0	0	0	0	0	0	0.002897
TCONS_00004472	1	53275640	53276991	0	0	0	0	0	0	0	0	0	0	0	0.066702
TCONS_00012912	1	155567657	155575397	0.251192	0	0	0	0	0	0	0	0	0	0.072274	0
TCONS_00002198	1	31319080	31320665	0	0	0	0	0	0	0.010678	0.050292	0	0	0	0
TCONS_00002199	1	31322849	31336824	0.02526	0	0.010531	0	0.024818	0.075561	0.511154	0.204191	0.236236	0.058652	0.029415	0
TCONS_00002193	1	31162225	31174224	0	0	0	0	0.269428	0	0	0.036764	0.418655	0.277878	0.283484	0.433061
TCONS_00002194	1	31174920	31175268	0	0	0	0	0.169852	0	0	0.061697	0.109766	0.412826	0.462312	0.136163
TCONS_00002195	1	31207366	31208557	0	0	0	0	0.113805	0	0	0.016287	0.118421	0.023376	0	0
TCONS_00015945	1	3594885	3606093	0.015072	0.023709	0.02919	0.43739	0.182629	0.59018	0	0.01128	0.007708	0	0.016533	0.007685
TCONS_00012577	1	146093181	146117594	0	0	0	0	0	0	0	0	0.010713	0	0	0
TCONS_00029129	1	183799896	183840763	0	0.016806	0.372235	0	0.023493	0.023582	0	0	0	0	0.024006	0.022318
TCONS_00023249	1	93657916	93661258	0	0	0.041944	0	0	0	0	0	0	0	0	0
TCONS_00004907	1	59448710	59450080	0	0	0	0	0.092172	0	0.145262	0	0	0	0	0.047654
TCONS_00020750	1	67480882	67498383	0	0	0.009693	0	0	0	0	0	0	0	0	0
TCONS_00024660	1	111744306	111777736	0	0	0	0	0.104706	0.053017	0	0	0	0	0	0
TCONS_00005265	1	61847311	61853759	0.312107	0.414149	0.348047	1.03229	1.22932	1.14701	0.414647	0.688339	0.711141	0.898047	0.67155	0.905087
TCONS_00025897	1	131232518	131291846	0	0	0	0	0	0	0	0	0	0.128315	0	0
TCONS_00016841	1	19778329	19779717	0	0	0	0	0	0	0.03672	0	0	0	0	0
TCONS_00012434	1	144302321	144361031	0	0	0	0	0.018531	0.007415	0	0	0	0.006488	0	0
TCONS_00013529	1	169420929	169421926	0	0.157017	0.201005	0.080368	0.411759	0.337462	0.096089	0.114311	0.139166	0.227881	0.112999	0
TCONS_00003391	1	46264250	46269635	0.024452	0	0	0.020128	0	0.047216	0	0	0.031428	0	0	0
TCONS_00013384	1	167982953	167988911	0	0	0	0	0	0.198318	0	0	0	0	0	0
TCONS_00013380	1	167851112	167881568	0.060508	0.015017	0	0.590462	0.04248	0.055054	0.091758	0.362937	0.482547	0.404515	0.129529	0.524695
TCONS_00013389	1	168008146	168047910	0.81533	0	0	0	0	0.025707	0	0	0	0	0.502259	0.016877
TCONS_00013388	1	168008146	168033572	0.092916	0.546974	0.639153	0.708544	0.062475	0.349349	0.060648	0.075236	0.274019	0	0.078148	0.116919
TCONS_00009037	1	96262523	96263242	0	0	0.170643	0	0.303046	0.117198	0	0	0	0	0	0.12744
TCONS_00009035	1	96177334	96188176	0.105727	0	0.053382	0.08463	0.196203	0.248009	0.025311	0	0	0	0	0.251669
TCONS_00009038	1	96276515	96277194	0	0.035753	0.041208	0	0.180542	0.3402	0	0	0	0.194883	0	0.320683
TCONS_00008071	1	85812631	85814468	0.015046	0.053511	0.016762	0.011738	0.025763	0	0.020364	0	0	0	0	0
TCONS_00008072	1	85845887	86011956	0	0	0	0	0	0	0	0	0	0	0.023723	0
TCONS_00008075	1	85962715	86011956	0.015332	0.014887	0.109614	0	0	0.024183	0	0.021139	0.225253	0.102164	0	0.066912
TCONS_00008079	1	86002909	86349375	0	0.012532	0	0.003928	0.119222	0	0	0	0.168152	0	0	0
TCONS_00026887	1	144432840	144433706	0.198136	0.436557	0.338665	0.406699	0.500219	0.724903	0.284094	0.322742	0.210746	0.349555	0.191549	0.564049
TCONS_00014927	1	186106208	186131356	0.001963	0.183944	0.007854	0.111964	0.248824	0.159893	0.067971	0.173643	0	0.211248	0.022544	0.435957
TCONS_00022927	1	87777709	87865932	0	0	0.030012	0	0	0	0.009365	0.019437	0	0	0	0
TCONS_00022925	1	87770832	87865932	0	0	0	0	0	0	0	0.009376	0	0	0	0.024236
TCONS_00022922	1	87768641	87865932	0	0	0	0	0	0	0	0.00354	0	0	0	0
TCONS_00022920	1	87761678	87762893	0	0	0.075622	0	0	0	0	0.022997	0	0.02828	0.026901	0
TCONS_00027834	1	168703709	168710134	0	0	0	0.268122	0	0	0	0	0.080821	0	0	0.131501
TCONS_00018900	1	48858585	48859214	0	0	0	0	0	0	0	0	0	0	0	0.016129
TCONS_00001646	1	22731026	22776574	0.176938	0.03837	0.210053	0.217408	0.404712	0.337904	0.057111	0.159323	0.143697	0.042935	0	0.204219
TCONS_00008279	1	88320573	88320840	0	0.654411	0.092998	0	0.278224	0	0.156571	0.367071	0	0	0	0.164198
TCONS_00005010	1	60289145	60300225	0	0	0	0.006965	0	0.033201	0	0	0	0	0	0.023462
TCONS_00002807	1	37991872	38012283	0	0.007623	0.004289	0	0	0	0	0	0	0	0	0
TCONS_00009653	1	105852163	105854530	0.079489	0.053786	0.018935	0.026603	0.094134	0.141396	0.01804	0.022056	0.030096	0.08917	0.110717	0.148041
TCONS_00002680	1	35902208	35907622	0.113684	0	0	0	0	0	0	0	0	0	0	0
TCONS_00002681	1	35902208	35907622	0	0	0	0	0.035242	0	0	0	0	0.048651	0	0
TCONS_00002683	1	35910042	35959890	0	0	0	0.009981	0	0.01949	0	0	0	0.027975	0	0
TCONS_00002684	1	36112240	36113773	0	0	0	0	0	0	0	0	0	0	0	0.038291
TCONS_00002685	1	36163412	36165614	0	0	0.361347	0	0	0.050629	0.024666	0.115749	0	0	0	0
TCONS_00009659	1	106226766	106228422	0	0.040654	0	0.013392	0	0.03944	0.042308	0	0	0.019004	0	0
TCONS_00002350	1	33636714	33637098	0	0	0	0	0	0	0	0	0.152183	0	0	0
TCONS_00005421	1	63952652	63995103	0	0	0.025509	0.053385	0.074226	0	0.02539	0.061477	0	0	0.314267	0.146301
TCONS_00012086	1	138005845	138009721	0	0	0	0	0.024427	0	0	0	0.01454	0.016549	0.024794	0
TCONS_00026329	1	136367949	136409211	0.176426	0	0	0	0	0.301266	0	0	0	0	0.380742	0
TCONS_00026328	1	136367596	136409211	0	0.20882	0.089597	0.083002	0.164743	0	0	0.031057	0.082577	0	0	0
TCONS_00026320	1	136248959	136249973	0.655823	0.229451	0.198839	0.373379	0	0	0.133548	0	0.173337	0.087397	0	0.500669
TCONS_00015617	1	195905797	195910804	0	0	0	0	0	0	0	0	0	0.012888	0	0
TCONS_00015614	1	195904095	195910804	0.030155	0.138549	0	0.029919	0.081099	0.15552	0.03504	0.016533	0.079004	0.05604	0.028501	0.085882
TCONS_00011976	1	136912039	136923511	0.520557	0.409602	0.612027	0.794147	0.307856	0.692441	1.61017	0.463129	1.54948	1.54106	0.930757	0.292905
TCONS_00022371	1	82318533	82326773	0	0	0	0	0	0	0	0	0	0	0.103152	0
TCONS_00022377	1	82876743	82877102	0	0	0	0	0.086378	0	0	0	0	0.199994	0	0.239632
TCONS_00022374	1	82481055	82481743	0.083362	0	0.089585	0.028287	0.065095	0.131049	0.122479	0.076069	0.052084	0.235935	0.154617	0.115784
TCONS_00022375	1	82786493	82898292	0	0	0	0	0	0	0	0	0	0	0.086112	0.208695
TCONS_00006138	1	70935957	70936415	0	0	0	0	0.05432	0	0	0	0	0	0	0
TCONS_00006139	1	70963612	70969280	0.038777	0.024431	0.017814	0.011556	0.011951	0	0	0.01263	0.047064	0	0.0123	0
TCONS_00006137	1	70781995	70829927	0.107195	0.033718	0.065643	0.099566	0.121818	0.108176	0.058698	0.114061	0.03568	0.185836	0.116876	0.101342
TCONS_00001487	1	20358355	20362497	0.091362	0.303918	0.210798	0.593643	1.31491	1.64756	0.116883	0.052854	0.081942	0	0.025276	0.811164
TCONS_00006429	1	72930486	72935118	0.054586	0	0	0	0	0	0	0	0	0.067503	0	0
TCONS_00004218	1	51039677	51042293	0	0	0	0	0	0.005409	0.127058	0.137863	0	0.020888	0.305972	0.446521
TCONS_00012868	1	155084498	155097076	0.116056	0.414134	0.366719	0.359083	0.55716	0.315198	0.343428	0.344597	0.271547	0.500552	0.57173	0.417108
TCONS_00010579	1	118920904	118925779	0.012116	0	0.006214	0	0	0.106772	0	0	0.0179	0	0	0
TCONS_00010574	1	118831473	119088136	0.045194	0.016925	0.035952	0.034566	0.039864	0.123867	0.026371	0.003827	0.080294	0	0.021932	0.011486
TCONS_00010576	1	118845800	118847392	0	0	0.03157	0.069349	0.070532	0.062894	0	0	0	0	0.097829	0
TCONS_00028213	1	172165858	172241497	0	0	0	0	0.027175	0	0	0	0	0	0	0
TCONS_00028212	1	172141886	172149182	0.02018	0.026572	0.037744	0	0	0	0	0.003425	0.015694	0.088201	0	0.026808
TCONS_00028211	1	172141886	172145968	0.020099	0	0.022448	0.081241	0.076639	0.158521	0	0.012144	0.011575	0	0	0
TCONS_00028210	1	172108090	172110079	0	0	0	0	0	0.059929	0	0	0	0	0	0.031201
TCONS_00012325	1	142080123	142081498	0.033253	0	0	0	0	0.032647	0	0.045349	0	0	0.074855	0.043857
TCONS_00014448	1	179011220	179015588	0.224034	0.516986	2.04456	0.474711	0.766284	1.08086	0.254365	0.122363	0.384405	0.774252	0.711791	0.388942
TCONS_00013143	1	164886988	164893660	0	0.36375	0	0	0	0	0	0	0	0.29872	0	0
TCONS_00013142	1	164831260	164893660	0.123976	0	0.230383	0.353815	0	0	0	0	0	0	0	0
TCONS_00013145	1	165367791	165370432	0	0	0	0	0	0	0	0	0.014852	0	0.018137	0
TCONS_00013146	1	165367791	165373288	0	0	0	0	0	0.018563	0	0	0	0	0	0
TCONS_00017790	1	34522086	34545058	0.027891	0	0	0	0	0.043993	0	0	0	0.07182	0	0
TCONS_00017792	1	34524891	34545058	0.023088	0	0	0	0	0.033634	0	0.009485	0	0.033753	0	0
TCONS_00017795	1	34683064	34736679	0.063668	0.053043	0.049515	0.041709	0.094388	0.113275	0.058311	0	0	0	0.140369	0.040774
TCONS_00017797	1	34734536	34736501	0.071191	0.012686	0.040611	0	0.072002	0.024135	0	0.028817	0.039256	0	0.126294	0
TCONS_00018775	1	47875443	47876605	0	0	0	0	0	0	0.024536	0	0.05982	0	0	0
TCONS_00030066	1	196116583	196117619	0	0	0	0	0	0	0	0	0	0	0	0.17373
TCONS_00030061	1	196006842	196011659	0	0	0.07695	0	0	0	0	0	0	0	0	0
TCONS_00030063	1	196008288	196011749	0	0	0	0.029512	0.020162	0	0	0	0	0	0	0
TCONS_00024004	1	105387940	105389904	0.163282	0.1243	0.093178	0.111615	0.543306	0.575715	0.09144	0	0.136197	0.375757	0.439613	0.767963
TCONS_00001858	1	27084701	27086398	0.242775	0.629585	0.267269	1.11581	0.785194	0.784736	0.378915	0.380289	0.657075	0.373524	0.509863	0.447086
TCONS_00006491	1	73497801	73545627	0.099332	0.056525	0	0	0.135449	0.041733	0.008451	0	0.043905	0.107864	0.282105	0.038319
TCONS_00006490	1	73495222	73545114	0.151404	0.288744	0.093783	0.12552	0.129235	0.187517	0.076898	0.038567	0.085024	0.313223	0.23698	0.248022
TCONS_00007847	1	84621479	84663860	0	0.036056	0	0	0	0.134828	0.047878	0.217446	0	0	0	0
TCONS_00007846	1	84621474	84663860	0	0	0	0	0	0	0.545468	3.54962	0	0	0	0
TCONS_00009965	1	109544155	109548230	0	0	0	0	0.094839	0.038464	0	0	0.125658	0.062995	0	0
TCONS_00028578	1	176333583	176334331	0	0	0	0	0.859887	0	0	0	0	0.237649	0	0
TCONS_00021053	1	71174867	71235888	0	0	0.028292	0.05048	0.091438	0	0	0	0	0	0	0
TCONS_00021058	1	71182453	71195120	0.107726	0.154976	0.110111	0.207251	0.239971	0.278409	0.011223	0.009003	0.059122	0.026746	0.047164	0.250254
TCONS_00021059	1	71182454	71192594	0	0	0	0	0	0	0	0.010881	0	0	0.02312	0.017523
TCONS_00026703	1	142441285	142488059	0.33097	0	0	0.52808	0	0.197525	0	0	0	0.089755	0	0
TCONS_00026702	1	142399191	142403148	0.048514	0	0	0	0.023362	0.226055	0	0	0	0.285121	0	0.113558
TCONS_00024701	1	112267081	112271696	0.07677	0.086708	0.094668	0.15613	0.164006	0.25654	0.060913	0.097442	0.235739	0.18104	0.07753	0.170632
TCONS_00024707	1	112342676	112359783	0	0.056076	0	0	0.110558	0	0	0	0	0	0	0
TCONS_00024709	1	112349366	112359731	0	0	0.015985	0	0.061255	0	0	0	0	0	0.114942	0
TCONS_00023661	1	103639226	103691446	0	0	0	0	0	0	0.741893	0.25692	0	0	0	0
TCONS_00023660	1	103639226	103644641	0.014202	0	0.043705	0	0	0	0.328731	0.03241	0.041868	0	0	0
TCONS_00027540	1	165432265	165442494	0.917823	0	0.275348	0	0.206858	0.02335	0.056213	0.052615	0	0.012216	0.054653	0.017913
TCONS_00027541	1	165432265	165442494	0.525429	0	0	0	0.085063	0	0	0	0	0	0	0
TCONS_00006511	1	73984538	74113696	0	0	0	0	0.08395	0	0	0	0	0	0	0
TCONS_00006514	1	74113321	74183207	0	0	0.286838	0	0	0	0	0	0	0	0	0
TCONS_00010323	1	114486681	114610444	0.137424	0.088234	0.128758	0.090788	0.370917	0.170345	0.059373	0.161691	0.529572	0.082048	0	0.198646
TCONS_00011580	1	132709410	132711305	0	0	0.102623	0	0	0	0	0	0.14464	0	0	0
TCONS_00008630	1	89801515	89802284	0	0	0	0.04164	0.099207	0	0	0	0.160107	0	0	0
TCONS_00012777	1	153935316	153966387	0.214999	0.119272	0.095382	0.127463	0.137246	0.167086	0.091887	0.148946	0.135588	0.2297	0.101094	0.189685
TCONS_00008963	1	94878295	94908993	0	0	0	0	0	0	0	0	0	0.31659	0	0
TCONS_00008961	1	94812666	94913910	0	0	0	0	0	0.044121	0.023629	0	0	0	0	0.046942
TCONS_00023130	1	91723104	91772488	0	0.054602	0.062271	0.443962	0.339246	0.45301	0.275351	0	0.14455	0.368298	0.215169	0.415275
TCONS_00023139	1	91837580	91843448	1.4062	0.6135	0.778037	3.02256	2.81046	4.80605	0.833052	0.061577	0.94192	1.9236	1.13534	0.333193
TCONS_00022665	1	85117393	85129961	0	0	0	0	0	0.013326	0	0	0	0	0	0.016678
TCONS_00010045	1	110412891	110421315	0.028112	0	0	0	0	0.056423	0	0	0	0	0	0
TCONS_00010044	1	110390759	110401800	0	0	0	0	0	0	0	0	0	0.142025	0	0
TCONS_00010047	1	110499749	110501252	0	0	0	0	0.031879	0.027671	0	0	0	0.096276	0	0
TCONS_00010046	1	110412906	110433437	0	0.016584	0	0.011303	0.038164	0.089232	0.021503	0	0.018705	0.096492	0.008354	0.015568
TCONS_00010040	1	110354059	110401800	0.020261	0	0.010392	0.026727	0	0.015926	0	0	0.015067	0	0.016158	0
TCONS_00024546	1	110118643	110165130	1.84516	1.08406	1.9597	0.793858	0.612316	1.34057	0.682984	1.65289	0.581642	0.056723	0.369401	1.26003
TCONS_00024544	1	110090848	110094288	0.023157	0	0	0	0	0	0	0	0	0	0	0
TCONS_00019877	1	56539802	56575454	0.023254	0.027078	0	0.034185	0.037382	0	0.010572	0	0.018128	0	0.026877	0
TCONS_00019876	1	56531475	56575330	0	0.017253	0	0	0	0.019942	0	0.051662	0	0.025075	0	0.046873
TCONS_00019875	1	56521929	56527592	0.045657	0	0	0	0	0	0	0	0	0.041943	0	0.045008
TCONS_00019874	1	56516458	56521442	0.058601	0	0.035462	0	0	0	0	0	0	0.166027	0	0
TCONS_00001400	1	18815413	18828588	0.348691	0.411024	0.17082	0.624334	0.726829	0.779183	0.280078	0.252264	0.353902	0.73732	0.538491	0.465556
TCONS_00017089	1	23454204	23465165	0	0.446192	0	0	0	0	0	0	0	0	0	0
TCONS_00017558	1	31034140	31047044	0.019435	0.025607	0.083548	0.001581	0.046625	0.060469	0	0	0.039937	0	0.072479	0.005383
TCONS_00017559	1	31034140	31047068	0.00127	0	0	0.02206	0	0	0	0	0	0.074448	0	1.21778
TCONS_00021247	1	72948402	72953973	0	0.019085	0.026226	0.01349	0.024507	0.016077	0.006416	0.027915	0.038026	0.029806	0.008156	0.022747
TCONS_00021242	1	72915339	72917409	0.245186	0.218588	0.356403	0.073739	0.2944	0.428472	0.028264	0.114096	0.198482	0.264171	0.213392	0.198128
TCONS_00021241	1	72897868	72920401	0.343795	0.04868	0.167639	0.239165	0.406066	0.329433	0.091386	0.050675	0.268978	0.535044	0.165507	0.430026
TCONS_00021240	1	72847285	72850784	0.059929	0.060715	0	0	0.017425	0	0.073976	0.044941	0.075632	0.219328	0.067246	0
TCONS_00018864	1	48335564	48346960	0	0	0	0.010389	0	0	0	0	0	0	0.025124	0
TCONS_00007568	1	82463359	82464159	0.05233	0.316195	0.045309	0.089052	0.272363	0.17212	0	0.156828	0	0.054776	0.115128	0.279661
TCONS_00007562	1	82452061	82455869	0	0.192012	0.000368	0.297789	0	0.00018	0	0.154364	0.256578	0	0	0
TCONS_00019194	1	50367537	50373510	0	0	0.133635	0.821139	1.10295	0.299928	0.676145	0.408536	0	0.255928	0.379607	0.490952
TCONS_00010284	1	113685490	113695653	0	0	0	0	0.006758	0	0	0	0	0.006506	0	0.015891
TCONS_00000102	1	697752	700567	0.139441	0.127394	0	0.153146	0	0.091459	0	0.320875	0.267122	0.217393	0.323466	0.063217
TCONS_00000105	1	697989	700567	0.03773	0	0.066928	0.045776	0.148172	0.154248	0.145889	0.046017	0.057139	0.164603	0.034536	0.038634
TCONS_00000104	1	697752	700567	0	0	0	0	0	0	0.026977	0.024786	0	0	0.074687	0
TCONS_00000106	1	699381	700567	0.042111	0.144573	0.087129	0.101879	0	0.03817	0	0.145082	0.087184	0.030804	0.169302	0.162832
TCONS_00008481	1	88739416	88776288	1.28341	1.16196	1.47536	1.5366	2.10101	2.64634	0.515892	0.82296	1.38618	1.26244	1.13539	2.46743
TCONS_00008482	1	88763469	88776288	0.017561	0	0.015852	0.047371	0.092794	0.248007	0	0	0.050554	0.035334	0	0.047237
TCONS_00008483	1	88763622	88778998	0.244595	0.227895	0.577009	0.147887	0.46107	0.609385	0.116403	0.430828	1.41476	0.129016	0.312207	0.219692
TCONS_00005681	1	65782698	65784074	0	0	0.079354	0	0.153787	0.153034	0	0	0.057915	0.037724	0.180529	0.013151
TCONS_00004156	1	50868935	50879261	3.06737	3.7978	4.20564	7.49355	6.44075	7.12281	2.01285	2.75624	3.30369	6.34993	5.68128	6.47112
TCONS_00028295	1	173483128	173780197	0	0	0	0	0	0	0	0	0.037341	0	0	0
TCONS_00017715	1	33767510	33771727	1.46086	0.584135	0.46368	0.450365	0.402613	0.552622	0.516659	0.688342	0.953017	0.50657	0.469256	0.76546
TCONS_00013417	1	168382847	168407741	0	0	0	0	0	0	0.008678	0	0	0	0	0
TCONS_00013416	1	168377169	168407741	0	0	0.037769	0	0	0	0.565982	0.102765	0	0	0	0
TCONS_00013415	1	168377169	168380539	0.316131	0.133404	0.10141	0.098194	0.17466	0.102149	0.779308	0.190149	0	0	0.027966	0.104057
TCONS_00018243	1	42503487	42515375	0.034287	0.053801	0.144557	0.392682	0.56404	0.278759	0.034334	0.100729	0.140553	0.2431	0.28665	0.221479
TCONS_00018242	1	42442613	42512029	0.245761	0	0.146006	0	0.693353	0	0.238125	0	0.076221	0	0.073304	0.423063
TCONS_00018240	1	42411593	42511937	0	0	0	0.350355	0.147529	0.187652	0	0.014239	0	0.288588	0.069787	0.101168
TCONS_00007155	1	77967626	77978553	0	0	0	0	0	0	0	0	0	0.016799	0	0
TCONS_00010747	1	120638688	120640582	0	0.177771	0.030393	0.147099	0.089086	0.047593	0	0	0.045028	0.08806	0	0
TCONS_00003648	1	48153407	48159535	0.048759	0.158098	0.1705	0.094852	0.084744	0.218874	0.045112	0.058097	0.071807	0.081852	0.100068	0
TCONS_00028312	1	174026038	174028983	0.0724	0.023433	0.060528	0.047646	0.031613	0.034109	0	0	0.179232	0.021733	0	0.178811
TCONS_00028310	1	173767560	173780197	0	0	0	0.011939	0	0	0	0	0	0	0	0
TCONS_00013593	1	170141051	170156895	0.241017	0.724311	0.177958	0.937655	0.203708	0.023692	0.02897	0.001908	0.014596	0.160334	0.703242	1.48346
TCONS_00013596	1	170141173	170156895	0	0	0.015349	0	0	0.402767	0	0	0	0	0	0
TCONS_00013597	1	170152536	170157541	0.024773	0	0	0.075511	0.033293	0.026156	0.010043	0	0	0	0	0.00984
TCONS_00013594	1	170141051	170156895	0.464177	0	0.298484	0.332633	0.289977	0.432874	0	0	0.25034	0	0	0
TCONS_00013595	1	170141173	170156895	0.63501	0	0	0.725093	1.17243	1.14864	0.155693	0.308378	0.01316	0	0	0
TCONS_00023559	1	100510432	100516200	0	0	0	0.026784	0.0212	0.042134	0	0	0	0	0	0
TCONS_00019508	1	52600441	52630153	0	0	0	0	0	0	0.061697	0.073714	0	0	0.357909	0
TCONS_00019507	1	52573135	52630162	0	0	0	0	0	0	0.09053	0.817171	0	0	0	0
TCONS_00019506	1	52573135	52630162	0	0	0	0	0	0	0.139769	1.09659	0.00816	0.00577	0.005407	0
TCONS_00019503	1	52524532	52528190	0	0	0	0	0	0	0.065204	0.116197	0.005276	0	0	0
TCONS_00019502	1	52524532	52528024	0	0	0	0	0	0	0.001671	0	0	0	0	0
TCONS_00019501	1	52519482	52527833	0	0	0	0	0	0	0.478443	0.291854	0.375284	0	0	0
TCONS_00019500	1	52480915	52489387	0.008348	0	0.09414	0.085116	0.392932	0.372385	0.258433	0.414403	0.074373	0.582652	0.314159	0.457879
TCONS_00021571	1	76140640	76147109	0.51671	0.074304	0	0	0.200408	0.233518	0	0.382837	0.361499	0.201603	0.73945	0.324117
TCONS_00016506	1	13628152	13718630	0	0	0.055627	0.023033	0	0	0	0.040678	0	0	0	0
TCONS_00007054	1	77546211	77549306	0.198632	0.137267	0.105087	0.175781	0.455279	0.603514	0.100132	0.050194	0.309784	0.170397	0.406802	0.266376
TCONS_00007052	1	77496855	77501852	0.000603	0.024931	0.033627	0.057156	0.072888	0.00589	0.052459	0.007073	0.02944	0.070589	0.175061	0.074572
TCONS_00007053	1	77499435	77501852	0	0	0	0	0.081326	0.284342	0	0.00704	0	0	0	0
TCONS_00013029	1	159159130	159160743	0	0	0	0	0	0	0	0	0	0	0	0.048561
TCONS_00002815	1	38128250	38137081	0	0	0	0	0	0	0	0	0	0	0	0.077156
TCONS_00002810	1	37994266	38031518	0	0	0	0.008692	0.011534	0.014037	0	0.010494	0	0	0	0
TCONS_00008714	1	91587392	91589246	0	0.316449	0	0	0	0	0.098774	0.168468	0	0.094285	0.093231	0
TCONS_00020938	1	69506488	69518369	0	0	0	0	0	0	0	0	0	0.004106	0	0.004012
TCONS_00029432	1	190309174	190311549	0.413805	0.865934	0.075204	0.866943	0.594585	0.555074	0	0	0.486366	0.461833	0.448954	0.035475
TCONS_00029433	1	190309174	190312344	0.405802	0.034064	0.871806	0	0.231945	0.980958	0.108759	0.23832	0	0.414934	0.741112	1.17204
TCONS_00016310	1	10640053	10645640	0.125694	0.245583	0.177768	0.021757	0.016537	0.035055	0.03165	0.087996	0.094584	0.055154	0	0.117551
TCONS_00016317	1	10854472	10867674	0	0	0	0	0	0	5.77698	0.978557	0	0.001263	0.005892	0
TCONS_00016316	1	10854472	10867674	0	0	0	0	0	0	8.87614	1.76466	0	0.415316	0	0
TCONS_00016315	1	10854472	10867631	0	0	0	0	0	0	15.7361	0.612009	0.030359	0.045529	0.000295	0
TCONS_00016314	1	10854472	10867254	0	0	0	0	0	0	0	8.1e-05	0	0	0	0
TCONS_00002495	1	34809345	34810586	4.75507	5.73583	4.42818	3.46404	4.67026	3.84341	4.09482	2.58397	3.31161	5.57222	5.67673	4.07779
TCONS_00002496	1	34834980	34839411	0	0	0	0.01701	0.024405	0	0	0	0	0.03406	0	0
TCONS_00028472	1	175310988	175341457	0	0	0.017462	0.022185	0.037413	0.058699	0	0	0.015022	0.020669	0.064817	0.02016
TCONS_00028471	1	175229637	175241099	0.053699	0.034534	0	0.164796	0.162726	0.154791	0.08534	0	0.095343	0.183484	0.113566	0.212962
TCONS_00028470	1	175227106	175238471	0.089121	0.010999	0.011698	0.101657	0.072994	0.132213	0.03246	0.100004	0.067846	0.014216	0.004669	0.064791
TCONS_00012548	1	145985279	145988554	0	0	0	0.038733	0	0.180378	0.060697	0.125278	0.083243	0	0.083784	0
TCONS_00010949	1	123212159	123224419	0	0	0	0.077551	0	0	0	0	0.122265	0	0	0
TCONS_00013135	1	164582129	164625652	0.057778	0.027771	0.014373	0	0	0.045415	0.036974	0	0.021484	0.129534	0	0
TCONS_00009142	1	98563571	98564755	0	0	0.043523	0.321629	0.027253	0.337191	0.112577	0.150555	0	0	0	0
TCONS_00009143	1	98587136	98590944	0	0	0	0.074059	0.025803	0.062278	0	0	0	0	0	0
TCONS_00009140	1	98547271	98566117	0	0	0.230991	0.14208	0	0.189591	0.083126	0.238128	0.017162	0	0	0
TCONS_00009141	1	98557649	98566117	0	0	0.000484	0	0	0.332991	0.108502	0.197836	0	0	0	0.011765
TCONS_00009144	1	98587339	98595402	0	0	0	0.188315	0	0.028855	0	0	0	0	0	0
TCONS_00015139	1	190552832	190563318	0.351074	0.343993	0.229898	0.220862	0.304797	0.326193	0.210741	0.216003	0.592789	0.437588	0.299369	0.40111
TCONS_00019938	1	56792266	56803972	0.120142	0.0442	0	0	0.007784	0.013001	0.048509	0.004931	0.016941	0	0.149325	0.01478
TCONS_00019939	1	56792314	56803972	0	0.066684	0	0	0	0	0	0	0	0	0	0
TCONS_00019937	1	56792266	56801566	0.020979	0.269926	0.203291	0.116066	0.258182	0.055202	0.124237	0.165077	0.161924	0.029353	0.141728	0.170911
TCONS_00014746	1	183582380	183595103	0	0	0.33328	0.177218	0.886003	0	0	0	0	0	0	0
TCONS_00014747	1	183582380	183595103	0.647148	0.137585	0.58716	0.008957	0.013228	0.027918	0	0.182511	0	0	0	0
TCONS_00014744	1	183582163	183595103	0.005546	0.005695	0.006759	0.115032	0.235064	0.275918	0.062418	0.017259	0.052914	0.012893	0.002703	0.010236
TCONS_00014745	1	183582380	183595103	0.113992	0	0.395126	0.001859	0.022948	0.01417	0	0	0	0.192135	0	0
TCONS_00014742	1	183580399	183595103	0	0.004786	0	0	0	0	0	0	0	0	0.19725	0.33333
TCONS_00014743	1	183582163	183595103	0.494471	0	0.134322	0.277884	0.356301	0.444306	0	0	0	0	0	0
TCONS_00014740	1	183458571	183484752	0	0	0	0.088447	0.034786	0	0	0	0	0.06679	0	0
TCONS_00025545	1	124998412	125002931	0.013805	0	0.024811	0.039598	0.019457	0.056189	0.015485	0.080891	0.036342	0.046983	0.076599	0.073383
TCONS_00020706	1	67296963	67299839	0.1121	0.01515	0.332092	0.10946	0.110693	0.532548	0.250104	3.7e-05	0.110277	0.38377	0.146066	0.137964
TCONS_00020703	1	67276970	67289509	0	0	0.093089	0.037819	0	0.090083	0.016119	0	0	0.063251	0	0
TCONS_00024633	1	111033840	111047766	0	0	0	0	0.024913	0	0	0	0	0	0	0
TCONS_00007482	1	80711061	80764466	4.28891	3.70977	3.39687	6.44138	3.93337	5.8676	1.87752	3.76661	5.08075	3.78534	4.39967	3.84341
TCONS_00006966	1	77297996	77299052	0	0	0	0	0	0	0	0	0.013136	0	0	0
TCONS_00001886	1	27586073	27588702	0.080513	0.113933	0.155797	0.346285	0.340172	0.253486	0.067566	0.130555	0.061481	0.412444	0.307442	0.43534
TCONS_00001885	1	27562430	27563410	0	0	0	0.363529	0.4715	0.472213	0.055393	0.041963	0	0.701575	0.214843	0.377503
TCONS_00001884	1	27522721	27532995	0.238643	0.396067	0.381366	0.722751	0.758875	0.758589	0.302098	0.589137	0.471607	1.00816	0.634249	1.00191
TCONS_00000075	1	501323	542998	0.253638	0.183276	0.260341	0.714789	0.756784	1.31206	0.540871	0.521357	0.630531	1.32001	0.708524	1.24821
TCONS_00013960	1	174077461	174080985	0.175711	0.100592	0.095701	0.459581	0.510501	0.726895	0.264789	0.145173	0.238736	0.286243	0.26011	0.703194
TCONS_00004611	1	55023816	55024540	0.048973	0	0	0	0	0	0	0	0	0	0	0
TCONS_00004610	1	55006741	55009574	0	0.097831	0	0	0	0	0	0	0	0	0	0
TCONS_00004612	1	55070358	55073180	0	0.036874	0	0	0.011821	0	0	0	0	0.02566	0.011753	0
TCONS_00011471	1	130937126	131023246	0	0	0	0	0	0	0	0.009614	0	0	0	0
TCONS_00011475	1	130937154	131019198	0	0	0	0	0	0	0	0	0.00813	0	0	0
TCONS_00011474	1	130937154	130963308	0	0	0.006709	0	0	0	0	0.014281	0	0	0	0
TCONS_00000914	1	12558926	12565752	0	0	0	0	0	0	0	0.119949	0	0	0	0
TCONS_00016295	1	9329172	9344497	0	0	0	0	0	0	0	0	0.005749	0	0	0
TCONS_00028398	1	174845015	174846619	0.022086	0.051427	0.035277	0.094299	0.024157	0.024167	0	0	0.022865	0.034766	0.086558	0.04468
TCONS_00011806	1	135040598	135046539	0	0	0	0.02893	0	0	0	0	0	0	0	0
TCONS_00008008	1	85473672	85561223	0	0	0	0	0.017072	0.009475	0	0	0	0	0.015915	0.008937
TCONS_00008009	1	85473695	85561223	0.033706	0	0	0	0	0	0.00873	0.003312	0	0	0	0
TCONS_00008007	1	85472189	85473150	0	0	0	0	0.040234	0.039833	0	0	0.053123	0	0	0
TCONS_00026946	1	145284886	145286040	0	0	0	0.911044	0	0	0.33678	0.17879	0	0	0	0
TCONS_00022914	1	87615796	87621878	0	0.042798	0.064239	0	0.011355	0.128716	0.039219	0.064381	0.218118	0.099039	0	0.11083
TCONS_00027257	1	153730851	153741807	0	0.331697	0.07447	0.310622	0.209717	0.265698	0	0.042788	0.05481	0.020119	0.056625	0.081644
TCONS_00002069	1	30485535	30486455	0	0	0	0	0	0	0.031954	0	0	0	0	0
TCONS_00006989	1	77303749	77304829	0.182718	0.068196	0.448209	0.780206	0.846084	0.787892	0.042826	0.024123	0.050515	0.793296	0.3308	0.197333
TCONS_00012910	1	155567651	155589546	0.003602	0	0	0	0	0.088956	0.025641	0	0.018044	0	0	0
TCONS_00012913	1	155581007	155590429	1.28218	1.2614	0.84286	0.299938	0.219751	0.02064	0.059954	0.124366	0.081921	0.232576	0.078501	0.974613
TCONS_00012915	1	155608716	155633695	0.853642	0.78132	1.02389	3.46678	3.58869	4.46977	1.37568	1.46598	2.70346	3.8076	3.58014	3.90103
TCONS_00012914	1	155586377	155589546	0.030699	0.064597	0.160289	0.080918	0.034912	0.2219	0.076465	0	0.293534	0	0	0
TCONS_00001806	1	26119265	26119929	0.062583	0	0	0	0	0	0	0	0	0	0	0
TCONS_00000037	1	234478	304356	0.319661	0.259967	0.015975	0.248175	0.371985	0.071237	0.057612	0.050132	0.138083	0.30024	0.1567	0.101896
TCONS_00006464	1	73293175	73295964	0.058856	0.063529	0	0.07593	0.199821	0	0	0	0	0.108559	0	0
TCONS_00003078	1	41499916	41500510	0	0	0	0	0	0	0.013024	0	0.133627	0	0	0
TCONS_00011532	1	132093811	132095674	0	0.204264	0	0	0	0	0	0	0	0	0	0
TCONS_00003101	1	41750936	41752986	0	0	0	0	0.032864	0	0	0	0	0	0	0
TCONS_00007826	1	84392914	84394795	0	0	0	0.011185	0.017831	0	0.018405	0	0	0	0	0.019664
TCONS_00029929	1	195179517	195195869	0	0	0	0	0	0	0	0	0	0	0	0.499731
TCONS_00020199	1	60057408	60061150	0.13593	0.043399	0.326571	0.370383	0.058712	0.269913	0	0.055772	0.022258	0.067914	0.095002	0.107607
TCONS_00024864	1	115897670	115910123	0.252017	0.160292	0.471122	1.06073	0.326458	0.322713	0.178359	0.442168	0.641927	0.145	0.712991	0.73511
TCONS_00024865	1	115897670	115910252	0	0	0	0	0.243829	0	0	0	0	0	0	0
TCONS_00024866	1	115897670	115910331	0.109353	0	0	0	0.146554	0	0	0	0.004032	0.007652	0	0
TCONS_00024862	1	115897670	115908056	0	0	0	0	0.083709	0	0	0	0	0	0	0
TCONS_00024863	1	115897670	115908314	0	0	0	0	0.049362	0	0	0	0	1.69064	0	0
TCONS_00019628	1	54058531	54064122	0	0	0	0.012876	0	0.030254	0	0	0	0	0	0.014426
TCONS_00019623	1	54030558	54118540	0	0.024732	0	0	0.003495	0	0.006349	0	0	0	0	0
TCONS_00019624	1	54030558	54118540	0.004316	0	0.004413	0.014818	0	0	0.010706	0.004697	0.019196	0	0	0.012759
TCONS_00021743	1	77014019	77016034	0.124855	0.280393	0.219358	0.082582	0.118372	0.128157	0.10936	0.155611	0.02808	0.116608	0	0.17945
TCONS_00016428	1	12777991	12780343	0	0	0	0.013421	0	0	0	0	0.030264	0	0	0.013821
TCONS_00005539	1	64784046	64819774	0.066602	0.063465	0	0	0	0.13628	0	0.007506	0	0	0	0.113648
TCONS_00005537	1	64777901	64778348	0	0	0	0	0	0	0	0	0.115818	0	0	0
TCONS_00005534	1	64753438	64775056	0	0	0	0.032533	0	0.089081	0	0.063664	0	0	0	0
TCONS_00005531	1	64688696	64718827	0	0	0	0	0	0	0	0	0	0.040151	0	0
TCONS_00005530	1	64688572	64692955	0	0	0	0	0	0	0.041723	0	0.126988	0	0	0.252953
TCONS_00016394	1	12567343	12568016	0.118998	0	0	0.11087	0.416094	0.257606	0.15644	0.057192	0.694015	0.376261	0.215563	0.107358
TCONS_00003272	1	45389157	45397188	0	0	0	0	0.007586	0	1.1746	0.92148	0.10838	0.047676	0.053619	0.007159
TCONS_00028745	1	178535460	178553743	0	0	1.29079	0	0	0	0	0	0	0	0	0
TCONS_00028746	1	178535460	178553743	0	0	3.16432	0	0.023392	0	0	0	0	0	0	0
TCONS_00023238	1	93320999	93323566	0	0	0	0	0	0	0	0	0.022409	0	0	0
TCONS_00022549	1	84043557	84047208	0.16077	0	0	0	0.100534	0	0	0.044491	0	0.100408	0	0
TCONS_00022548	1	84042596	84051589	0	0	0	0	0	0.059614	0	0	0	0	0	0
TCONS_00022544	1	83987121	84051589	0	0.010497	0	0.168944	0.154625	0.078981	0.025111	0.02185	0	0	0.042454	0
TCONS_00022547	1	84041928	84051501	0	0	0	0	0.237933	0	0	0	0	0	0	0
TCONS_00022546	1	83992693	83995653	0	0	0	0	0	0	0	0	0	0.068731	0	0
TCONS_00022541	1	83974583	83975292	0	0	0	0.038986	0.224285	0.061396	0	0.036066	0	0.030229	0	0
TCONS_00022540	1	83949792	84051517	0	0	0.070384	0	0.21749	0	0	0	0	0	0	0
TCONS_00022542	1	83987121	84033754	0	0	0	0.008719	0.006692	0	0	0	0	0	0	0
TCONS_00012662	1	149786434	149787410	0	0.074354	0	0	0	0	0	0	0	0	0	0
TCONS_00012661	1	149786422	149787410	0	0.009926	0	0	0	0	0	0	0	0	0	0
TCONS_00013138	1	164582146	164642979	0	0.017036	0.036889	0.01172	0	0	0	0	0.029159	0.078768	0.008881	0.023257
TCONS_00019195	1	50367537	50373522	0.099573	0.130619	0.446893	0.069221	0.082632	0.62383	0.027203	0.310623	0.685262	0.926066	0.350707	0.091974
TCONS_00019197	1	50375508	50393535	0	0	0	0.018683	0.044438	0	0	0.023063	0.063407	0	0.045332	0.063216
TCONS_00013136	1	164582135	164622501	0.02594	0	0.015453	0	0	0	0.025468	0.033305	0	0.065663	0	0
TCONS_00006228	1	71171773	71281971	0.325617	0.177826	0.633943	0.037551	0.551753	0.623236	0	0.059688	0	0.280185	0	0.765435
TCONS_00015479	1	194635206	194640744	0.131121	0.175908	0	0.41601	0.091745	0.101955	0.218614	0.627581	0.205658	0	0.046562	0.063328
TCONS_00025098	1	119846327	119853550	0.035599	0.041986	0.11042	0.02079	0.229935	0.205793	0.181237	0.296731	0.353089	0.312291	0.081461	0.147987
TCONS_00025099	1	119846327	119857329	0.175351	0	0	0.12459	0.004227	0	0	0	0	0	0.002335	0
TCONS_00025097	1	119846327	119850933	0.084842	0.02361	0.019602	0.093381	0.315944	0.257013	0.088472	0.037339	0.068726	0.065736	0.437385	0.0993
TCONS_00025090	1	119614868	119620419	0	0	0	0	0	0	0	0	0	0	0	0.032356
TCONS_00025091	1	119623387	119634186	0	0	0	0	0	0.050932	0	0	0	0	0.108511	0
TCONS_00026678	1	141295443	141297098	0	0.026369	0.052453	0	0	0.095186	0.418241	0.263559	0.071939	0	0	0
TCONS_00026673	1	141001759	141005770	0	0	0	0.067398	0	0	0	0	0	0	0	0.272134
TCONS_00026672	1	140967974	141006542	0	0	0.036516	0.143118	0	0.027089	0	0	0	0	0.021071	0.036527
TCONS_00026671	1	140967615	140996768	0	0	0	0	0	0.120837	0	0	0	0	0	0
TCONS_00027789	1	168057932	168062657	0.200414	0.781143	0.138734	1.38965	1.05942	2.10191	0.31185	0.59001	0.352823	0.993711	1.11375	1.24561
TCONS_00001809	1	26339226	26340667	0	0	0.071533	0	0.038706	0	0	0.090754	0.0516	0.500406	0.442966	0.281521
TCONS_00001808	1	26339215	26340667	0	0	0	0.251568	0	0	0	0	0	0.000518	0	0
TCONS_00001805	1	26111528	26136101	0	0	0	0.078488	0.012581	0	0	0.045938	0	0	0.016507	0
TCONS_00006468	1	73341563	73343866	0	0	0	0	0	0.040222	0	0	0.033302	0	0	0
TCONS_00006463	1	73282133	73285202	0.126838	0.184773	0.11111	0.084439	0.149554	0.211352	0.136882	0.204591	0.103856	0.085916	0.08404	0.1279
TCONS_00004608	1	54932312	54937085	0.009943	0.014394	0	0.013095	0	0.023486	0	0	0	0.015117	0.007943	0.007015
TCONS_00004609	1	54949480	55007102	0	0	0	0	0	0	0	0	0.097632	0	0	0.074067
TCONS_00006878	1	77018856	77026606	0	0	0	0	0.01013	0	0	0	0	0	0	0
TCONS_00015279	1	193085637	193102066	0.021026	0.024067	0.098852	0	0.024627	0.196363	0	0	0.013777	0.185515	0	0.008817
TCONS_00003965	1	49624670	49627132	0.07565	0	0.010814	0.102408	0.101192	0.088596	0.037065	0.055051	0.100302	0.239706	0.121696	0.058003
TCONS_00011884	1	135763526	135790349	0	0	0.030924	0.039767	0.031581	0	0	0	0.037364	0.0293	0	0.058908
TCONS_00008080	1	86058529	86060430	0	0.032059	0.040509	0.043373	0	0.07795	0	0	0.091638	0.077432	0.132656	0
TCONS_00008081	1	86087988	86107932	0.046848	0.008159	0	0.029757	0	0.017731	0.017785	0.030787	0.085751	0.074127	0.022238	0.048427
TCONS_00008082	1	86088053	86107932	0	0	0.045883	0	0	0	0	0	0	0	0	0
TCONS_00008083	1	86088054	86099899	0	0	0.08901	0.015674	0	0	0	0	0.019158	0	0	0
TCONS_00008084	1	86088056	86158917	0	0	0	0.022076	0.017547	0	0	0	0	0	0.022099	0.03403
TCONS_00008087	1	86116234	86147620	0	0	0	0	0.021414	0	0	0	0	0	0	0
TCONS_00008088	1	86120516	86158917	0	0	0	0	0	0	0	0	0.097081	0	0	0
TCONS_00022997	1	90311391	90336191	0	0.025923	0	0.017786	0	0.042818	0	0	0.140312	0.059409	0.032367	0
TCONS_00022992	1	90226028	90227020	0	0.048336	0	0	0	0	0.083959	0	0.130003	0	0	0
TCONS_00022991	1	90218850	90224854	0	0.022892	0.004058	0	0	0.027673	0.004963	0.012957	0.094037	0	0.025238	0.005866
TCONS_00022999	1	90325898	90336335	0.033505	0.073753	0.155659	0.036378	0	0.041112	0.012976	0.021297	0.134457	0	0.065942	0
TCONS_00017314	1	28422943	28428147	0.007067	0	0	0	0.009782	0.014344	0	0.027187	0	0.028682	0	0.014715
TCONS_00018160	1	40245125	40255935	0.153793	0.221332	0.153542	0.122392	0.292672	0.20089	0.080262	0.085176	0.034854	0.065791	0.053121	0.100987
TCONS_00017312	1	28399388	28408912	0.015366	0	0	0	0.023711	0.007739	0.019345	0	0	0.02327	0	0
TCONS_00019784	1	55567698	55568436	0	0	0	0	0	0	0	0	0	0	0	0.038492
TCONS_00026738	1	142477511	142488057	0.238687	0.172444	0.22122	0.015869	1.84318	0.030001	0.020822	0	0.154831	0.022647	0.16084	0.28516
TCONS_00026739	1	142477511	142488058	0	0	0.235932	0	0	0	0	0	0	0	0.179199	0
TCONS_00026736	1	142477511	142488043	0	0	0	0	0	0	0	0	0	0	0	0.418163
TCONS_00026737	1	142477511	142488052	0.833752	0.391505	0.211978	0	0	0	0	0	0	0	0	0
TCONS_00026735	1	142477511	142488043	1.14293	1.07368	0.682972	1.03086	0.843371	1.90298	0	0	0.134661	1.36528	0.352099	0.169688
TCONS_00020061	1	58929800	58942639	0	0	0	0.050115	0	0	0	0	0	0	0	0
TCONS_00020062	1	58933907	58937645	0	0.02122	0	0.027274	0	0.047688	0	0	0.041329	0	0	0
TCONS_00024773	1	113158117	113171221	0.151034	0.381	0	0.449471	0.369437	0.331875	0.093643	0.099994	0.546049	0.222651	0.261791	0.301158
TCONS_00012781	1	154163698	154169914	0	0	0	0	0.009483	0.009519	0	0	0	0	0	0.008979
TCONS_00008955	1	94790545	94815113	0	0	0	0	0	0	0	0	0	0	0	0.007008
TCONS_00024432	1	109576900	109577741	0.11598	0.303702	0.04294	0.154128	0.203851	0.378689	0.164033	0.29723	0.147339	0.298177	0.124796	0.25691
TCONS_00024431	1	109564324	109571668	0.086086	0	0	0	0	0	0	0	0	0	0	0.411435
TCONS_00007545	1	81857662	81914154	0	0	0.015302	0.150351	0.186421	0.074362	0.190824	0	0	0.053846	0.065747	0.052607
TCONS_00019841	1	56226570	56292933	0	0	0	0.054416	0	0	0	0	0	0.199233	0	0
TCONS_00001388	1	17776969	17777581	2.31252	2.98713	1.70293	8.97945	11.4124	11.7275	0	0.725183	1.49334	11.6519	11.1714	11.9612
TCONS_00017505	1	30962727	30968383	0.451636	0.073859	0.167746	0.273948	0.192268	0.370955	0.033044	0.260244	0.288605	0.144965	0.084009	0.076168
TCONS_00002143	1	30987173	30987853	0	0	0	0.306336	0.829303	0	0	0	0	0.45852	0.549108	0.383986
TCONS_00002142	1	30981655	30982451	0	0	0	0	0	0	0	0	0	0.040545	0	0
TCONS_00002141	1	30981541	30983799	0	0.033997	0.025235	0	0	0.050227	0	0	0	0	0.120821	0
TCONS_00002140	1	30975264	30977663	0.257334	0	0	0	0	0	0	0	0	0	0	0
TCONS_00002147	1	31000598	31007504	0.289517	0.599088	0.094292	0.18356	0.310958	0.124979	0.029691	0.11709	0.165786	0.743163	0.305875	0.262387
TCONS_00002149	1	31011609	31026047	0.070094	0.140789	0.003757	0.037288	0	0	0	0	0	0.35648	0.139284	0.045744
TCONS_00002148	1	31000661	31026047	0	0	0.019299	0	0.056764	0.002563	0.010149	0.036671	0.005552	0	0	0
TCONS_00004848	1	57952955	57953583	0	0	0	0	0.083414	0	0	0	0	0	0	0
TCONS_00005678	1	65776677	65889985	0.139229	0.419752	0.0991	0.356981	0.386297	0.369716	0	0	0.300087	0.405845	0.740627	0.203603
TCONS_00005674	1	65651968	65658741	0.254041	0.503213	0.127215	0.540386	0.300386	0.350544	0.036997	0.069119	0.182169	0.341131	0.209392	0.356284
TCONS_00005676	1	65679186	65682741	0.118612	0.058336	0.056768	0.470926	0.273699	0.295833	0.057665	0.039933	0.127331	0.205085	0.08819	0.211543
TCONS_00005677	1	65724403	65728195	0.031969	0.212736	0.032953	0.17765	0.146114	0.159338	0.067166	0.014033	0.052659	0.087717	0.173414	0.085035
TCONS_00005672	1	65615941	65617202	0.125888	0.397899	0.180679	0.645284	0.675109	0.516625	0.053216	0.094316	0.28863	0.311739	0.332953	0.313629
TCONS_00004104	1	50778023	50778862	0	0	0	0	0	0.178361	0.047454	0	0	0	0.030407	0
TCONS_00003730	1	48760962	48761835	0.319928	0	0	0	0	0	0	0	0	0	0	0
TCONS_00000829	1	10278051	10328724	0.298865	1.62943	0.629513	0.526798	1.2186	0.754806	0.341628	0.153242	0.676177	0.398312	0.381832	0.501352
TCONS_00014295	1	177157394	177159079	0.067739	0	0.032665	0.149235	0.059226	0	0	0.02885	0.194253	0.08059	0.018865	0.039461
TCONS_00020256	1	60560488	60570068	0	0	0	0.131038	0	0	0	0	0	0	0.330141	0
TCONS_00024943	1	118144951	118156953	0	0	0	0	0.042372	0	0	0	0	0.080488	0	0
TCONS_00024942	1	118141909	118156953	0	0	0	0	0	0	0	0	0	0	0	0.065304
TCONS_00024945	1	118154620	118157856	0	0	0	0	0	0	0	0	0	0	0	0.009698
TCONS_00030015	1	195751708	195759540	0	0.11231	0	0.074423	0	0.04254	0	0	0	0	0	0
TCONS_00030016	1	195752582	195757510	0	0	0	0.166143	0	0	0	0	0	0	0	0
TCONS_00030019	1	195758182	195761978	0	0	0	0.122022	0.125371	0.687554	0	0.132666	0	0.486418	0.169453	0
TCONS_00020532	1	63139435	63140949	0	0.059152	0.123365	0	0	0	0.0594	0.059174	0	0	0	0
TCONS_00020531	1	63137916	63141035	0.306862	0.341933	0.418131	0.453507	0.134064	0.443859	0.297615	0.227365	0.229682	0.221351	0.19033	0.616912
TCONS_00001192	1	15086822	15097415	0.260534	0	0	0	0	0	0	0	0	0	0	0
TCONS_00018277	1	42855502	42859871	0	0	0	0	0	0	0.031468	0	0	0	0	0
TCONS_00005471	1	64581953	64583498	0	0	0	0	0	0	0	0	0	0.049939	0	0
TCONS_00007161	1	78056742	78059410	0	0	0	0	0	0	0	0	0.230168	0	0	0
TCONS_00010719	1	120369943	120371680	0.058205	0.040556	0.045585	0.041636	0.159249	0.090433	0.07216	0	0.054106	0.012316	0.074507	0.105122
TCONS_00008663	1	90847639	90869100	0	0	0	0	0.016516	0	0	0	0	0	0	0
TCONS_00028343	1	174372921	174376505	0	0	0	0	0.020044	0.020053	0	0	0.056916	0.01936	0	0.041777
TCONS_00026733	1	142477247	142488060	0.179168	0	0.391084	0	0	0	0	0.005765	0	0.0826	0.026616	0
TCONS_00009227	1	99306329	99308891	0	0	0	0	0	0	0	0	0	0	0.518505	0
TCONS_00009224	1	99157491	99162930	0	0	0	0	0.015759	0	0	0	0	0	0	0
TCONS_00009223	1	99157262	99162930	0.034765	0.006197	0	0	0.023636	0.070436	0.008035	0	0	0.00972	0.009976	0.01896
TCONS_00009222	1	99118904	99127446	0	0.06976	0.030113	0.023312	0.050698	0.058332	0.007391	0	0.008761	0.026149	0	0.033348
TCONS_00009221	1	99052493	99053658	0.216238	0	0	0.214526	0.502128	0.122726	0	0.086271	0.13156	0.28117	0.104839	0.143019
TCONS_00013677	1	170742555	170793506	0	0.130287	0	0	0	0	0	0	0	0	0	0
TCONS_00013676	1	170742550	170775559	0	0.175856	0	0	0.252768	0	0.055336	0.163601	0.051669	0.171773	0	0.118452
TCONS_00013675	1	170742493	170793506	0.164796	0	0.630709	0.08726	0.093243	0.244453	0	0.191003	0.014455	0.029403	0.129575	0.23263
TCONS_00013674	1	170742493	170775559	0.407429	0.012711	0.851496	0	0	0.222607	0	0.007758	0	0.007431	0.006486	0.140598
TCONS_00013672	1	170645372	170650784	1.32177	0.97425	1.62264	2.11253	2.02852	2.15181	0.192848	0.424235	0.315113	1.45341	1.82464	2.51901
TCONS_00013679	1	170747392	170792106	0.107875	0	0.008481	0.108905	0.040321	0.458008	0	0.008277	0	0.015983	0.088206	0.225459
TCONS_00013678	1	170747245	170775559	0.137642	0	0.177037	0.285935	0	0	0	0	0	0.007368	0.299463	0.751956
TCONS_00023698	1	104074310	104079137	0.348109	0.119911	0.132318	0.140464	0.112354	0.050198	0.078082	0.083909	0.238499	0.180282	0.086511	0.086744
TCONS_00023699	1	104074310	104079467	0	0	0	0	0	0	0	0	0	0	0	0.211274
TCONS_00023696	1	104059709	104068257	0.419344	0.433906	0.324801	0.083835	0.390034	0.231082	0.109726	0.210273	0.117893	0.191833	0.242211	0.271839
TCONS_00023697	1	104074310	104079136	0	0	0.457403	0.000144	0	0	0	0	0	0	0	0
TCONS_00004968	1	59751788	59757170	0	0	0	0.037581	0	0	0.111427	0.045726	0	0.01794	0.025674	0.042246
TCONS_00023695	1	104055493	104068257	0	0	0	0	0	0	0	0.42031	0	0	0	0
TCONS_00018661	1	45901466	45910334	0	0	0	0	0	0	0	0	0.012282	0	0	0
TCONS_00025200	1	120895143	120922601	0	0.161221	0.04636	0	0	0.367252	0	0	0	0	0	0.342393
TCONS_00027518	1	164283244	164292251	0.093482	0	0.020104	0.017235	0	0.008335	0	0	0.003757	0.019566	0	0.019374
TCONS_00001019	1	13829744	13837052	0.074037	0.019728	0	0.039086	0.077306	0	0	0	0	0.058298	0	0.043938
TCONS_00011025	1	124589249	124593165	0	0	0	0	0.07802	0.098399	0	0.036845	0.079756	0	0	0.130313
TCONS_00011022	1	124511670	124556490	0.013243	0.004806	0.006792	0.014548	0.090956	0.036074	0.005792	0.003651	0	0.042562	0.034236	0.037305
TCONS_00029230	1	186198581	186202035	0.009767	0	0	0	0	0.011245	0	0	0	0	0	0
TCONS_00004799	1	57321276	57326708	0.084021	0.066041	0.031432	0	0.134041	0.067712	0.045325	0	0.017011	0.067102	0.070706	0.033523
TCONS_00016553	1	14018241	14024599	3.19322	2.34063	2.27769	4.53177	5.80888	4.48085	1.48489	2.00615	2.95295	6.01127	4.21365	6.08164
TCONS_00012703	1	151615068	151630021	0	0.049551	0	0	0	0.008482	0	0	0	0	0	0.016001
TCONS_00009304	1	101101351	101101636	0.240823	0	0	0.190611	0	0	0	0	0.203932	2.5e-05	0.229309	0
TCONS_00009302	1	101101332	101101636	0.157296	0.034188	0.059639	0.00172	0.193847	0	0.16725	0	0	0.840407	0	0.59693
TCONS_00009303	1	101101338	101101636	0	0.295584	0.160083	0	0	0	0.154448	0	0	0.18363	0	0
TCONS_00009309	1	101165613	101387038	0.019359	0.008497	0	0.015828	0.031008	0.034437	0	0	0	0	0	0.016252
TCONS_00003886	1	49266676	49345402	0.203812	0.19193	0.126854	0.406477	0.59183	0.634299	0.142525	0.19168	0.237098	0.529792	0.423565	0.690307
TCONS_00010038	1	110354025	110374740	0.028104	0	0	0.056303	0	0.085164	0	0.006137	0	0.191633	0.017901	0.020457
TCONS_00010034	1	110353990	110357858	0	0	0	0	0.037017	0	0	0.070928	0.034892	0.136556	0	0
TCONS_00010036	1	110353990	110374740	0	0.002255	0	0	0	0	0	0	0	0	0	0
TCONS_00010033	1	110353830	110362217	0	0	0	0.181113	0	0.031797	0	0	0	0.078121	0	0.030578
TCONS_00000515	1	3600791	3605967	0.104321	0.341991	0.334797	0.369558	0.507669	1.02156	0.369389	0.320668	0.178785	0	0.126199	0.084385
TCONS_00009433	1	104797379	104797836	0	0	0	0	0	0	1.66699	0	0	0	0	0
TCONS_00012064	1	137603018	137613646	0.833301	0.626351	0.78959	0.590488	0.37757	0.692635	0.805356	0.438096	0.257806	1.44328	0.294195	0.918689
TCONS_00012067	1	137606323	137613646	0.098533	0.109023	0.04062	0.058477	0.168162	0	0.16566	0	0.036455	0.084621	0	0.026213
TCONS_00012066	1	137605525	137613646	0	0.398975	0.610191	0	0.211191	0	0	0.176646	0.323928	0	0	0
TCONS_00017585	1	31341632	31355221	0.048811	0.243737	0	0	0	0	0	0	0	0	0	0
TCONS_00017580	1	31229400	31230944	0	0	0	0	0	0	0	0	0	0	0	0.022489
TCONS_00019358	1	51271158	51272957	0	0	0.241248	0	0	0.294899	0	0	0.071719	0	0	0
TCONS_00019359	1	51271995	51272949	0	0	0.077296	0	0.133775	0.200874	0	0	0	0.148153	0	0
TCONS_00005822	1	67080703	67084157	0.396625	0.075271	0.314243	0.08697	0.344191	0.107661	0	0	0.072636	0	0	0.09932
TCONS_00014056	1	174943912	174955796	0	0	0	0	0	0	0	0	0	0.112337	0	0
TCONS_00007531	1	81560515	81726696	0.013756	0	0.004704	0	0.021617	0	0.06944	0.00499	0	0	0	0.0068
TCONS_00007530	1	81545654	81547760	0	0	0	0	0	0.018226	0	0	0	0	0.018493	0.034327
TCONS_00007532	1	81566996	81655736	0	0	0	0	0	0	0.28326	0	0	0	0	0
TCONS_00007535	1	81619254	81728748	0	0	0	0	0	0	1.91336	0.03677	0	0	0	0
TCONS_00007536	1	81673091	81709016	0	0	0	0	0	0	0.169332	0.011507	0	0	0	0
TCONS_00007538	1	81797815	81837074	0	0	0	0	0	0	0.382931	0	0	0	0	0
TCONS_00010238	1	112989949	112994057	0.037735	0	0	0.04821	0.110193	0	0	0	0.226653	0	0	0.250175
TCONS_00010584	1	119040599	119044527	0	0	0	0.015364	0	0.055192	0	0	0	0.026406	0.174015	0.392021
TCONS_00010585	1	119040752	119042396	0	0	0	0.247766	0.081854	0.030599	0.055216	0.027773	0.061127	0.245746	0.637503	0.176839
TCONS_00010586	1	119041415	119044527	0	0	0	0.014315	0	0	0	0	0	0	0.001841	0.219632
TCONS_00005369	1	62963731	62966445	0	0	0	0	0.058599	0.121644	0	0	0	0	0	0
TCONS_00011188	1	127059257	127060355	0.018774	0	0.064524	0	0.104894	0	0	0.07068	0	0	0.035491	0
TCONS_00011181	1	126913175	126921667	0	0.062651	0.073594	0	0.077497	0.028307	0	0.066398	0.026692	0	0	0
TCONS_00005581	1	65306111	65334543	0	0	0	0	0	0	0	0.106084	0.028768	0	0	0
TCONS_00003402	1	46353336	46356752	0	0	0	0	0	0.074635	0	0	0	0	0	0
TCONS_00002750	1	36570074	36582283	0	0	0	0.005709	0	0	0	0	0	0	0	0
TCONS_00029796	1	194406194	194408143	0	0	0	0	0	0	0	0	0	0.141249	0.029772	0
TCONS_00016322	1	10961116	10965758	0	0	0.011578	0.007445	0.008868	0.02218	0.007081	0.012447	0	0.008566	0	0.008369
TCONS_00016320	1	10860332	10867254	0	0	0	0	0	0	2.52075	0.221449	0	0.158874	0	0
TCONS_00016321	1	10863148	10867674	0	0	0	0	0	0	14.0084	1.90242	0	0.097847	0	0
TCONS_00016326	1	10965990	11040692	0	0	0.014504	0	0	0	0	0	0	0	0	0
TCONS_00016324	1	10965990	10991433	0	0.014312	0	0.030571	0	0.030107	0.007423	0	0	0	0	0.019061
TCONS_00016325	1	10965990	11006412	0.005038	0	0	0	0	0	0	0	0	0	0	0
TCONS_00012515	1	145116590	145128673	0.345889	0.232194	0.483069	0.797651	1.27198	1.95004	0.087249	0.187305	0.07734	0.525186	0.228011	0.19352
TCONS_00012514	1	145116590	145128673	0.501634	0	0.073851	0	0.474949	1.41162	0	0	0.124498	0	0	0
TCONS_00028442	1	175188011	175241129	0	0	0	0	0	0.005109	0	0	0	0	0	0
TCONS_00028441	1	175188011	175241127	0	0	0	0.002379	0	0	0	0	0	0	0	0
TCONS_00028446	1	175188011	175241133	0	0	0	0	0	0	0	0	0	0.102489	0	0
TCONS_00023244	1	93575863	93593465	0	0	0	0	0.02225	0	0	0	0	0.036532	0	0
TCONS_00023020	1	90523576	90531433	0.285095	0.136909	0.254896	0.330617	0	0.23313	0.125334	0.067926	0.253321	0.05738	0.226478	0
TCONS_00023022	1	90570300	90618056	0	0	0	0	0	0	0	0	0	0	0	0.004629
TCONS_00010917	1	122818409	122825403	0	0.071317	0.031912	0.058441	0.0523	0	0	0.044542	0.121621	0.092947	0.056184	0.08814
TCONS_00024326	1	108515313	108542556	0	0	0	0.001722	0	0	0	0	0	0	0	0
TCONS_00024321	1	108515313	108542282	0.001126	0	0.006294	0	0	0.010607	0	0.003065	0.00167	0	0.003564	0.004994
TCONS_00015935	1	3312030	3347722	0	0	0	0	0.63406	0.287495	0	0	0	0.073428	0	0
TCONS_00017268	1	26142561	26162676	1.84864	1.30111	1.32693	3.7149	4.1082	3.0848	0.753846	0.818348	2.2782	4.55963	3.3111	4.70597
TCONS_00017269	1	26176544	26224724	0	0	0.005058	0.063065	0.025159	0.025085	0.005839	0.025021	0.015417	0.046278	0.037485	0.050706
TCONS_00004341	1	51663627	51665878	0.693461	0.70059	1.05535	0.326935	0.268932	0.411801	0.27129	0.285797	0.375785	0.174344	0.417206	0.400408
TCONS_00025510	1	124623703	124625684	0.641404	0.087422	0.727731	0.568615	0.527262	0.995377	0	0.129876	0.155457	1.00263	0.201197	0.711762
TCONS_00018798	1	48096359	48098603	0.021549	0.013995	0	0.011589	0.031645	0.059157	0	0	0	0	0	0
TCONS_00006255	1	71238756	71281971	0.619714	0.570021	0.4024	0.332848	0.549498	0.618109	0.266901	0.512051	0.362244	0.291057	0.330552	0.761641
TCONS_00013958	1	174026443	174028258	0.124208	0.246566	0.194559	0.331073	0.236368	0.245122	0.19261	0.180888	0.203292	0.27316	0.48418	0.323604
TCONS_00013957	1	173986420	173990159	0.189862	0.220067	0.17184	0.539115	0.603046	0.595419	0.083118	0.226698	0.169008	0.263861	0.416516	0.385868
TCONS_00030059	1	195996197	196001653	0	0.256872	0	0	0	0	0	0	0	0	0.003839	0.009943
TCONS_00016829	1	18930502	18945864	0.154447	0.066592	0.303171	0	0.068026	0	0.241792	0.440133	0.146331	0.117888	0	0.089541
TCONS_00010796	1	121284825	121286101	0	0	0	0	0	0	0	0	0	0	0.064823	0
TCONS_00010790	1	120936651	120946286	0	0.053003	0.239981	0.440382	0.556616	0.535829	0.340664	0.083388	0.205528	0.465188	0.213344	0.453311
TCONS_00010793	1	120941012	120946286	0	0.143651	0	0	0	0	0	0	0	0	0	0
TCONS_00010792	1	120938893	120959433	0.308793	0.231643	0.153008	0.247898	0	0	0	0.178238	0.213889	0.311866	0.167204	0
TCONS_00008559	1	89165149	89183351	0	0	0.008137	0.130802	0	0	0	0.003883	0.012205	0	0	0.038864
TCONS_00008550	1	89056983	89057941	0	0	0	0	0	0	0	0	0	0	0.04427	0
TCONS_00005133	1	60954614	61039869	11.657	15.6512	12.8562	11.2688	12.1417	15.5727	8.76071	12.4221	9.38186	14.0471	9.22747	10.9833
TCONS_00012237	1	139964377	139978785	0	0	0	0	0	0	0	0	0	0	0	0.187788
TCONS_00017462	1	30745596	30750140	0.843624	0.710061	0.649096	1.58707	2.2101	2.30261	0.56406	0.69992	0.981726	2.2349	1.2283	1.20562
TCONS_00013544	1	169422048	169450628	0.308333	0.687704	0.53408	0.779549	0.600992	0.741317	0.392239	0.196827	0.311125	1.01925	0.271473	0.039048
TCONS_00013547	1	169466781	169479068	0.195287	0.504001	0.796388	0.160899	0.180301	0.533204	0.110891	0	0	0.248309	0	0
TCONS_00023617	1	102837054	102856464	0	0	0	0.024191	0.057634	0	0	0	0	0	0.02925	0
TCONS_00023614	1	102819913	102833531	0.315864	0	0.21352	0	0	0	0	0	0	0	0	0
TCONS_00023615	1	102825218	102832195	0.222199	0	0.028452	0	0	0	0	0.031418	0.090569	0	0	0
TCONS_00023613	1	102819913	102832195	0.324144	0	0	0	0	0.028448	0	0.106721	0.111995	0	0	0.035261
TCONS_00009098	1	97781274	97788355	0	0	0	0	0	0	0	0	0	0.261122	0	0
TCONS_00009092	1	97747185	97760186	0	0	0	0	0.011192	0.039188	0.017874	0.022691	0	0	0	0
TCONS_00009093	1	97747185	97765146	0	0	0	0	0	0	0	0.022034	0	0	0	0
TCONS_00009095	1	97747249	97749056	0	0	0	0	0.022013	0	0	0.015295	0	0	0	0
TCONS_00009097	1	97781200	97786462	0	0	0	0	0.061143	0	0	0	0	0.020953	0	0
TCONS_00011859	1	135295059	135309549	0.082041	0.018296	0.063026	0.008269	0.120019	0.034308	0.310522	0.02569	0.031334	0.134304	0.037303	0.020534
TCONS_00011854	1	135294894	135309549	0.001691	0.00569	0.051264	0	0	0	0.001605	0	0.023565	0	0	0
TCONS_00011857	1	135294927	135301874	0	0	0	0	0	0	0.001483	0	0	0	0	0
TCONS_00011856	1	135294924	135309549	0	0	0	0	0.01083	0	0	0	0.01332	0	0.028419	0
TCONS_00011851	1	135294695	135309549	0.044683	0.054243	0.061559	0.041056	0.034192	0.046889	0.648391	0.041096	0.167245	0	0.028636	0.048878
TCONS_00011850	1	135294695	135309549	0	0	9.8e-05	0	0	0	0.030312	0.006396	0	0	0	0
TCONS_00011852	1	135294894	135301874	0.262317	0.126611	0.134606	0.128823	0.037653	0.012498	0.46182	0.035718	0.07708	0	0.089452	0.087023
TCONS_00025754	1	129975450	129990365	0	0.047732	0	0	0	0.141463	0	0	0	0	0	0.024379
TCONS_00025751	1	129872017	129874084	0	0.011615	0	0	0	0	0	0	0	0	0	0
TCONS_00024483	1	109866976	109877282	0.004323	0.006247	0	0.011482	0.037544	0.020525	0.00699	0.011657	0.021341	0	0	0
TCONS_00027668	1	166138036	166197311	0.375306	0.248405	0.485242	0.903012	1.39023	2.48017	0.11446	0.118087	0.180764	0.867715	0.359199	0.48153
TCONS_00024488	1	109874065	109887236	0	0	0	0	0	0	0	0	0.04568	0	0	0
TCONS_00027664	1	165980349	165980666	0	0	0	0	0	0	0	0.234992	0	0	0	0
TCONS_00011796	1	134811437	135051118	0	0	0	0	0	0	0	0.010555	0	0	0	0
TCONS_00020675	1	67071511	67082187	0.11634	0.12805	0.254556	0.155316	0.705692	0.412775	0	0	0	0.294961	0.125408	0
TCONS_00020673	1	67067374	67067913	0.129401	0.261346	0	0.046095	0	0.103874	0	0	0	0	0	0
TCONS_00001091	1	14199246	14209952	0	0.139704	0.245154	0	0.361371	0.552727	0.431062	0.320132	0.791771	0.900999	1.40256	0.169113
TCONS_00001092	1	14199250	14223667	0.641593	0.195841	0.155153	0	0	0	0.000145	0.418925	0	0	0	0
TCONS_00001094	1	14199272	14205188	0.244337	0.250118	0.117201	0.291747	0.327866	0.231503	1.06926	0.360256	0.481414	0.745156	0.494396	0.447728
TCONS_00001095	1	14199273	14223667	0	0	0	0	0	0	0.484129	0	0.265469	0	0.008947	0
TCONS_00001096	1	14199620	14199986	0.370162	0.343957	0.163058	0.508716	0.245082	0.419602	0.487044	0.580288	0.256198	1.82164	0.549976	0.653279
TCONS_00001097	1	14203672	14209952	0.259593	0	0	0.229427	0.014583	0.045911	0.535242	0	0.018896	0.067257	0.053794	0.145847
TCONS_00001098	1	14203708	14213938	0.323176	0.412791	0.476023	0.238632	0	0.105166	0.192178	0.838429	0.217636	0.097693	0	0.232221
TCONS_00001099	1	14210939	14223667	0.026139	0.009378	0.001973	0.292287	0.124848	0.013183	0.012349	0.013826	0.087465	0.257799	0.129836	0.089528
TCONS_00004067	1	50367635	50370145	0	0	0	0	0.01759	0	0	0	0	0	0	0
TCONS_00004065	1	50285061	50290446	0	0	0.098648	0.04665	0	0	0	0	0	0	0	0
TCONS_00004069	1	50403441	50416133	0	0.323835	0	0	0.144603	0	0	0	0	0	0.052484	0
TCONS_00012963	1	157552617	157571056	0	0	0	0	0	0	0	0	0	0	0.011517	0
TCONS_00006350	1	71720619	71722882	2.43773	2.23402	3.1427	6.21398	6.41946	6.33274	3.79291	2.17335	1.93313	6.30978	4.75636	3.33355
TCONS_00008296	1	88422208	88425494	0.131944	0.382662	0.108135	0.170199	0.248005	0.289396	0.176497	0.045509	0.065991	0.405945	0.193556	0.458791
TCONS_00016616	1	14341088	14341969	0	0	0.121428	0	0	0	0	0	0	0.0938	0.104947	0
TCONS_00014505	1	179371510	179371853	0	0	0	0	0	0.105538	0	0	0	0	0	0
TCONS_00014507	1	179381729	179384908	0	0	0	0	0	0	0	0.008394	0	0	0	0
TCONS_00005438	1	63975002	64015178	0.028611	0	0	0	0	0	0	0	0	0	0	0
TCONS_00005439	1	63977839	63979261	0.08002	0	0.101243	0.124155	0.083848	0.121566	0.04482	0.085742	0.094668	0.214313	0.393479	0.39252
TCONS_00015361	1	194014213	194019261	0	0	0	0	0.120934	0	0.024346	0	0	0	0	0
TCONS_00015360	1	194008748	194019261	0.131809	0	0	0	0.107663	0	0	0.063733	0	0.055095	0.035964	0
TCONS_00018504	1	44893516	44911774	0.448495	0.162954	0.268145	0.108343	0.311682	0.245687	0.255761	0.121491	0.193813	0.089679	0.211064	0.137913
TCONS_00018505	1	44899815	44904013	0.179677	0.13287	0.222467	0.191607	0.285973	0.229139	0.090287	0.114748	0.109994	0.289925	0.190638	0.245634
TCONS_00018503	1	44875710	44891104	0	0	0	0.06468	1.24422	1.64711	0	0	0	0.057873	0.040484	0
TCONS_00023404	1	97109407	97133622	0.136244	0	0.192169	0	0	0.317133	0.183885	0	0.331915	0.159436	0	0.078014
TCONS_00023403	1	97093005	97195441	0.132153	0	0.077902	0.144584	0.098112	0.184135	0.023765	0.017586	0.104123	0.219599	0.12358	0.052876
TCONS_00023402	1	97064397	97066925	0.054302	0.0366	0.113928	0.018687	0.111281	0.042831	0.03559	0	0.059859	0.032288	0.059619	0.048883
TCONS_00025123	1	120488671	120490081	0	0	0	0	0	0	0.044085	0	0	0	0	0
TCONS_00027412	1	156671847	156677928	0	0	0	0	0.044394	0	0	0	0	0	0	0.020946
TCONS_00006193	1	71091106	71189022	0.169261	0.130136	0.071444	0.009403	0.265751	0.211929	0	0.202762	0.093441	0.051355	0	0.513054
TCONS_00001977	1	29053072	29151166	0.076288	0	0.052629	0.042614	0.075309	0	0	0.040729	0	0.038596	0	0
TCONS_00003175	1	42981342	42982831	0	0	0.036193	0	0	0.041324	0	0	0	0	0	0
TCONS_00028738	1	178273184	178283324	0.095405	0	0	0	0.370174	0.056783	0	0	0	0.298547	0	0
TCONS_00015169	1	192104457	192115879	0.045455	0.042387	0.02351	0.054445	0.123267	0.183761	0.102989	0.068151	0	0.057195	0.05035	0.097973
TCONS_00017155	1	24895927	24905270	0	0	0	0	0	0	0.075396	0	0	0	0	0
TCONS_00014717	1	182682857	182683171	0	0	0	0.190502	0	0	0	0	0	0	0.203634	0
TCONS_00021135	1	71510789	71540594	0.18656	0.341439	0.137078	0.479094	0.446393	0.507001	0.172956	0.258637	0.3044	0.251282	0.193195	0.225745
TCONS_00021136	1	71510789	71540749	0	0	0	0	0	0	0	0	0.145112	0	0	0
TCONS_00021139	1	71707071	71707798	0	0	0.102747	0	0.147679	0.079879	0	0	0	0	0.241347	0.24971
TCONS_00027205	1	149787074	149787406	0	0.162037	0	0	1.0296	0	0	0	0	0	0.62779	0
TCONS_00027201	1	149785932	149787410	0	0	0	0	0	0	0	0	0	1.68195	0.534857	1.60159
TCONS_00027200	1	149782241	149787388	0	0	0	0	0	0.002721	0	0	0	0	0	0
TCONS_00001780	1	25012657	25016143	0.036876	0	0	0	0	0	0	0	0	0	0	0.328094
TCONS_00001781	1	25034468	25043606	0.579359	0.006672	0.221364	0	0	0.025959	0	0	0	0	0.18792	0.057814
TCONS_00001782	1	25034512	25043606	0.030926	0.02661	0	0.014919	0	0	0	0	0.107259	0	0.008728	0.178322
TCONS_00001783	1	25040345	25043606	0.435815	0.016896	0	0.317598	0.15952	0.325098	0.445738	0.121175	0.042807	0.090492	0.027822	0.206682
TCONS_00010462	1	118217087	118223419	0.763197	0.073014	0.673119	0.110585	0.407398	0.70264	0.032818	0.051192	0.019471	0.220886	0.38069	0.155332
TCONS_00005205	1	61363416	61387113	0.053463	0.020557	0.03462	0.083237	0.139509	0.247125	0.013615	0.027598	0.044804	0.032502	0.061618	0.093476
TCONS_00016177	1	7135144	7138741	0.261965	0.045416	0.013324	0.179173	0	0.18448	0.017971	0.056548	0.021302	0	0.031869	0.063466
TCONS_00016174	1	7026261	7027862	0.031993	0.052863	0.056318	0.390853	0.349125	0.388983	0.09386	0.09206	0.262671	0.250072	0.264373	0.268537
TCONS_00012412	1	143950613	143959618	0.334516	0.126461	0.386079	0.748935	1.6158	0.566832	3.26674	1.04399	3.63606	0.916797	0.610754	0.222154
TCONS_00010819	1	121737183	121769373	0.594456	0.176536	0	0	0.016794	0	0.282631	0.609928	0.239633	0.016782	0.128968	0.082364
TCONS_00009010	1	95818440	95843196	0.223863	0	0.38875	0.180154	0	0	0	0	0	0	0	0
TCONS_00009011	1	95827776	95831201	0.215604	0	0	0	0	0	0	0	0	0	0	0
TCONS_00009012	1	95827776	95843196	0	0.003222	0.002735	0	0	0.004809	0	0	0	0	0	0
TCONS_00009014	1	95827797	95831201	0	0	0	0	0.083997	0	0.022607	0.059016	0.053595	0.041019	0	0
TCONS_00009017	1	95827801	95843196	0	0.016851	0.034182	0.050286	0	0.014517	0	0	0.014999	0	0	0.004272
TCONS_00015281	1	193094115	193095429	0.072369	0	0.11954	0.068907	0	0	0	0	0	0.046764	0.069396	0.068156
TCONS_00008059	1	85743561	85854838	0	0.023305	0	0	0	0	0	0	0	0	0	0
TCONS_00008058	1	85743561	85818306	0	0	0	0	0.089869	0.121231	0	0	0	0.033293	0	0.076346
TCONS_00008053	1	85730840	85854838	0.028873	0	0	0	0	0	0	0	0	0	0.00931	0.017253
TCONS_00008052	1	85718821	85726700	0	0	0	0.018656	0.066227	0.022233	0	0.015441	0	0	0	0
TCONS_00026936	1	145256942	145261622	0	0	0	0	0	0	0	0	0.014678	0	0	0
TCONS_00026930	1	145094191	145104315	0.195375	0.245928	0.304801	2.03657	2.70126	0.943675	0.250562	0.213087	0.270349	0.863239	0.625393	0.593885
TCONS_00026931	1	145100995	145109455	0.072845	0.162018	0	1.01539	1.42409	0.871056	0.002606	0	0.248054	0.307646	0.368022	0.571362
TCONS_00028502	1	175579766	175611066	0	0	0	0.023499	0.081987	0.095019	0	0	0	0	0.017464	0.026415
TCONS_00020892	1	68728486	68750883	0	0	0	0.040781	0	0.09953	0	0	0	0	0	0.035843
TCONS_00022946	1	88141373	88150923	0	0	0	0	0	0.053438	0.024257	0	0	0	0	0
TCONS_00022948	1	88199526	88210403	0.064098	0.015801	0.008346	0.160709	0.595839	0.436768	0.20461	0.08206	0.121543	0.142898	0.371065	0.232857
TCONS_00017343	1	29443470	29455957	0	0	0	0	0.027301	0.062207	0	0	0	0	0	0
TCONS_00017342	1	29435545	29444633	0	0	0	0.113797	0	0	0	0	0	0	0	0
TCONS_00005951	1	68233576	68237217	0	0	0	0	0	0	0.05503	0	0	0	0	0
TCONS_00005953	1	68233585	68237217	0.019828	0.048537	0	0.086741	0	0.08637	0.018575	0.096023	0.064714	0	0	0.058903
TCONS_00005952	1	68233576	68247172	0.020115	0.068246	0.041337	0	0	0	0.009406	0.036278	0	0	0	0.014939
TCONS_00001339	1	16642118	16645375	0	0	0	0	0	0.011789	0	0	0	0	0	0
TCONS_00007509	1	81184423	81191937	0	0	0	0.035984	0	0	0	0.029883	0	0.083082	0	0
TCONS_00010341	1	115098166	115101343	0.125491	0.025961	0.042112	0.01935	0.092046	0.057649	0.027608	0	0.021817	0.04423	0.035095	0.085586
TCONS_00010694	1	120207950	120213458	0	0	0	0	0	0	0	0.011569	0	0	0	0
TCONS_00000043	1	330504	434685	0.125016	0.255737	0.054659	0.642406	0.226835	0.238299	0	0.02535	0.233789	0.459645	0.223324	0.280968
TCONS_00000049	1	417676	418857	0.074116	0.163283	0.043009	0.18362	0.439637	0.723107	0	0.232179	0.020786	0.767924	0.101203	0.288892
TCONS_00011564	1	132568037	132568536	0.09848	0	0	0	0.193505	0	0.062271	0.143565	0.389934	0.064629	0	0
TCONS_00016691	1	15493718	15495059	0.039294	0	0	0	0	0	0	0	0	0	0	0.028451
TCONS_00009974	1	109623483	109627231	0.944142	0.716918	0.741758	1.10302	1.20029	1.2377	0.738182	0.84532	1.61932	1.24895	1.05403	1.22958
TCONS_00027198	1	149729758	149787405	0	0	0	0	0	1.93253	0	0	0	0	0	0
TCONS_00017635	1	32031898	32041756	0.016525	0	0	0	0	0	0	0	0	0	0.034063	0
TCONS_00017634	1	32031898	32041515	0	0.049025	0.003253	0.018272	0.014934	0.029302	0	0.005125	0.004717	0.018681	0	0.011505
TCONS_00017632	1	31844362	31846368	0.067602	0	0.113718	0	0	0	0.353645	0.222589	0.100257	0	0	0
TCONS_00026303	1	135769527	135774012	0.006213	0.014416	0	0.070336	0	0.009645	0	0.065892	0	0.014041	0	0.013456
TCONS_00026302	1	135768906	135772519	0.086489	0	0.029178	0.112742	0	0	0	0	0.002434	0	0.100129	0.071013
TCONS_00023157	1	91923946	91933633	0.676523	3.67705	2.18799	1.13539	0.722398	0.918717	0.5108	0.437042	0.741235	0.950723	1.38247	0.813745
TCONS_00026306	1	135769527	135788245	0	0.014436	0.018337	0.295045	0.105187	0.073609	0.024443	0.083117	0.140432	0.127755	0	0.20482
TCONS_00023158	1	91928600	91933751	0.330529	0.593063	0.318759	0.031139	0.133547	0.120278	0.076083	0.230352	0.137621	0.138305	0.086578	0.240313
TCONS_00023487	1	98271645	98273318	0	0	0	0	0	0	0.463581	0.396466	0.019571	0	0.371183	0.235809
TCONS_00023486	1	98189612	98190650	0	0	0	0	0	0	0.126418	0.039568	0.038913	0	0.055641	0.064391
TCONS_00023485	1	98142851	98151387	0.580893	0.848671	0.690812	1.36374	1.25326	1.28417	0.420028	0.47712	0.921373	1.08383	1.23235	1.10868
TCONS_00025655	1	128530241	128531109	0.078801	0.086959	0.283338	0.60126	0.458982	1.34136	0.65089	0.678898	0.450646	2.38411	1.43725	0.680136
TCONS_00022358	1	81412633	81420328	0.000542	0	0	0.001714	0.17047	0.349118	0.002118	0.003764	0.002267	0.144922	0.237743	0
TCONS_00022359	1	81412633	81422195	0	0.049056	0.021643	0.095953	0	0.164499	0.285394	0	0.083647	0	0	0.060405
TCONS_00022357	1	81412633	81418021	0.153444	0	0.298193	0.204163	0	0	0.058622	0.178665	0.376408	0	0	0
TCONS_00008154	1	87225445	87293620	0.367859	0.554928	0.368609	1.25734	1.50206	1.30181	0.36678	0.283504	0.64888	1.17671	1.26559	1.3673
TCONS_00008155	1	87225445	87293620	0.045499	0	0	0.152602	0.066349	0	0	0.099452	0	0	0	0
TCONS_00019894	1	56631888	56647132	0.025686	0.079423	0.066049	0.036025	0.191604	0.033086	0.12823	0.054561	0.139777	0.306083	0.118692	0.020316
TCONS_00004846	1	57881691	57896856	0.202311	0.191498	0.20564	0.382332	0.438764	0.15732	0.833212	0.619438	0.456787	0.18601	0.227237	0.228308
TCONS_00010225	1	112767161	112770879	0.071088	0	0.276815	0.026327	0.031947	0.054812	2.13289	0.595543	0.211616	0.057564	0.150149	0.120538
TCONS_00018302	1	43374746	43442720	0.607092	1.0073	1.26735	1.16828	1.82837	2.06711	1.97036	0.996576	2.23622	1.05416	1.24613	0.736437
TCONS_00018303	1	43387987	43394398	0.330323	0.266674	0.118477	0.13248	0.121273	0.278076	0.063652	0.740785	0.360259	0.443658	0.135128	0
TCONS_00018304	1	43388740	43395475	0.188775	0.209029	0.03051	0.141416	0.088281	0.167283	0.131563	0.198173	0.164418	0.208662	0.050602	0
TCONS_00012845	1	154706305	154779889	0	0	0	0	0.032433	0	0	0	0	0	0	0
TCONS_00002942	1	39108376	39228556	0.008905	0.025887	0.035964	0.073591	0.093332	0.038198	0.027232	0	0.016408	0.014542	0.029143	0.155858
TCONS_00005626	1	65499325	65499757	0	0	0	0.27723	0	0.108095	0	0.268064	0	0	0	0
TCONS_00005625	1	65498065	65551663	0.008097	0.040885	0.017206	0.046013	0.058481	0.030308	0.072877	0.140753	0.036668	0.014631	0.074571	0.056865
TCONS_00005624	1	65497922	65499757	0	0	0.014788	0	0	0	0	0	0	0	0	0
TCONS_00010550	1	118601350	118628587	0	0	0	0	0	0.092778	0	0	0	0.03111	0	0
TCONS_00010559	1	118625706	118635191	0	0	0	0	0	0.06717	0	0	0	0	0	0
TCONS_00010558	1	118610591	118612498	0.039229	0.017573	0	0.031867	0	0.059257	0.02453	0	0	0.118883	0	0.037778
TCONS_00008396	1	88585970	88596946	0	0.01313	0	0	0.010624	0	0.016949	0	0	0.020592	0	0
TCONS_00008397	1	88586089	88600598	0	0	0	0.007342	0	0	0	0	0	0	0.048736	0
TCONS_00025484	1	123705855	123795246	0.062193	0	0	0.060076	0	0.185729	0.125955	0	0	0.015933	0.139536	0
TCONS_00022538	1	83831316	83837139	0	0	0	0	0	0.082946	0	0	0	0	0	0
TCONS_00022539	1	83833865	83837409	0	0	0	0	0	0.054758	0	0	0	0	0	0
TCONS_00022536	1	83816281	83837631	0	0	0	0.009154	0.062284	0.046725	0.010456	0	0.074366	0.04784	0.013292	0.0079
TCONS_00022537	1	83829251	83829994	0	0	0	0	0	0.059625	0	0	0	0	0	0
TCONS_00013169	1	165787125	165808113	0	0	0	0	0	0	0	0	0	0.128206	0.349236	0
TCONS_00013168	1	165787064	165795820	0	0	0	0	0.029159	0	0	0	0	0.035863	0	0
TCONS_00026531	1	137762356	137910621	0	0	0	0	0	0	0	0.175039	0.109914	0	0	0
TCONS_00020264	1	60617795	60628425	0	0	0	0	0	0.103919	0	0	0	0	0.22922	0
TCONS_00024976	1	118366426	118366949	0.223346	0	0	0	0	0	0	0	0	0	0.145105	0
TCONS_00019447	1	51787066	51792074	0	0	0	0.037488	0	0	0	0	0.150437	0	0	0
TCONS_00025379	1	122622467	122636608	0	0	0	0	0.010938	0	0	0	0	0	0	0
TCONS_00021616	1	76269291	76297108	1.63044	2.65395	1.23936	5.61305	4.6449	3.06899	1.14696	0.916732	1.43213	0.635982	2.24958	0.919791
TCONS_00026889	1	144442503	144443596	0.069717	0.022096	0.051808	0.388885	0.514936	0.877387	0.250292	0.463285	0.350315	0.281184	0.468454	0.253661
TCONS_00005429	1	63952657	64015178	0	0	0	0	0	0	0	0	0	0	0.03547	0
TCONS_00007138	1	77822771	77824339	0	0	0	0	0.053693	0.03912	0	0	0	0	0	0
TCONS_00007136	1	77822749	77824339	0	0	0.022377	0	0	0	0	0	0	0	0	0
TCONS_00021565	1	75980814	75983242	0	0	0	0	0	0	0	0	0	0	0	0.037627
TCONS_00010183	1	112266148	112267256	0.008813	0.031164	0	0.09537	0	0.038721	0.029342	0	0	0.033329	0	0
TCONS_00010185	1	112282549	112283855	0	0	0	0	0	0	0.033617	0	0	0	0	0
TCONS_00010186	1	112282549	112283855	0	0.026335	0	0	0.020887	0	0	0.031004	0	0.055312	0.131371	0
TCONS_00010187	1	112282549	112304854	0.06984	0.085554	0	0.023246	0.055568	0.069674	0	0	0.052069	0.026836	0.056403	0.091589
TCONS_00010188	1	112360838	112361948	0.032708	0.307413	0	0.014936	0.031108	0.111846	0	0.158329	0	0.111352	0	0.139717
TCONS_00010189	1	112374908	112375831	0	0	0	0.082852	0.214155	0.207702	0	0	0	0.095132	0.043144	0.038786
TCONS_00008636	1	89865508	89968289	0	0	0.060806	0	0	0	0	0	0	0	0	0
TCONS_00008635	1	89865483	90061280	0	0	0	0	0	0	0	0	0	0	0.005105	0.050173
TCONS_00008634	1	89864368	89989664	0	0	0	0	0	0.06506	0	0	0	0	0.015415	0.026336
TCONS_00008633	1	89807811	89813181	0	0.191406	0	0	0	0	0	0.150788	0.05587	0	0	0
TCONS_00008639	1	89989999	89990399	0	0	0	0	0.056756	0	0	0.170621	0	0	0	0
TCONS_00008638	1	89955198	90063463	0	0	0	0	0	0	0	0	0	0	0.07703	0.073513
TCONS_00014986	1	188246902	188258221	0	0	0	0	0	0	0	0	0.043345	0	0	0
TCONS_00029064	1	182599584	182609398	0	0	0	0	0.356133	0	0	0.037107	0	0	0	0.066577
TCONS_00029063	1	182575972	182579411	0.041474	0	0.265015	0	0	0	0	0	0	0	0	0
TCONS_00016725	1	15929532	15931309	0.002857	0	0.054945	0.094893	0.055515	0.154548	0	0.020274	0.12003	0	0	0.100606
TCONS_00016723	1	15770163	16017161	0.129099	0.052183	0.140872	0.973141	0.783185	0.842243	0.085853	0.060618	0.91051	0.210515	0.934907	0.65491
TCONS_00012111	1	138653658	138655659	0	0.037799	0.016997	0.056824	0.292772	0.079687	0	0.066074	0.045738	0.053702	0	0
TCONS_00012110	1	138606172	138608843	0.653069	0.312038	0.588925	0.267005	0.193672	0.468015	0.016403	0.021077	0	0.168653	0.112042	0.145387
TCONS_00012112	1	138653700	138655659	0.016122	0	0.026336	0	0	0	0.190655	0	0	0	0	0
TCONS_00020020	1	57387119	57395046	0	0.040154	0.138384	0	0.026652	0.034758	0.123884	0.05685	0.038203	0.02646	0.158695	0
TCONS_00009219	1	99018898	99034251	0	0	0	0	0	0.275773	0	0	0	0	0	0
TCONS_00009214	1	98951196	99034251	0.266337	0.296609	0.265361	0.307497	0.447955	0.272669	0.140618	0.113945	0.287234	0.345391	0.227534	0.464865
TCONS_00011676	1	133808810	133816351	0.033763	0	0	0.111519	0	0	0.388679	0.345963	0	0.083676	0	0
TCONS_00014615	1	180478627	180490055	0	0.110829	0.061946	0	0.0794	0.078203	0.018955	0	0.037373	0.084544	0.04882	0.1351
TCONS_00027894	1	169190009	169208168	0	0	0	0.123382	0.460597	0.146768	0.008793	0	0	0	0.063298	0
TCONS_00025491	1	123935310	123938094	0.063749	0	0	0.066789	0	0.241691	0	0	0	0	0	0
TCONS_00020037	1	57908149	57913771	0	0	0	0	0	0	0.009362	0	0.022306	0.0114	0	0
TCONS_00020036	1	57903536	57953602	0	0	0	0	0.008692	0	0.013881	0.012079	0.008227	0	0	0
TCONS_00024729	1	112715071	112721138	0	0	0	0.033557	0.046636	0.033237	0.409758	0.331878	0.048598	0	0.027005	0.012574
TCONS_00024723	1	112665676	112696688	0	0	0	0	0	0.007743	0	0	0	0	0	0.073658
TCONS_00024722	1	112665676	112696659	0	0	0	0	0	0	0	0.021207	0	0	0	0
TCONS_00024721	1	112665676	112696633	0	0	0	0	0.0376	0	0	0	0.041629	0	0	0
TCONS_00024727	1	112681970	112721101	0	0	0	0	0	0	0.252002	0.038453	0	0	0	0.102406
TCONS_00015123	1	190494130	190494486	0	0	0	0	0.092673	0	0	0	0	0	0	0
TCONS_00029268	1	186902842	186914925	0	0.008405	0	0	0	0	0	0	0	0.013182	0	0
TCONS_00006968	1	77298047	77300911	0	0	0	0	0	0	0.029647	0	0.119014	0	0	0
TCONS_00008900	1	92698872	92705776	0.012125	0	0	0.029604	0.008109	0.028162	0	0	0	0.009264	0	0
TCONS_00008905	1	92720352	92727514	0	0	0	0	0	0.031759	0	0	0	0.026734	0	0
TCONS_00008907	1	92786243	92832163	0	0	0	0	0	0	0	0	0.077369	0	0	0
TCONS_00008906	1	92727823	92784004	0	0	0	0	0	0	0	0	0	0.031232	0	0
TCONS_00013083	1	161308134	161310897	0	0	0	0	0	0.016613	0	0	0	0	0	0
TCONS_00009354	1	103475064	103517709	0	0	0	0	0	0	0.008388	0.010948	0	0	0	0
TCONS_00022603	1	84669490	84672001	0.164153	0.417152	0.328075	0.53035	0.721447	0.729242	0.428936	0.430535	0.595225	0.490348	0.576502	1.00911
TCONS_00022605	1	84703383	84704338	0.119001	0.418028	0.259778	0.459797	0.389949	0.315434	0.161079	0.193223	0.133297	0.497172	0.433621	0.284898
TCONS_00015017	1	188982433	189039647	0.0903	0	0.012557	0.049197	0.144087	0.057732	0	0.019915	0.045517	0.086073	0	0.055578
TCONS_00015010	1	188890395	188898822	0	0	0	0.046678	0	0.108588	0	0	0.164992	0.319688	0	0
TCONS_00015018	1	189039276	189040017	0.096318	0.120696	0	0	0	0.11666	0	0	0	0	0	0.045192
TCONS_00010069	1	110675113	110680203	0.057298	0.039212	0.016436	0.014345	0.059726	0.025644	0.01187	0.035641	0.185094	0.016478	0.052038	0.050817
TCONS_00009824	1	108061320	108075125	1.4011	3.36628	1.48848	6.41311	4.65296	9.68515	0.141635	0.177581	0.679979	5.99353	4.72708	7.67875
TCONS_00024521	1	109926642	109939195	0	0	0	0	0	0	1.5e-05	0.013656	0.120625	0.041204	0.116696	0.21346
TCONS_00024520	1	109926642	109937818	0.020313	0.094586	0.03197	0	0	0.015682	0.353324	0.469312	1.36212	0.07645	0	0.335489
TCONS_00024523	1	109934671	109937144	0.01007	0.017899	0.050876	0	2.0064	0.069441	0.160289	0.171409	0.678698	0.061238	0.343813	0.14254
TCONS_00024522	1	109926642	109989651	0.06587	0.020769	0.010255	0.051644	0.099587	0	0.06577	0.042524	0.078173	0.006127	0.029064	0.10119
TCONS_00024525	1	109963934	109986783	0.181151	0.207143	0	0.181819	0.387951	0.200554	0.555634	0.233701	0	0	0.046279	0.205186
TCONS_00024526	1	109981046	109986791	0.081311	0.155879	0	0.178796	0.174387	0.049607	0.039019	0.640441	0.075015	0.102844	0	0
TCONS_00027173	1	148901423	148936058	0	0	0	0	0	0	0	0	0	0.072404	0	0
TCONS_00017578	1	31220873	31258220	0	0	0	0.169881	0.27867	0.104082	0	0	0	0.166207	0.386105	0.209308
TCONS_00018382	1	44221722	44233510	0.387756	0.240857	0.135141	0	0	0	0.19126	0.139199	0	0	0	0
TCONS_00018383	1	44342460	44354119	0.581419	0.380097	0.529826	0.231203	0.517327	0.284069	0.133257	0.153149	0.358753	0.244881	0.308615	0.327298
TCONS_00018380	1	44158237	44167457	0	0	0	0	0	0.021616	0	0	0	0	0	0
TCONS_00018381	1	44161324	44171256	0.028804	0.041798	0	0	0.011328	0	0.011981	0	0.007148	0.007246	0	0.02138
TCONS_00018386	1	44347586	44353456	0.435659	0.250469	0.353171	0.398941	0.158107	0.084625	0.49524	0.502457	0.54917	0.439551	0.68755	0.057577
TCONS_00018387	1	44368371	44370903	0.245648	0.11033	0.211371	0.054031	0.180359	0.094602	0.109581	0.296991	0.214952	0.141052	0.241582	0.109864
TCONS_00017573	1	31146013	31148771	0	0	0	0.13386	0.044883	0.123472	0	0	0	0.255448	0.156748	0.415949
TCONS_00020177	1	59764002	59764849	0	0	0	0	0	0	0.22534	0.127345	0	0	0	0
TCONS_00007542	1	81857469	81860534	0	0	0	0	0	0.021702	0.214816	0	0	0	0	0
TCONS_00007546	1	81866354	81889658	0	0	0	0	0.019212	0	0.201665	0.025938	0	0	0	0.01819
TCONS_00007547	1	81866355	81915818	0	0.013289	0	0.023323	0.067441	0.027795	0.064662	0	0	0	0.152065	0
TCONS_00011601	1	133320485	133321651	0	0	0	0.393574	0.063727	0.291068	0.016454	0.336473	0	0.074503	0	0
TCONS_00016958	1	21863614	21931047	0	0	0	0	0	0.003147	0	0	0	0	0	0
TCONS_00016957	1	21863614	21929527	0	0	0	0	0	0.208604	0	0	0	0	0	0
TCONS_00013473	1	169183202	169191999	0	0	0	0	0	0.22836	0	0	0	0	0	0.060626
TCONS_00023057	1	91383842	91392393	0	0	0	0	0	0	0.049745	0.07139	0.080856	0	0.019355	0
TCONS_00020568	1	64402346	64402895	0	0.165439	0	0.061707	0	0.089926	0	0	0	0.077777	0	0.111299
TCONS_00020567	1	64346358	64365349	0	0.231435	0	0	0	0	0	0	0	0	0	0
TCONS_00025862	1	130421839	130423281	0.184665	0.355638	0.165963	0.482755	0.357796	0.445706	0.287567	0.107169	0.448062	0.248236	0.243316	0.311295
TCONS_00019176	1	50287004	50297749	0	0	0	0	0.175979	0	0	0	0	0	0	0
TCONS_00019177	1	50287004	50297760	0.097775	0.02388	0.07672	0.326187	0.149992	0.125063	0.004733	0.022016	0.024317	0.030094	0.205031	0.037302
TCONS_00019174	1	50241446	50281793	1.78223	2.13979	2.28329	5.39105	4.65491	6.58438	1.32305	1.41696	2.32347	6.39965	4.52999	4.96679
TCONS_00019175	1	50273479	50273791	0.511062	0.23047	0.191272	0.438306	1.12726	1.11514	0.124706	0.390651	0.413935	0.835441	1.03981	0.949115
TCONS_00021419	1	75304381	75306618	1.02754	0.285516	0.442054	0	0.321882	0.995541	0.077209	0.022943	0.10479	0.069967	0.199392	0.056875
TCONS_00021417	1	75298202	75306618	0	0.696549	0	0.457038	0.243388	0	0	0	0	0	0	0
TCONS_00021410	1	75202913	75208102	0	0	0	0	0	0.036682	0	0	0	0	0	0
TCONS_00005104	1	60617979	60619296	0.206676	0.172531	0.078303	0.618201	0.493285	1.40444	0.109528	0.090737	0.137146	0.434127	0.363435	0.24087
TCONS_00026271	1	135061283	135064711	0	0	0	0.010452	0.012451	0	0	0	0	0	0	0.010563
TCONS_00023572	1	101428782	101464312	0.01636	0.011998	0	0.026284	0.065836	0.049866	0.020363	0.008667	0.007169	0.019577	0.041716	0.058077
TCONS_00023570	1	101428782	101463912	0	0	0	0	0	0	0	0	0.00099	0	0	0
TCONS_00023577	1	101440553	101464326	0	0	0	0	0.008583	0	0	0	0	0	0	0
TCONS_00023576	1	101438576	101464326	0.019548	0	0.026096	0	0.007275	0	0	0	0.006105	0.016311	0	0.049446
TCONS_00019561	1	53604079	53606302	0	0	0	0	0	0.023153	0	0	0	0.03831	0.085633	0
TCONS_00019560	1	53598127	53612183	0	0	0	0	0	0	0	0	0	0	0	0.084218
TCONS_00024102	1	106216928	106221998	0	0	0	0	0	0	0	0	0.014702	0	0.007883	0
TCONS_00006060	1	69295928	69313659	0	0	0	0	0	0	0	0	0	0.00533	0	0
TCONS_00006062	1	69295928	69316347	0	0.015498	0	0	0	0.012758	0	0	0	0	0	0
TCONS_00006066	1	69295931	69313659	0	0	0.017981	0	0	0	0	0	0	0	0	0
TCONS_00008771	1	91959881	91961017	0	0	0.025464	0	0.031978	0	0.021749	0	0	0	0	0
TCONS_00019309	1	51082755	51087427	0	0	0	0	0	0	0	0	0	0.010656	0	0
TCONS_00019308	1	51065080	51067387	0.030082	0.022373	0	0	0	0	0	0	0	0	0	0
TCONS_00014081	1	175117553	175158877	0.169947	0.201394	0.358159	0.609716	0.846833	0.795353	0.158007	0.13231	0.287107	0.565279	0.571105	0.501079
TCONS_00014088	1	175134788	175142435	0.186847	0.203185	0.220022	0.491522	0.673859	0.707475	0.104885	0.04252	0.0807	0.583652	0.400083	0.493758
TCONS_00017689	1	33296929	33297460	0.047223	0.198731	0	0	0	0.179081	0	0.223675	0	0.039939	0	0
TCONS_00008120	1	86770521	86787683	0	0.028232	0.018173	0	0.027623	0.043004	0	0.016119	0.02919	0	0.018839	0
TCONS_00015350	1	193861490	193862083	0.017175	0	0	0	0	0.064953	0	0	0	0	0	0
TCONS_00015358	1	194007397	194012803	0	0	0	0	0.091612	0	0	0	0	0.016955	0	0.025877
TCONS_00026404	1	137161599	137166310	0.015098	0.099722	0.041729	0.093404	0.023565	0.191237	0.012771	0	0.015139	0.053786	0.092218	0.059163
TCONS_00023430	1	97707660	97731745	0.004025	0.012194	0.008278	0.005363	0.020739	0.022322	0.008934	0.012783	0.009822	0.015205	0.01055	0.026694
TCONS_00026403	1	137161599	137165460	0	0	0	0	0	0	0	0	0	0	0	0.060191
TCONS_00019681	1	54617006	54623482	0.094614	0.018412	0.173201	0.175353	0.591816	0.25148	0.274407	0.315793	0.839774	0.568504	0.390465	0.661346
TCONS_00027443	1	160081612	160090461	0	0	0	0.017417	0	0	0	0	0	0	0	0.002099
TCONS_00027442	1	160081612	160090461	0	0	0	0.01268	0	0	0	0	0	0	0	0
TCONS_00001945	1	28757424	28767726	0	0	0	0.024128	0.123219	0.052569	0.011485	0.029778	0.046463	0.02758	0.057839	0.074534
TCONS_00011683	1	133855697	133856684	0.432047	0.340176	0.464395	0.121244	0.4964	2.27215	0.123518	0.01236	0.201195	0.186886	0.022888	0.135885
TCONS_00029456	1	190337422	190338744	0.053036	0.01683	0	0	0.063225	0.028563	0	0.019838	0.03096	0.042825	0	0
TCONS_00002701	1	36388843	36390481	0.144065	0	0	0.722056	0.409324	0.374076	0.035569	0.109871	0	0.05957	0.115074	0.208506
TCONS_00007881	1	84960682	84962306	0	0	0.367964	0	0	0	0	0	0	0	0	0.104128
TCONS_00009166	1	98699307	98727163	0.142434	0.070011	0.051254	0.157351	0.17424	0.317634	0.218948	0.29945	0.292342	0.252134	0.186544	0.269053
TCONS_00029843	1	194693612	194723111	0.16455	0.170706	0.050125	0.806376	0.51292	0.775753	0.177674	0.346033	0.526064	0.821934	0.270418	0.386264
TCONS_00022376	1	82840873	82904951	0	0	0	0	0	0	0	0	0	0	0	0.158789
TCONS_00019911	1	56674574	56679224	0.318327	0.337527	0.189678	0.661896	0.963135	0.61407	0.794306	0.821019	0.832847	1.40342	0.73333	0.396127
TCONS_00023250	1	93675122	93712448	0	0	0	0	0	0	0	0	0	0.038024	0.03561	0
TCONS_00012607	1	146892901	146893485	0	0	0	0	0	0	0	0	0	0	0.090774	0
TCONS_00010419	1	118037368	118037888	0	0.354495	0.132037	0	0	0	0	0.101115	0	0.093091	0	0
TCONS_00027964	1	169889339	169889900	0	0	0	0.093946	0	0.12811	0	0	0.120211	0.315894	0	0
TCONS_00027966	1	169960799	169964313	0	0	0	0	0.058987	0	0	0	0	0	0	0
TCONS_00027960	1	169506293	169507160	0	0	0	0	0	0.072309	0	0	0	0	0	0
TCONS_00027962	1	169860712	169886274	0	0	0	0.062402	0.413515	0	0.172202	0	0	0.071198	0	0
TCONS_00019499	1	52471656	52489387	0	0	0	0.258366	0.246293	0.312528	0.040805	0.38535	0	0.638648	0.166161	0.57918
TCONS_00019498	1	52403973	52405020	0	0	0.023647	0.12042	0.072449	0.036602	0.086776	0.389792	0	0	0.18262	0.256374
TCONS_00019495	1	52387752	52403393	0	0	0	0	0	0	0	0	0	0.00708	0	0.029236
TCONS_00019494	1	52368516	52489410	0	0.141473	0.466125	0.385523	0.078292	0.185568	0.028218	0.084494	0	0.284311	0.057645	0.171752
TCONS_00019497	1	52398496	52489442	0	0	0.063012	0.031511	0.495782	0.33357	0	0.154811	0	0	0	0.434684
TCONS_00019496	1	52387752	52489410	0	0	0	0.04166	0.184451	0	0	0.250612	0	0.066379	0.118104	0.288887
TCONS_00019492	1	52368516	52373406	0.428675	0	0.026959	0.012701	0.55137	0.808026	0.057385	0.376497	0	0	0.251388	0.269471
TCONS_00006404	1	72436161	72455084	0	0	0	0	0	0	0	0.03836	0	0	0	0.080947
TCONS_00006405	1	72439881	72459123	0	0	0	0	0.040474	0	0	0	0	0	0	0
TCONS_00026402	1	137154065	137158904	0	0.11316	0.034436	0	0.093394	0.086756	0	0.017783	0.035312	0.025756	0.039924	0.063202
TCONS_00010459	1	118209715	118223419	0.391366	0.091221	0.315111	0.085615	0	0.720726	0	0.212778	0	0.190676	0.400324	0.058431
TCONS_00010456	1	118209376	118221358	0.017374	0.000925	0.240029	0.11584	0.256594	0.209987	0	0	0.013575	0.018922	0.292788	0
TCONS_00010457	1	118209376	118223419	0.117602	0.16033	0.406255	0.481935	0.42984	0.839527	0.18802	0.005496	0.244535	0.474511	0.676779	0.943212
TCONS_00008831	1	92335573	92341077	0.071936	0.162671	0	0.232461	0.524795	0.864186	0.175523	0.420244	0.496335	0.344344	0.353625	0.260841
TCONS_00013390	1	168008146	168050363	0.269044	0	0	0.01731	0.025999	0	0	0	0	0	0.035557	0.941841
TCONS_00013391	1	168008165	168010557	1.09866	1.33285	1.75621	0.035345	0.808147	0.184789	0.283606	0.047691	0.523366	0.097335	0.303931	0.502117
TCONS_00013392	1	168008165	168010557	0.527139	0	0	0.356046	0	0.208576	0	0	0	0	0.264252	0.461407
TCONS_00022115	1	79046318	79097478	0.500554	0.771423	0.396765	0.293115	0.342663	0.674513	0.386946	0.294925	0.158626	0.543357	0.930542	0.412768
TCONS_00022112	1	78858959	78862446	0	0	0.031913	0	0	0	0	0	0	0	0	0
TCONS_00008062	1	85743562	85854838	0	0	0	0	0	0	0	0	0	0.039044	0	0
TCONS_00008066	1	85773222	85773675	0	0.264753	0	0.050896	0	0	0	0	0	0	0	0
TCONS_00008067	1	85783769	86011956	0	0	0	0	0.007891	0	0	0.002253	0	0	0	0
TCONS_00008065	1	85743563	85854838	0	0	0.025544	0	0.027436	0	0	0	0	0	0	0
TCONS_00008068	1	85790495	86322108	0.011711	0.034444	0	0.041273	0.058608	0.009882	0.00527	0.024714	0.004092	0.025498	0.005536	0
TCONS_00008069	1	85805263	86067360	0	0.086565	0.028801	0.021314	0	0	0	0.063188	0.095339	0.020057	0.025375	0.07322
TCONS_00024189	1	107330399	107385703	0	0.009011	0	0.021496	0	0	0	0	0	0	0.029705	0
TCONS_00027446	1	160083982	160090461	0	0	0	0	0	0	0	0	0	0	0	0.053644
TCONS_00022938	1	87973485	88007918	0.005259	0	0.087593	0.006937	0.008264	0	0	0.118443	0	0	0	0.007798
TCONS_00018499	1	44872091	44891104	2.05008	3.71115	6.35137	3.44987	3.98978	4.69607	3.01516	3.20112	1.95237	2.00768	1.78477	2.54221
TCONS_00021353	1	74161695	74165771	0.062525	0.091679	0	0	0	0	0.090706	0.034928	0	0	0	0.20651
TCONS_00025447	1	123502273	123520671	0.15296	0	0.094279	0.047935	0.207068	0.044286	0.040892	0.06221	0	0.436025	0.185415	0.124711
TCONS_00012936	1	155742473	155822235	0.786214	0.678621	0.901201	2.17557	1.93479	2.29944	0.532488	0.56444	1.06405	1.58946	1.51823	1.47767
TCONS_00012938	1	155930004	155930829	0	0	0	0	0	0	0	0	0.096737	0	0	0
TCONS_00010395	1	115916014	115921539	0.198624	0.022374	0.150552	0.256965	3.92067	0.257334	0.013345	0.37949	0.299551	1.03506	0.212472	0.668473
TCONS_00010397	1	115933831	115935175	0.426935	0.05219	0.119428	0.235864	1.82799	0.192815	0.089227	0.377191	0.513236	0.843158	0.351548	0.416322
TCONS_00010396	1	115916080	115966828	0	0	0	0	0	0	0.068693	0	0	0.116573	0	0.153425
TCONS_00010398	1	115967295	115970950	0.07605	0.052695	0.057657	0.038476	0.356838	0.100486	0.025653	0.096499	0.171068	0.731519	0.136471	0.267761
TCONS_00010648	1	119888692	119896674	0.912185	0.835786	0.542337	1.97531	4.15612	2.23616	1.13841	2.14796	1.42685	1.35907	3.27233	1.9091
TCONS_00010645	1	119856470	119858550	0.399109	0.430256	0.44338	1.56898	3.61976	1.85321	0.827797	1.31994	0.973018	1.51263	2.0032	1.10502
TCONS_00012092	1	138017160	138020398	0	0	0	0	0	0	0	0	0	0.019167	0	0
TCONS_00015602	1	195812391	195815832	0.541694	0.68702	0.722019	1.20332	1.27578	1.10787	0.206199	0.570607	1.08211	1.16055	1.1695	1.33356
TCONS_00026237	1	134348690	134357450	0	0	0	0.018556	0	0.022114	0	0	0	0	0	0
TCONS_00006148	1	71090922	71222890	0.228646	0.149828	0.268389	0.099895	0.297561	0.515619	0.326328	0.273149	0.224721	0.285792	0.394194	0.491882
TCONS_00006146	1	71066718	71148179	0	0.006329	0.020126	0.034365	0.006118	0.023441	0.024618	0	0	0.019852	0.004793	0
TCONS_00006145	1	71044562	71049762	0	0	0	0	0	0.044845	0	0	0	0	0	0
TCONS_00006141	1	70978410	70979098	0	0	0	0	0.156086	0	0	0	0	0	0	0
TCONS_00001499	1	20796258	20797073	0	0.099183	0	0	0	0	0	0.222309	0	0	0	0
TCONS_00001496	1	20480702	20481433	0	0.166024	1.00636	0	0	0.07986	0	0.082834	0	0.190027	0.12486	0.056532
TCONS_00001491	1	20358821	20362497	0.390763	0	0	0	0	0	0	0.113885	0	0	0	0
TCONS_00001492	1	20358821	20363948	0.379726	0.14025	0.082656	0	0	0	0	0.05602	0	0	0	0.48894
TCONS_00020410	1	62081468	62089872	0.094201	0.154324	0.115498	0.569869	0.724853	0.633306	0.272713	0.321855	0.312613	1.07797	0.800263	0.333024
TCONS_00016409	1	12673328	12676048	0	0	0	0	0	0	0	0.048567	0	0	0	0.267893
TCONS_00016408	1	12673328	12675423	0	0.013107	0.11023	0.03904	0	0	0.004819	0.070575	0.005122	0.010317	0.009581	0
TCONS_00003255	1	44988521	44988991	0.126085	0	0	0	0	0	0	0.100817	0	0.099709	0	0
TCONS_00003256	1	45002002	45003058	0.018539	0	0	0	0	0	0	0	0	0	0	0
TCONS_00000702	1	6908817	6911287	0.011873	0.080469	0	0.108799	0.267358	0.077895	0.118388	0.025927	0.017659	0.072022	0.132564	0.01572
TCONS_00005611	1	65412187	65439118	0.534612	0.896237	0.53757	1.21566	1.15698	1.16508	0.213884	0.339048	0.445243	0.56981	1.03054	0.780603
TCONS_00010560	1	118625708	118635191	0	0	0.006754	0	0	0	0	0	0	0	0	0
TCONS_00029158	1	185534458	185537439	0.579459	0.361763	0.632149	0.572326	0.28969	0.799628	0.223756	0.316433	0.208646	0.340719	0.361183	0.465834
TCONS_00029153	1	185459561	185465690	0.071812	0.137239	0.167881	0.23412	0.188302	0.2644	0.118759	0.203849	0.247083	0.215556	0.162882	0.10914
TCONS_00029152	1	185459561	185465090	0	0.019663	0.008964	0.04459	0	0	0.016628	0.021949	0.03412	0.016085	0	0
TCONS_00029151	1	185376438	185378226	0.052791	0.207002	0.187483	0.30668	0.111021	0.171627	0.05196	0.68704	0.084009	0.061732	0.314796	0.080527
TCONS_00028209	1	172078621	172079617	0	0	0	0	0	0	0	0	0.303554	0	0	0
TCONS_00009458	1	104957132	104966827	0.127573	0.253285	0.369569	2.16641	2.54008	2.34754	0.198215	0.599054	1.94312	2.41918	1.21182	1.1832
TCONS_00012682	1	150864361	150878691	0	0.01545	0	0	0	0	0	0	0	0	0	0
TCONS_00013152	1	165448774	165456530	1.65806	0	0.864844	0.052213	0.449299	0.289804	0.283696	0.880581	0.120635	0.056233	0.678809	0.143757
TCONS_00013153	1	165448774	165473493	0.589814	0	0	0	0	0.094618	0	0.125943	0	0	0	0
TCONS_00013151	1	165448774	165456530	0.34727	0	0.136151	0	0.060597	0.132383	0	0	0	0	0	0
TCONS_00013156	1	165544554	165555162	0	0	0.344836	0	0	0	0	0	0	0	0	0
TCONS_00013157	1	165544567	165555162	0	0	0	0	0	0	0	0	0	0	0	0.595071
TCONS_00013154	1	165473151	165474688	0.19278	0	0.220778	0	0	0	0.167099	0.3369	0	0	0.237286	0
TCONS_00013158	1	165549730	165555162	0	0	0.015489	0	0	0	0	0	0	0	0.444519	0
TCONS_00026692	1	141474209	141481520	0	0	0	0	0	0	0	0	0.321381	0	0	0
TCONS_00026699	1	141970428	141971689	0	0	0	0	0.056561	0	0	0	0	0	0	0
TCONS_00026698	1	141958233	141971689	0	0	0	0	0	0.016933	0	0	0	0	0	0.015972
TCONS_00025344	1	122238103	122246057	0	0	0	0	0.016947	0	0	0	0	0	0	0
TCONS_00025345	1	122238103	122256535	0	0	0	0.013992	0.016668	0	0	0	0	0	0	0
TCONS_00025348	1	122303047	122307500	0.047491	0.087087	0	0.513031	0.047244	0.105812	0	0	0.177452	0.281273	0.046262	0.135218
TCONS_00024698	1	112227084	112227656	0	0	0	0	0	0.000422	0	0	0	0	0	0
TCONS_00024696	1	112225103	112227722	0	0	0	0	0	0.162295	0	0	0	0	0	0
TCONS_00024695	1	112225103	112227671	0.102823	0	0	0.045749	0.118642	0.004186	0.034608	0.037252	0.04526	0.126542	0.141996	0
TCONS_00024694	1	112223999	112227722	0	0	0.039858	0	0	0.015381	0	0	0	0	0	0.297785
TCONS_00024690	1	112073734	112076347	0.415534	0.647732	0.378117	0.342308	0.717973	0.388002	0.286486	0.552111	0.613233	0.622596	0.355274	0.624656
TCONS_00007428	1	80189326	80217744	0.027158	0	0.047977	0.095767	0.113924	0	0.022018	0.007922	0.047997	0.098292	0.00797	0.06421
TCONS_00007427	1	80189326	80200743	0	0.011595	0.029986	0	0.037529	0	0	0.013239	0	0	0	0
TCONS_00030074	1	196200248	196202176	0	0	0	0.453101	0.508549	0.242752	0	0.038013	0.051265	0.744376	0.295692	0.387826
TCONS_00030075	1	196200996	196202132	0.209916	0.083571	0.123864	0	0.02636	0.218455	0	0	0	0.038543	0.103304	0
TCONS_00019410	1	51571257	51572302	0.120837	0.115881	0	0.032229	0.051123	0.029893	0.05089	0.076459	0.184471	0	0.121461	0
TCONS_00020598	1	65269968	65270544	0.095931	0	0.338253	0.049816	0	0.245352	0.638664	0.899433	0.054225	0.384042	0.050733	0.105877
TCONS_00003190	1	43542030	43554285	0.517298	0.032715	0.013838	0	0	0.014166	0.343784	0.502453	0.012874	0	0.048259	0.050588
TCONS_00011633	1	133520036	133527721	0	0	0	0	0.313731	0.314391	0	0	0	0.162261	0	0.134523
TCONS_00028044	1	170146813	170158765	0.401272	0.170561	0.403835	0.274631	0.299423	0.010097	0.152829	0.115968	0.150917	0.162516	0.276299	0.362935
TCONS_00028043	1	170146813	170157769	0.009868	0.003768	0	0.043458	0	0.572927	0	0	0	0	0	0
TCONS_00013311	1	166818990	166871492	0	0	0	0	0.006584	0	0	0	0	0	0	0
TCONS_00009956	1	109492661	109499357	0.197354	0.222919	0.28506	0.479083	0.514252	0.810894	0.205991	0.439218	0.342026	0.178258	0.469653	0.538415
TCONS_00008601	1	89745981	89747042	0	0	0	0	0	0.127987	0	0	0	0	0	0
TCONS_00012165	1	139319219	139344191	0.379587	0.484419	0.281678	1.16601	1.43983	1.34688	0.266989	0.349515	0.603324	1.83976	1.22877	1.32244
TCONS_00024712	1	112361532	112362813	0	0	0.034764	0.622293	0.21419	0.270505	0	0	0	0.216612	0.158185	0.106168
TCONS_00024713	1	112373978	112375274	0	0	0	0	0	0	0	0	0	0.033852	0	0.089556
TCONS_00024710	1	112349366	112359743	0.144057	0	0	0	0	0	0	0	0	0	0	0
TCONS_00024711	1	112349366	112360331	0.008677	0	0.021817	0.071548	0	0.110837	0	0	0	0.038488	0	0.061497
TCONS_00024716	1	112636031	112641655	0	0	0	0	0	0	0	0	0	0.118933	0	0
TCONS_00024717	1	112648597	112661165	0	0	0	0	0	0	0.076353	0	0	0	0	0
TCONS_00024718	1	112665676	112686744	0	0	0	0	0	0	0.314533	0.160121	0	0	0	0
TCONS_00024719	1	112665676	112690257	0	0	0	0	0	0	0.228245	0.07229	0.00417	0	0	0.026524
TCONS_00006382	1	72122902	72190872	0	0.038023	0.053502	0.163246	0.07738	0.094865	0.095436	0.180405	0.15401	0.545534	0.060485	0.193692
TCONS_00006385	1	72280102	72285925	0.337036	0.605355	0.127344	0.710463	0.374914	0.655645	0.159417	0.207857	0.595048	0	0.531617	0
TCONS_00006387	1	72280285	72281347	0.057541	7.1e-05	0	0.062219	0.080476	0.066527	0	0	0.076421	0	0.229284	0.142364
TCONS_00006386	1	72280138	72285925	0.23172	0.091385	0.757477	0.226803	0.021578	0.090455	0	0	0.07648	0.240879	0.030507	0.458487
TCONS_00011599	1	133283374	133286457	0	0	0	0	0	0	0	0	0	0.016077	0	0
TCONS_00008970	1	94925135	94984767	0	0	0	0	0	0	0	0	0	0	0	0.040693
TCONS_00008971	1	94991021	95105960	0	0	0	0	0	0	0	0	0	0.025583	0	0
TCONS_00008972	1	94991111	95073515	0	0	0	0	0	0.030382	0	0	0	0	0	0
TCONS_00028651	1	177036583	177055886	1.01165	0.733293	0.391225	0.183735	0.269137	0.355674	0.058675	0.077628	0.207853	0.201006	0.206819	0.079252
TCONS_00010058	1	110571945	110597274	1.85671	5.00297	0.826418	0	0.589971	0	0	0.04389	0.478847	0	0	0
TCONS_00010059	1	110571945	110597274	0.590599	2.48311	0.328508	1.74406	8.08732	0.514647	0.13076	0.588195	4.57172	0.461299	0.850437	1.4223
TCONS_00010050	1	110521691	110523562	0.017073	0	0.25393	0	0.035567	0	0	0.076559	0.101699	0	0	0.070722
TCONS_00010051	1	110527230	110528644	0.017257	0.044592	0.030786	0.022484	0	0.100002	0	0	0	0.073675	0.078267	0.025274
TCONS_00008100	1	86414847	86415161	0	0	0	0	0	0.069363	0	0	0	0	0.064691	0
TCONS_00001414	1	18922245	18955011	0	0	0.182058	0	0.095393	0	0	0.257118	0	0.091296	0	0
TCONS_00001415	1	18946372	18964134	0.268931	0.042872	0.033709	0.057964	0	0.016554	0.363893	0.242098	0.082365	0.15399	0.100901	0.11043
TCONS_00001417	1	18946390	18964134	0.324806	0.007468	0.197602	0	0	0	0	1.87248	0	0.011926	0	0
TCONS_00001411	1	18879221	18879773	0.273092	0.121899	0	0	0	0.297475	0.365319	0.036455	0	0.539986	0.147813	0.276921
TCONS_00001412	1	18922171	18925640	0	0	0	0	0	0	0	0.19905	0	0	0	0
TCONS_00001413	1	18922181	18925640	0	0	0	0	0	0	0.504613	0.191824	0.087264	0	0	0.086649
TCONS_00027149	1	147924757	147929152	0	0.014274	0.036565	0.13107	0.439209	0.088988	0.06043	0.041685	0	0.061312	0.03405	0.038624
TCONS_00018872	1	48414726	48422243	0	0	0	0	0.037054	0	0	0	0	0	0	0
TCONS_00010295	1	113841044	113845176	0	0	0	0	0	0.014775	0	0	0	0	0	0
TCONS_00010290	1	113735629	113753436	0	0	0	0	0.010011	0.032342	0	0	0	0	0	0
TCONS_00010292	1	113735833	113737023	0	0	0	0	0	0.030977	0	0	0	0	0	0
TCONS_00000115	1	718550	719016	0	0.43295	0.086819	0.272264	0.273111	0.768486	0.121497	0.270337	0.154489	0.734562	0.358723	0.079285
TCONS_00016926	1	20459173	20463303	0	0	0.011913	0	0	0	0	0	0	0	0.01931	0
TCONS_00028284	1	173094785	173124548	0.014462	0.05978	0.02965	0.038847	0.066456	0.035469	0.012801	0.013533	0.01702	0.037341	0.031303	0.041215
TCONS_00012357	1	143012451	143029889	0	0	0	0	0	0	0	0	0.020053	0	0	0
TCONS_00017725	1	34160610	34162932	0.043646	0	0.399936	0.039099	0	0.150074	0.055319	0	0	0.035999	0	0
TCONS_00017723	1	33934679	33935731	0	0	0.047479	0.030528	0	0.108901	0	0.050536	0	0	0.053008	0.118965
TCONS_00026564	1	138780409	138782506	0	0	0	0	0	0	0	0	0	0.061882	0	0
TCONS_00015763	1	669916	674036	0	0	0	0	0	0.006092	0	0	0	0	0	0.605998
TCONS_00015762	1	669012	673113	0	0	0	0	0	0.03255	0	0	0	0	0	0
TCONS_00015761	1	667476	671657	0	0	0	0	0	0.121868	0	0	0	0	0	0
TCONS_00025032	1	119154009	119161947	0	0	0	0	0.009069	0	0.007242	0	0	0	0	0
TCONS_00018251	1	42729385	42739194	0	0.11018	0	0	0	0	0	0	0	0	0	0
TCONS_00003119	1	42761608	42762097	0	0	0	0.100024	0.046756	0.088016	0	0	0	0	0	0.121791
TCONS_00003118	1	42708568	42714092	0.386471	0.248831	0.160804	0.195846	0.147198	0.380501	0.118511	0.066957	0.173594	0.144334	0.367513	0.496909
TCONS_00006892	1	77120546	77125097	0	0.035774	0.056307	0	0.046043	0.030918	0	0.028333	0	0.206102	0	0
TCONS_00006896	1	77173058	77174046	0.049965	0	0.081967	0	0	0.109884	0	0.049261	0	0	0.174376	0
TCONS_00011282	1	129307110	129307423	0	0	0	0	0.043121	0.075692	0	0.172625	0.548287	0	0	0
TCONS_00016774	1	17774450	17777578	2.23018	2.80368	3.84104	3.42429	2.84476	2.51354	0	0	0.290066	5.71075	5.21362	4.75116
TCONS_00009240	1	99463185	99470798	0	0	0	0	0	0	0	0	0	0.006367	0.006691	0
TCONS_00025918	1	131784805	131806153	0	0	0	0.016817	0.040067	0	0	0	0	0	0.040602	0
TCONS_00018649	1	45743328	45747995	0.372259	0.105718	0.163665	0.158826	0.055818	0.166033	0.222183	0.151723	1.03867	0	0.042571	0.052146
TCONS_00023547	1	100255385	100274291	0	0	0	0	0	0	0	0	0	0.001949	0	0
TCONS_00023545	1	99741569	99741921	0	0.328478	0	0	0	0	0	0	0	0	0	0
TCONS_00019510	1	52600441	52630162	0	0	0	0.015798	0	0	1.15711	0.432204	0	0.016928	0.159364	0
TCONS_00019511	1	52600441	52630162	0	0	0	0	0	0	0.51432	0.221708	0	0	0	0
TCONS_00019514	1	52674652	52679951	0	0	0	0.198499	0.166231	0.288147	0	0	0.320111	0	1.13019	0.345269
TCONS_00019515	1	52682934	52686963	0	0	0.029518	0	0.039426	0.334125	0	0	0	0	0.201239	0.13405
TCONS_00019516	1	52685646	52693293	0	0	0	0.063464	0.323767	0.182123	0	0	0	0.648094	2.39418	0
TCONS_00019517	1	52685646	52693293	0	0.072046	0.021971	0.000382	0.021576	0.149118	0	0.03506	0.007088	0.007759	0	0.127761
TCONS_00019518	1	52685646	52693679	0.109956	0	0.715837	1.90299	1.56579	2.56208	0.278835	0.843105	1.11168	1.27699	4.06742	0.68565
TCONS_00019519	1	52685646	52693686	0	0	0	0	0.514421	0	0.058928	0.226754	0	0.151527	0.198289	0
TCONS_00027539	1	165399818	165442420	0.228097	0	0	0	0.011037	0	0.057076	0.065871	0	0	0	0
TCONS_00027531	1	164831260	164893593	0	0	0.109066	0	0.061534	0.06156	0.051761	0	0	0.180119	0	0.05851
TCONS_00003320	1	45759156	45769967	0.275759	0.362733	0.168772	0.669091	0.871376	0.933263	0.411088	0.571329	0.63638	0.471236	0.612924	0.449937
TCONS_00028166	1	170640991	170641611	0	0	0	0	0	0.14723	0	0	0	0.123299	0	0.295009
TCONS_00011985	1	137142723	137144546	0	0	0	0	0	0	0.031757	0	0	0	0.094749	0
TCONS_00029978	1	195612614	195705987	0.536917	0.619574	0.281854	1.26934	2.8459	2.58764	0.283241	0.621872	0.621085	2.18462	1.36599	3.39433
TCONS_00029977	1	195576445	195624715	0.127098	0.226494	0.109353	0.379936	0.494465	0.64362	0.167335	0.324014	0.273508	0.514297	0.251545	0.372508
TCONS_00002808	1	37991872	38012283	0.012613	0	0.020049	0.026345	0.024246	0.02272	0	0	0.024327	0.033927	0.006706	0.012469
TCONS_00002809	1	37991874	37995939	0	0	0	0	0	0	0.014695	0.012873	0.052109	0.04352	0.017359	0
TCONS_00009855	1	108133326	108134091	0	0	0	0.197621	0.356075	0.638934	0	0	0	0.117708	0	0.077267
TCONS_00002805	1	37991872	38003474	0.008149	0.004653	0	0	0	0.060835	0	0	0	0	0	0
TCONS_00009850	1	108097146	108102032	0	0.772376	0	0	0	0.008741	0	0.002036	0	0	0	0
TCONS_00012044	1	137545305	137546080	0.097024	0	0	0.058764	0	0.091042	0	0	0	0.07846	0.102096	0.140141
TCONS_00023360	1	96884276	96896530	0	0.093981	0	0	0.003088	0.32941	0	0.005373	0.315739	0	0.297598	0.256385
TCONS_00022444	1	83168025	83168708	0	0	0	0	0	0	0.110766	0	0	0.431157	0.404121	0.365436
TCONS_00007518	1	81266281	81433027	0.010364	0.009996	0.003544	0.009114	0.027107	0.024439	0.045327	0.016911	0.045507	0	0.005363	0
TCONS_00007512	1	81217111	81396129	0	0	0	0	0	0	0	0	0	0	0	0.042032
TCONS_00006642	1	75880172	75881531	2.02545	2.71799	2.58776	4.49201	3.76943	3.75992	1.44188	1.80046	4.06155	1.7314	3.14327	2.77909
TCONS_00010215	1	112521130	112523110	0	0.031689	0	0	0	0	0	0	0	0.049286	0	0.048556
TCONS_00010210	1	112485802	112498279	0	0	0	0	0	0	0	0	0	0	0.033043	0
TCONS_00010211	1	112485802	112523110	0	0	0	0.020398	0.048518	0.072608	0	0	0.103498	0	0.024665	0
TCONS_00010213	1	112499328	112504879	0.006515	0	0	0.017074	0.01931	0.020075	0.015806	0	0	0.019711	0	0
TCONS_00010218	1	112635818	112641759	0	0	0.030535	0.077945	0	0.203177	3.12628	1.79586	0.303026	0.387498	0.212061	0.041891
TCONS_00010219	1	112635818	112659176	0	0	0	0	0.031028	0	0	0	0	0	0	0.146397
TCONS_00011169	1	126886687	126921667	0	0	0.024257	0	0	0	0	0	0	0.029476	0.038426	0
TCONS_00029405	1	189706231	189706714	0	0	0	0	0	0	0	0.222746	0	0	0	0
TCONS_00029406	1	189710348	189713521	0	0	0	0.02113	0	0.012591	0	0	0	0	0	0.010077
TCONS_00016303	1	10204791	10219284	0	0.010673	0	0.036612	0	0	0	0	0	0.017277	0	0
TCONS_00028468	1	175204107	175237745	0.001134	0.002469	0	0.015846	0.014907	0	0.000383	0	0.014166	0.052891	0.009462	0
TCONS_00028464	1	175188011	175241190	0.026091	0	0.004002	0.01773	0	0	0	0	0	0	0	0
TCONS_00028467	1	175194996	175200124	0	0.017802	0	0.027368	0.036754	0.090727	0.029711	0	0	0	0.033596	0.042946
TCONS_00028461	1	175188011	175241190	0.018973	0	0	0	0	0	0	0	0	0	0	0
TCONS_00028463	1	175188011	175241190	0	0	0	0	0	0.102966	0	0	0	0	0	0
TCONS_00023003	1	90405033	90418521	0	0	0.042505	0	0	0	0	0.065319	0	0	0	0
TCONS_00023002	1	90405033	90407939	0.179891	0	0.050633	0	0	0	0.046847	0	0.052942	0	0.113723	0.043693
TCONS_00023001	1	90367811	90369307	0.08371	0	0.235941	0.034618	0	0.077809	0	0	0.080215	0	0.034281	0
TCONS_00023000	1	90332233	90336309	0.012119	0	0.053265	0.015986	0	0.077497	0	0.039785	0.089344	0.018705	0.031199	0
TCONS_00023007	1	90430926	90438666	0.004781	0	0	0	0	0.00487	0	0	0	0	0	0
TCONS_00023006	1	90407202	90418495	0.009566	0	0	0.070835	0	0.128586	0	0	0	0	0	0
TCONS_00023005	1	90405033	90461913	0	0	0.030359	0.047972	0	0.308809	0.017331	0	0	0	0.006671	0
TCONS_00023004	1	90405033	90420868	0.058098	0	0.031297	0	0	0.031773	0	0	0	0	0.020296	0.055206
TCONS_00023008	1	90430926	90454863	0.044076	0.041391	0.164031	0.064292	0.020234	0.129182	0.011143	0.052148	0.085421	0.016639	0.104814	0.013168
TCONS_00012537	1	145782057	145785177	0.566797	0.506187	4.93591	0.674638	2.26835	5.97828	0.191294	0.354651	0.193894	1.37754	1.08615	3.97169
TCONS_00012534	1	145775605	145784743	0.276048	0.244733	1.64818	0.436637	0.77204	1.4742	0.036269	0.021561	0.22512	0.548512	0.646941	1.3444
TCONS_00014276	1	177060059	177061976	0	0	0	0.087685	0	0	0	0	0	0	0	0
TCONS_00014275	1	177030137	177112197	0.193619	0.173835	0.190844	0.436091	0.451478	0.27819	0.139287	0.273127	0.174616	0.225512	0.220405	0.381682
TCONS_00010971	1	124031251	124035254	0.140619	0.291931	0.096513	0.447504	0.707062	0.916713	0.209567	0.279706	0.203325	0.556069	0.484618	0.482717
TCONS_00010970	1	124027747	124028470	0.336288	0.603235	0.041344	0.347258	0.349598	0.412243	0.245657	0.09473	0.711762	0.536278	0.332655	0.246663
TCONS_00009139	1	98547271	98566117	0.15649	0	0.364885	0.167601	0	0.081014	0.053499	0.040493	0.020261	0	0	0
TCONS_00009138	1	98547255	98566117	0.056119	0.010686	0.089948	0.668165	0.038969	0.329357	0.205358	0.077588	0.021616	0.00532	0.022593	0.011842
TCONS_00009137	1	98547255	98557523	0	0.026759	0	0	0	0	0	0.07248	0.002567	0	0	0
TCONS_00009136	1	98465052	98512974	0.041603	0.089637	0.101474	0	0	0.022521	1.0463	0.226466	0	0.027648	0.118191	0.02747
TCONS_00009135	1	98325737	98381829	0	0	0	0.160141	0	0	0	0	0	0.169517	0.315134	0
TCONS_00009134	1	98325736	98349079	0	0	0	0.092394	0	0	0	0	0	0.057277	0	0.042792
TCONS_00009131	1	98162984	98190685	0.238336	0	0.060642	0	0.092087	0.081525	0	0	0	0	0.17971	0
TCONS_00022754	1	85972098	85973900	0	0	0	0.03032	0	0	0	0	0	0	0	0
TCONS_00022757	1	86366963	86367589	0	0	0	0.079023	0	0	0	0	0	0	0	0
TCONS_00022759	1	86608009	86613889	0	0	0	0.016884	0	0	0	0.015811	0	0	0.046893	0
TCONS_00015919	1	2717852	2718736	0	0	0	0	0	0.09055	0	0	0	0.371691	0	0
TCONS_00015913	1	1973825	1996157	0.129307	0	0	0	0	0	0.042681	0.089927	0	0	0.084553	0
TCONS_00017204	1	25831904	25841567	0	0	0	0.121047	0	0	0	0	0	0	0	0
TCONS_00017205	1	25832587	25834659	0	0	0	0	0	0	0	0	0	0.40272	0	0
TCONS_00019125	1	49961867	49965637	0.369726	0.36329	0	0.084435	0.068759	0	0.199056	0.16753	0	0.209852	0.307729	0
TCONS_00021192	1	72108976	72118683	0.234556	0.346678	0.626478	0.464262	0.711616	0.446688	0.953643	0.577964	0.508428	2.31667	0.793999	1.95776
TCONS_00021198	1	72341957	72368238	0	0	0	0	0	0.021378	0	0	0	0	0	0.039326
TCONS_00021441	1	75363786	75365688	0.270834	0.047366	0.186585	0.09024	0.177586	0.017959	0.191525	0.244264	0.247411	0.135478	0.105059	0.322453
TCONS_00020713	1	67341377	67349892	0	0	0	0	0	0	0	0	0.0325	0	0	0
TCONS_00007497	1	81108047	81128905	0.00517	0	0	0	0.008125	0.008128	0.015548	0.005626	0	0	0	0
TCONS_00010407	1	117193578	117207899	0.032396	0	0	0.085468	0.059934	0.040597	0	0	0	0	0	0.008942
TCONS_00010401	1	116033693	116042516	0.2172	0.130238	0.426177	0	0	0.148554	0	0	0	0	0.030401	0
TCONS_00010403	1	116733214	116733791	0	0	0	0	0	0	0	0	0	0	0.122484	0
TCONS_00010402	1	116033707	116034759	0.150349	0	0	0.356236	0.083467	0.109139	0	0	0	0	0	0
TCONS_00008572	1	89399069	89416012	0	0	0	0.090034	0.219871	0.153239	0.022831	0.021393	0.054368	0	0	0
TCONS_00008579	1	89550072	89650822	0	0	0	0	0	0	0	0	0	0	0.007681	0
TCONS_00029676	1	193790295	193796964	0.001482	0	0	0.003209	0	0.006712	0.013859	0	0	0	0	0
TCONS_00029679	1	193792266	193796964	0.386972	0.419002	0.207178	0.315356	0.37429	0.306823	0.223395	0.061418	0.179779	0	0.330658	0.24062
TCONS_00013695	1	170862660	170889988	0	0	0.009165	0.012168	0.029087	0	0	0	0	0.013813	0.037472	0
TCONS_00013696	1	170877595	170879015	0	0	0	0	0.615908	0.413532	0	0	0	0	0	0
TCONS_00015598	1	195752649	195757530	0	0	0	0.303204	0.180595	0	0	0	0	0	0	0
TCONS_00011870	1	135481607	135485998	0.139649	0	0	0	0	0.437303	0.070561	0.061399	0.083639	0	0	0
TCONS_00008035	1	85599165	85627707	0	0.02993	0	0	0.01036	0.020728	0	0	0.009096	0	0	0
TCONS_00008037	1	85620249	85623234	0.017792	0.003352	0	0	0	0	0	0.019426	0.017583	0	0	0
TCONS_00008030	1	85596777	85622358	0	0	0	0	0.041789	0	0	0	0	0	0	0.07157
TCONS_00027389	1	156259711	156261830	0	1.16544	0	0.330545	0	0	0.108199	0	0.300869	0.038045	0.218032	0.152917
TCONS_00018448	1	44719570	44746722	0.016763	0	0.035383	0	0	0	0	0	0	0	0	0
TCONS_00007028	1	77425324	77426985	0.165847	0	0.106329	0	0	0.04984	0.035493	0.122768	0	0.219311	0.19208	0.030536
TCONS_00012909	1	155525560	155527106	0	0.02875	0	0.101261	0.049275	0.049377	0	0.017119	0	0	0.037512	0
TCONS_00000022	1	135702	136417	0	0	0	0	0	0.098939	0	0	0	0.094966	0	0
TCONS_00000023	1	139244	140072	0.053082	0.121584	0	0.224417	0.379471	0.422267	0	0.077277	0.178498	0.323676	0.207843	0.266626
TCONS_00000021	1	135302	142601	0	0	0	0	0	0	0	0	0.033142	0.164766	0	0.067358
TCONS_00002886	1	38565608	38586258	0	0	0	0	0	0	0.01218	0	0	0	0	0
TCONS_00002883	1	38538217	38548691	0	0	0	0	0.003574	0	0.01997	0	0	0.006882	0	0
TCONS_00009697	1	106703890	106705446	0	0	0	0	0	0	0.01429	0	0	0	0	0
TCONS_00009694	1	106682874	106685925	0	0	0.012454	0	0	0	0	0.025568	0.053149	0.02879	0	0
TCONS_00015385	1	194289042	194293847	0.042019	0.046393	0.082177	0.264025	0.148947	0.202762	0.064419	0.067296	0.0713	0.079377	0.187372	0
TCONS_00015384	1	194288676	194292741	0	0	0	0	0	0	0	0	0	0.03557	0	0.188812
TCONS_00015381	1	194260765	194261221	0.654267	1.00296	2.10489	0.914218	0.89947	0.494475	0.458158	0.616535	1.3494	2.28425	5.51205	2.90732
TCONS_00015383	1	194288375	194293847	0	0	0	0	0	0.04588	0	0	0	0	0	0
TCONS_00024858	1	115857330	115865024	0.124622	0.015183	0.072422	0.126402	0.160683	0.230618	0.022977	0.047887	0.093339	0.130748	0	0.16687
TCONS_00025106	1	119974739	119975272	0	0.279639	0	0	0.079827	0	0	0.032999	0	0.041844	0.149988	0.142488
TCONS_00022335	1	80637045	80645000	0.027693	0.010156	0.028407	0.020688	0.021914	0.032765	0.025773	0.016261	0.078478	0	0.010992	0.061618
TCONS_00025100	1	119846327	119857360	0	0.1454	0	0.015625	0.232929	0	0.152343	0	0	0	0.396419	1.00926
TCONS_00025101	1	119856364	119898276	0	0	0	0.241405	0.208816	0.159101	0	0	0	0.061953	0.325317	0.068195
TCONS_00024278	1	108084358	108094546	0.247715	0.340784	0.580755	0.572855	0.916887	1.09592	0.29477	0.25757	0.418689	0.482692	0.640938	0.430673
TCONS_00016441	1	12915303	12916923	0	0	0	0.065944	0	0	0	0	0	0	0	0
TCONS_00001337	1	16467281	16475088	0.00499	0	0	0	0.007842	0	0	0	0	0.013085	0	0
TCONS_00017936	1	37224313	37226048	0	0	0	0	0	0	0.10548	0.041425	0	0	0	0
TCONS_00005526	1	64652319	64655235	0.063355	0.096521	0.067973	0.155649	0.310058	0.120117	0.150915	0.092407	0.168121	0.193299	0.186498	0.277624
TCONS_00005528	1	64675890	64679114	0	0	0	0	0	0	0	0.089498	0	0	0.037267	0.145708
TCONS_00003204	1	44243917	44341975	0	0	0	0	0	0	0	0	0	0	0	0.047963
TCONS_00003202	1	44243917	44299344	0	0	0	0	0	0.009228	0	0	0	0	0	0
TCONS_00003200	1	44243911	44272664	0	0	0	0	0	0	0	0	0	0	0.011276	0
TCONS_00028755	1	178637943	178640088	0.197568	0.107128	0.152006	0.161765	0.217993	0.172737	0.157191	0.121514	0.287777	0.110455	0.107408	0.13079
TCONS_00027233	1	152694549	152725932	0	0	0.012783	0	0.02394	0	0	0	0	0	0	0
TCONS_00029837	1	194657147	194671227	0	0	0.01276	0	0	0	0	0.025465	0.037956	0.078115	0.057768	0
TCONS_00000270	1	2297997	2298980	0.16955	0.413156	0.119789	0.318594	0.264242	2.20396	0.415156	0.048544	0.185812	1.96195	0.706354	2.55263
TCONS_00029165	1	185669081	185669729	0	0.036541	0.027234	0.049809	0	0	0	0	0.05616	0.133913	0	0
TCONS_00022550	1	84044909	84051533	0	0	0	0.075076	0.109692	0.020693	0	0	0	0.078456	0	0
TCONS_00022551	1	84062337	84078614	0	0	0	0	0	0	0	0	0	0	0	0.034402
TCONS_00012672	1	150234114	150532403	0	0	0	0	0	0	0	0	0	0	0	0.041717
TCONS_00014736	1	183309538	183355562	0	0	0	0.008441	0	0	0	0	0	0	0	0
TCONS_00014735	1	183309538	183327291	0	0	0	0	0	0	0	0	0	0	0	0.066485
TCONS_00001514	1	21198172	21287080	2.84887	5.71828	3.67929	15.8289	15.2052	17.5229	0.848908	0.850332	1.15249	20.0058	17.8075	20.6598
TCONS_00026660	1	140136918	140138653	0.013804	0.066797	0.014161	0.054508	0	0.075883	0.091915	0.082898	0.246383	0	0.073581	0.122752
TCONS_00025311	1	121846835	121847500	0	0	0	0.049343	0.120206	0.067244	0	0	0.081134	0	0	0
TCONS_00020797	1	68131342	68135591	0.059128	0	0.128803	0.040525	0.036112	0	0.038769	0.012912	0	0.072966	0	0
TCONS_00020795	1	68060452	68062024	1.12021	1.78308	1.57115	3.21665	3.10358	4.01591	1.72372	1.5222	1.07067	2.62642	3.28123	2.66539
TCONS_00020798	1	68133802	68135535	0	0	0	0.039897	0	0	0	0	0	0	0	0
TCONS_00020799	1	68133802	68136704	0	0.097176	0	0	0	0.077974	0	0	0.03007	0.182784	0.158443	0.02998
TCONS_00007415	1	80124220	80131635	0	0	0	0	0	0	0	0	0	0	0.063913	0
TCONS_00027225	1	152295597	152317737	0.043178	0.180204	0.099456	0.184817	0.251096	0.281348	0.128217	0.068026	0.060928	0.082493	0.059362	0
TCONS_00027220	1	152295597	152317711	0.061887	0.001196	0.03252	0.002155	0.001781	0.002082	0.00397	0.000546	0.001707	0.009609	0.005916	0
TCONS_00027228	1	152522352	152522732	0	0	0	0	0	0	0	0	0	0	0.058962	0
TCONS_00021052	1	70965873	70967534	0	0	0.023235	0	0	0.043472	0	0	0	0	0.076441	0
TCONS_00021051	1	70962118	70964168	0	0	0	0	0.048017	0	0	0	0	0	0	0
TCONS_00006452	1	73172129	73173542	0	0.025261	0	0	0	0	0.032752	0	0.049738	0	0	0
TCONS_00001101	1	14254410	14260899	0	0	0.318577	0	0	0	0	0	0	0.143493	0	0
TCONS_00006869	1	76988431	77005073	0	0	0	0	0	0	0	0	0	0.318123	0.415721	0
TCONS_00015266	1	192997841	193004554	0.408933	0.599998	0.130673	0.618552	0.50566	0.91158	0.327072	0.531797	0.84917	0.495996	0.541742	0.26247
TCONS_00022141	1	79220973	79232178	0.450826	0.118538	0.710914	0	0.124511	0.158374	0.227536	0.449792	0.744576	0.132232	0.257103	0.332512
TCONS_00010167	1	112194565	112213394	0	0	0	0	0	0.187872	0.361154	0.343664	0	0	0.217566	0
TCONS_00010168	1	112195038	112196452	0	0	0	0.291677	0	0.060859	0.051729	0	0	0	0.222257	0
TCONS_00028934	1	180230385	180248121	0.099884	0.033349	0.067709	0.074478	0.16181	0.033209	0.057624	0.017877	0.126344	0.105789	0.067533	0
TCONS_00017323	1	28524864	28525672	0.180402	0.068872	0	0.032798	0.203996	0.216132	0	0.12094	0	0.037499	0.041272	0.047875
TCONS_00025431	1	123332127	123334176	0	0.226845	0	0	0.073311	0.113201	0	0	0.062536	0.025143	0.128677	0
TCONS_00024749	1	113039525	113040840	0	0.022729	0.048266	0	0.057163	0.036923	0	0	0.034933	0	0	0.034827
TCONS_00024740	1	112979535	112981244	0	0	0	0	0.170869	0.343022	0	0	0	0	0	0
TCONS_00001608	1	22500027	22506301	0	0	0	0	0.031158	0	0	0	0	0	0	0
TCONS_00002933	1	39031797	39045577	0	0	0	0	0	0	0	0	0	0	0	0.007186
TCONS_00011092	1	126240369	126269668	0	0	0	0	0	0	0	0	0.378367	0	0	0
TCONS_00011094	1	126494381	126500298	0	0	0	0	0	0	0	0	0	0.178078	0	0
TCONS_00003519	1	47740082	47811670	0.879619	1.38238	1.06404	2.11812	2.4897	2.29199	0.715408	0.617292	0.827754	2.18773	2.24932	2.84178
TCONS_00009612	1	105588874	105598308	0.013585	0.043659	0	0.021186	0.07171	0.24164	0.005236	0.004771	0.082344	0.094228	0.036279	0.167367
TCONS_00009613	1	105596154	105597343	0.050585	0	0	0.043185	0	0.094682	0	0.047958	0.189994	0	0.065981	0.184519
TCONS_00009610	1	105578706	105580665	0.785495	0.823665	1.51781	1.60052	1.57396	1.81807	0.527472	0.631155	0.895858	1.06357	1.06308	1.23644
TCONS_00009611	1	105588680	105598308	0	0	0.188332	0.096005	0	0	0	0.038481	0	0	0.054759	0.035263
TCONS_00009615	1	105633172	105635405	0.114321	0	0	0.167348	0.218657	0.246912	0.189049	0.317361	0.250476	0.347417	0.659303	0.406545
TCONS_00021355	1	74302438	74310046	0	0	0.076376	0.051117	0	0.227371	0	0	0.079504	0.112845	0.076058	0.286159
TCONS_00013799	1	172245076	172246149	0	0	0	0	0	0.147975	0	0	0	0	0	0
TCONS_00015651	1	196119659	196120906	0	0	0	0	0.064854	0	0	0	0	0	0.068838	0
TCONS_00015650	1	196107304	196113986	0.044447	0	0	0	0	0	0	0	0	0	0	0
TCONS_00015657	1	196201617	196202114	0.23563	0.228753	0.190161	0.107537	0.043578	0.131375	0	0.059542	0.116544	0.248028	0.089061	0.113708
TCONS_00015655	1	196193690	196195089	0.085299	0.069776	0.114883	0	0.001987	0.015559	0.031737	0	0	0.061349	0.067951	0.065245
TCONS_00015658	1	5626	6518	0.047376	0	0	0.121803	0.09459	0	0	0.048739	0	0	0	0.144059
TCONS_00025187	1	120748615	120749117	0.388457	0	0.143216	0.305633	0.508849	0.492449	0.30155	0.530891	0.159696	0.589885	0.221663	0.490959
TCONS_00024589	1	110450779	110485120	0.075076	0	0.031845	0.099799	0.863608	0.308719	0.050817	0.0635	0.035617	0.05759	0.129364	0.257063
TCONS_00024585	1	110425826	110484873	0.118687	0.109608	0.151161	0.132682	0.130017	0.074551	0	0.021922	0.02645	0.087548	0.156828	0.161222
TCONS_00002802	1	37851201	37887443	0.02097	0	0	0	0	0	0	0	0	0	0	0
TCONS_00027115	1	147593675	147597954	0.006052	0.020459	0.058872	0.092061	0.102721	0.215209	0.028145	0.033038	0.380144	0.010879	0.222222	0.026922
TCONS_00018093	1	39735658	39736012	0	0	0	0	0.116098	0	0	0	0	0.395505	0	0
TCONS_00018096	1	39742699	39750563	0	0	0	0	0	0	0	0	0.340004	0.085748	0	0
TCONS_00018094	1	39742699	39748281	0.07105	0.22504	0.040573	0.303036	0.437043	0.009208	0.010508	0	0.041406	1.06926	0.05343	0.139084
TCONS_00018098	1	39749685	39750182	0	0.124107	0	0.082192	0.189469	0.041353	0	0	0.079506	0.592215	0.176589	0.090489
TCONS_00002153	1	31131379	31133735	13.9244	8.67114	9.29919	27.8518	29.4636	12.0534	6.61363	11.2041	14.5663	11.7325	19.9416	7.95371
TCONS_00017442	1	30697230	30700840	0.05576	0.02329	0.053025	0.311771	0.172656	0.218642	0.100734	0.1565	0.228227	0.466105	0.542775	0.356899
TCONS_00004876	1	58730264	58744054	0	0.003374	0	0.006784	0.002721	0	0	0	0.002584	0	0	0.009017
TCONS_00023700	1	104074310	104079483	0.035828	0.165011	0	0.408994	0	0	0	0	0	0	0	0
TCONS_00023701	1	104080675	104082406	0	0	0	0.160493	0	0	0	0	0.108399	0	0	0.138335
TCONS_00003496	1	47490253	47490798	0	0	0	0.059655	0.081922	0.097302	0	0	0	0.095013	0	0
TCONS_00003495	1	47485006	47487883	0.086991	0.047945	0.040902	0.039273	0.090493	0	0	0	0.05756	0.022291	0.047487	0.051233
TCONS_00023288	1	94934865	94996814	0	0	0	0	0.052274	0	0	0	0	0	0	0
TCONS_00023285	1	94315594	94325180	0.518457	0.39471	0.699184	0.388044	0.858384	0.607231	0.233994	0.231023	0.520131	0.252423	0.465609	0.357139
TCONS_00023284	1	94315594	94325155	0.91511	0.619135	0.266958	0.391189	0.202998	0.886015	0.047059	0.728889	0.999127	0.302558	0.144007	0.498951
TCONS_00009409	1	104128385	104129913	0.220417	0.208936	0.162637	0.501665	0.660425	0.45616	0.249952	0.514295	0.524133	0.682293	0.052438	0.641562
TCONS_00012363	1	143136532	143204166	0	0	0	0	0	0	0	0	0	0	0	0.054143
TCONS_00012361	1	143109506	143126113	0	0	0	0	0	0	0	0	0.003497	0	0	0.007031
TCONS_00012366	1	143149039	143150244	0	0	0	0	0	0	0.037187	0	0	0	0	0
TCONS_00012367	1	143179635	143188297	0	0	0	0	0	0	0.023937	0	0.059511	0	0	0
TCONS_00012588	1	146419872	146420885	0.017281	0	0	0.137686	0	0.054333	0	0	0	0	0.02738	0.051591
TCONS_00012586	1	146388010	146420885	0	0	0	0	0	0	0.06999	0	0.073391	0	0	0
TCONS_00009182	1	98752361	98759841	0.024072	0.039115	0	0	0.025178	0.007633	0	0.007068	0.009629	0.009875	0.03542	0.0144
TCONS_00021673	1	76849659	76859608	0.576816	0.539108	0.448939	0.890103	0.78957	0.510091	0.295619	0.208168	0.739467	0.543941	0.598033	0.538107
TCONS_00021675	1	76892201	76893308	0.180446	0.18133	0.237727	0.333968	0.684496	0.495685	0	0.166332	0.336265	1.05307	0.189573	0.817255
TCONS_00005408	1	63927265	64028842	0.372706	0.136248	0.264308	0.152672	0	0.183456	1.30773	1.10694	0.799629	0.343875	0.868132	0.746088
TCONS_00005404	1	63864060	63866002	0	0	0	0.035938	0	0	0	0	0	0	0	0
TCONS_00005400	1	63325127	63326643	0.558512	0.325946	0.113827	0.231115	0.337055	0.327532	0.228077	0.257126	0.302886	0.275452	0.13672	0.189639
TCONS_00016261	1	7555699	7556736	0	0	0	0	0	0	0	0.031642	0	0	0	0
TCONS_00007802	1	84170978	84174244	0.122794	0.109803	0.327167	0.167254	0.137403	0.535876	0	0	0	0.366288	0.135013	0.178687
TCONS_00011253	1	129105591	129121367	0	0	0	0	0.359097	0	0	0	0.135955	0	0	0
TCONS_00029005	1	180779121	180783229	0	0	0	0.072837	0	0	0	0	0.091026	0.079498	0	0
TCONS_00029004	1	180762629	180783233	0.382003	0	0	0	0.071564	0	0	0	0	0	0	0
TCONS_00010709	1	120331643	120343358	0.133136	0.072915	0.467138	0	0.058645	0.251519	0.239045	0.090612	0	0	0	0
TCONS_00028357	1	174543065	174547098	0.02173	0	0	0.062562	0.039937	0.392445	0.007642	0.042771	0.056372	0.495179	0.059316	0.025087
TCONS_00013662	1	170563803	170564823	0	0	0	0	0	0.059396	0	0	0	0	0.087337	0
TCONS_00025922	1	131920427	131922029	0	0	0.607793	0.35996	0	0	0	0	0	0	0	0
TCONS_00025920	1	131906692	131922114	0	0	0.127751	0	0.171104	0	0.144665	0.027483	0	0	0.084666	0.084497
TCONS_00025921	1	131920427	131922027	0.32563	0.29262	0.041814	0.035959	0.170374	0.229407	0.211057	0.12524	0.325465	0.244989	0.203871	0.276857
TCONS_00017949	1	37576443	37589181	0.022486	0	0.034868	0	0	0	0	0	0	0	0.040344	0.0623
TCONS_00017941	1	37340887	37405376	0	0.019637	0	0.005364	0.179473	0	0	0.00885	0.045341	0	0.058353	0.042008
TCONS_00017940	1	37340887	37404326	0.19293	0	0	0	0.008924	0	0	0	0	0	0	0
TCONS_00017942	1	37375702	37404308	0.006391	0	0	0	0.068886	0.300115	0	0	0	0	0	0
TCONS_00026749	1	142751987	142754117	0	0	0	0	0	0.037215	0	0	0.035993	0.021582	0	0
TCONS_00023514	1	99104558	99108755	0	0	0	0	0	0	0	0	0	0	0.011748	0
TCONS_00026741	1	142477511	142488059	0.126341	0	0	0.220768	0.0823	0.213838	0	0.000372	0.046201	0	0	0
TCONS_00026740	1	142477511	142488058	0.198444	0.129349	0.199665	1.1134	3.3714	1.46298	0	0	0.930898	1.30067	0.157455	0.237209
TCONS_00023511	1	98726603	98739978	0	0.040018	0.017013	0	0	0	0	0	0	0	0.012962	0
TCONS_00023512	1	98860373	98903073	0	0	0	0	0	0	0	0	0	0	0	0.316388
TCONS_00007359	1	79822519	79844551	1.3479	0.169169	0.917371	0.030321	0.69017	0.721914	0.145652	0.184558	0.285769	0.112731	0.714725	0.279745
TCONS_00007682	1	83436867	83447309	0.291268	0.063666	0.62607	0.946126	0.041846	0.936565	0.201338	0.257402	0.49783	0.315186	0.395169	0.283307
TCONS_00007681	1	83419021	83428864	0	0	0	0	0.086341	0.012143	0.009692	0	0.060659	0.035132	0.078325	0
TCONS_00006082	1	69850619	69851604	0	0	0	0.081928	0.107976	0.027418	0	0	0	0.128696	0.038352	0
TCONS_00001687	1	23785191	23827982	0	0	0	0	0	0.006519	0	0	0	0.006294	0	0
TCONS_00001024	1	13863831	13957104	0	0	0	0	0	0.060397	0	0	0	0	0	0
TCONS_00001023	1	13863703	13959631	0	0	0	0	0	0.044754	0	0	0	0.023099	0	0.022391
TCONS_00011019	1	124486425	124492164	0	0.029987	0	0	0	0	0	0	0	0.052607	0	0
TCONS_00000646	1	6327502	6328277	0.123842	0.074782	0.119536	1.72439	0.59244	1.16508	0.308104	0.209183	0.694615	0.898769	0.523602	0.7791
TCONS_00027232	1	152690646	152772415	0	0	0.051344	0	0.030442	0	0.015701	0	0	0	0	0.048862
TCONS_00027236	1	152766398	152766849	0	0	0	0	0	0	0.05542	0	0	0	0	0
TCONS_00008925	1	93270947	93276252	0	0	0	0.024819	0	0	0	0	0	0	0.019706	0
TCONS_00013068	1	159797112	159797904	0	0	0.094252	0	0	0	0	0	0	0	0	0
TCONS_00022624	1	84936087	84940903	0	0	0	0	0.441599	0.04512	0	0	0	0	0	0.270654
TCONS_00022625	1	84948334	84951949	0	0	0.041159	0.431953	0	0	0	0	0	0	0.040629	0.289935
TCONS_00010001	1	110140867	110148072	0.057876	0.092835	0.110278	0.096462	0.123853	0.027934	0.184821	0.197241	0.419225	0.077147	0.038105	0.251853
TCONS_00010003	1	110155553	110187585	1.63535	2.02721	0.906046	3.5183	3.40569	7.60991	1.06636	1.49676	1.00676	2.1941	2.77085	4.09717
TCONS_00023335	1	95224182	95228981	0	0	0	0	0.064163	0	0	0	0	0.0597	0	0.080944
TCONS_00023334	1	95223825	95231730	0	0	0	0.104703	0	0	0	0	0	0.227034	0	0.370324
TCONS_00023331	1	95100897	95109521	1.78072	0.734318	1.62461	2.24919	1.99098	1.55266	0.542776	0.783978	1.03714	2.9089	1.88611	2.42719
TCONS_00023333	1	95173017	95173661	0	0	0	0	0.052269	0	0	0	0	0.298285	0.446013	0.218923
TCONS_00001797	1	25659314	25661539	0.08044	0.01463	0	0.019943	0	0.132763	0.056908	0.016506	0.067456	0.022946	0.023872	0
TCONS_00007522	1	81317664	81322990	0	0	0	0	0	0	0	0	0	0	0	0.006623
TCONS_00005315	1	62232389	62234639	0.026073	0	0	0.053699	0	0.040989	0	0	0	0	0	0.019332
TCONS_00005311	1	62212697	62224667	0	0	0	0	0.008994	0	0	0	0	0.332713	0	0
TCONS_00016974	1	22199574	22200452	0.029156	0.067027	0.183217	0.076665	0.184262	0.138998	0.130748	0.047751	0.340414	0.207188	0.231536	0.259266
TCONS_00000853	1	10875362	10927372	0	0	0	0	0	0	0.519635	0	0	0	0	0
TCONS_00000852	1	10733984	10741146	0	0	0	0	0	0	0.371051	0	0	0	0	0
TCONS_00019878	1	56554235	56575454	0	0.070296	0	0	0	0.030209	0	0.071477	0	0	0	0
TCONS_00029780	1	194309969	194316547	0	0	0	0.114402	0	0.10604	0	0	0.133182	0.121047	0	0
TCONS_00028435	1	175188011	175218066	0	0	0.004862	0	0	0	0	0	0	0	0	0
TCONS_00028438	1	175188011	175241104	0	0	0	0	0	0.0823	0	0	0	0	0	0
TCONS_00010901	1	122525529	122549535	0	0	0	0	0	0	0.03838	0	0.044129	0	0	0
TCONS_00023815	1	104796596	104806185	0	0	0	0	0	0	0.579957	0	0	0	0	0
TCONS_00023816	1	104801856	104806185	0	0	0	0	0	0	0.982441	0.04313	0.039343	0	0.046282	0
TCONS_00025889	1	130760750	130806447	0.451827	0.12351	0.113948	0.062585	0.061577	0.132646	0	0	0	0	0	0
TCONS_00027010	1	145564574	145566571	0.815876	0.859467	0.715641	0.688724	1.07861	0.602979	0.189862	0.166757	0.68082	0.839105	1.19613	0.688612
TCONS_00027012	1	145578240	145585792	0	0.3333	0	0.114816	0.193229	0	0	0	0	0.173225	0.076878	0
TCONS_00027013	1	145581050	145588411	0.113724	0	0	0.208927	0.17334	0	0	0	0	0.107095	0.203756	0.185642
TCONS_00027017	1	145664777	145740330	1.11766	0.504502	0.695373	1.37446	1.50061	1.39379	0.326808	0.213748	0.868389	1.21604	1.79357	1.55034
TCONS_00027018	1	145764269	145773016	0.919124	0.615193	0.656412	1.4666	1.63145	1.69779	0.318542	0.197355	0.797916	1.60214	1.89333	1.66983
TCONS_00027019	1	145782057	145785177	0	0	0	0.057514	0	0	0	0.047604	0.194543	0	0.034772	0.186198
TCONS_00018208	1	41661217	41664510	0	0	0	0.016926	0	0.022019	0	0	0	0.009728	0	0
TCONS_00025508	1	124551546	124552500	0.014015	0	0	0	0	0	0	0	0	0	0	0
TCONS_00025509	1	124567871	124591292	0.048563	0	0	0	0	0	0	0	0	0	0	0
TCONS_00025507	1	124525069	124631989	1.1628	0.143181	1.92934	1.49625	1.73367	2.85555	0.414682	0.535625	0.67275	1.93721	0.238928	1.3799
TCONS_00007191	1	78351409	78354681	0.391341	1.09778	1.90843	1.31753	0.231114	1.80981	0.119142	0	0.536117	0.839624	0.471941	0.535836
TCONS_00006245	1	71194218	71289868	1.11003	1.90708	1.24016	1.71201	1.86985	1.37066	1.67747	1.37697	2.45133	1.21455	1.1601	1.66883
TCONS_00013929	1	172980873	172982724	0	0	0	0	0	0	0	0	0	0.145785	0	0
TCONS_00016832	1	18994258	19003498	0.421823	0	0.527537	0	0.202842	0.160939	0	0.086046	0.081107	0	0.22852	0
TCONS_00016833	1	19011788	19014639	0.4463	0.195989	0.543932	0.3335	0.350404	0.43183	0.116355	0.121924	0.050279	0.106954	0.195578	0.294948
TCONS_00016830	1	18992841	19003041	0.221172	0	0.177514	0.095741	0	0.348895	0.026908	0	0	0	0.025343	0
TCONS_00016831	1	18993720	19003184	0.218806	0	0.317784	0.078582	0.219455	0.036935	0	0	0.081889	0	0.165489	0.270733
TCONS_00010787	1	120776051	120776845	0	0	0	0	0.050307	0	0	0	0	0	0	0
TCONS_00008529	1	88907123	88909155	0.032998	0	0	0	0	0	0	0	0.017878	0.017878	0	0
TCONS_00008525	1	88841585	88976782	0.010215	0	0	0	0.026503	0	0.004272	0	0.04541	0.029853	0	0.010098
TCONS_00008523	1	88841237	88937063	0	0	0	0	0.050768	0	0	0	0	0	0	0
TCONS_00011788	1	134585862	134595527	0	0	0	0	0	0.065295	0	0	0	0	0	0
TCONS_00012205	1	139488868	139503833	0	0	0	0	0	0	0	0	0	0	0	0.01216
TCONS_00012206	1	139488868	139526195	0	0	0	0	0	0	0	0	0	0	0	0.02357
TCONS_00008897	1	92656205	92677950	0.060556	0	0	0.041353	0	0.092928	0	0.054836	0.024849	0.051881	0.075401	0.079388
TCONS_00008896	1	92599220	92605638	0	0.011484	0	0	0	0	0	0	0.004194	0	0	0
TCONS_00008893	1	92595635	92605638	0.013998	0.02182	0.079314	0	0.176988	0.062641	0	0.015386	0.007578	0.046428	0	0
TCONS_00008892	1	92595603	92625572	0	0.131904	0.034452	0.143051	0	0.219982	0	0	0.051562	0.025074	0.021115	0
TCONS_00008899	1	92677168	92684708	0.025134	0	0.11258	0.024484	0.018141	0.079427	0	0.077207	0	0.083565	0	0.098957
TCONS_00008898	1	92673718	92677950	0.418767	0	0	0	0	0.104683	0	0	0	0.525786	0	0
TCONS_00013554	1	169674659	169674934	0	0	0	0	0.329226	0	0	0	0	0	0	0
TCONS_00013552	1	169579152	169612933	0	0	0	0.124783	0.114213	0.058404	0.046929	0.370789	0.042648	0.072558	0	0
TCONS_00013553	1	169609386	169610250	0	0	0	0	0	0	0.451305	0	0	0	0	0
TCONS_00013558	1	169744275	169748834	0	0	0	0	0	0	0	0.237267	0	0	0	0
TCONS_00026219	1	134054994	134066534	0	0	0	0	0	0.011702	0	0	0	0	0	0
TCONS_00023597	1	102471427	102474601	0	0.286332	0	0	0	0.040059	0	0	0	0	0	0.026151
TCONS_00011849	1	135294695	135309549	0	0	0	0	0.074517	0	0.267363	0.130945	0	0.087139	0.057532	0
TCONS_00011846	1	135294695	135301874	0	0	0	0	0	0	0.082413	0	0.031652	0	0.099112	0
TCONS_00011847	1	135294695	135309549	0.00459	0.023745	0.000286	0	0	0	0	0	0.050496	0	0.065255	0
TCONS_00011844	1	135237447	135241803	0	0	0	0	0.06318	0	0	0	0	0	0	0
TCONS_00011845	1	135294695	135301874	0.0006	0.097588	0.000423	0.065844	0.00044	0.05086	0.451972	0.072869	0.012512	0.003615	0.105852	0.079295
TCONS_00025745	1	129400823	129404853	0	0	0	0	0.011339	0	0	0	0	0	0	0
TCONS_00022245	1	80292899	80294711	0.042026	0.054047	0	0.036959	0.044027	0.056681	0.07031	0.120524	0	0	0.067033	0
TCONS_00012232	1	139924146	139928068	0	0	0	0	0	0	0	0	0	0	0.0124	0
TCONS_00018438	1	44719570	44729570	0	0	0.03502	0.024149	0.026584	0	0	0	0	0	0	0
TCONS_00018431	1	44703209	44706917	0.02961	0.021975	0.020249	0.017993	0.01034	0.010344	0	0	0	0	0.010495	0.019352
TCONS_00018432	1	44707064	44746732	0	0	0	0.031371	0.039972	0	0	0	0	0	0	0.017632
TCONS_00018433	1	44708388	44724549	0	0	0	0	0	0	0	0	0	0	0.014902	0
TCONS_00005723	1	66110918	66232440	1.6507	1.11624	1.62428	2.88889	4.30199	1.3373	1.29408	1.12426	2.12191	2.86539	3.09638	2.90706
TCONS_00016767	1	16876997	16879709	0	0.026172	0	0	0	0	0	0	0	0	0	0.049031
TCONS_00003373	1	46181608	46195874	0	0	0	0	0.05374	0.038267	0	0	0	0.077051	0	0.040676
TCONS_00028117	1	170356894	170358795	0.457664	0.101389	0.153123	0.106542	0.104292	0.024145	0.143455	0.149491	0	0.025087	0	0.063408
TCONS_00003377	1	46183405	46183947	0.088215	0	0	0	0	0	0	0	0	0	0	0
TCONS_00003375	1	46181608	46222080	0	0	0	0	0.034823	0.171888	0	0	0	0.024002	0	0
TCONS_00003378	1	46184001	46185684	0.014383	0	0	0	0.090332	0	0.018047	0	0	0	0.022785	0
TCONS_00015299	1	193245944	193246710	0	0	0	0	0	0	0	0	0	0	0.182425	0
TCONS_00010704	1	120234496	120237794	0	0	0	0	0	0.170346	0	0	0	0	0	0.088407
TCONS_00018351	1	43875271	43884918	0	0	0	0	0	0	0	0	0	0	0	0.039748
TCONS_00010082	1	110981590	111015446	0.09189	0.063812	0.141359	0.123314	0.157859	0.127175	0.152243	0.130269	0.199893	0.198881	0.149106	0.221919
TCONS_00008280	1	88333335	88336987	0.046205	0	0.025025	0.037004	0	0	0.006156	0.059511	0	0	0	0.068541
TCONS_00008281	1	88333360	88344884	0.01093	0.131456	0.117728	0.028581	0	0.034251	0	0.061589	0.063142	0	0.017434	0.037162
TCONS_00008287	1	88376439	88381649	0	0.047979	0	0	0	0.034334	0	0	0.012903	0	0	0
TCONS_00008284	1	88348376	88353089	0	0.036833	0	0	0.065138	0	0	0.036214	0	0	0.042881	0
TCONS_00008285	1	88356398	88364944	0	0.108999	0	0.020492	0	0	0	0.059136	0	0	0	0.023035
TCONS_00009881	1	108903344	108906811	0.059873	0	0.036438	0.086267	0	0.038303	0	0	0.054048	0	0.023495	0
TCONS_00002857	1	38308121	38312033	0	0.013231	0	0	0	0	0	0	0	0.029357	0	0
TCONS_00011498	1	131922066	131924809	0.437117	0.365839	0.293325	1.44704	1.10651	1.47019	0.472069	0.663775	0.591081	1.52482	1.01386	1.38276
TCONS_00023418	1	97377169	97389580	0.003835	0	0	0	0	0	0	0	0.002857	0	0	0
TCONS_00023411	1	97159310	97161122	0.199273	0.06619	0.18823	0.202933	0.194276	0.140651	0.017888	0.055143	0.124998	0.213025	0.12661	0.146924
TCONS_00023412	1	97210516	97254208	0.118079	0	0.176572	0.331903	0.420591	0.436688	0.058891	0.055471	0.171938	0.326835	0.26694	0.28226
TCONS_00024824	1	113824906	113859969	0	0	0	0	0	0.002474	0	0	0	0	0	0
TCONS_00023616	1	102828323	102832178	0.110661	0	0.074599	0.061036	0.166688	0.069084	0.049954	0.343662	0.17264	0	0.063501	0
TCONS_00027429	1	159526738	159744910	0	0	0	0	0	0	0	0	0	0.110707	0	0
TCONS_00007566	1	82452614	82455869	0.120492	0	0.035191	0.048194	0.041376	0.072014	0.019202	0	0.016513	0	0.26044	0.20309
TCONS_00007563	1	82452413	82455869	0	0	0.179235	0	0.228303	0.278134	0	0	0	0.605928	0	0
TCONS_00001960	1	29004277	29010555	0	0	0	0	0.012954	0	0	0	0	0	0	0
TCONS_00001961	1	29004277	29032420	0	0	0	0	0.011085	0	0	0	0	0	0	0
TCONS_00001962	1	29011431	29032420	0	0	0	0	0	0	0	0	0	0	0	0.029677
TCONS_00001340	1	16881851	16887479	0	0	0.44847	0	0	0	0	0	0	0	0	0
TCONS_00001343	1	17011995	17018002	0	0	0	0	0.034068	0	0	0	0	0	0	0
TCONS_00001346	1	17083397	17091211	0	0	0	0	0	0	0	0	0	0	0.010923	0
TCONS_00000760	1	9320185	9321663	0	0	0	0	0	0	0.467686	0.336796	0	0	0	0
TCONS_00004447	1	52729204	52752856	0.549784	0.500476	0.463624	1.39968	1.70473	1.50138	0.336767	0.314057	0.450811	0.902405	1.23893	1.27081
TCONS_00009091	1	97636114	97639584	0	0	0	0	0	0	0	0	0	0	0	0.060043
TCONS_00028703	1	177391745	177392063	0	0	0	0	0	0.182497	0	0	0	0.330073	0.358439	0.470868
TCONS_00025753	1	129921045	129923546	0.327577	0	0	0.037615	0	0.050293	0	0	0	0	0	0
TCONS_00015170	1	192128492	192139135	0.042859	0.023541	0.033202	0.042509	0.04909	0.126641	0.031536	0.024391	0.041512	0.060285	0.02492	0.170809
TCONS_00023271	1	93890198	93926338	0.034334	0	0.029938	0	0.023007	0	0	0	0	0	0.023353	0.043421
TCONS_00012624	1	149321166	149328795	0.04302	0.061021	0	0	0	0	0.09377	0.082413	2.97356	0	0.047862	0
TCONS_00018287	1	43030401	43032887	0.149625	0.174189	0.087437	0.236789	0.21354	0.243113	0.021548	0.023266	0.095083	0.088943	0.127201	0.260636
TCONS_00012622	1	149321156	149324758	0.603156	1.78807	0	0	0	0	0	0	0	0.059003	0.618201	0
TCONS_00012621	1	149319501	149328795	0	0	0.019053	0	0	0	0	0	0	0	0	0
TCONS_00025580	1	125261937	125338233	1.22474	1.28448	0.778826	1.36909	1.34423	1.58742	2.4417	1.81999	2.14895	1.21095	1.07098	1.11644
TCONS_00025582	1	125358605	125373869	0.867823	0.738532	0.624181	2.21296	2.99757	3.01237	0.894165	1.17991	1.25722	2.49374	2.4327	3.03093
TCONS_00025583	1	125428447	125429283	0	0	0	0	0	0	0	0	0	0.047783	0	0
TCONS_00004936	1	59494161	59498164	1.04291	1.41086	0.974287	3.02674	3.21897	5.38943	2.17905	1.70213	1.62513	3.77959	2.48809	4.55451
TCONS_00020741	1	67432041	67443175	0	0	0	0.006202	0	0	0	0	0	0.003648	0	0
TCONS_00020749	1	67480882	67482989	0	0	0.016604	0	0	0	0	0	0	0	0	0
TCONS_00024673	1	112002134	112002961	0.067258	0	0	0	0.070887	0	0	0	0	0.255206	0.321477	0.221242
TCONS_00006428	1	72930479	72931553	0	0	0	0	0	0	0	0.120927	0.084152	0	0.100431	0
TCONS_00006424	1	72859700	72864561	0.470461	0.068083	0.079324	0.153348	0.164126	0.188163	0.104433	0.240563	0.131072	0.348067	0.181284	0.202189
TCONS_00006425	1	72904430	72928629	0.168685	0	0	0	0	0.04993	0	0	0	0.093531	0	0.022703
TCONS_00006426	1	72930287	72935118	0.025859	0.040195	0.031955	0	0	0.044638	0.013029	0.010474	0	0	0	0.066638
TCONS_00026742	1	142477511	142488059	0.501507	0.405112	0.45958	0.678383	1.42317	1.56605	0.065566	0.053987	0.123406	0.944192	0.311052	0.5583
TCONS_00026747	1	142653956	142659772	0	0	0	0	0.02983	0	0	0	0	0	0.03038	0
TCONS_00020674	1	67068948	67070952	0.362774	0	0.360801	0.099003	0.350051	0.230705	0	0	0	0	0	0.04946
TCONS_00020672	1	67008047	67009014	0	0	0	0	0	0.079696	0	0	0	0	0.152557	0.055591
TCONS_00028575	1	176327094	176327940	0	0	0	0	0	0	0	0	0	0	0	0.063386
TCONS_00023663	1	103733941	103749775	0	0	0	0	0	0	0.258676	0.060607	0	0	0	0
TCONS_00023662	1	103639226	103691446	0	0	0	0	0	0	1.05014	0.333708	0.016869	0	0	0
TCONS_00023665	1	103762873	103765059	0	0	0	0	0	0	0	0.217435	0	0	0	0
TCONS_00009027	1	96013583	96016476	0.177578	0.111085	0.184823	0.454406	0.561522	0.553559	0.104022	0.011407	0.128058	0.120882	0.060319	0.317312
TCONS_00009026	1	95903262	95905052	0.10721	0.122562	0.166089	0.160413	0.097111	0.124826	0	0	0	0	0	0.065132
TCONS_00009021	1	95849172	95856921	0.12928	0.111607	0.107855	0.411958	0.075615	0	0	0	0	0	0.035247	0
TCONS_00009028	1	96016943	96064825	0.05355	0.191658	0	0.300853	0.406821	0.491991	0.05011	0.03092	0	0	0	0.411086
TCONS_00008046	1	85696886	85699751	0	0	0	0.030738	0	0	0	0	0	0	0	0
TCONS_00008040	1	85626852	85644097	0	0.01228	0	0	0	0	0	0	0.009186	0	0	0
TCONS_00008041	1	85634130	85637654	0	0	0.00708	0.009105	0.021692	0.043367	0	0	0.030798	0	0	0.010235
TCONS_00026908	1	144649831	144675822	0	0	0	0.066112	0	0	0	0	0	0.027454	0	0
TCONS_00026905	1	144599676	144621535	0.453595	0.986342	0.414882	1.52198	1.92073	3.21707	0.528814	0.839605	0.610851	1.78642	1.46157	1.5853
TCONS_00005618	1	65423470	65425946	0.367344	0.443019	0.29858	0.809292	0.577954	0.752652	0.270351	0.258238	0.263033	0.183339	0.553687	0.194701
TCONS_00017354	1	29501968	29505058	4.30082	5.08975	4.34989	4.35417	4.90382	4.52273	3.32491	2.3794	3.40897	5.14475	4.93827	6.7869
TCONS_00017357	1	29549181	29550317	0	0.031341	0	0.04446	0.104029	0.178758	0	0	0.04457	0.136545	0.078582	0.109031
TCONS_00027824	1	168627149	168628780	0	0	0	0	0	0	0	0.016339	0	0	0	0
TCONS_00005949	1	68233548	68247172	0	0	0	0	0	0	0.027056	0	0	0	0.02394	0
TCONS_00019749	1	55166006	55166716	0	0	0	0	0	0	0	0	0	0.844206	0	0
TCONS_00019748	1	55166006	55166716	0.057435	0.1992	0	0.468678	0.470269	0.320533	0.32206	0	0	0.742454	0.921766	0.502319
TCONS_00004013	1	49904906	49908798	0.29596	0.721426	0.434578	0.133884	0.191843	0.194306	0.232396	0.358433	0.161667	0.424849	0.460729	0.499241
TCONS_00004011	1	49872087	49872613	0	0	0	0.431096	0.314365	0.782551	0	0	0	0.540331	0	0.408101
TCONS_00004010	1	49870979	49893178	0	0	0	0.201349	0.316709	0.228268	0	0	0	0.24169	0.106446	0.134488
TCONS_00004017	1	49905843	49922003	0.123045	0.07633	0.183425	0.064648	0.076878	0.125929	0.103543	0.047969	0.028502	0.204263	0.392795	0.047892
TCONS_00004015	1	49905840	49922003	0	0.731507	0	0	0	0	0	0	0.035735	0	0.005421	0.390806
TCONS_00004018	1	49905843	49922003	0.09385	0	0	0	0	0	0	0	0.043424	0	0	0
TCONS_00021821	1	77163716	77165168	0.710516	1.11819	0.935321	1.18486	1.39041	1.33909	0.519145	0.653911	1.04293	1.3366	1.04183	1.09635
TCONS_00006323	1	71492354	71496074	0.093897	0.054248	0	0.049127	0.374472	0.85386	0.248771	0.529921	0.042053	0.150847	0.067592	0.055901
TCONS_00006322	1	71492330	71495058	0.025807	0.160948	0.061548	0	0.029251	0.00501	0.543214	0	0.074137	0.307819	0	0
TCONS_00006321	1	71492320	71495058	0.088079	0.108361	0.430504	0	0.099512	0.238598	0.1823	0.151955	0.214132	0.309667	0	0.07912
TCONS_00007637	1	83160103	83161963	0	0	0	0	0.076681	0	0	0	0	0	0	0
TCONS_00007633	1	83056293	83056789	0.06415	0	0.09349	0	0.189301	0	0	0.120954	0.066371	0	0	0.219718
TCONS_00005009	1	60289024	60300225	0.06569	0	0	0	0.022631	0	0	0	0	0	0	0
TCONS_00005007	1	60258979	60260543	0.125388	0.118452	0.062916	0	0.020773	0.209478	0.131655	0.199162	0.185404	0.016336	0	0.08148
TCONS_00011579	1	132705045	132706720	0	0.013852	0.055336	0.06133	0.04491	0.022502	0	0	0.023822	0.168697	0.022678	0.021154
TCONS_00000691	1	6774117	6776841	0	0	0	0.058493	0	0	0	0	0	0	0	0
TCONS_00000693	1	6793247	6804498	0	0	0	0	0	0	0	0	0	0.140293	0	0
TCONS_00009645	1	105810073	105818534	1.45202	0.357303	1.8967	0.538879	1.0498	1.65631	0.171556	0.582796	0.98326	0.548758	0.547975	1.13129
TCONS_00009646	1	105830103	105836053	0.573907	0.408027	0.448034	0.52784	0.395308	0.596698	0.194566	0.277666	0.587985	0.146212	0.297581	0.992637
TCONS_00009642	1	105742891	105746584	0.292379	0.28329	0.308324	0.703744	1.16961	0.714711	0.4836	1.7118	1.47756	0.915363	0.702839	1.20785
TCONS_00002698	1	36296626	36299767	0	0	0.098648	0.647437	2.15084	0.971113	0.058627	0.082482	0.141013	0.872594	0.265091	0.04544
TCONS_00008996	1	95362543	95366359	0	0	0	0	0	0.149506	0	0.108565	0.082842	0.073582	0	0.316936
TCONS_00008997	1	95393526	95404810	0	0	0	0	0.028509	0	0	0	0	0.187434	0	0
TCONS_00008998	1	95433972	95438293	0	0	0	0	0	0	0	0.034279	0	0	0	0
TCONS_00026318	1	136240754	136249972	0.337429	0.312894	0.407987	0.090061	0.04569	0.019519	0.010818	0.084834	0.208267	0.084833	0.052096	0.273909
TCONS_00026319	1	136240754	136250192	0.528939	0.060789	0.00035	0.757413	1.04114	0.555787	0.143901	0	0.223555	0.432187	1.19468	1.16891
TCONS_00023496	1	98328729	98387952	2.40759	2.02127	1.71339	2.23282	3.18078	5.02153	4.34036	7.42951	3.54542	2.48205	1.65049	2.96111
TCONS_00023497	1	98335064	98387936	3.74758	3.32504	3.07155	5.32006	6.84972	9.29106	4.59256	7.90714	3.22567	3.79293	5.52724	7.68659
TCONS_00023498	1	98341342	98387930	0	0	0	0.370809	0	0.225004	0.100861	0	0.876041	0	0	0
TCONS_00023499	1	98341342	98387952	1.63248	0	0	0.918546	2.84237	5.2115	0.806688	0.751782	1.2349	0.400654	1.55201	4.38898
TCONS_00011963	1	136819393	136820541	0	0	0	0	0	0	0	0	0	0.123481	0	0
TCONS_00022360	1	81412633	81422196	1.24027	0.254733	0.180463	0.250143	0	0	0.479291	0.431545	0.01205	0	0	0.137823
TCONS_00022365	1	81935163	81946091	0	0	0.006299	0	0.004825	0.004827	0	0	0	0	0	0
TCONS_00019882	1	56602075	56605600	0.355054	0.504603	0.571067	0.979431	0.631495	1.84191	0.247099	0.316418	0.355057	1.18566	0	0.421987
TCONS_00019880	1	56583064	56585191	0.168061	0.161746	0.474255	0.035665	0.124367	0.030653	0.028619	0.31751	0.240139	0.370958	0	0.033821
TCONS_00019886	1	56602075	56608082	0.113166	0	0.683008	0	0.180656	0	0.572499	0.280044	0	0	0	0
TCONS_00019884	1	56602075	56607835	0.193719	0.050738	0.814413	0.933744	0.647068	1.4253	0.061121	0.035728	0.021341	1.25711	1.41279	0.462485
TCONS_00024200	1	107912565	107915656	0	0	0.128083	0	0	0	0	0	0.413006	0	0	0.03415
TCONS_00024202	1	107927014	107928039	0	0	0	0	0	0	0	0	0.052216	0	0	0
TCONS_00023966	1	105110819	105111991	0.059563	0.142844	1.48126	2.26084	2.11381	1.64667	0.262421	0.229824	0.315207	2.75547	0.473967	0.58582
TCONS_00018379	1	44154678	44155549	0	0	0.027722	0	0.028885	0	0	0	0	0	0.048956	0
TCONS_00002106	1	30705701	30707985	0	0	0.061936	0.06398	0	0.083155	0.404529	0	0.069479	0.244306	0.414821	0
TCONS_00002105	1	30683367	30691116	0.046426	0	0.540082	0.17757	0.134305	0.355859	0.454685	0.051117	0.307227	0.692113	0.581866	0.144712
TCONS_00002103	1	30672235	30695907	0	0	0.222182	0	0	0	0	0	0	0	0.504252	0
TCONS_00002102	1	30672235	30695907	0	0.060934	0	0.263296	0.130943	0.54903	0.100442	0.069091	0.751061	1.20398	0.021066	0.307917
TCONS_00002101	1	30672235	30676925	0	0.176389	0.018921	0	0.013997	0.016687	0.018623	0	0	0.110711	0.015012	0
TCONS_00002100	1	30672210	30682814	0	0	0.202501	0	0	0	0.465597	0	0	0	0.641503	0
TCONS_00012851	1	155045238	155048475	0	0	0	0	0	0	0	0.029109	0	0	0.02835	0
TCONS_00002954	1	39215792	39308525	0	0	0	0.058046	0	0	0	0	0	0	0	0
TCONS_00002950	1	39215356	39222058	0	0	0	0	0.042517	0	0	0	0	0.040575	0	0
TCONS_00002951	1	39215786	39232029	0	0.038058	0	0	0.058441	0	0	0	0.044066	0	0	0.064376
TCONS_00002952	1	39215786	39266534	0.085764	0.02281	0	0.081236	0.057087	0	0	0	0.01866	0.019042	0.020145	0.024963
TCONS_00002953	1	39215792	39216596	0	0	0	0	0	0	0	0	0	0	0	0.20191
TCONS_00010549	1	118601350	118628587	0.017971	0	0	0.022941	0	0	0	0	0.055944	0	0	0.061586
TCONS_00010547	1	118579759	118581789	0	0	0.164599	0	0	0.1769	0	0	0	0	0	0
TCONS_00009432	1	104797166	104801061	0	0	0	0	0	0	4.76477	0	0	0	0.380519	0
TCONS_00009434	1	104801280	104801762	0	0	0	0	0	0	1.3267	0	0	0	0.221455	0
TCONS_00022500	1	83449150	83483227	0.111937	0.184609	0.028706	0.084289	0.121495	0.064083	0.175568	0.136275	0.05033	0.017336	0.041543	0.17522
TCONS_00022503	1	83460572	83466410	0	0	0	0	0	0	0	0	0.029986	0	0	0
TCONS_00022502	1	83457548	83495235	0	0	0	0	0	0	0	0	0.149677	0	0.0237	0
TCONS_00017870	1	35907950	35913783	0.435767	0.243271	0.585573	0.019386	0.358213	0.019713	0.077285	0.088639	0.040355	0.294366	0	0
TCONS_00015977	1	4117521	4120189	0	0.030293	0	0.033398	0.021344	0.064058	0.017043	0	0.05899	0	0	0
TCONS_00020215	1	60256024	60258732	0.857268	1.06261	0.606312	0.096713	0.192619	0.341914	1.16917	1.00281	0.586539	0.299926	0.07808	0.129978
TCONS_00024907	1	116681256	116725541	0.08117	0.168328	0.171225	0	0	0	0	0	0	0	0.201738	0
TCONS_00030058	1	195994886	195998957	0.078467	0.063005	0	0.059148	0.140331	0.103131	0	0	0	0.146806	0.069135	0.185171
TCONS_00021991	1	77847538	77850386	0.18554	0.213803	0	0.817818	0.092238	0.041781	0	0.045874	0.331811	0.204164	0.208358	0.313303
TCONS_00001842	1	26974473	26993493	0.318851	0	0	0	0	0.071279	0	0	0	0	0	0
TCONS_00005436	1	63974218	63992102	0.038657	0	0.157548	0.23832	0.088183	0.111399	0.217095	0.14773	0.1259	0.227218	0.316197	0.306797
TCONS_00005434	1	63971289	64028842	0.27431	0	0.37112	0	0	0	0.105865	0.008047	0	0	0	0
TCONS_00005433	1	63971028	64015178	0	0	0	0	0	0.014381	0	0.013357	0	0	0.005142	0
TCONS_00005430	1	63952657	64028842	0.065418	0.018752	0	0.126171	0.206553	0	0	0.092095	0	0	0.261455	0.058673
TCONS_00005431	1	63970534	64015178	0.023143	0.068768	0.047822	0.128582	0.081869	0.05993	0.057378	0.102461	0.091681	0.23704	0.191539	0.206645
TCONS_00003174	1	42962540	42996596	0.005966	0.006922	0	0.050645	0.034639	0	0	0	0	0	0	0.065374
TCONS_00013377	1	167849240	167896485	0.887995	0.519132	0.808198	0.404436	0.817803	0.672766	0.191525	0.216782	0.024803	0.404314	0	0.521429
TCONS_00013998	1	174491574	174492565	0	0	0	0	0	0	0	0	0	0	0.104454	0
TCONS_00013996	1	174491485	174497024	0.156353	0.115263	0.239772	0.068409	0.109018	0.204403	0.042582	0.075748	0.038265	0.013162	0.027664	0.127051
TCONS_00013997	1	174491544	174495672	0.306207	0	0	0	0	0	0	0	0	0	0	0
TCONS_00013990	1	174354071	174358247	0.011729	0	0	0	0	0	0	0	0	0	0	0
TCONS_00008621	1	89769570	89778037	0.006098	0.063414	0.111085	0.057168	0.087461	0.045477	0.062121	0.149554	0.073359	0.027097	0.049145	0.040296
TCONS_00008622	1	89770578	89770953	0	0.326859	0	0	0.094001	0	0	0	0	0	0	0
TCONS_00008624	1	89785291	89788152	0	0.009659	0.01901	0.091672	0.129503	0.111905	0.074234	0.088506	0.044982	0.066494	0.060771	0
TCONS_00004070	1	50410345	50415203	0	0	0	0	0.421171	0	0	0	0	0	0.180979	0
TCONS_00012101	1	138059197	138071091	0.001976	0.001835	0.002048	0	0.005469	0.003138	0	0	0	0.00303	0.009552	0
TCONS_00012107	1	138345666	138346964	0	0	0	0	0	0	0	0	0	0	0.370215	0
TCONS_00012108	1	138365127	138394690	0	0	0.037926	0.04192	0	0.026619	0.119243	0	0	0.048232	0	0
TCONS_00020802	1	68180938	68192158	0.064096	0.057929	0.161311	0.156258	0.090286	0.171705	0.013644	0.032304	0.11642	0.03319	0.041562	0.081498
TCONS_00020803	1	68183231	68185821	0	0.226267	0	0	0	0	0	0	0	0	0.012685	0
TCONS_00020804	1	68183231	68192715	0	0.030942	0	0	0.02613	0.18606	0.029756	0	0	0.090391	0.028879	0
TCONS_00024731	1	112733036	112738223	0.032279	0.019532	0.020773	0.031412	0	0.031729	0.644672	0.17927	0	0.058328	0.086761	0.051627
TCONS_00008917	1	92916814	92940133	0	0	0	0	0.032435	0.031907	0	0	0	0.023496	0	0.030607
TCONS_00014351	1	177815142	177922933	0	0	0	0	0	0	0.014289	0	0	0	0	0
TCONS_00014356	1	178274016	178311601	0	0	0	0	0	0.011198	0	0	0	0	0	0
TCONS_00015001	1	188765850	188769508	0.03381	0.0362	0.201239	0.05132	0.177493	0.524247	0.070439	0.024665	0.083999	0.154235	0.090081	0.108646
TCONS_00010071	1	110730931	110751603	0	0.042758	0	0	0	0	0.070622	0	0	0	0	0
TCONS_00009838	1	108096687	108102032	1.10093	0	1.07007	2.0819	3.89404	2.23798	0.849968	1.17313	2.14597	1.81941	1.50764	1.46788
TCONS_00009831	1	108073052	108075125	0.314944	0.929431	0.041807	1.46637	1.39588	2.89559	0	0	0	1.0341	1.17337	0.686137
TCONS_00011356	1	130239803	130243781	0.072032	0	0.031387	0.091846	0.088291	0.060591	0	0	0	0	0	0.115167
TCONS_00008129	1	87155954	87164986	0	0	0	0	0.009907	0	0	0	0	0.019107	0	0
TCONS_00008128	1	87125943	87129192	0	0.008293	0	0.041114	0.109562	0	0	0.04625	0.159505	0.031683	0	0.03069
TCONS_00008123	1	86807991	86941379	0	0	0	0.057	0	0.033189	0	0.016769	0	0.019444	0	0
TCONS_00008122	1	86807877	86837922	0	0	0	0	0.332197	0	0	0	0.222053	0	0	0
TCONS_00008126	1	86990186	87038248	0	0	0	0.205891	0	0	0	0	0	0.32542	0	0
TCONS_00008124	1	86807991	87150901	0	0.023329	0.041538	0.028976	0	0.091362	0	0.018293	0.035838	0	0	0
TCONS_00018045	1	39067951	39095146	0.016659	0.004023	0.004277	0.022301	0.020398	0.004909	0.001297	0.002273	0.013207	0.011065	0.015646	0.033758
TCONS_00018043	1	39044610	39108226	0.009287	0.015106	0.00376	0.007397	0.011765	0.002318	0.004685	0	0.005572	0.005687	0.002988	0.013861
TCONS_00018042	1	39036722	39056354	0	0	0	0	0	0	0	0	0.027617	0	0	0
TCONS_00021232	1	72632558	72634228	0	0	0.167711	0.089613	0.192151	0.102436	0	0	0	0.049239	0.026547	0.261911
TCONS_00021236	1	72839682	72850776	0	0	0.150368	0.043783	0.011675	0.077589	0	0	0	0	0	0.135353
TCONS_00021235	1	72839682	72842026	0.11377	0	0.08201	0.12649	0.126349	0.095274	0.019493	0.094398	0	0.069608	0.098688	0.079805
TCONS_00008323	1	88480773	88483974	0.477254	0.575598	0.440622	2.965	1.69301	4.35798	1.13999	0.988758	1.07468	2.79347	2.66469	2.542
TCONS_00005322	1	62292624	62294806	0	0	0	0	0.055226	0	0	0	0	0	0	0
TCONS_00004490	1	53393568	53394509	0	0.191948	0.112749	0	0.044399	0	0.175957	0	0.509184	0.074616	0	0.107098
TCONS_00016949	1	21286482	21287079	2.24156	3.85948	2.15971	8.48472	5.66541	8.75116	0	0.559465	0	9.58803	9.35569	9.57085
TCONS_00016946	1	20870162	20872535	0.433968	0.883012	0.704066	0.230015	0.234276	0.306653	0.155426	0.16694	0.396216	0.308862	0.189489	0.209075
TCONS_00016947	1	21180140	21287075	0	0	0	0	0	0	0.196677	0	0.18851	0	0	0
TCONS_00000864	1	11489676	11522468	0	0	0	0	0	0	0	0.252186	0	0	0	0
TCONS_00027740	1	167525497	167526467	0	0	0	0	0.21822	0	0	0.037745	0.106381	0	0.10487	0.068741
TCONS_00027741	1	167537394	167551949	0	0	0	0	0.237291	0	0	0.42765	0.423697	0.106489	0.138831	0.044525
TCONS_00027742	1	167554998	167582654	0	0	0	0	0.011085	0.070596	0	0	0.094136	0.102689	0.020346	0.069721
TCONS_00027743	1	167554998	167582989	0.024799	0.10341	0	0.170683	0.512045	0.196677	0	0.155816	0.441216	0.107704	0.132544	0.308588
TCONS_00018237	1	42326061	42327554	0.034587	0.144686	0.134532	0.161732	0.314052	0.139646	0.100526	0.018819	0.077163	0.288549	0.069478	0.161646
TCONS_00018238	1	42329233	42330806	0	0.079193	0.067063	0.076039	0.406381	0.155267	0.070237	0.127164	0.100735	0.176035	0.267204	0.323906
TCONS_00018239	1	42393350	42444482	0	0	0	0.030465	0.144579	0.035041	0	0.185345	0	0	0.031581	0.176274
TCONS_00013916	1	172687095	172688757	0	0	0	0	0.011825	0	0	0	0	0	0.029231	0
TCONS_00008516	1	88838932	88859877	0	0	0	0	0	0	0	0	0.027918	0	0	0
TCONS_00008517	1	88838932	88935532	0	0	0	0	0	0	0	0	0	0.015425	0	0
TCONS_00008514	1	88830210	88838315	0	0	0.009869	0	0.052703	0	0.024767	0	0	0	0	0
TCONS_00008518	1	88839144	88859877	0.013695	0.004374	0.004683	0.005962	0.007174	0	0	0	0	0.05878	0	0.006769
TCONS_00013586	1	170018328	170038158	0.025351	0.186865	0.084325	0.048195	0	0	0	0	0	0	0.049757	0.052521
TCONS_00017938	1	37340887	37376349	0.013538	0	0	0	0.003278	0.21689	0.004248	0	0	0	0	0
TCONS_00017931	1	36634311	36639035	0.146671	0.049503	0.45178	0.640315	1.01891	0.193196	0.297887	0.460937	0.369914	0.160548	0	0.592231
TCONS_00017932	1	36634311	36639750	0.21015	0.432546	0.416687	0	0	0.749234	0	0	0	0.32566	0.465396	0
TCONS_00017933	1	36634311	36639750	0	0	0	0	0	0.436789	0	0	0	0	0	0
TCONS_00026267	1	135036298	135040965	0	0	0	0	0	0	0	0.011327	0	0	0	0
TCONS_00023569	1	101373811	101377651	0	0	0	0.008733	0	0	0	0	0	0	0	0
TCONS_00019576	1	53709816	53747595	0.389547	0.274122	0.164625	0.482786	0.415284	0.686384	0.350249	0.474307	0.508305	0.779719	0.403758	0.582339
TCONS_00019577	1	53718757	53720718	0	0	0	0.040986	0.153034	0.067888	0	0	0.086732	0.10165	0	0
TCONS_00024112	1	106629634	106630723	0.081044	0.141734	0	0	0	0.523063	0	0.058219	0	0.102511	0.083348	0
TCONS_00006054	1	69295927	69316347	0	0.008348	0	0	0.006778	0	0	0	0	0	0	0
TCONS_00006056	1	69295927	69317599	0	0.005164	0.004812	0	0	0.007326	0	0	0	0	0	0
TCONS_00008829	1	92335345	92349101	0.159811	0.174194	0.06997	0.297009	0.509014	0.434505	0.119298	0.105457	0.115028	0.304698	0.312889	0.540083
TCONS_00016511	1	13737076	13762739	1.01054	0.985464	0.743458	1.98646	1.82094	1.745	0.561596	0.875364	1.05166	1.96732	1.6376	2.09872
TCONS_00016512	1	13737410	13761419	0.071092	0.100529	0.035814	0.53054	0.386567	0.360697	0.159137	0.259644	0.277787	0.505832	0.343691	0.43475
TCONS_00013033	1	159319150	159338106	0	0	0	0	0.034415	0	0	0	0	0	0	0.032476
TCONS_00007526	1	81436044	81455461	0.00979	0.001192	0.008842	0.013802	0.009675	0.011602	0.028492	0.006633	0.007314	0.001869	0.006802	0.014608
TCONS_00000082	1	573470	574754	0	0.157466	0	0.112317	0	0	0	0.089693	0.13613	0	0	0.06032
TCONS_00000083	1	574200	574478	0	0	0	0	0	0	0	0	0	0.209119	0	0
TCONS_00007527	1	81472971	81475475	0.034743	0.047808	0.020297	0.035988	0	0.015605	0.036827	0.021604	0.029528	0	0.015358	0.029439
TCONS_00008704	1	91386816	91416644	0	0	0	0	0	0	0	0	0	0.073633	0	0
TCONS_00000556	1	4802908	4804027	0	0	0.022179	0.161902	0.019102	0.101967	0.222095	0.097731	0.481716	0.027784	0.149496	0.02813
TCONS_00016650	1	14973710	14978620	0	0	0	0	0	0	0	0	0.055994	0	0	0
TCONS_00013770	1	171350063	171352408	0	0	0	0	0	0	0	0	0	0	0	0.026336
TCONS_00026435	1	137322226	137345254	0.058141	0.138724	0.174002	0.465313	0.670741	0.455417	0.229994	0.273979	0.374872	0.426553	0.339514	0.483142
TCONS_00018542	1	45254302	45287002	0	0	0	0	0	0	0	0	0	0	0	0.101433
TCONS_00027458	1	160137950	160141268	0	0	0	0	0	0	0	0.043961	0	0	0	0
TCONS_00004417	1	52115179	52119233	0	0	0	0	0.026899	0	0	0	0	0	0.061314	0
TCONS_00004416	1	52088908	52093288	0	0	0	0.041419	0	0	0	0	0	0	0	0
TCONS_00010953	1	123227072	123241383	0	0	0.005796	0	0	0	0	0	0	0	0	0
TCONS_00010952	1	123224056	123256197	0	0	0.412479	0	0	0	0	0	0	0	0	0
TCONS_00010951	1	123223743	123256197	0.020093	0	0	0	0.035493	0.180121	0.036118	0	0	0.024923	0	0
TCONS_00010950	1	123212288	123218032	0.036062	0	0.044095	0.060674	0.078891	0.013073	0.022077	0	0	0.027367	0	0
TCONS_00010959	1	123520904	123523817	0.661831	0.402952	0.298964	0.044415	0.049763	0.033715	0.015099	0.034961	0	0.064655	0.283225	0.129548
TCONS_00022084	1	78446909	78453824	0	0	0	0	0	0	0	0.052012	0	0	0	0
TCONS_00022085	1	78447132	78454107	0	0	0	0	0.06807	0	0	0	0.088053	0	0.072619	0
TCONS_00022082	1	78445941	78453824	0	0	0	0	0	0	0	0	0	0	0.046785	0
TCONS_00005887	1	67823767	67826358	0	0	0	0	0.031716	0	0	0	0	0	0	0.014964
TCONS_00019927	1	56712163	56713696	0.275953	0.251202	0.379515	0.285267	0.380037	0.30963	0.247559	0.39868	0.412127	0.241168	0.226911	0.120133
TCONS_00012614	1	148027203	148029069	0.031821	0	0.089947	0.038427	0.088331	0.150069	0	0	0.042023	0	0	0
TCONS_00012613	1	148024058	148029069	0	0	0	0	0	0	0	0	0	0	0.239517	0.049776
TCONS_00019107	1	49872169	49872644	0.189113	0.154806	0.109395	1.63682	1.89618	1.99626	0.367982	0.529013	0.927606	1.81447	1.24872	1.5386
TCONS_00020731	1	67363472	67373254	0.034931	0.016536	0	0	0.0274	0	0	0.009535	0	0	0	0
TCONS_00019486	1	52319844	52320496	0.068008	0	0	0.274311	0.037222	0.334354	0	0.306269	0	0.127905	0	0.061622
TCONS_00019487	1	52335076	52337006	0	0.024003	0	0.670244	0.210346	0.229129	0.031122	0.442374	0	0.449805	0.204603	0.128545
TCONS_00019509	1	52600441	52630161	0	0	0	0	0	0	0.832717	1.93411	0	0	0.055292	0
TCONS_00019505	1	52524532	52630161	0	0	0	0	0	0	1.37407	0.01358	0	0	0	0
TCONS_00007742	1	83806409	83807150	0.031088	0.211359	0.029507	0.11524	0.254245	0.051501	0	0	0	0.129306	0	0.203121
TCONS_00019504	1	52524532	52630161	0	0	0	0.010372	0.009927	0.02313	2.20173	0.839591	0.078736	0.004105	0.155828	0.052416
TCONS_00005385	1	63200239	63207468	0.056154	0.013445	0.035841	0.094473	0.216581	0.215309	0.068799	0.167839	0.175203	0.20541	0.209879	0.143393
TCONS_00010420	1	118037662	118038741	0.044501	0.127907	0.127801	0	0	0.172734	0	0	0	0	0.052406	0
TCONS_00016863	1	20143096	20146177	0	0	0	0	0	0	0	0.051792	0	0	0	0
TCONS_00002502	1	35170646	35173245	0.10234	0	0	0	0	0	0.037699	0	0.050738	0.068001	0	0.131521
TCONS_00016288	1	9329172	9342573	0	0	0	0	0	0	0	0	0	0	0	0.004765
TCONS_00016285	1	9225787	9226466	0	0	0	0	0	0	0	0	0	0	0	0.066394
TCONS_00016287	1	9329172	9342211	0	0	0	0	0.00488	0.009552	0	0	0	0.004713	0	0
TCONS_00017427	1	30103509	30113636	0.226725	0.49667	0.051595	0.026444	0.139357	0	0.0519	0.110548	0	0	0.11175	0
TCONS_00017425	1	30103509	30113636	0	0	0.401974	0	0	0	0	0	0	0	0	0
TCONS_00008827	1	92306727	92333126	0.003321	0.015967	0.004238	0.010919	0.02859	0.012177	0.005184	0.013413	0	0.012542	0	0.012274
TCONS_00013501	1	169331959	169337156	0	0	0.097256	0	0	0.374787	0	0	0	0.247609	0	0
TCONS_00013502	1	169332736	169337533	0.088836	0	0.030599	0.058495	0	0.049257	0	0.097834	0	0.050256	0	0
TCONS_00028522	1	175716756	175754056	0	0	0	0	0.093123	0	0	0	0.046601	0.034979	0	0
TCONS_00023656	1	103139516	103143862	0.0211	0.013341	0	0	0	0	0	0	0	0	0	0.01043
TCONS_00023654	1	103119898	103120405	0	0	0	0	0	0	0	0	0.363951	0	0	0
TCONS_00015167	1	192062449	192069016	0.034144	0.02806	0.007324	0.028447	0.08879	0.080864	0.004548	0.013559	0.01579	0.073715	0.017324	0.048102
TCONS_00008013	1	85475583	85495789	0	0.012271	0	0	0	0.008518	0	0.006777	0	0.010094	0.010607	0.034284
TCONS_00008019	1	85485495	85489008	0.006782	0	0	0	0.021065	0.021002	0	0	0.03026	0.030879	0	0.010056
TCONS_00024192	1	107517430	107540224	0	0	0.205274	0	0	0	0	0	0	0	0	0
TCONS_00020639	1	66241370	66243473	0	0	0	0	0.033729	0	0	0	0	0	0	0
TCONS_00020635	1	65938111	65938772	0	0	0	0.379501	0	0	0	0	0	0	0	0
TCONS_00020637	1	65938111	65939846	0.193478	0.026068	0	0	0	0	0	0.038409	0.057456	0.16414	0.092466	0.227605
TCONS_00020636	1	65938111	65938772	0	0	0	0.330796	0	0	0	0	0	0.147805	0.087262	0.07403
TCONS_00028436	1	175188011	175241102	0	0.000905	0	0	0	0	0	0	0.000567	0	0	0
TCONS_00028432	1	175188011	175197072	0.030098	0.025547	0	0.000937	0.058823	0.006917	0	0	0	0.048929	0.037972	0
TCONS_00018463	1	44765846	44793883	0	0.026616	0	0	0	0	0	0	0	0	0	0
TCONS_00018460	1	44735463	44744215	0.022851	0	0.023624	0	0	0	0	0	0	0	0	0
TCONS_00018467	1	44770289	44793903	0.008938	0	0	0	0	0	0	0	0	0.013566	0	0
TCONS_00018465	1	44765846	44803369	0.017867	0.004516	0	0	0.027829	0	0	0	0	0.054485	0	0
TCONS_00018922	1	49145243	49151903	0	0	0	0.346218	0	0	0	0	0	0.088857	0.094642	0.296846
TCONS_00006317	1	71492263	71495058	0	0	0	0	0.934829	0	0.889496	0	0	0	0	0
TCONS_00006314	1	71415924	71448113	1.96745	1.53736	0.318402	0.97931	1.53501	1.50211	1.64574	0.315425	2.44455	0.727941	1.73601	1.31608
TCONS_00007657	1	83255170	83428864	0	0	0.069473	0.056212	0	0	0	0	0	0	0	0.100288
TCONS_00008253	1	87830816	88021295	0	0	0	0	0	0.107403	0	0	0	0	0	0
TCONS_00006389	1	72302312	72319560	0	0.210544	0.283747	0.046695	0.046756	0.040035	0	0	0	0	0.093696	0
TCONS_00006388	1	72280285	72285925	0.019926	0	0	0	0	0.145295	0	0	0.022572	0	0	0
TCONS_00026345	1	136819282	136821814	0.12616	0.05012	0.081405	0.205246	0.185715	0.206419	0.220247	0.521045	0.408417	0.2658	0.153982	0.175671
TCONS_00026344	1	136486415	136536217	0	0	0	0.011039	0	0.012761	0	0.009137	0	0.012659	0	0
TCONS_00007201	1	78450730	78477473	0	0	0	0.102703	0.11631	0.13249	0	0.061008	0	0	0	0
TCONS_00007200	1	78445046	78451452	0	0	0	0.029792	0.094638	0.278658	0	0.135481	0	0	0	0
TCONS_00007205	1	78585938	78604105	0.076878	0.077348	0.127142	0.106204	0.083454	0.076917	0	0.177339	0.044968	0.457096	0.315893	0.252157
TCONS_00019631	1	54058531	54070239	0	0	0	0	0	0	0	0	0	0	0.008176	0
TCONS_00019635	1	54206657	54219353	0	0	0	0	0.009868	0.019613	0	0	0.022979	0	0	0
TCONS_00020408	1	62042001	62089867	0.089082	0.218122	0.090707	0.340279	0.298038	0.41308	0.289824	0.301719	0.14104	0.672488	0.388998	0.69361
TCONS_00020409	1	62061334	62074512	0.182123	0.196982	0.185349	0.533296	0.530975	0.636194	0.407289	0.259244	0.568211	0.923754	0.702309	0.826639
TCONS_00018347	1	43457364	43610037	0	0	0	0	0	0	0	0	0	0	0	0.004467
TCONS_00016410	1	12673328	12676554	0.076008	0.111174	0.000396	0.034886	0.154149	0	0.192494	0.333327	0.114983	0.37347	0.24246	0.093366
TCONS_00016412	1	12673328	12676554	0	0.162316	0.172069	0.075351	0	0.246861	0	0.472219	0	0	0.638365	0
TCONS_00005548	1	64888725	64933646	0.00971	0.037714	0	0.038556	0	0.022923	0.012143	0	0.028933	0.066543	0.01554	0.111636
TCONS_00005542	1	64809144	64819774	0.021777	0	0.091517	0.054727	0.035904	0.105783	0.006704	0	0	0	0.120217	0.038685
TCONS_00005543	1	64829737	64881224	0	0	0	0.00736	0	0	0	0	0	0	0	0
TCONS_00005540	1	64792526	64819531	0	0	0	0	0.018799	0	0	0	0	0	0	0
TCONS_00005541	1	64800775	64819774	0	0	0.002338	0	0	0	0	0	0	0	0	0
TCONS_00005547	1	64888725	64926528	0.044142	0	0.009423	0.058491	0.023121	0.077333	0	0	0	0	0	0.0216
TCONS_00003265	1	45252915	45255249	0	0.420608	0	0	0	0	0	0	0	0	0.350549	0
TCONS_00003266	1	45253767	45255249	0.02648	0.007003	0	0.089286	0.089735	0.327645	0.254408	0.568992	0.032511	0	0	0.03353
TCONS_00006318	1	71492263	71495058	0.148369	0	0.146532	0.566983	0	0.436489	0	0.509274	0.043691	0.162687	0.127223	0.286198
TCONS_00006319	1	71492313	71495058	0	0	0.000711	0.551995	0.020114	0.034541	0	0	0.000632	0.003239	0	0
TCONS_00002135	1	30936429	30937797	0	0	0.070671	0	0.094431	0.10776	0	0	0	0.061336	0	0.05125
TCONS_00002133	1	30921111	30923499	0.009998	0.038702	0.01962	0	0	0.05501	0.049317	0	0.02974	0.071185	0.04784	0.014875
TCONS_00002138	1	30969536	30977131	0	0.047169	0	0.00773	0.015329	0.03067	0	0	0	0.044022	0	0
TCONS_00002139	1	30969782	30970671	0	0.309626	0	0	0	0	0	0	0	0	0	0
TCONS_00016994	1	22848630	22867200	0.245572	0.032994	0.340353	0.332069	0.413929	0.364457	0.082273	0.028636	0.097349	0.940453	0.595937	0.515185
TCONS_00016993	1	22848630	22867192	0	0.143404	0	0	0	0	0	0	0	0	0	0
TCONS_00011047	1	125263642	125375288	0	0	0	0.068483	0	0.045585	0	0	0	0.041782	0.138321	0.180429
TCONS_00028895	1	179564162	179571063	0.17037	0.310539	0	0	0	0.069743	0.084884	0.307801	0.664862	0	0	0
TCONS_00023227	1	92860259	92862007	0.148031	0.067433	0	0	0	0	0	0.123355	0.057773	0.284972	0.095416	0
TCONS_00017117	1	24369586	24371200	0	0	0	0	0	0	0	0	0	0	0	0.011415
TCONS_00022573	1	84201369	84207768	0.260352	0.02761	0	0.115057	0	0.000886	0	0.048015	0.029879	0.043045	0.153426	0.098109
TCONS_00022575	1	84201369	84207768	0.145022	0.143233	0.082285	0.494578	0.464435	0.106828	0	0	0.651815	0	0	0
TCONS_00022576	1	84201424	84207768	0	0.083961	0.109682	0	0	0.092128	0	0	0	0	0	0
TCONS_00022577	1	84203020	84208023	0.260431	0.018481	0.208735	0.43476	0.288994	0.621222	0.225219	0.186099	0.059657	0.136278	0.257805	0.271535
TCONS_00011595	1	133227206	133229422	0	0	0	0	0	0	0	0	0	0	0.043781	0
TCONS_00011596	1	133264737	133345275	0.857964	0.998606	0.25059	0.146844	0.128623	0.095157	0.276358	0.603767	0.364727	0.164121	0.08336	0.118612
TCONS_00025088	1	119601862	119607282	0	0	0	0	0	0.042144	0	0	0	0	0	0
TCONS_00018757	1	47550924	47554758	0	0	0	0	0	0	0	0	0	0	0.429451	0.112368
TCONS_00026681	1	141301091	141325459	0	0	0	0	0.039155	0	0.222469	0.200036	0.06515	0.052765	0.055451	0
TCONS_00026689	1	141465434	141474020	0.007195	0.010444	0.003641	0	0.028871	0	0.018056	0.015594	0.002398	0.010232	0	0.008002
TCONS_00025331	1	121900706	121904959	1.24686	0.771497	0.683712	2.48053	2.48232	2.60377	0.694079	0.761986	1.29358	2.38978	2.1424	2.02398
TCONS_00007431	1	80193621	80234845	0	0	0	0.038398	0	0.030507	0	0	0	0	0	0
TCONS_00007435	1	80196588	80217744	0	0	0.000694	0	0	0.092729	0	0.289805	0	0	0	0
TCONS_00007436	1	80196893	80200743	0	0	0.03572	0.062514	0	0.044176	0	0.003191	0.001383	0	0	0
TCONS_00007439	1	80267744	80269013	0.057324	0.110488	0.192286	0.147328	0	0	0.071928	0.079175	0.042488	0.236943	0.158332	0
TCONS_00019406	1	51561030	51576270	0	0	0	0	0.00719	0	0	0	0	0.012722	0	0.008027
TCONS_00027790	1	168063386	168064225	0.483524	0.920492	0.606415	1.67097	1.59522	2.34418	0.39864	0.351437	0.243228	0.963038	1.33409	0.770191
TCONS_00004510	1	53947800	53950612	0	0	0	0	0	0	0	0	0.015027	0	0	0
TCONS_00004511	1	53948558	53953430	0.017057	0	0	0	0	0	0.010701	0	0	0.235494	0.040809	0
TCONS_00029308	1	188523544	188537510	0.040663	0	0	0	0	0	0	0.029598	0	0	0	0.013399
TCONS_00003188	1	43542000	43552913	0.00553	0.018842	0	0	0	0.047371	0.424443	0.094279	0.049614	0.046785	0	0
TCONS_00003189	1	43542030	43553784	0.455	0.015518	0.521335	0	0	0.011157	0.118261	0.03109	0	0.094222	0.105925	0.033109
TCONS_00003181	1	43293610	43300160	0.236823	0.629335	0.23982	0.333299	0.42477	0.645634	0.103764	0.158618	0.072764	0.607279	0.488906	0.612725
TCONS_00012451	1	144515240	144516209	0.124976	0.261387	0.083922	0.404791	0.332803	0.478668	0.203391	0.298017	0.365349	0.595747	0.155868	0.360939
TCONS_00012452	1	144535258	144537544	0.15332	0.170771	0.799075	0	0.039397	0.05717	0	0.077788	0.136754	0	0.049279	0
TCONS_00013325	1	167306632	167315234	0.082693	0	0.446528	0	0	0.233433	0	0	0	0	0	0
TCONS_00013324	1	167263988	167267035	0	0	0	0	0.046288	0.42266	0	0	0.101562	0	0	0
TCONS_00013327	1	167497574	167503328	0	0.02202	0	0	0	0	0.014323	0	0	0	0	0
TCONS_00013326	1	167497574	167503328	0	0	0	0.015196	0	0	0	0	0.011501	0	0	0
TCONS_00013323	1	167254976	167258760	0	0	0	0	0.096113	0.168324	0	0.094135	0	0	0	0.09037
TCONS_00014114	1	175282804	175316585	0	0	0	0	0	0.122817	0	0	0	0.114142	0.063347	0
TCONS_00022169	1	79481702	79486806	0.022631	0.046765	0.1475	0.066435	0.062584	0.052424	0.031181	0.038466	0.079216	0.022764	0.088424	0.055898
TCONS_00010149	1	112016558	112018192	0	0	0	0.013656	0	0.019795	0	0	0.021927	0	0	0
TCONS_00009947	1	109465080	109467400	0	0.159084	0.031904	0	0	0	0	0.353471	0	0	0.25643	0
TCONS_00008099	1	86367709	86370078	0	0.060034	0	0.028391	0	0.033722	0	0	0	0.028641	0	0.063191
TCONS_00008095	1	86312022	86322108	0	0.006924	0	0	0	0	0	0	0.00691	0	0.103082	0
TCONS_00008094	1	86250112	86314802	0	0	0	0.055846	0	0	0	0	0	0	0	0
TCONS_00008093	1	86243658	86265631	0	0	0	0.041807	0	0	0	0	0	0	0	0
TCONS_00008091	1	86191641	86211038	0	0	0	0	0	0	0	0	0	0.029994	0	0
TCONS_00008090	1	86191641	86196404	0	0	0	0	0	0.129905	0	0	0.030726	0	0	0
TCONS_00011238	1	128670573	128676148	0	0	0	0	0.038874	0	0	0	0	0	0	0
TCONS_00022989	1	90161181	90164267	0	0	0	0	0	0.024309	0	0	0	0	0	0
TCONS_00012155	1	139203906	139207710	0.086944	0.146598	0.160616	0.467311	0.70093	0.501339	0.155885	0.210384	0.39233	0.495392	0.394845	0.441292
TCONS_00020856	1	68532513	68811125	0.19207	0.16711	0.160717	0.153082	0.19218	0.108471	0.183006	0.111004	0.073497	0.099044	0.072091	0.098602
TCONS_00019226	1	50626162	50629911	0	0	0.00924	0.097669	0.018978	0	0	0	0.07614	0	0.045542	0
TCONS_00005919	1	68140947	68209251	0.257468	0.448007	0.239605	0.965308	1.01813	0.820691	0.347894	0.346857	0.265524	1.31782	0.974755	0.926039
TCONS_00025981	1	132321312	132324189	0.353253	0.417719	0.251367	1.03562	1.04792	1.02382	0.374823	0.375975	0.574833	0.982427	1.22652	0.878848
TCONS_00006390	1	72302527	72319560	0	0	0	0	0	0	0	0	0	0	0	0.089221
TCONS_00006536	1	74585612	74588173	0	0	0	0.04402	0	0.052369	0	0.008092	0	0	0.028551	0.034068
TCONS_00010307	1	114332685	114339777	0.041847	0	0	0	0	0	0.004126	0	0	0	0	0
TCONS_00004702	1	56601900	56605822	0.126031	0.260315	0.61279	0.16019	0.044131	0.044149	0	0.088654	0.222274	0.27432	0.221803	0
TCONS_00004701	1	56594100	56597467	0	0	0	0	0	0	0	0	0.133848	0	0.331245	0
TCONS_00029513	1	192804291	192806532	0	0	0	0	0	0	0	0.06569	0	0.027454	0	0.044607
TCONS_00029516	1	192837886	192859105	0	0	0.029545	0	0.05082	0	0	0	0	0	0	0.139011
TCONS_00027207	1	150008725	150025343	0	0	0	0	0	0	0	0	0	0	0.035673	0
TCONS_00000520	1	3749356	3751002	0	0	0	0	0.058038	0	0	0	0	0	0	0
TCONS_00005417	1	63952120	64007122	0.04111	0.001905	0.02051	0.020043	0.030482	0.079413	0.095708	0.031691	0.057799	0.099764	0.195884	0.049078
TCONS_00003390	1	46260064	46261220	0.166122	0	0	0.069891	0	0	0	0	0	0	0	0
TCONS_00017670	1	33021675	33117188	0.189202	0.270159	0.182813	0.430609	0.521214	0.538334	0.177471	0.30263	0.344294	0.33868	0.320241	0.577265
TCONS_00017674	1	33057629	33059113	0	0	0	0	0	0	0	0	0	0.066087	0	0
TCONS_00011913	1	136364565	136395775	0.414458	0.002068	0.157316	1.38723	0.730115	2.35534	0.126567	0.38137	0.713597	0.317927	1.13455	1.13686
TCONS_00008116	1	86770391	86787683	0	0	0	0.035844	0	0	0	0	0	0	0	0
TCONS_00008118	1	86770433	86787683	0	0	0	0.062789	0	0	0	0	0	0.038769	0	0
TCONS_00008119	1	86770436	86965137	0	0	0	0.072309	0.003135	0	0	0	0	0	0.075346	0
TCONS_00001420	1	18946462	18964134	0.23246	0.153253	0.081363	0.028449	0.452185	0.076482	0	0.591545	0.147081	0	0	0.146624
TCONS_00001422	1	19169720	19174054	0.065086	0.628181	0.511316	0.051682	0.029236	0.051184	0	0.010157	0.054381	0.027441	0.008577	0.005981
TCONS_00021260	1	73090261	73091754	1.24114	0.107384	0.142123	0.510262	0.547619	0.276163	0.359736	0.211259	0.304004	0.292095	0.30399	0.372403
TCONS_00018840	1	48264014	48267029	0.170857	0.044498	0.303974	0.73244	0.796581	0.443662	0.048239	0.122678	0.168614	0.782387	0.383145	0.931491
TCONS_00010517	1	118462683	118478453	0	0	0	0.01832	0.025446	0	0	0	0	0	0	0
TCONS_00010516	1	118416768	118421006	0.023914	0.04626	0.016354	0	0.012526	0.01863	0	0.004352	0	0.012099	0	0
TCONS_00000298	1	3108227	3133147	0.518456	0	0.003925	0.003302	0	0.012466	0.003456	0.000597	0	0	0	0.005037
TCONS_00000290	1	2828023	2836239	0.047731	0	0	0	0	0	0	0	0	0	0	0
TCONS_00000293	1	3060544	3107672	0.106632	0.082125	0.124909	0.367207	0.36097	0.398432	0.16073	0.113507	0.192028	0.224554	0.187509	0.346615
TCONS_00000292	1	2837273	2859255	0	0	0	0	0.305935	0.353426	0.282093	0	0.238615	0	0	0
TCONS_00005667	1	65596262	65769197	0.411452	0.66147	0.174175	0.842938	0.748481	0.577814	0.180591	0.218924	0.446497	0.717518	0.404835	0.641373
TCONS_00004133	1	50814570	50815380	0.701132	1.12338	0.828663	2.29165	2.59008	3.86493	1.82649	1.88005	1.7674	2.39575	3.30443	2.85688
TCONS_00011648	1	133668499	133680185	1.12045	1.53324	1.15596	6.76574	7.53327	15.4396	1.12578	1.27574	1.91942	5.42575	5.05415	6.18379
TCONS_00000830	1	10358798	10406552	0.197521	0.328671	0.208344	0.360604	0.276116	0.285922	0.055729	0.050982	0.15605	0.16105	0.280382	0.290313
TCONS_00022869	1	87455876	87456195	0	0	0	0	0.19972	0	0	0	0	0.095133	0	0.04215
TCONS_00014420	1	178811007	178812008	1.20275	1.40974	1.13585	2.01285	1.73941	1.28761	1.28693	1.55214	1.97792	1.93439	1.64951	1.59797
TCONS_00015773	1	776858	791763	0	0	0	0	0	0	0	0.014167	0	0.013103	0	0.008575
TCONS_00015774	1	780470	791763	0.086334	0.103442	0.207485	0.145218	0.287212	0.163131	0.013288	0.097566	0.205864	0.07906	0.081401	0.039893
TCONS_00015776	1	785083	787474	0.167667	0.217169	0.172397	0.320435	0.124788	0.246146	0.147706	0.041223	0.081559	0.069472	0.057471	0.093832
TCONS_00015777	1	788490	792843	0.123041	0.088297	0.221158	0.219133	0.216086	0.174823	0.036721	0.071528	0.104136	0.140587	0.153334	0.136341
TCONS_00017881	1	36110117	36112610	0.024635	0	0	0	0	0	0	0	0	0	0	0
TCONS_00017883	1	36186437	36195199	0	0	0	0	0	0	0	0	0	0	0	0.083229
TCONS_00017886	1	36246731	36248247	0	0	0	0.106291	0.102369	0.047165	0.160162	0	0.240908	0	0	0
TCONS_00026572	1	139088182	139088989	0	0.088914	0.322416	0.042839	0	0.140215	0	0.04665	0	0	0	0
TCONS_00026573	1	139095195	139096610	0	0	0	0	0	0.064169	0	0	0	0	0	0
TCONS_00015482	1	194637050	194643139	0	0	0	0	0	0.132715	0	0	0.310788	0	0.106603	0
TCONS_00015480	1	194636977	194643139	0.292012	0.325051	0.051444	0.443643	0.15818	0	0.342233	0.295297	0	0	0.000227	0.031728
TCONS_00015481	1	194637045	194638915	0.112033	0.022073	0	0.360483	0.035841	0	0	0.472821	0.094209	0	0.010793	0.033821
TCONS_00022056	1	78268586	78290816	0	0	0	0	0	0.060576	0	0	0	0	0	0
TCONS_00027719	1	167398205	167406163	0.173595	0.134826	0.148029	0.269219	0.284714	0.45695	0.164033	0.084836	0.264522	0.30985	0.15198	0.303645
TCONS_00027718	1	167367337	167372337	1.12317	0.625771	1.20826	0.082413	0.049054	0.240202	0.413839	0.157603	0.051134	0.413374	0.222137	0.10156
TCONS_00021659	1	76787499	76789079	0.75691	0.864519	0.393398	0.578724	0.693809	0.703942	0.472078	0.438405	0.576726	0.702288	0.526518	0.750127
TCONS_00024061	1	105622284	105623521	0	0	0	0.163121	0	0	0.008014	0.281099	0	0	0.158839	0.023598
TCONS_00024062	1	105622284	105624000	0.092029	0.044752	0.021998	0.030606	0.273729	0.064232	0.651052	0.17984	0.229405	0.239675	0.448044	0.391758
TCONS_00020527	1	63046616	63050160	0.216727	0.431271	0.381679	0.531576	0.941318	0.631598	0.341258	0.693783	0.497021	0.815045	0.655929	0.951607
TCONS_00020529	1	63103550	63104428	0	0	0	0	0.071512	0.576955	0	0	0	0	0	0
TCONS_00020528	1	63070632	63073508	0.265883	0.292455	0.402102	0.735956	0.744958	0.679898	0.194819	0.317588	0.223759	0.954578	0.576379	0.573879
TCONS_00001219	1	15324254	15327462	28.5611	32.0213	26.8719	36.6594	49.3348	46.6707	8.98125	11.171	11.8092	47.0006	54.9488	48.8035
TCONS_00004331	1	51619684	51620761	0	0	0	0.60258	0	0	0	0	0	0	0	0
TCONS_00007823	1	84351905	84355766	0	0	0	0.289449	0	0	0	0	0	0	0	0
TCONS_00007821	1	84337206	84518734	0	0.003172	0.010853	0.010302	0.041782	0.031533	0.013345	0	0.035302	0	0.013155	0.038949
TCONS_00007827	1	84497549	84507489	0	0	0	0.027606	0.115151	0.013739	0.028292	0.024618	0.051341	0.017111	0.026973	0.007105
TCONS_00007824	1	84357677	84441942	0	0	0	0	0	0	0	0	0	0	0.020389	0
TCONS_00007173	1	78268730	78283351	0.793755	1.58422	1.3862	2.75275	3.30058	2.82806	1.29711	1.40725	4.18769	1.7871	2.69089	1.264
TCONS_00007172	1	78268730	78279347	0.134108	0.469472	0.103645	0.765633	0.899289	0.681602	0.171938	0.281162	0.449253	0.316415	0.114038	0.034501
TCONS_00007175	1	78268740	78279347	0.139652	0.250802	0.162836	0	0.193286	0.512259	0	0	0.280407	0.106856	0	0
TCONS_00006888	1	77051641	77052410	0	0	0	0	0	5.46903	0	0	0	0	0	0
TCONS_00006882	1	77051636	77052410	0	0	0	1.95071	0	0	0	0	0	0	0	0
TCONS_00006880	1	77018912	77026606	0.00315	0	0	0.010319	0	0.007411	0	0	0	0	0	0
TCONS_00006887	1	77051641	77052410	0	0	0	0	0	0.003063	0	0	0	0	0	0
TCONS_00006884	1	77051638	77052410	0	0	0	0	0	0.028785	0	0	0	0	0	0
TCONS_00010782	1	120682693	120683418	0.243264	0	0.107524	0	0	0.165169	0.065575	0.290924	0	0	0.072419	0
TCONS_00006222	1	71171765	71189022	0.695186	0	0.071666	0	0	0.104155	0.456575	0	0.306354	0	0.564393	0.121124
TCONS_00006221	1	71171524	71189022	0	0.004901	0.063904	0	0	0	0.127817	0	0.264482	0	0.181325	0.00339
TCONS_00009788	1	107378749	107381441	0	0	0.425263	0	0.159718	0.095777	0.099461	0	0	0.052459	0.053146	0
TCONS_00017380	1	29879318	29893427	0	0	0	0	0	0.025336	0	0	0	0	0	0
TCONS_00021037	1	70530832	70532912	0.063961	0.184379	0.150815	0.167564	0.30406	0.577915	0.016084	0.034615	0.134097	0.019455	0.143977	0.189501
TCONS_00021030	1	70318262	70337863	0.482992	0.503574	0.380227	0.982401	1.06431	1.00239	0.787833	0.693069	0.991532	1.26356	1.2102	1.12428
TCONS_00025905	1	131263177	131291874	0	0	0	0	0.008772	0	0	0	0	0	0	0
TCONS_00015522	1	195117466	195176413	0	0	0	0	0	0.053939	0	0	0	0	0	0.146191
TCONS_00019522	1	52713725	52726738	0.020487	0.020749	0.014544	0.038554	0.038912	0.124359	0.030001	0.02973	0.06023	0.044719	0.044457	0.047809
TCONS_00027529	1	164343380	164348984	0	0	0	0	0	0.114004	0	0.041161	0	0	0.06013	0
TCONS_00027522	1	164301568	164305820	0.024459	0.013259	0	0.165173	0.081222	0.276277	0	0.05794	0.090716	0.357481	0.086882	0.178458
TCONS_00027523	1	164305095	164339051	0.810978	0.552487	0.192613	0.333196	0.38511	0.888703	0.212868	0.359136	0.247738	0.399411	0.253563	0.546121
TCONS_00011031	1	124595772	124596582	0	0.052639	0	0.045354	0.157877	0.145367	0.073901	0.132269	0.216614	0	0.063201	0.072016
TCONS_00011036	1	124768875	124777442	0	0	0	0	0.02183	0	0	0	0	0.008156	0	0
TCONS_00011035	1	124737694	124740582	0	0	0	0.021213	0	0.026178	0	0	0.02719	0	0.02887	0
TCONS_00011038	1	124807809	124830418	0	0.055401	0	0	0	0	0	0	0	0	0	0
TCONS_00000664	1	6665147	6682366	0	0	0	0	0	0	0	0.049795	0	0	0	0.052401
TCONS_00000666	1	6666372	6682366	0.036367	0	0	0	0.046125	0.015903	0	0	0	0.024816	0	0
TCONS_00012717	1	152014714	152018753	0	0	0	0	0	0	0	0.043115	0.037899	0.127468	0	0.172533
TCONS_00012714	1	152013241	152018753	0	0	0	0	0	0.037708	0.142691	0.293816	0.069932	0.064139	0	0.617326
TCONS_00012719	1	152063400	152136002	0	0	0	0	0	0.023939	0	0	0	0	0	0
TCONS_00011991	1	137304252	137305585	0	0	0	0.094587	0.18692	0.112573	0	0	0	0.36383	0	0
TCONS_00029961	1	195280849	195449320	0.085598	0.717415	0.258864	0.47685	0.401044	0.64204	0.222102	0.384093	0.471005	0.295015	0.327543	0.131238
TCONS_00029966	1	195377014	195384563	0	0.054603	0.028939	0.058739	0	0.069579	0	0.090534	0	0	0	0.039572
TCONS_00011372	1	130365154	130374816	0	0	0	0	0.143155	0	0	0	0	0	0	0
TCONS_00011373	1	130366033	130374816	0	0	0	0.077729	0	0.041729	0	0	0	0.111053	0.104994	0.215636
TCONS_00014829	1	185360575	185362668	0	0.024219	0	0.016451	0	0	0	0	0	0.017236	0	0
TCONS_00020957	1	69776871	69797978	0.166198	0.09322	0.333537	0.248092	0.180181	0.247184	0	0.173444	0.013897	0.11216	0.308134	0.314142
TCONS_00020959	1	69780730	69798036	0.105759	0.031878	0.168513	0.19672	0.363137	0.149057	0.012404	0.209938	0.194841	0.166584	0.274505	0.324983
TCONS_00014596	1	180383494	180396176	1.20278	0.093367	1.82898	0.138045	0.463193	1.75405	0.008394	0.047733	0.110293	0.062639	0.088632	3.16676
TCONS_00014595	1	180383476	180396176	2.17206	0.251597	0.235545	0.500728	0.762094	0.401718	0.161293	0.201217	0.007687	0.365558	0.272498	1.02624
TCONS_00018591	1	45530809	45531786	0	0	0	0.035288	0	0	0	0	0	0	0	0
TCONS_00020136	1	59332607	59337509	0.043585	0.23364	0.009961	0.197336	0.235479	0.121464	0.066285	0.057152	0.107538	0.029453	0.092546	0.220361
TCONS_00020139	1	59358241	59374552	0	0.006005	0	0.009702	0	0.011562	0	0	0.021878	0	0.00655	0.005729
TCONS_00007504	1	81108071	81138980	0	0	0.008838	0	0	0.013544	0	0.012444	0	0.013076	0	0
TCONS_00007505	1	81108071	81160802	0	0	0	0	0	0	0	0	0.02138	0	0	0
TCONS_00007506	1	81108078	81132878	0	0	0	0	0	0	0	0.084191	0	0	0.027384	0
TCONS_00007502	1	81108047	81160802	0	0	0.026097	0	0	0	0	0.023162	0.034782	0	0.039605	0
TCONS_00001904	1	28579093	28635996	0	0	0	0	0.054603	0	0	0	0	0	0.040485	0
TCONS_00010221	1	112685822	112695465	0.014609	0.014138	0.074593	0.081107	0.104724	0.102994	1.20685	0.223418	0	0.385214	0.192798	0.260379
TCONS_00010222	1	112685829	112694603	0	0	0	0	0	0.370502	1.13284	1.00821	0	0	0	0
TCONS_00010101	1	111126568	111130904	0	0	0	0.02354	0.032716	0.071404	0	0	0.035389	0.007536	0	0
TCONS_00010597	1	119707007	119710429	0	0.033994	0	0.015584	0.018564	0.036648	0.014823	0	0.034322	0	0	0
TCONS_00011177	1	126907976	126921667	0	0	0	0.02399	0	0	0.056781	0	0	0	0	0.086623
TCONS_00011179	1	126907993	126921667	0.065451	0	0	0	0	0	0	0	0	0.021846	0.014286	0
TCONS_00003432	1	46705650	46706498	12.3146	11.9269	13.4133	11.6986	22.5714	22.5903	2.82429	2.29834	3.80951	19.3281	18.0473	25.9231
TCONS_00016332	1	11027388	11040781	0.027719	0	0.00408	0.023625	0.045372	0.040367	0	0.004342	0.02922	0.013895	0.015351	0.029486
TCONS_00012520	1	145316245	145320467	0	0	0	0	0	0	0	0	0	0	0	0.005189
TCONS_00012521	1	145318973	145320467	0	0.171014	0.137268	0.094614	0.060873	0	0.09902	0.063633	0	0.19701	0.131707	0.236424
TCONS_00012525	1	145407187	145441938	0	0	0	0	0	0	0	0	0	0.334782	0.160281	0
TCONS_00012526	1	145443874	145451412	0	0	0	0	0.326027	0	0	0	0	0	0	0
TCONS_00028451	1	175188011	175241136	0	0	0	0	0	0	0	0	0.008468	0	0	0
TCONS_00028453	1	175188011	175241140	0.032248	0.009961	0.001141	0.058416	0.003486	0.118946	0.021623	0.029285	0.015812	0.043574	0.015664	0.084785
TCONS_00028454	1	175188011	175241140	0.013642	0.001337	0	0	0	0.001937	0	0.003751	0	0	0.003798	0.00391
TCONS_00028457	1	175188011	175241140	0	0	0.040237	0	0.035279	0	0	0	0.005601	0	0	0
TCONS_00028456	1	175188011	175241140	0.009648	0	0	0	0	0	0	0	0	0	0	0
TCONS_00028458	1	175188011	175241140	0	0.16674	0	0.004725	0.00097	0	0	0	0.094051	0.027872	0	0
TCONS_00023014	1	90468958	90525253	0.019582	0.047664	0.274255	0.092402	0.121125	0.077272	0.019102	0.032989	0.096251	0.036642	0.048694	0.050619
TCONS_00023015	1	90468958	90525310	0.277516	0.188391	0.524789	0.28419	0.13927	0.398044	0.196677	0.21317	0.382848	0.089825	0.093509	0.1882
TCONS_00023016	1	90468958	90525310	0.180684	0.235667	0.390955	0	0	0	0	0.256396	0.326686	0	0.152292	0
TCONS_00023011	1	90457954	90461885	0.286292	0.178009	0.455127	0.203982	0	0.358163	0.052968	0.127104	0.364426	0.055765	0.226293	0.175152
TCONS_00023012	1	90461032	90525256	0.319038	0.039505	0	0.119264	0	0	0.050992	0.14397	0.183231	0.044464	0.08416	0
TCONS_00023018	1	90471866	90525316	0.097576	0.077295	0.071709	0.13865	0.041666	0.237796	0.041253	0.097112	0.093596	0.02775	0.178649	0.058096
TCONS_00023019	1	90501667	90531551	0.057202	0.178566	0.13993	0.179636	0.274543	0.043889	0.025694	0.028339	0.020762	0.042034	0.356781	0.126125
TCONS_00022761	1	86615090	86616561	0	0.213593	0.043256	0.045222	0	0	0	0.045166	0	0	0.133424	0
TCONS_00022760	1	86608009	86618813	0.043952	0	0.011249	0.03898	0.1105	0.030881	0.02093	0.038796	0.030543	0.041768	0.126487	0.017174
TCONS_00029884	1	194781038	194785138	0	0	0	0	0	0.132478	0	0	0	0	0	0
TCONS_00000892	1	12052840	12060055	0.102103	0.078953	0.052771	0.177444	0.186304	0.176384	0.050175	0.097041	0.21456	0.160211	0.162432	0.376072
TCONS_00022940	1	88034619	88034961	0	0	0.504628	0	0	0	0	0.430266	0	0	0	0
TCONS_00015920	1	3055336	3059162	0	0	0	0	0	0	0.016047	0	0	0	0	0.019028
TCONS_00017275	1	26622538	26651142	0.005543	0	0	0	0	0	0	0	0	0	0	0
TCONS_00017271	1	26178466	26319798	0.669633	1.23403	0.341678	1.0651	1.42627	1.27994	0.339358	0.40419	1.11888	1.28357	1.01447	1.74592
TCONS_00017270	1	26176544	26299582	1.49172	0.057742	1.08157	3.41871	3.67536	2.83549	0.795272	0.869736	2.19158	3.64823	2.85248	3.67359
TCONS_00025487	1	123752218	123756689	0.061081	0.03841	0.090804	0.196168	0.02072	0.313712	0.251563	0.007222	0	0	0.117736	0.007961
TCONS_00008541	1	89047968	89055033	0	0	0.009989	0	0	0	0.008145	0	0	0	0	0
TCONS_00011456	1	130675766	130680032	0	0	0	0	0	0	0	0	0	0	0	0.029015
TCONS_00012223	1	139810501	139842686	0	0	0	0	0	0.008495	0	0	0	0	0	0
TCONS_00012225	1	139815684	139819977	0	0	0	0	0.01158	0	0	0	0	0	0	0
TCONS_00013680	1	170768815	170775559	0	0	0.003739	0.007734	0	0.076157	0	0.056285	0	0	0	0.104969
TCONS_00026239	1	134973703	135048201	0	0	0	0	0.005866	0	0	0.002038	0.005552	0	0	0.002768
TCONS_00009087	1	97240689	97246504	0.010385	0.003188	0.005202	0	0	0.002586	0	0	0	0	0	0
TCONS_00009086	1	97238896	97258915	0.270358	0	0.081652	0	0	0	0	0	0	0	0	0
TCONS_00009085	1	97238896	97246504	0.554342	0	0.325863	0	0	0	0.031012	0	0	0	0	0
TCONS_00009084	1	97238892	97258915	0.52164	0.143855	2.58619	0	0	0	0	0.115171	0	0	0	0
TCONS_00009083	1	97238892	97246504	0.654476	0.225592	0.605893	0.028796	0.021007	0.314027	0	0.057892	0	0.085574	0	0.007303
TCONS_00009082	1	97237425	97246504	0	0	0	0	0	0	0.074947	0	0	0	0	0
TCONS_00009081	1	97237425	97246504	0.142892	0	0.319295	0	0.082567	0.068172	0	0.039328	0	0	0.048279	0
TCONS_00009089	1	97636004	97637981	0	0	0	0	0	0	0.020741	0	0	0.052881	0	0
TCONS_00011860	1	135295059	135309549	0	0.081266	0	0.061309	0	0.137656	0.277961	0.123317	0	0	0.084669	0.09693
TCONS_00011861	1	135295082	135309549	0	0	0	0	0	0	0.30424	0	0.061794	0	0.029164	0
TCONS_00011862	1	135312134	135315793	0	0	0	0.024571	0.026636	0.029185	0.032391	0	0	0.062981	0.059025	0
TCONS_00011863	1	135314550	135315793	0	0	0	0	0	0	0	0	0	0	0	0.008782
TCONS_00022263	1	80325595	80330488	0.487312	0.634749	0.346346	0.457372	0.479701	0.714764	1.16212	1.17593	0.905106	1.45393	0.780353	1.00577
TCONS_00021511	1	75667777	75673832	0.055001	0.1264	0.09507	0.027056	0.062553	0.077814	0.137516	0.110439	0	0	0	0.03756
TCONS_00008026	1	85528754	85561223	0	0	0	0	0	0	0	0	0.008455	0	0	0
TCONS_00008027	1	85528768	85561223	0	0.006083	0.023149	0	0	0	0	0	0	0	0	0
TCONS_00008022	1	85528621	85561223	0	0	0	0.029791	0	0	0	0	0.000843	0	0	0
TCONS_00008021	1	85507230	85588007	0	0.00978	0.01631	0	0	0.025079	0	0	0.023728	0.048427	0.050722	0.035443
TCONS_00020644	1	66494131	66496653	0.199162	0.15947	0.066836	0.128636	0.15272	0.244625	0.097642	0.324838	0.224037	0.147728	0.049578	0.23019
TCONS_00018180	1	40533699	40549040	0	0	0	0	0	0	0	0	0	0	0	0.053633
TCONS_00018182	1	40590155	40600463	0	0	0	0	0	0	0	0	0.038718	0	0	0.026666
TCONS_00018450	1	44719570	44746736	0	0	0	0	0	0	0	0	0	0	0.021621	0
TCONS_00004077	1	50637986	50642512	0.030105	0.141097	0.002154	0.123205	0.097488	0.229413	0.005581	0.179653	0.092526	0.109884	0	0
TCONS_00004079	1	50638021	50640423	0.099626	0	0.000264	0.034119	0.161216	0.333883	0.380013	0.136387	0.148107	0	0.214189	0
TCONS_00004078	1	50638020	50640423	0.135597	0	0.06825	0.188659	0.053318	0.145356	4.5e-05	5.1e-05	0.000346	0.174717	0.299906	0.139838
TCONS_00002877	1	38454333	38455061	0	0	0	0	0	0	0	0	0	0	0	0.056818
TCONS_00002876	1	38440210	38535376	0	0	0	0	0.018192	0	0	0	0	0	0	0
TCONS_00003052	1	40788469	40790400	0	0	0.060699	0.01838	0.033216	0	0.026523	0.07224	0.084087	0.077324	0	0.05487
TCONS_00003050	1	40747161	40748196	0.441675	0.505498	0.609655	0.376836	0.777459	0.244327	0.559651	0.99309	0.868499	0.599237	0.347389	0.550071
TCONS_00003051	1	40771015	40776707	0.304672	0.417439	0.295593	0.29344	0.653221	0.426228	0.285152	0.413773	0.353741	0.563017	0.291753	0.538841
TCONS_00013721	1	171148554	171153856	0.154218	0.110314	0.049015	0.376405	0.217086	0.144299	0.070686	0	0.325799	0	0	0.038129
TCONS_00013722	1	171148554	171153856	0	0	0	0	1.14782	1.33131	0	0	0	0	0	0.366891
TCONS_00015393	1	194333004	194334908	0	0	0.049736	0.014238	0.035863	0.025492	0.092549	0	0	0.030644	0.041612	0.128256
TCONS_00024843	1	114486821	114598460	0	0.057532	0	0.092509	0	0.113816	0	0	0	0	0.05774	0
TCONS_00027409	1	156671847	156675994	0.006271	0	0.006433	0	0	0.009399	0	0	0	0.009487	0.038141	0
TCONS_00028652	1	177045615	177055321	0.02246	0.003958	0.108991	0.223487	0	0	0	0	0	0	0.178003	0
TCONS_00001324	1	16116894	16119579	0	0	0	0	0	0	0	0	0	0	0.025576	0
TCONS_00027187	1	149350101	149353593	0	0	0	0.098118	0	0	0	0	0	0	0	0
TCONS_00003212	1	44555992	44564105	0	0	0	0.035001	0	0	0	0	0	0	0	0
TCONS_00003219	1	44811941	44813836	0.007914	0	0	0	0.026125	0	0	0	0	0.024277	0	0
TCONS_00026657	1	140018776	140024298	0.02567	0	0	0	0	0	0	0	0	0	0	0
TCONS_00026656	1	140018776	140024217	0.004189	0	0	0	0	0	0	0	0	0	0	0
TCONS_00026659	1	140076106	140140942	0	0	0	0	0	0	0	0	0	0	0.347045	0.055372
TCONS_00026658	1	140018776	140024298	0.035585	0	0	0	0	0	0	0	0	0	0	0
TCONS_00024659	1	111733663	111743043	0	0	0	0.035477	0	0	0	0	0	0	0.007588	0.020712
TCONS_00024652	1	111730676	111743043	0.046195	0.049017	0.015853	0	0.066422	0.060136	0.009068	0.019233	0.023089	0.047018	0	0.02038
TCONS_00024657	1	111730676	111777795	0	0	0	0	0	0	0	0	0	0	0	0.005021
TCONS_00027238	1	152889416	152890266	0.217199	0	0	0	0	0	0	0	0	0	0	0
TCONS_00005239	1	61709349	61715915	0.009425	0	0	0.030915	0.015647	0	0	0	0	0.034508	0.014932	0.020916
TCONS_00029683	1	193970079	193974771	0	0	0	0	0	0	0	0	0	0.04088	0.021885	0
TCONS_00029680	1	193792266	193796964	0.760456	0.719003	1.05025	0.561037	0.563519	1.13158	0	0.348615	0.247119	1.36665	0.222259	0.204544
TCONS_00014127	1	175485247	175487257	0.04236	0.052974	0.039174	0	0.105695	0	0.01119	0.155692	0.040128	0.051719	0	0.020157
TCONS_00010801	1	121434384	121436554	0	0	0.502623	0	0	0	0	0.066393	0.118839	0.214941	0.002639	0
TCONS_00010802	1	121434396	121436901	0.019108	0.088706	0	0.037221	0.029726	0	0.023976	0	0	0	0.238993	0.169722
TCONS_00009009	1	95818440	95843196	0.22179	0	0.269077	0.251178	0	0	0	0	0	0.044067	0	0.072413
TCONS_00009008	1	95818439	95843196	0.071989	0.055807	0	0.09428	0	0.096117	0	0	0	0	0	0.02487
TCONS_00009007	1	95818439	95843196	0.00106	0.004276	0.384289	0.04828	0.007558	0.0188	0.129851	0.001025	0	0.03731	0.168352	0.003749
TCONS_00009006	1	95818435	95843196	0.036514	0.019505	0	0.077915	0.168664	0.077305	0	0	0	0	0	0.048553
TCONS_00009005	1	95818429	95843196	0.035497	0.137823	0.194097	0.208517	0.005956	0.014986	0	0.098511	0	0	0	0.00022
TCONS_00009004	1	95818429	95843196	0.07433	0.073271	0.283928	0.007063	0	0.007942	0	0	0	0	0	0.000204
TCONS_00027175	1	149170909	149171670	0	0	0	0	0.047545	0	0	0	0	0	0	0
TCONS_00007432	1	80193788	80200743	0	0	0	0	0	0	0.050344	0	0	0.056742	0	0
TCONS_00009911	1	109174524	109187039	0	0.028043	0	0.038225	0	0.026912	0	0	0	0	0	0
TCONS_00027799	1	168123950	168129306	0	0	0	0	0	0	0	0.27744	0	0	0.158255	0
TCONS_00013878	1	172486750	172505798	0.125522	0	0.250333	0.229172	0.066079	0.27302	0	0	0	0.333694	0	0.126486
TCONS_00017336	1	28727394	28728249	0	0	0	0	0	0.089299	0	0	0	0	0	0
TCONS_00018686	1	46750896	46755961	0.010181	0.004883	0	0	0	0	0	0	0.007632	0	0	0
TCONS_00020042	1	58306801	58323643	0	0	0	0	0	0.174285	0	0	0	0	0	0
TCONS_00020040	1	58159950	58162982	0	0	0	0	0	0	0	0	0	0	0	0.003091
TCONS_00003500	1	47491913	47493126	0.147598	0	0	0	0	0	0	0	0	0.032779	0.056751	0
TCONS_00003505	1	47497338	47498051	0.032367	0	0.030973	0.040328	0.048035	0	0	0	0	0	0	0.095943
TCONS_00016687	1	15334382	15351483	0	0	0	0.012605	0	0	0	0	0.014908	0	0.141166	0.065619
TCONS_00016686	1	15275367	15280650	0.256156	0.709476	0.486643	0.844533	0.816743	0.855164	0.155828	0.254001	0.384827	0.698756	0.512999	0.350866
TCONS_00016024	1	6124145	6143773	0.431264	0.611905	0.557533	1.10661	1.63909	2.23077	0.494473	0.523717	0.744681	1.53766	1.31526	0.779535
TCONS_00016026	1	6147234	6150297	0	0.02468	0	0.05511	0.245851	0.119103	0.130964	0.087525	0.01564	0.37744	0.04235	0.108646
TCONS_00020705	1	67296963	67299535	0	0.195479	0	0	0	0.069388	0	0.15698	0	0	0	0
TCONS_00020704	1	67278449	67287366	0	0	0.319065	0	0	0	0	0.122758	0	0	0	0
TCONS_00026301	1	135764693	135767558	0.033585	0	0	0.224294	0.0429	0.139004	0.010755	0	0.050995	0.112546	0.034954	0.10109
TCONS_00015644	1	196035143	196042699	0	0.306753	0	0.15615	0.137718	0.134067	0.082801	0	0	0	0	0.015099
TCONS_00015645	1	196054114	196060415	0	0.155619	0	0.41577	0.057824	0.281079	0	0	0.196809	0	0	0
TCONS_00015649	1	196107304	196113058	0	0	0	0.019183	0	0	0	0	0	0	0	0
TCONS_00011947	1	136457200	136460051	0	0	0	0.036261	0	0	0	0	0	0.08289	0	0
TCONS_00027483	1	162621485	162624375	0.019187	0.01231	0	0	0	0.019997	0	0.013099	0	0.038677	0	0.025972
TCONS_00027485	1	162663478	162717234	0.033864	0.016262	0.072997	0	0.039833	0.00901	0	0	0.017106	0.066682	0.018069	0.060979
TCONS_00024594	1	110571915	110573512	0	0	0	0.28009	0	0	0	0	0	0	0.169336	0.12804
TCONS_00024593	1	110464955	110485084	0.638929	0.122379	0.20099	0.538254	1.07133	1.31726	0.101295	0.230268	0.404855	0.337987	0.81356	1.02889
TCONS_00006103	1	70439981	70443381	0	0	0	0	0	0	0	0	0.277262	0	0	0
TCONS_00027106	1	147293692	147305283	0	0	0.065499	0	0	0	0.085295	0	0	0	0.452865	0.228693
TCONS_00027105	1	147281868	147305333	0	0	0.425821	0	0	0	0	0.031754	0.143139	0	0.216766	0.301272
TCONS_00027108	1	147322928	147325840	0	0	0	0	0	0.035684	0	0	0	0	0	0
TCONS_00010527	1	118515100	118534019	0.008519	0	0	0	0	0	0	0	0	0	0	0
TCONS_00010524	1	118473415	118502752	0	0	0	0	0	0	0	0.008502	0	0.011105	0	0
TCONS_00020279	1	61115684	61121373	0	0.002452	0	0	0.02588	0	0	0	0	0	0.013135	0
TCONS_00022060	1	78306696	78310754	0.075945	0.173649	0.053123	0.188269	0.250551	0.234292	0.074816	0.165949	0.088872	0.13568	0.084897	0.194831
TCONS_00019451	1	51964185	51968177	0	0	0	0	0	0	0	0	0	0.106943	0	0
TCONS_00017561	1	31051925	31063001	0	0	0	0	0	0	0	0.037327	0	0	0	0
TCONS_00026895	1	144539870	144540159	0	0	0.132593	0	0	0	0	0	0	0.082368	0	0.186982
TCONS_00005418	1	63952430	64015178	0	0	0.060363	0	0.005743	0.012485	0	0	0	0	0	0.055652
TCONS_00016275	1	8134695	8139821	0	0	0	0	0	0	0	0	0	0.028147	0	0
TCONS_00015218	1	192798822	192800592	0.101942	0.227977	0.208137	0.208521	0.471617	0.291987	0.031268	0.146437	0.10625	0.265114	0.216681	0.50005
TCONS_00005535	1	64760341	64777821	0	0	0	0.032661	0	0	0	0	0	0	0.058516	0.07392
TCONS_00009998	1	110113764	110116733	7.47829	4.26779	4.28698	4.3305	7.03669	6.27271	1.51819	2.3556	2.13992	4.84422	4.28352	5.06353
TCONS_00008643	1	89992792	90033822	0	0	0	0.020708	0	0	0.015883	0	0	0	0	0
TCONS_00008641	1	89992790	90061280	0	0.024036	0	0	0.059334	0	0.072331	0	0.05616	0.075266	0	0
TCONS_00008645	1	90079346	90080220	0	0	0.230347	0	0	0	0	0	0	0	0	0
TCONS_00029017	1	181106064	181108110	0.234236	0.423699	0.357612	0.654364	0.70997	0.672331	0.792416	0.72317	0.617502	0.899089	0.362136	0.96286
TCONS_00012290	1	140651469	140653802	0	0	0	0	0	0.015576	0	0	0	0	0	0
TCONS_00012297	1	140889308	140896488	0	0	0	0	0	0	0	0	0	0.020723	0	0
TCONS_00020820	1	68387619	68391700	0.144337	0.078243	0.087009	0.08024	0.122538	0.245866	0.129266	0.038607	0.263698	0.197439	0.076036	0.188385
TCONS_00021061	1	71195544	71250205	0	0	0	0	0.016359	0	0	0	0	0	0	0
TCONS_00017950	1	37594607	37596338	0.028265	0	0	0	0.044715	0	0.033724	0	0.038295	0	0	0.021097
TCONS_00021398	1	75161311	75167317	0.183816	0.411278	0.284098	0.292732	0.627445	0.474937	0	0.103433	0.083213	0.301438	0.602958	0.219667
TCONS_00021395	1	75129386	75131327	0	0	0	0	0	0.359593	0	0	0	0	0	0.169595
TCONS_00025488	1	123773850	123774871	0.067583	0	0	0.195873	0	0.46941	0.405615	0	0.064572	0	0.192394	0
TCONS_00015552	1	195685369	195732795	0.054634	0.10504	0	0.708042	0.564333	0.597306	0.045245	0.099359	0.20794	0.507096	0.563031	0.420503
TCONS_00018607	1	45568435	45570352	0.269315	0.197678	0.121883	0.448602	0.621488	0.666627	0.382574	0.552848	0.378235	0.637122	0.334098	0.693788
TCONS_00023504	1	98563651	98596157	0	0	0	0	0	0	0	0.021307	0	0	0.037019	0
TCONS_00023505	1	98563651	98596205	0.014156	0	0	0	0	0.007927	0.012738	0	0	0	0	0
TCONS_00023500	1	98420377	98510198	0.110785	0.013183	0.032164	0.067421	0	0.021414	0.228482	0.368674	0.086774	0.124049	0.268074	0.074489
TCONS_00023501	1	98449501	98455022	0.091408	0	0	0	0	0	0.382473	0.251416	0	0.176659	0.609926	0
TCONS_00021831	1	77173084	77174230	0	0.160677	0	0.439046	0.461096	0.159578	0	0.088362	0.040849	0.498798	0	0.187511
TCONS_00011007	1	124334555	124368082	0	0.016106	0	0	0	0	0	0	0	0	0	0
TCONS_00002679	1	35894886	35959890	0.019007	0	0	0.010071	0	0.012003	0.036147	0	0	0.016749	0	0
TCONS_00002677	1	35894840	35918427	0	0	0	0	0	0	0	0	0	0.019368	0	0
TCONS_00012720	1	152645974	152669970	0.476624	0	0	1.31729	0.690075	0.46681	0.199348	0.393665	0.552606	0.886936	0.570022	0.911438
TCONS_00012726	1	152767911	152771744	0.029045	0.009338	0.008904	0.012857	0.015316	0.061289	0.073055	0.211751	0.101476	0	0	0.012369
TCONS_00012727	1	152768944	152771744	0	0	0	0	0	0	0.073744	0.038421	0	0	0.102579	0
TCONS_00012725	1	152679861	152687300	0	0	0	0	0	0	0	0	0.106158	0	0	0
TCONS_00013090	1	161536492	161734070	0	0	0	0	0.004153	0	0	0	0	0	0	0
TCONS_00024514	1	109924105	109937085	0.023347	0	0	0	0.030719	0	0	0.001946	0.025292	0.032232	0	0.477985
TCONS_00024516	1	109926642	109934521	0.113815	0.034935	0.040266	0.004153	0.903053	0.188675	0.083591	0.227053	0.759537	0.072064	0.256852	0.201026
TCONS_00024517	1	109926642	109935029	0	0	0	0	0.226638	0	0	0	0	0	0	0
TCONS_00024513	1	109923308	109937502	0.38986	0	0	0.119883	0.04585	0	0.026481	0	0	0.021372	0	0.108537
TCONS_00024518	1	109926642	109937144	0	0	0	0	0.956193	0	0	0	0	0	0	0
TCONS_00024519	1	109926642	109937502	0.380092	0.123364	0.142667	0	0	0.011549	0	0	0	0.094605	0	0.214214
TCONS_00023325	1	95100897	95109324	1.37649	4.0946	2.37325	2.2755	3.46357	3.41536	1.42183	1.48087	1.59873	2.47935	4.69781	5.55401
TCONS_00018399	1	44576501	44617336	0	0.023356	0.166152	0.1133	0.221332	0.105777	0	0	0	0.241604	0.198061	0.101126
TCONS_00018398	1	44499664	44534589	0	0	0.023129	0	0	0	0	0	0	0	0	0
TCONS_00017563	1	31055852	31062874	0	0.015689	0.016593	0.014103	0.008492	0.00592	0.005969	0.0059	0	0.024606	0.038289	0.032
TCONS_00017562	1	31055852	31062770	0.009898	0	0	0	0	0	0	0	0	0	0	0
TCONS_00018397	1	44499664	44516649	0	0	0.096336	0	0	0	0	0	0	0	0	0
TCONS_00017564	1	31090673	31097069	0	0.056549	0.13472	0.129787	0.160572	0.102301	0.241016	0.198364	0.198211	0.741823	0.560231	0.63808
TCONS_00020168	1	59614691	59616699	0	0	0	0	0.047869	0	0	0	0	0.094065	0.032018	0.045797
TCONS_00018834	1	48186826	48192341	0	0.079152	0.069284	0.021474	0	0.118898	0.131287	0.114627	0.060324	0.067536	0.105678	0.159879
TCONS_00018830	1	48167265	48175584	0.051845	0.057259	0.117651	0.095063	0.023404	0.069706	0.035423	0.029195	0.018896	0.078146	0.131259	0.056119
TCONS_00018831	1	48176064	48193051	0.062645	0	0.05337	0.921535	0.297693	0.843777	0.135625	0	0	1.93042	2.23862	1.82709
TCONS_00007550	1	81895913	81899938	0	0	0.08149	0.114697	0.339617	0.119183	0.277794	0	0.051176	0.08096	0.139636	0.023843
TCONS_00091945	2	90438759	90448197	0	0.061997	0	0.013772	0	0	0.017327	0.0243	0	0	0	0
TCONS_00078446	2	42793301	42804557	2.91695	2.8745	1.62207	1.99102	3.67543	1.63503	1.31641	2.97702	2.31393	2.24162	1.58569	1.90012
TCONS_00091204	2	79681759	79682773	0	0	0	0	0.047226	0	0.038479	0	0.091223	0	0	0.041702
TCONS_00075802	2	11560815	11589956	0	0	0	0	0	0	0	0	0	0	0	0.001339
TCONS_00089895	2	60771784	60792273	0	0	0.008593	0.089923	0.098028	0	0.091201	0.016622	0.051107	0.064635	0.127431	0.130012
TCONS_00089896	2	60771786	60791841	0	0.040223	0	0.01049	0	0	0	0	0	0	0.008757	0
TCONS_00092457	2	99139588	99148458	0.005625	0	0.006221	0	0	0	0	0	0	0.009297	0	0
TCONS_00083007	2	113829129	113967185	0.010586	0	0	0	0	0	0	0	0	0	0	0
TCONS_00083008	2	113829129	113992012	0	0	0	0	0.015533	0	0	0	0.044107	0	0	0
TCONS_00085878	2	7851855	7857442	0	0	0	0	0	0	0	0.045143	0	0.102576	0.056704	0
TCONS_00085879	2	7856458	7857442	0.119884	0.209933	0.159921	0.094376	0	0.144198	0.039201	0.39156	0	0.217359	0.64645	0.440305
TCONS_00085877	2	7838696	7847314	0	0.034949	0	0	0.162059	0	0.190756	0.477664	0	0	0	0.141322
TCONS_00085875	2	7796645	7799535	0	0	0	0.01399	0	0	0	0.023393	0	0.023166	0.051369	0.077635
TCONS_00085872	2	7786290	7799535	0	0	0	0	0	0	0.011609	0	0	0.116935	0.124606	0.08264
TCONS_00085871	2	7786290	7799488	0	0	0	0	0	0	0	0	0	0	0.049456	0
TCONS_00086525	2	17331441	17336745	0.087048	0.184398	0.101933	0.022076	0.015764	0.084298	0.015665	0.084298	0.033152	0.04066	0	0
TCONS_00086527	2	17358206	17359236	2.8054	0	0	13.9356	0	0	0	0	0	4.61855	4.76851	9.05318
TCONS_00086520	2	17301056	17310029	0	0	0.016644	0	0	0	0	0	0	0.013763	0	0
TCONS_00080031	2	63543968	63553781	0	0	0	0	0	0.007077	0	0	0	0	0	0
TCONS_00089400	2	54280086	54291628	0	0.064255	0.109178	0.023512	0.037209	0.037131	0.044729	0	0	0	0.165205	0
TCONS_00074938	2	746181	752373	0	0.310105	0	0	0	0.003951	0	0	0	0.057218	0.116269	0
TCONS_00077515	2	30884595	30886301	0	0	0	0	0.026152	0	0	0	0	0	0	0
TCONS_00085689	2	6030187	6035919	0.178543	0	0	0	0	0	0	0.04582	0	0.082316	0	0
TCONS_00085688	2	6025546	6043909	0.048081	0.047534	0.010077	0.102934	0.030565	0.030268	0.057921	0.037504	0.055137	0.155137	0.050407	0.06932
TCONS_00085685	2	5959248	5963413	0	0	0	0	0	0	0.032219	0	0.038191	0.038973	0	0
TCONS_00085684	2	5956385	5963402	0.04214	0	0	0.024846	0	0	0.01844	0.040006	0.043715	0.022305	0	0.042104
TCONS_00085681	2	5933152	5963413	0	0	0	0.035632	0.017139	0.031901	0.007515	0.029131	0	0.020465	0	0.030091
TCONS_00085683	2	5950785	5963413	0	0	0	0	0	0	0.033351	0.06516	0	0.064335	0	0.026435
TCONS_00079968	2	63126861	63127963	0	0	0	0.124313	0	0	0	0	0	0.204592	0	0.391379
[truncated: 14,932 more rows]
