# Supplementary material for: Long Non-coding RNA and mRNA Profile of Liver Tissue During Four Developmental Stages in the Chicken
Source: Front Genet. 2020 Jun 16;11:574. doi: 10.3389/fgene.2020.00574 (PMC7309962; doi:10.3389/fgene.2020.00574)
Supplement: Supplementary file 2 [file Data_Sheet_1.ZIP › Supplementary files/Table S4_ Identified mRNAs in chicken liver.xlsx]

## Sheet: mRNA_total.info
Table S4. Identified mRNAs in chicken liver
mRNA_id	Chromosome	Start	End	JP1	JP2	JP3	SM1	SM2	SM3	PL1	PL2	PL3	BP1	BP2	BP3
ENSGALT00000015345	1	25908850	26098946	18.6198	25.7947	18.0692	16.2528	16.6381	33.1052	12.1563	10.29	15.7836	25.588	12.2577	10.7993
ENSGALT00000085351	1	48014562	48019508	2.34547	2.91869	2.27595	4.10696	6.02087	3.81641	2.90755	3.4422	8.91714	2.61336	3.00272	4.35752
ENSGALT00000051697	1	111296081	111332024	6.82676	14.83	9.87766	16.1447	17.9062	16.945	5.81064	7.79932	26.2939	41.6041	41.9699	28.2428
ENSGALT00000027789	1	183242907	183281319	0.079357	0.27558	0.14911	0.252315	0.571503	0.329439	0.051682	0.049699	0.112173	0.371592	0.243073	0.837362
ENSGALT00000027797	1	183532190	183952095	0.197922	0.124911	0.938017	0.072085	0.172075	0.521217	0.023386	0.043717	0.052105	0.115631	0.350707	0.818502
ENSGALT00000027794	1	183296518	183451526	13.7439	13.6155	12.4918	11.6376	11.7746	18.5686	12.0136	11.2046	12.8334	10.7188	7.98067	9.86821
ENSGALT00000027799	1	184996598	185204663	0.690302	1.04597	1.29603	1.10763	1.58471	2.13275	0.519306	0.838742	1.1632	1.54148	1.17179	1.46025
ENSGALT00000026699	1	121415179	121422972	3.45728	6.1112	4.76	6.56031	8.10615	7.65391	3.4389	3.68978	5.47241	6.04473	6.03514	6.19603
ENSGALT00000063186	1	137459520	137486233	6.24672	3.44463	4.2083	6.98076	3.74314	3.94988	6.50344	5.84941	4.35848	5.01997	6.87893	4.7577
ENSGALT00000027159	1	137293763	137299482	0	0.093434	0	0.049998	0.037677	0.03757	0.027622	0.054756	0.050873	0.164167	0.098301	0.099328
ENSGALT00000027160	1	137305540	137345808	8.66133	10.3503	10.6486	6.81245	7.01617	6.75847	7.52717	8.35724	10.8602	6.42323	4.56429	7.23481
ENSGALT00000027154	1	137167644	137204808	3.45637	4.27666	3.989	3.18135	4.06135	3.31023	1.23484	1.25868	1.27134	2.92342	4.35994	4.18269
ENSGALT00000027166	1	137411096	137430688	0.096243	0.080766	0.357963	0.337631	0.09869	0.225106	0.16882	0.319184	0.132768	0.127977	0.02925	0.1531
ENSGALT00000043071	1	137351599	137382930	3.41145	3.93349	3.84005	4.70105	4.06301	3.51455	2.3036	2.05827	2.87324	2.75889	2.90124	4.25336
ENSGALT00000026167	1	111894570	111895715	30.4538	31.5771	28.0805	31.8352	32.6872	32.4838	17.3116	16.0991	33.5078	12.873	27.9893	18.238
ENSGALT00000063020	1	104652931	104660240	30.4165	28.509	41.9675	262.228	245.685	328.05	60.4919	107.852	122.119	330.998	221.63	380.719
ENSGALT00000025542	1	104463378	104548580	2.52898	3.03601	1.65331	4.19022	3.73065	3.43033	1.25614	1.99098	3.04367	2.50796	2.21934	2.3811
ENSGALT00000047798	1	104998580	105005906	10.9118	7.52327	8.63183	8.95961	9.44543	9.2087	5.13375	4.95137	5.6669	5.28177	8.31854	9.62211
ENSGALT00000083371	1	153734226	153741331	0.199524	0.42291	0.066422	0.860413	0.876067	0.408363	0.064471	0.046644	0.259121	0.212664	0.111949	0.235925
ENSGALT00000068191	1	79378276	79392110	2.16009	2.18098	1.77459	3.46157	2.87627	2.95501	1.13571	1.58486	2.24536	2.05774	1.68346	2.10325
ENSGALT00000084251	1	50966184	50982191	3.12237	3.79961	2.45267	4.15853	6.04328	5.57434	6.96017	8.56822	9.77116	3.61402	4.31224	5.6148
ENSGALT00000068892	1	46016848	46028306	0.046436	0.092845	0.049854	0.093235	0.245	0.021148	0	0	0	0.031612	0.034629	0.223549
ENSGALT00000051038	1	22528298	22829235	1.59214	0.799293	1.20602	2.06703	2.38226	1.58324	0.455352	0.990675	0.886943	1.06265	0.619164	1.05385
ENSGALT00000041401	1	128604508	128627813	1.97676	2.56958	2.46033	1.97826	3.1498	1.57471	1.23737	1.10358	5.27536	2.07874	1.29012	6.15022
ENSGALT00000083950	1	92284081	92290383	6.6283	8.49547	8.27246	12.4033	12.8684	16.0446	5.48634	6.36731	7.85967	12.0744	13.5953	15.9181
ENSGALT00000042377	1	33604370	33604501	1.56907	1.38264	3.69208	2.1841	2.59393	2.55394	1.06112	1.40618	2.41249	2.39057	2.54756	1.57576
ENSGALT00000089574	1	49635292	49641564	6.44953	7.1539	5.68759	5.54411	5.21839	5.67959	4.11899	4.84895	4.36795	7.54157	6.0306	6.63489
ENSGALT00000071598	1	78962706	79000084	0.205599	0.082885	0.323654	0.073206	0.11862	0.106118	0.040401	0.048274	0.069915	0.056054	0.035695	0.064564
ENSGALT00000085010	1	49452908	49453931	37.399	29.5378	33.6431	47.7836	51.7479	53.1063	16.7626	14.9529	22.3198	60.8809	47.2102	70.1065
ENSGALT00000057107	1	51039677	51042293	0	0	0	0	0	0.005341	0.126479	0.136924	0	0.020557	0.302301	0.439711
ENSGALT00000053427	1	69360787	69416331	0.091806	0.116423	0.031068	0.105271	0.060218	0.119299	0	0	0.173663	0.030804	0.032499	0
ENSGALT00000030391	1	98038778	98038975	0.758217	2.78626	0.554002	0.112314	1.36182	1.79048	1.98284	1.32341	0.659103	0.950753	0.436118	1.42415
ENSGALT00000025252	1	98081909	98089517	18.1817	19.3214	8.76277	6.11085	7.89802	4.20661	8.85506	14.7926	6.40378	11.1283	3.9864	5.50562
ENSGALT00000044173	1	179596040	179612517	58.2736	63.2051	41.8878	32.3861	41.0403	39.2144	14.409	30.1154	19.1681	38.0224	31.4581	32.1644
ENSGALT00000047675	1	50804456	50812317	0.281217	0.339012	0.219023	0.938556	1.69266	1.63114	1.83516	2.3448	1.3756	1.74356	1.2792	1.20828
ENSGALT00000043941	1	65543808	65543917	0	0	0	0	0	0	0.085128	0.312743	0.074149	0	0	0
ENSGALT00000019837	1	50648770	50653831	4.31474	4.82861	3.25916	6.57378	6.67023	5.59944	3.26036	4.70008	3.7618	6.47181	5.22164	6.74825
ENSGALT00000073049	1	10860332	10867254	0	0	0	0	0	0	5.82329	0.84621	0	0.209323	0	0
ENSGALT00000067573	1	24294724	24341502	2.29226	2.5005	2.95999	1.59732	2.29034	2.14162	1.28831	2.06784	2.4703	1.99248	1.83353	1.64987
ENSGALT00000090386	1	189307059	189309449	0.52958	0.325435	0.10807	0.447687	0.057069	0.588184	0.170778	0.22998	0.406852	0.075288	0.156321	0.03574
ENSGALT00000023307	1	76879713	76888332	2.48934	4.21976	2.24299	3.95212	3.92672	3.20074	2.39894	2.34563	4.15152	2.23285	2.94022	2.66127
ENSGALT00000035021	1	76808272	76859608	8.02605	8.75685	6.36137	8.16076	9.81219	7.95659	6.33497	7.86928	8.68206	9.98373	6.8467	9.49408
ENSGALT00000021158	1	59990319	59992246	0.220797	0.099646	0.142685	0.10472	0.088146	0.194132	0.109455	0.354556	0.207305	0.119323	0.203626	0.101725
ENSGALT00000027968	1	195919630	195938222	0	0.166052	0.117407	0.033479	0	0.070293	0.144354	0.17884	0.084051	0.173194	0.064036	0.00812
ENSGALT00000027969	1	195882069	195901578	2.41394	3.00816	3.38043	3.82942	3.38575	6.20791	3.97594	4.25584	4.49424	4.63467	3.02858	3.32215
ENSGALT00000027961	1	196123765	196155122	5.00301	7.60898	9.66516	26.1806	30.9799	27.6504	4.04475	7.04683	22.4698	29.8831	33.4597	30.8365
ENSGALT00000067284	1	196033520	196048973	1.63564	2.53666	1.84218	3.31579	3.08756	3.6255	1.82132	1.07195	2.12284	1.79802	2.45898	2.19103
ENSGALT00000087934	1	195972667	195986474	12.4919	15.0375	15.0099	7.38069	9.71432	8.22018	6.7334	6.34106	11.7466	6.62785	6.18843	6.73269
ENSGALT00000020305	1	51220223	51226301	0.157984	0.463541	0.285588	1.47969	1.04024	1.50373	0.546702	0.89736	2.41854	1.06742	1.17384	0.62741
ENSGALT00000020302	1	51200887	51204052	1.47552	2.03423	2.90686	1.5075	2.52283	1.7067	1.06348	3.81501	28.231	1.5304	1.88722	5.5619
ENSGALT00000024895	1	91417916	91498347	26.5936	31.2813	33.7979	25.9307	26.8206	24.6522	16.078	21.0674	24.0475	19.893	21.1332	25.9316
ENSGALT00000024900	1	91498485	91505336	184.701	193.934	175.244	196.53	218.887	246.689	115.903	151.204	112.746	197.696	174.374	239.93
ENSGALT00000024901	1	91524199	91528288	13.5784	13.1878	13.9954	15.8321	17.7232	16.4566	7.72349	8.19622	12.3154	13.6001	14.7528	15.691
ENSGALT00000058753	1	33440542	33547962	2.23902	2.48808	2.55584	2.33865	2.57723	2.32319	1.28451	1.86985	2.40718	2.44545	2.53366	2.78337
ENSGALT00000023783	1	77978178	78032477	0.39327	0.465449	0.312248	0.352951	0.548181	0.328972	0.161102	0.150008	0.433423	0.240335	0.247031	0.616821
ENSGALT00000087006	1	35294096	35298219	0	0.035574	0.046604	0.081562	0.207517	0.048588	0.032254	0.061968	0.118212	0.418293	0.100214	0.211776
ENSGALT00000049974	1	57724423	57794404	0.995104	1.88487	1.07532	2.01401	1.82323	3.29085	0.979764	0.733982	3.12313	0.457008	1.92929	1.66654
ENSGALT00000013087	1	14466581	14547811	0.871887	1.12733	0.96372	1.08708	1.21699	0.870296	0.396043	0.698601	1.24628	0.390853	0.550524	2.34551
ENSGALT00000088312	1	154446885	154449459	4.6859	5.40115	4.65339	8.70375	9.48396	9.77859	2.2534	3.54413	5.19208	7.36563	8.60681	8.16279
ENSGALT00000067128	1	54687131	54693896	23.6363	23.7194	26.0514	13.3605	14.1224	12.4274	17.0286	15.8403	13.6373	19.5864	15.2992	14.885
ENSGALT00000046214	1	54229629	54246246	7.64412	0.705667	2.29752	9.88084	1.70401	6.87846	0.211115	0.181046	1.08752	0.383847	0.942787	0.750138
ENSGALT00000042570	1	165879963	165880066	0	0	0	0.857733	0.298666	0.245	0	0	0.11652	0.358164	0.365914	0.756786
ENSGALT00000042566	1	76921555	76921875	117.939	135.388	79.0629	884.826	921.039	761.351	79.7561	72.7742	71.351	755.99	939.454	1074.84
ENSGALT00000021514	1	65351681	65366792	2.69739	3.6803	3.59973	2.44425	2.85723	2.92268	2.49928	2.10567	2.44782	3.06031	2.48491	2.24796
ENSGALT00000021521	1	65432216	65472333	14.1369	14.6462	13.3674	16.3698	13.3292	10.9835	5.96048	7.59878	14.3146	4.65316	10.4153	8.12078
ENSGALT00000080561	1	189346831	189397305	0.474116	0	0.433639	0.1843	0	0.334987	0.064594	0.387039	0.658317	0.083214	0.082051	0.174599
ENSGALT00000060046	1	65381528	65390497	2.89186	4.29744	3.72998	2.52812	2.51519	2.74559	2.00884	2.03443	2.5797	2.43189	2.52224	2.66193
ENSGALT00000055324	1	128155790	128206843	2.43436	2.88075	2.14164	2.06198	1.7591	1.58749	0.321018	1.74588	2.26269	1.07977	0.962552	1.34358
ENSGALT00000079058	1	83393089	83397209	4.02546	4.99823	2.855	8.21038	7.25267	7.57873	2.70553	2.57637	3.96886	6.85259	5.4758	6.58243
ENSGALT00000084922	1	83398093	83400284	13.3742	13.7521	15.9529	11.777	12.8856	11.3193	8.25608	7.59837	9.08622	16.844	16.6107	12.2301
ENSGALT00000083410	1	74531769	74536229	0.077672	0.027166	0	0	0.101851	0.026438	0	0	0	0.09903	0	0.018936
ENSGALT00000076009	1	71468325	71492188	32.4378	33.2349	30.2824	32.1775	33.4404	33.8012	21.0529	17.712	21.1352	46.2436	30.5889	26.9773
ENSGALT00000058434	1	177516177	177560920	0.828614	0.627435	0.75672	0.66275	0.59676	1.02396	0.501785	0.457432	0.967952	0.967703	0.707246	0.705365
ENSGALT00000054820	1	177461163	177493253	16.9655	20.3089	17.3339	12.3107	12.1232	11.6729	7.85597	7.67948	10.9478	10.0858	10.3624	10.1936
ENSGALT00000067696	1	177069219	177101084	4.20354	5.85504	5.01516	5.35738	5.86235	5.11733	3.59458	3.45218	5.3474	5.76523	5.41957	6.38391
ENSGALT00000088779	1	177110848	177128040	9.93431	13.5652	10.0221	10.344	11.0955	10.699	4.47642	5.69665	9.30203	10.7146	8.73159	10.1723
ENSGALT00000027653	1	177419088	177424346	0.066241	0.014235	0	0.120136	0.166448	0.106544	0.107338	0.159442	0	0.168994	0.175786	0.058463
ENSGALT00000045041	1	154063928	154106534	0.117403	0.39724	0.100271	0.105508	0.36357	0.03133	0.112603	0.043773	0.301708	0.160602	0.30686	1.11537
ENSGALT00000064913	1	133682276	133682358	0.334851	0.38665	0.019098	6.28315	3.92143	14.1406	0.758868	0.678426	0.612081	7.70885	2.11417	4.09016
ENSGALT00000071577	1	35313784	35314607	4.9108	7.26026	4.86671	10.8691	13.3066	10.7173	7.75865	4.60355	6.50129	9.36803	10.4971	11.8951
ENSGALT00000051262	1	83005135	83022125	5.85614	5.86007	6.23498	4.9206	5.72053	5.51412	2.30769	3.32866	5.15413	4.31275	4.76429	5.33596
ENSGALT00000028962	1	169399193	169399275	0	0	0	0	0.120861	0.008855	0	0	0	0.339428	0.134851	0.115235
ENSGALT00000028961	1	169399051	169399134	0	0	0.079257	0	0	0	0	0	0	0.253996	0	0
ENSGALT00000028960	1	148023974	148024058	0	0	0	0.024763	0.130814	0	0	0.171153	0.34956	0.162254	0	0.004205
ENSGALT00000028959	1	148023819	148023911	0	0	0.158515	0.713608	0	0.245	0.09857	0	0	0.645153	0	0.230471
ENSGALT00000028958	1	148023685	148023765	0	0	0.158515	0.326214	0	0.047769	0.09857	0	0	0.276501	0	0.058556
ENSGALT00000028957	1	148023499	148023596	0	0	0	0.047982	0	0.16125	0	0	0	0.138325	0	0.363344
ENSGALT00000080322	1	76283034	76285106	92.8967	80.8449	92.6933	176.852	165.286	183.318	90.2077	78.1434	164.19	162.462	159.272	149.89
ENSGALT00000075097	1	98751	102696	0.682134	0.564257	1.12634	1.37484	0.389223	1.06211	0.460325	0.401513	0.752174	0.865952	0.872774	0.806013
ENSGALT00000053995	1	76230134	76257737	937.077	816.57	957.002	894.891	826.105	928.62	544.941	458.719	1072.6	832.402	773.078	784.944
ENSGALT00000010889	1	4257754	4370309	5.72687	6.37372	6.08425	10.1888	12.0962	12.2568	7.25733	9.30891	12.8234	9.48989	7.15469	11.1526
ENSGALT00000045648	1	88660356	88667176	9.34321	10.9105	9.03765	10.0706	11.6173	8.03339	10.8138	9.40152	16.9397	5.43078	10.4149	9.03873
ENSGALT00000036163	1	194439299	194442894	2116.04	3750.14	1231.02	8614.94	3762.96	8840.05	467.52	829.838	1556.8	3743.01	3973.29	2421.42
ENSGALT00000026717	1	121963490	121989828	0.043303	0	0	0	0	0.16318	0.034731	0.037649	0.042957	0	0	0
ENSGALT00000026713	1	121938421	121960170	4.5761	3.85508	4.09554	1.0231	1.97005	1.75573	2.42556	1.76961	2.65759	3.09002	2.16362	3.35213
ENSGALT00000026711	1	121888751	121904959	11.8201	15.0653	12.1626	10.7461	11.3341	10.5987	8.5142	8.56444	15.1434	9.59434	8.3241	8.64831
ENSGALT00000079999	1	121850294	121879951	15.3844	15.743	16.4732	20.9525	19.7673	23.8344	14.4136	15.8151	17.4289	29.7479	22.1014	20.089
ENSGALT00000089870	1	122062005	122076793	0.722134	0.668428	0.85437	0.860974	2.25338	3.11034	0.104993	0.174625	0.492188	0.478291	0.403641	2.51043
ENSGALT00000076635	1	122088568	122094076	0.995109	0.872476	1.08247	1.18717	1.10175	1.229	0.726414	1.03801	1.21633	0.921263	1.01929	0.957475
ENSGALT00000086505	1	181108575	181131888	3.24568	2.6797	2.00101	2.81703	3.09863	2.46999	1.68998	1.80098	2.27341	2.81999	3.0492	3.51844
ENSGALT00000030419	1	88756399	88767807	0.538513	0.965811	0.969156	1.45678	1.92127	2.23935	0.327119	0.75887	1.80811	1.01955	1.05826	1.06312
ENSGALT00000024836	1	88706665	88713625	3.12135	8.43415	7.52808	0.144107	0.053321	1.32421	0.231291	5.30265	7.4856	3.30126	0.054866	0.157385
ENSGALT00000024837	1	88719957	88732879	3.20181	3.34879	2.52916	8.56783	6.09099	8.84455	2.71339	2.28762	6.01182	3.77436	6.44348	6.62867
ENSGALT00000087665	1	12994459	13001479	39.64	32.3462	34.4726	38.821	46.1597	50.4515	33.2059	41.3723	45.4893	41.1355	44.8443	44.8648
ENSGALT00000022738	1	67665579	67683309	0.558455	0.405045	0.28706	0.472342	0.649265	1.0896	0.152319	0.148921	1.01481	0.968003	0.754137	1.25468
ENSGALT00000022736	1	67608354	67618608	3.65497	4.03819	2.65151	4.31208	4.00333	3.89161	1.7772	3.4909	3.50126	4.56548	2.95126	5.50142
ENSGALT00000015526	1	29508386	29535325	5.18016	6.63413	4.68512	7.20338	9.19094	7.74725	8.39424	6.19394	8.31886	9.45848	10.4973	9.19769
ENSGALT00000071206	1	29565663	29577468	7.52349	7.38226	7.84654	11.7069	13.3457	10.5934	6.72504	7.85807	12.1222	10.3612	9.573	8.90944
ENSGALT00000076750	1	29582487	29714435	4.57742	5.63877	5.04366	5.05669	5.67085	4.96191	3.37625	3.97115	5.48194	4.67548	4.42288	4.83844
ENSGALT00000015788	1	30985306	31000366	58.3289	54.3974	34.2662	95.2482	111.448	44.1474	32.9406	61.0806	89.4306	143.091	132.682	68.549
ENSGALT00000081794	1	176202964	176222534	1.28798	1.06943	0.590483	1.71235	2.05056	1.73793	1.50891	1.68176	2.45067	4.97008	2.54728	3.63397
ENSGALT00000027620	1	176273690	176279456	38.0035	33.4409	46.5247	13.3798	15.0311	12.8927	18.1726	14.9109	19.5295	11.5532	13.4433	14.1831
ENSGALT00000051808	1	175798297	175806050	51.7422	50.147	59.8551	22.1832	26.2245	23.0386	29.0606	30.3275	38.7784	21.5277	23.9969	23.6623
ENSGALT00000027608	1	175837246	175938674	4.55685	3.32486	4.02827	4.63967	5.48367	5.49259	3.25686	3.76135	4.38143	4.11059	5.50664	5.75042
ENSGALT00000064641	1	175945883	176007972	10.754	12.5071	10.3985	19.6188	18.1935	17.0264	8.02444	10.2699	15.1811	12.6454	14.5881	18.092
ENSGALT00000088081	1	176279368	176283611	7.37777	9.36638	9.96016	7.17158	7.90726	6.49146	5.86493	7.60313	9.94087	5.67435	5.57935	7.3431
ENSGALT00000027622	1	176331605	176332798	0.367928	0.786406	0.135088	0.620039	3.32247	0.933409	0.080924	0.034864	0.323003	1.63919	0.470967	2.12348
ENSGALT00000046643	1	165840072	165853350	5.85707	6.23097	6.6514	8.74683	6.13093	6.59291	4.62332	4.67967	6.63279	6.12824	5.50578	9.65012
ENSGALT00000027385	1	165561980	165586181	0	0.118955	0.255184	0.040968	0.120532	1.49596	0.040233	0.086415	0.072028	0	0	0.048958
ENSGALT00000089769	1	165707215	165717440	0.027368	0	0	0.250887	0.273004	0.202172	0.087497	0.128548	0.162747	0.429019	0.154468	0.168721
ENSGALT00000027391	1	165748041	165834895	11.6609	11.2897	11.7458	19.8486	18.2393	18.5888	16.6175	20.4607	20.2261	16.197	16.9717	17.1434
ENSGALT00000086361	1	165723579	165746141	23.0591	24.6396	24.2688	24.3444	27.0532	24.1455	13.8704	15.0522	16.6661	25.2088	23.4141	30.5379
ENSGALT00000055911	1	96340556	96341066	0.513775	2.10101	0.773717	3.50579	9.12318	0.093057	0.403013	0.399676	0.796106	3.15408	3.64432	1.13867
ENSGALT00000058977	1	48110553	48110996	3.86454	8.05852	3.66374	19.4621	10.4806	23.7701	1.58565	4.16119	5.33961	16.5179	13.3393	8.51817
ENSGALT00000051387	1	76983187	76988376	5.80032	5.84839	4.37583	6.55431	7.4194	5.5828	5.01075	6.122	7.0567	7.56374	6.16271	9.14901
ENSGALT00000078384	1	58306801	58323643	0	0	0	0	0	0.172094	0	0	0	0.047188	0	0
ENSGALT00000072681	1	132233125	132276130	10.3513	13.9503	11.2949	12.4387	15.9132	14.796	6.56985	7.49694	15.226	7.49937	12.0363	11.6833
ENSGALT00000063171	1	96262523	96263242	0	0	0.167071	0	0.295354	0.115725	0	0	0	0	0	0.125497
ENSGALT00000020823	1	55547853	55561586	1.07867	1.14055	0.7346	7.8634	7.25725	5.58477	2.26593	1.69251	5.10684	2.89141	5.56607	4.02044
ENSGALT00000080172	1	155624	364584	1.34576	2.4218	0.943576	2.00388	2.38047	3.04386	0.666043	1.24463	1.47521	2.72301	1.08605	1.88618
ENSGALT00000047747	1	20367878	20396556	2.80052	3.07684	1.63129	2.09556	2.45952	2.27323	1.2368	1.38992	1.18465	0.87968	0.453991	2.1173
ENSGALT00000045794	1	175931282	175931391	0.115684	0	0	0.541873	0.021975	0.335205	0.417577	0	0.45125	0.176815	0	0.236756
ENSGALT00000014313	1	22277626	22283778	0	0	0	0	0	0	0.146932	0.190832	0.074956	0.016977	0	0
ENSGALT00000039460	1	14754169	14765791	5.51892	5.35766	6.65425	3.81992	4.09018	4.92927	1.72571	1.52568	2.12808	3.00191	2.98424	4.29396
ENSGALT00000053187	1	70097	82102	1.02286	1.92903	1.61216	6.23502	5.687	6.12184	1.30544	1.88293	3.29306	3.98894	5.114	3.59123
ENSGALT00000064386	1	83174252	83183308	10.7742	11.6146	13.8047	10.8667	19.1896	13.0562	145.649	119.703	31.0993	31.7803	60.3894	40.8973
ENSGALT00000090046	1	130770916	130847582	0.014457	0.11485	0	0	0	0.063385	0	0	0.037032	0	0.021048	0
ENSGALT00000042460	1	156695127	156695229	0.300149	0	0.235464	0.65924	0.573796	0.78852	0	0	0.08032	0.492106	0.144889	0.547089
ENSGALT00000051199	1	194877499	194887589	0.381408	0.484877	0.426582	4.04902	3.78773	3.81366	0.17637	0.547931	1.06343	0.936495	1.48011	0.588552
ENSGALT00000024560	1	83652332	83662208	2.65324	2.64066	3.30331	3.08756	4.06998	5.22283	0.097952	0.367832	0.846991	7.05339	1.62137	3.52209
ENSGALT00000068381	1	36477653	36497412	36.8409	34.2514	43.259	24.9286	27.4031	24.0965	14.592	19.0955	26.8861	21.2738	21.0444	21.5174
ENSGALT00000015849	1	31248896	31258419	0.312246	0.145729	0.118929	0.985751	1.06455	1.23497	0.476526	0.841733	1.70546	0.508196	1.18833	0.659754
ENSGALT00000062914	1	31102734	31119977	544.169	529.587	400.198	670.486	621.599	528.125	163.078	222.712	426.317	559.496	536.718	380.618
ENSGALT00000090117	1	76209460	76214124	58.8231	82.1084	55.3845	98.9313	98.8943	98.3991	41.4234	40.164	63.0568	104.737	90.0996	93.7761
ENSGALT00000089094	1	4251167	4255198	205.61	213.344	224.493	128.949	153.026	131.387	88.6784	96.2084	114.017	162.37	134.658	149.03
ENSGALT00000001911	1	194229699	194241962	1.95652	3.13269	1.67037	4.55372	5.96141	5.91694	5.47865	8.67866	7.98676	6.75941	4.23906	5.59584
ENSGALT00000064228	1	6275964	6288550	57.765	57.9036	48.7104	29.3333	28.6179	30.2355	43.5128	39.1567	51.1323	72.5388	52.9205	55.7371
ENSGALT00000058380	1	67823920	67824831	0.168709	0.330389	0.305124	1.06887	1.51968	1.57146	1.1842	0.642638	1.44843	1.63554	0.601533	1.18233
ENSGALT00000046827	1	48193601	48194213	3.72031	2.08405	3.73324	13.423	8.94943	15.8551	0.754629	2.44414	1.94911	12.7038	8.02734	4.6718
ENSGALT00000036475	1	169272670	169273760	0.011135	0.150293	0.12503	0.256568	0.196376	0.369105	0.064491	0.009287	0.195465	0.805209	0.402144	0.217555
ENSGALT00000050084	1	166395611	166427361	7.4309	10.1853	8.68749	6.71042	8.2293	9.58584	5.88905	5.92082	5.84111	6.61445	6.16535	6.48689
ENSGALT00000024316	1	80622132	80636164	4.25538	6.61839	5.32357	5.70449	6.084	5.88833	5.14955	5.67291	7.7565	4.20364	5.60074	5.72439
ENSGALT00000022680	1	76868927	76870807	0.197878	0.341423	0.131085	0.147009	0.10679	0.378767	0.070744	0.077384	0.104873	0.0376	0.178445	0.132512
ENSGALT00000052535	1	40957939	41086008	4.14364	4.59546	3.93006	3.12931	4.87406	5.13178	1.73282	1.46613	2.44317	3.4014	3.51673	3.29036
ENSGALT00000042841	1	48199091	48199471	46.2119	43.6603	40.5569	45.3617	36.6317	64.3229	34.1165	43.8906	82.8167	51.4791	50.0817	33.433
ENSGALT00000020484	1	52054483	52058197	0.058479	0	0.059369	0	0	0	3.1669	2.87574	3.2886	0.044149	0.046423	0
ENSGALT00000020480	1	51964351	52040063	2.64342	3.44619	3.58088	3.88414	4.32974	5.58301	2.92091	3.14275	3.18075	3.4884	2.94639	4.14325
ENSGALT00000020485	1	52085845	52093273	0.928794	1.08804	1.19624	0.482231	0.648362	0.805804	0.818032	0.553731	0.592316	0.467619	0.602704	0.909405
ENSGALT00000054416	1	52144449	52165309	0.212749	0.462169	0.182376	1.02754	1.39252	1.37588	1.27595	1.13096	1.54715	0.653744	1.06966	1.62654
ENSGALT00000018208	1	42795886	42802612	4.98569	6.8502	6.03877	4.23828	4.86388	5.12364	5.48037	4.86413	4.98933	5.33214	5.39018	6.35962
ENSGALT00000013655	1	11370743	11403455	2.83167	2.5344	2.24455	3.9949	5.68759	4.15727	1.7345	2.10644	4.11448	3.78671	5.20419	5.64002
ENSGALT00000048638	1	3665779	3701334	1.06753	2.489	1.4313	3.83588	3.84385	3.60875	1.14928	1.73316	4.05854	1.80974	2.67368	2.52157
ENSGALT00000019229	1	48200667	48201409	3.60547	4.56757	5.88372	8.6743	6.4715	16.5828	1.63436	4.45585	2.90931	11.4031	16.1844	5.98009
ENSGALT00000019230	1	48216410	48217150	0.201126	0.326499	0.793431	1.76788	0.978468	0.683918	1.61968	1.00036	1.60062	0.597496	0.890177	0.706342
ENSGALT00000028496	1	166149901	166150027	0	0	0	0	0	0.02122	0	0	0	0.117877	0	0
ENSGALT00000027885	1	189208361	189209550	0.030304	0.285633	0.524688	0.038984	0.200796	0.192459	0.067716	0.458204	0.379708	0	0.322358	0.197163
ENSGALT00000070195	1	116733214	116733791	0.019738	0.23349	0.200376	0	0	0.1875	0.03154	0.076007	0.080778	0.112135	0.149068	0.108618
ENSGALT00000046065	1	56374719	56374886	0.029276	0	0	0	0	0.1925	0.181885	0.232279	0	0	0.088831	0.110434
ENSGALT00000065648	1	6714748	6729461	0.261005	0.247689	0.190316	0.397127	0.4921	0.502691	0.394777	0.294356	0.622348	0.379304	0.284448	0.181749
ENSGALT00000035290	1	194478953	194479044	1.07685	0.95373	0.124055	0.972951	0.747499	2.0106	0.436064	0.919948	1.49703	1.16467	1.78704	1.47802
ENSGALT00000087011	1	61861532	61869769	23.1536	22.1006	32.3693	22.3964	26.2576	36.9357	13.7462	15.6515	15.2709	25.8806	29.2931	29.0583
ENSGALT00000021282	1	61870544	61907992	2.64597	2.95233	3.06548	2.98609	4.77208	5.03424	4.54498	4.8994	4.1172	5.11255	3.7005	4.7408
ENSGALT00000070397	1	61754954	61846850	0.158394	0.260028	0.351608	1.08059	1.13366	1.03175	1.01041	1.76679	1.18375	0.874347	0.581818	0.669872
ENSGALT00000030546	1	61727940	61744165	4.1283	2.94955	3.57918	6.10551	5.41306	9.57759	4.67333	3.63342	5.28529	5.53936	4.04418	3.73365
ENSGALT00000058033	1	61914365	61918165	8.25601	10.8134	7.24447	10.8926	12.4255	11.8532	21.0631	21.0523	22.3807	14.2309	18.5285	21.0009
ENSGALT00000061857	1	194375295	194375938	5.61988	6.78734	7.34112	60.7208	53.2506	49.9215	3.41158	10.1739	8.87631	63.3859	42.8602	55.8621
ENSGALT00000073231	1	182348091	182432936	0	0.084647	0	0.191981	0	0.274128	0	0	0	0.151126	0.140779	0.124653
ENSGALT00000086208	1	80610870	80621090	3.80714	5.83223	3.4657	5.60733	5.55123	6.22015	4.59109	4.2046	4.36691	13.4529	6.53861	5.48425
ENSGALT00000023162	1	75703446	75717203	13.6743	14.7057	12.4829	13.0746	14.9276	14.5513	8.7643	9.96208	18.0981	9.72482	10.9021	10.4565
ENSGALT00000023158	1	75721961	75736104	26.6242	24.5375	31.8154	39.6864	40.8998	46.456	23.9749	23.7755	33.9225	38.4901	35.2917	46.5332
ENSGALT00000076558	1	136351455	136365429	5.00335	5.31893	3.77232	7.2204	7.60417	7.33694	2.67186	3.30762	8.26085	5.59553	5.3818	4.2272
ENSGALT00000022417	1	659230	661272	0.242556	0.355959	0.249913	0.85317	0.810398	0.533849	0.36653	0.547014	0.847149	0.368558	0.356654	0.647948
ENSGALT00000072683	1	170120337	170140361	23.5523	22.1171	23.735	34.6706	26.4503	35.8494	12.0325	11.581	17.8605	9.42857	23.0318	33.8347
ENSGALT00000051072	1	170158008	170221272	16.5508	19.5323	18.1976	37.3918	33.9874	34.3629	4.71347	5.70125	10.0286	13.7265	26.258	36.127
ENSGALT00000027483	1	169902432	169946212	3.47185	4.11795	4.47788	4.31542	5.29351	4.66065	2.09734	2.15517	3.35102	3.97816	3.70628	3.92841
ENSGALT00000070399	1	170047103	170056011	0.173766	0.150229	0.066335	0.107989	0.174912	0.241947	0.052685	0.048994	0.142551	0.067523	0.178123	0.156031
ENSGALT00000027487	1	170079454	170098133	0.03429	0.056734	0.012026	0.019754	0.049363	0.214073	0.051416	0.035586	0.046122	0.078184	0.035547	0.080212
ENSGALT00000027476	1	169356153	169365083	23.6662	24.2734	27.4986	17.0922	17.6272	17.8335	25.5593	23.4137	27.7841	22.1299	18.4507	18.9325
ENSGALT00000027478	1	169372228	169377659	3.72517	3.11355	3.68982	5.27963	5.87436	5.99444	2.58787	2.02636	2.35775	4.82398	4.92211	5.59661
ENSGALT00000030136	1	169378600	169381603	0.966399	0.550642	0.503692	1.25904	1.81478	1.76084	0.841947	0.802601	0.807766	1.4859	1.96179	1.93137
ENSGALT00000028607	1	183826383	183826489	0	0.578678	0.922943	0	0	0	0	0	0	0	0	0
ENSGALT00000025868	1	107539724	107541289	1.97981	1.57338	1.98405	0.821355	1.16344	1.84842	0.426647	0.413549	1.13761	4.65156	0.621302	0.710333
ENSGALT00000025866	1	107161475	107182204	6.69761	9.11824	6.63248	7.80333	8.93446	7.1891	8.77771	9.37732	12.985	7.97731	6.52278	6.24867
ENSGALT00000025863	1	107063968	107080263	7.31096	9.72811	9.07514	10.4679	8.05304	9.94931	7.94998	12.6336	11.9484	10.6438	8.19585	9.46359
ENSGALT00000025859	1	107001974	107060482	24.8684	23.8772	30.5045	18.4796	17.6223	26.2851	15.8047	18.4152	21.3092	21.8276	16.7019	14.0817
ENSGALT00000025873	1	107802243	107815381	8.78627	11.12	10.2829	10.4941	12.5138	11.9499	7.04794	7.03398	17.6289	6.14863	9.0106	8.1677
ENSGALT00000053128	1	107579608	107614654	3.89211	3.62338	4.20596	3.74883	3.40823	3.096	2.41506	3.91657	4.36371	2.03354	2.80889	3.38196
ENSGALT00000085567	1	30	2665	0.50087	1.16802	0.106961	0.223352	0.251751	1.49574	0.269485	0	0.584951	1.59074	1.78789	2.84525
ENSGALT00000044982	1	45543828	45543933	0.524389	0.37684	0.599665	2.20677	1.21089	1.28625	0.313377	0.146126	1.09155	1.38561	1.31402	0.831652
ENSGALT00000060912	1	73590510	73823884	0	0	0	0.023598	0.093634	0.056452	0.011356	0.019718	0	0	0	0.106208
ENSGALT00000062893	1	20872801	20886900	2.23046	2.63385	2.01366	2.02761	2.27831	1.99043	2.01574	2.20487	2.58131	1.73958	1.93976	2.75793
ENSGALT00000062691	1	193072454	193085587	3.88228	4.05997	5.69306	9.31402	10.0881	16.4094	2.20783	1.85321	3.85171	8.86746	7.78594	7.93356
ENSGALT00000060796	1	34414498	34415396	0	0.075722	0.118999	0	0	0	0	0	0.067216	0.034523	0.099417	0
ENSGALT00000074438	1	79717852	79762511	4.71594	5.22605	4.73818	4.54677	6.2835	5.72868	5.56584	4.88141	5.10491	4.67035	4.06984	4.82989
ENSGALT00000086437	1	56864359	56880489	2.4824	3.00757	2.39432	5.78691	3.38083	6.25774	3.98434	2.52755	6.03273	9.09068	6.86289	6.60488
ENSGALT00000042994	1	25768091	25813067	4.36517	3.99538	2.7315	5.06889	5.79192	3.95378	1.95662	3.62155	4.63743	3.83062	5.36975	7.87519
ENSGALT00000030112	1	172406886	172413359	6.33734	7.86619	6.69154	10.3117	9.43056	10.6312	3.76776	3.64762	5.80018	7.37113	8.13923	9.78888
ENSGALT00000050083	1	759128	772309	0.067276	0.147085	0.020108	0.308379	0.186089	0.175709	0.446306	0.283105	1.65978	2.55576	2.48329	0.982727
ENSGALT00000051148	1	175088699	175096275	1.53052	2.59183	0.975737	4.17795	3.17547	3.1155	1.17096	1.47989	3.71737	2.99904	3.94923	3.71821
ENSGALT00000075011	1	190323786	190324640	0.239777	0.026495	0	2.24309	2.98746	3.85109	0.007724	0.049845	0.138325	2.11199	2.7914	3.52203
ENSGALT00000089860	1	110815046	110817459	1.32675	1.71393	2.69673	0.916343	0.813331	1.10527	0.683296	0.914343	1.71406	0.67189	0.76867	0.633724
ENSGALT00000026143	1	110835497	110980821	15.2519	16.575	14.9475	21.4028	22.5327	21.974	14.352	17.3908	29.2082	17.3718	18.1216	21.2705
ENSGALT00000071933	1	194413988	194418083	1.64964	2.99487	1.13552	2.91392	3.33758	2.93633	2.24344	3.23359	2.44617	3.51893	2.80188	3.01866
ENSGALT00000019854	1	50711697	50722039	1.31948	2.39132	2.43779	2.85648	3.61411	3.07584	1.91123	3.01928	2.27531	4.29212	2.57578	3.77464
ENSGALT00000025386	1	102492046	102501217	14.0988	15.4024	15.8959	6.71528	8.37479	7.98957	15.0621	10.2328	9.28743	9.90973	9.32777	8.22513
ENSGALT00000065660	1	102510531	102543340	4.03134	3.99545	4.30259	1.97684	2.31257	3.03093	1.77461	2.33771	4.6709	1.41334	1.38536	2.16557
ENSGALT00000089316	1	84962574	84981080	6.51225	9.21561	10.2717	8.70066	10.6157	13.2913	15.3024	22.5336	14.6113	6.82135	9.24351	14.21
ENSGALT00000057814	1	82481055	82481743	1.47236	1.65387	1.7625	3.70067	3.35267	6.99137	2.50502	3.58909	5.25975	6.01856	3.25599	5.0172
ENSGALT00000022909	1	68563259	68575275	0.324317	0.472691	0.34628	1.81284	1.46006	2.02476	0.815184	0.48142	0.951711	1.14687	0.737372	1.56792
ENSGALT00000087377	1	68594269	68606395	14.251	14.4962	14.9892	13.6912	13.172	15.0662	12.1403	15.0228	17.7354	10.4373	11.6569	13.6951
ENSGALT00000022911	1	68582342	68592207	9.30161	12.3392	14.1562	16.4532	14.1909	18.6382	12.2698	11.9632	12.7538	18.0736	12.132	16.9247
ENSGALT00000022906	1	68539740	68556230	0.540144	0.487157	0.394263	0.360458	0.394066	0.258972	0.406712	0.355562	0.519952	0.068193	0.174698	0.202006
ENSGALT00000038231	1	46718811	46744193	6.1109	10.325	6.87618	8.44112	8.6105	6.07744	4.4638	4.78273	5.45758	7.54139	7.76476	7.11635
ENSGALT00000080989	1	176034740	176060887	2.72811	2.21115	2.43702	1.51879	2.496	2.10122	0.558296	0.476647	1.55537	1.24357	1.89214	1.30151
ENSGALT00000069529	1	194248183	194249342	2.21089	1.82449	3.12732	1.71552	3.40867	2.46427	3.81643	8.43935	8.07739	3.78659	1.91457	3.08478
ENSGALT00000044894	1	170470417	170471628	0.116856	0.173138	0.531277	0.51419	0.350517	0.738372	0.104242	0.117696	0.297713	1.00485	0.534259	0.406162
ENSGALT00000087105	1	194848540	194850024	0	0.114187	0.162655	1.03528	0.497603	0.048039	0	0.00447	0.595403	0.631594	0.549421	0.456346
ENSGALT00000086829	1	43987544	43995673	12.3553	16.814	16.8896	14.2265	14.6909	17.468	5.27284	5.74606	39.2258	1.61717	9.20704	23.3513
ENSGALT00000088736	1	44398383	44400686	9.38963	8.38635	8.07165	83.4831	71.1875	72.2818	5.22301	7.44136	8.84974	64.238	91.5448	59.7193
ENSGALT00000018401	1	44602930	44615820	0.0495	0.032556	0.009575	0.050327	0.063506	0.138711	0	0.01431	0.02196	0.03593	0	0.02374
ENSGALT00000089781	1	44020026	44058877	169.582	147.46	174.335	131.898	132.981	135.261	122.991	123.307	327.743	64.9616	117.792	141.137
ENSGALT00000074956	1	118349774	118352491	1.96675	2.47043	1.1459	4.41819	3.95053	3.59826	3.56594	3.05805	4.96222	6.43611	2.09847	2.41544
ENSGALT00000070720	1	154526417	154527393	0	0.430963	0.027425	1.267	0.980967	1.17346	0.056976	0.154708	0.363555	0.548429	0.537437	0.858257
ENSGALT00000080231	1	12340747	12353755	0.03213	0.033397	0.158967	0.076246	0.208161	0	0	0	0.094958	0	0.03284	0.123846
ENSGALT00000036726	1	108164030	108196164	19.5664	18.3891	13.4542	24.8877	26.6317	8.0299	2.2618	0.825427	0.974608	11.1331	3.78167	21.442
ENSGALT00000036704	1	109599316	109606399	27.2005	33.9121	27.5354	27.8085	29.3901	26.9373	19.6326	21.6106	28.735	27.3702	27.0951	30.8633
ENSGALT00000050431	1	471180	485317	1.14488	1.35447	0.571684	1.63563	1.41471	1.2411	1.40888	1.16114	2.14553	1.20818	1.12025	1.83549
ENSGALT00000078066	1	148027226	148029069	0.03148	0	0.088064	0.037805	0.086089	0.148182	0	0	0.041717	0	0.089402	0.025076
ENSGALT00000073766	1	48111297	48111790	13.3945	10.779	9.28339	16.3061	14.7443	29.1137	5.61271	10.1804	10.6174	23.5866	23.001	17.3212
ENSGALT00000046186	1	33990504	34070695	1.55377	4.60208	6.83441	18.4862	7.64085	17.903	4.01441	6.15686	11.7855	11.1248	7.66859	16.5368
ENSGALT00000064393	1	177157394	177159079	0.067012	0	0.031981	0.14682	0.057723	0	0	0.028653	0.192839	0.079312	0.018639	0.038859
ENSGALT00000076211	1	75771764	75777768	37.177	33.5049	28.6771	27.5885	30.3723	30.7941	30.3372	32.009	36.2881	26.7273	23.2458	28.8442
ENSGALT00000021029	1	57864325	57865725	64.4625	113.067	66.2414	15.856	28.5718	49.164	18.6632	28.1965	47.698	49.0677	17.7342	26.0045
ENSGALT00000084246	1	35316091	35347355	1.29454	1.08841	0.760633	0.920026	0.889157	0.859768	0.22639	0.662356	1.08015	0.927074	0.440385	1.48364
ENSGALT00000016160	1	35276896	35282437	7.72584	7.79878	5.40053	13.3389	13.5021	10.0242	5.02875	6.41383	5.86873	10.4229	7.89657	11.4068
ENSGALT00000016163	1	35298405	35309601	19.2123	22.099	17.9483	18.2722	19.6994	16.4104	14.0581	15.5321	19.3799	16.3925	14.934	16.7314
ENSGALT00000024449	1	83273631	83292347	0.542825	0.453053	0.38436	1.48981	1.94383	2.8623	0.749248	0.474861	1.06248	0.802265	0.622057	0.534423
ENSGALT00000023927	1	79368582	79376086	0.031473	0.110727	0.11953	0.649252	0.577541	1.05226	0.081622	0.041061	0.091715	0.257817	0.09297	0.106166
ENSGALT00000013522	1	12776938	12782933	28.0815	51.5683	27.0279	14.6768	10.8999	11.5473	8.6951	11.8359	19.493	7.75108	14.3394	15.2854
ENSGALT00000013515	1	12797231	12835386	7.43554	7.66109	7.96399	3.91253	3.7764	2.3055	1.73528	2.45433	2.81871	2.86605	4.40001	3.62836
ENSGALT00000070651	1	38194517	38231135	2.82153	3.31201	2.8507	4.16233	5.62704	4.90888	2.48539	2.73805	4.38338	4.35403	5.10779	4.79334
ENSGALT00000027718	1	180368164	180380540	279.059	207.728	404.08	550.21	577.589	561.873	84.2081	147.548	170.759	376.644	407.416	651.211
ENSGALT00000076510	1	779412	782468	0.111148	0.238139	0.260253	0.31048	0.366633	0.498878	0.065349	0	0.28449	0.235582	0.231879	0.155185
ENSGALT00000076498	1	292474	292583	0	0	0	0.147107	0	0	0.13979	0	0	0.324697	0.124363	0.07857
ENSGALT00000058129	1	48145393	48145803	3.58248	6.36552	5.57112	6.08125	5.74553	9.94539	0.578347	1.08374	3.1983	4.95746	6.31519	4.0073
ENSGALT00000054609	1	48126213	48126593	58.5617	55.5572	48.4103	43.2096	34.0406	66.0635	36.2068	55.0706	70.821	56.5756	49.7103	34.8179
ENSGALT00000068529	1	104170617	104236133	0	0	0	0.030127	0.124805	0.065804	0	0	0.033283	0	0	0.012806
ENSGALT00000036373	1	194570585	194572116	33.7956	40.7518	17.3777	62.1101	8.08094	9.02757	7.72795	17.1128	51.9689	28.1304	12.7071	149.259
ENSGALT00000072130	1	110113764	110116733	7.41505	4.22323	4.20071	4.29852	6.98747	6.37109	1.51243	2.28606	2.12709	4.84808	4.24974	5.10467
ENSGALT00000074254	1	23274409	23341146	9.80764	12.1051	11.0894	6.89166	10.3471	13.2625	1.67479	1.97334	3.5809	3.44753	3.77574	3.88811
ENSGALT00000020342	1	51290595	51300967	0.929871	1.57987	0.756374	1.87073	1.0182	1.75031	0.343037	0.527009	2.08465	1.31601	0.739325	1.39389
ENSGALT00000057149	1	48120731	48121126	0.34198	0.022815	0.862124	1.24272	0.095727	0.486086	0	0.005687	0.022037	2.8135	0.618463	0.379594
ENSGALT00000014601	1	23210197	23238757	13.5267	13.1592	13.7691	11.2551	14.1985	9.50682	8.09808	9.47203	9.67816	13.3602	12.6452	11.1085
ENSGALT00000026765	1	122983591	122993262	4.44855	6.10023	7.02763	3.81709	3.8618	3.4638	3.14316	2.75296	3.94224	3.63657	3.3797	4.45812
ENSGALT00000075997	1	123019273	123051312	0	0	0.030352	0	0	0.015849	0	0	0.014177	0.030604	0.016032	0.133736
ENSGALT00000068535	1	127059257	127060355	0.018573	0	0.063173	0	0.102232	0	0	0.070199	0	0	0.035065	0
ENSGALT00000026856	1	128366355	128384828	0.022788	0.121797	0.075769	0.175869	0.409101	0.339275	0.077912	0.102712	0.129724	0.024247	0.046935	1.10115
ENSGALT00000036962	1	80158088	80164484	0.604994	0.569513	0.465215	1.80235	1.36208	1.94945	1.24774	1.13405	1.25426	1.64038	0.903507	0.977491
ENSGALT00000030474	1	80152053	80153980	46.4516	40.0357	45.0286	43.4365	50.1698	41.5487	18.8705	16.2037	22.8183	61.6541	60.5391	69.3796
ENSGALT00000024167	1	80119877	80140301	0.264904	0.192063	0.215356	0.273038	0.194974	0.351969	0.056006	0.053431	0.300874	0.392983	0.149497	0.157902
ENSGALT00000059699	1	77408145	77420676	8.23243	9.22251	5.4602	10.0535	8.76294	8.40399	5.36622	5.29072	7.40839	4.44277	4.55967	5.27803
ENSGALT00000073363	1	33298676	33301273	0.018603	0	0	0.097616	0.056639	0.114716	0	0	0	0	0	0
ENSGALT00000036910	1	84937803	84959755	0.009285	0.06865	0.098572	0.049191	0.007409	0.089579	0.060738	0	0	0	0.028746	0.171691
ENSGALT00000085290	1	980062	984212	3.41266	3.36592	4.91769	5.13732	4.13828	4.58401	3.00539	4.68008	4.89176	3.36505	2.77765	4.57662
ENSGALT00000019444	1	49545405	49549775	4.13561	7.41563	6.02225	5.04399	4.17973	5.16037	5.50299	9.12504	6.51376	5.72628	4.96738	5.00024
ENSGALT00000019440	1	49496089	49502094	0.560675	1.4738	0.477595	0.130533	0.255216	0.352118	0.190759	0.220403	0.241665	0.043008	0.237005	0.134255
ENSGALT00000082280	1	6035469	6141783	4.14655	4.50908	4.55796	4.50175	5.75204	5.92903	5.65711	5.13194	7.17985	3.64531	4.27533	4.07541
ENSGALT00000078721	1	50911996	50928816	36.7442	47.7011	30.7787	47.2417	59.2714	61.9244	40.068	50.6468	59.8235	60.153	41.3885	51.3442
ENSGALT00000011366	1	15507104	15601794	13.484	11.361	14.421	12.8931	16.5863	12.245	11.2572	14.107	27.9465	13.8879	12.2821	13.9342
ENSGALT00000073403	1	16200283	16355412	9.79679	10.6688	10.5571	8.15505	9.08943	9.67035	5.88355	6.19628	7.56721	8.13062	8.49196	9.04453
ENSGALT00000073550	1	48110522	48111180	3.92896	5.43875	7.54012	16.6608	17.7958	21.8985	1.26059	1.25782	4.66138	11.5871	24.359	13.603
ENSGALT00000084261	1	50633593	50635156	82.0946	74.0929	143.447	125.22	160.872	126.083	71.8973	116.808	130.593	114.643	86.1758	104.148
ENSGALT00000054274	1	95374	98698	1.58009	1.56937	1.83087	3.40554	3.81765	3.35869	0.942349	1.30426	2.05727	2.88403	5.33264	4.67733
ENSGALT00000083444	1	112068600	112069040	310.956	261.6	327.151	173.613	194.176	191.64	195.775	184.524	257.959	169.049	168.899	195.498
ENSGALT00000026171	1	112021560	112038987	89.7502	115.636	83.3143	114.525	135.812	121.018	64.5316	69.4339	84.2967	94.2256	86.7358	105.576
ENSGALT00000087399	1	194676698	194681741	5.4256	4.99528	4.26994	4.61571	3.78013	3.80195	2.98125	2.57342	3.21255	2.47596	3.37652	4.14647
ENSGALT00000021134	1	59777130	59917023	1.37672	1.77789	1.40342	3.36651	4.36684	4.83111	10.7149	9.69974	3.53321	1.97889	2.78666	2.70575
ENSGALT00000073074	1	59686745	59727927	14.1205	15.8443	14.4574	13.0745	15.2128	14.5772	11.6672	14.626	12.4729	12.8894	11.0593	13.9484
ENSGALT00000083032	1	11695658	11696044	1.28797	2.93365	1.19783	3.53412	2.49124	1.92166	1.36019	1.95605	2.96685	2.39561	3.5821	3.68435
ENSGALT00000036845	1	91922427	91932287	0.935558	1.73341	2.46072	0.541337	1.73517	1.07813	0.748572	0.88637	1.52285	0.60922	1.32117	1.25126
ENSGALT00000024931	1	91994160	92037790	1.87497	1.86064	2.31551	4.37661	5.16852	5.43855	1.70231	2.7089	5.81308	4.60766	3.84998	4.3936
ENSGALT00000016052	1	33937632	33977276	3.93122	4.22651	4.1236	4.95368	5.10848	4.46602	1.98101	2.59673	3.92887	3.53765	4.22432	4.87793
ENSGALT00000016055	1	34203987	34308540	0	0.216285	0.470995	0.655334	0.520535	0.475167	0	0.071606	0.092546	0.994446	0.301171	0.774059
ENSGALT00000063287	1	34369405	34377328	3.87073	4.93821	3.69936	15.783	8.00964	9.43692	4.23285	4.52066	5.62369	5.93323	7.43327	8.64902
ENSGALT00000048685	1	115399	121695	1.87886	0.857587	1.9884	2.02116	2.03259	2.69758	0.749862	2.06925	1.44253	1.52076	2.12829	2.23202
ENSGALT00000055931	1	75333290	75335460	2.60164	5.10922	6.07792	5.48762	3.46147	4.58023	5.01795	4.66029	4.9824	3.64579	4.50281	0
ENSGALT00000031372	1	193390265	193443628	10.9062	12.8104	13.1819	11.1636	14.6236	13.2348	4.28148	3.54692	6.99031	5.94595	8.42406	8.1548
ENSGALT00000007817	1	15710309	15721324	0.517254	2.10574	0.92168	0.359243	0.219046	0.875825	0.568364	0.268944	0.94107	0.104542	0.366569	0.183459
ENSGALT00000016498	1	35942364	36065234	0.29995	0.019163	0.165856	0.095515	0.021604	0.104401	0	0	0	0	0.069583	0.013687
ENSGALT00000084484	1	59241726	59242732	0.012645	0.009943	0	0.221491	0.437626	0.149603	0.02036	0	0.020828	0.129026	0	0.04289
ENSGALT00000071335	1	56415261	56430180	0.008672	0.003615	0.011448	0.034362	0.049452	0.012575	5.01722	4.56774	1.25358	0.081301	0.747309	0.294545
ENSGALT00000045533	1	65898377	65898486	0	0	0	0.114892	0.205097	0.25725	0.128738	0.101136	0	0	0	0.06537
ENSGALT00000042575	1	185876511	185876637	8.74067	7.91849	7.36221	7.08444	9.50424	8.38113	4.4077	3.0976	4.01489	4.66031	4.39285	7.12917
ENSGALT00000026327	1	118051229	118071937	0	0	0.036172	0.085101	0.106125	0	0	0.056499	0	0.100936	0	0.099488
ENSGALT00000026316	1	117847142	118037119	3.75008	3.77797	4.34408	3.66514	3.28966	4.28164	3.0187	2.01939	4.37386	3.18272	3.04338	2.90542
ENSGALT00000025250	1	98014809	98030786	18.8724	13.454	23.7561	12.3403	9.86693	8.07475	25.4953	11.9912	13.1932	15.6534	16.9172	13.5193
ENSGALT00000057912	1	69191683	69233972	9.14232	10.2896	12.2149	12.8239	8.45553	11.0745	7.10017	6.31069	11.7289	4.91321	9.58625	6.73704
ENSGALT00000022970	1	69243499	69258876	2.16769	2.55547	2.69893	3.47567	3.60936	2.97747	1.03723	0.878326	1.84203	2.77973	3.03096	2.81829
ENSGALT00000027264	1	144317634	144391504	3.64127	3.92378	5.24575	2.39463	2.2813	7.81364	1.80962	3.08663	5.00361	4.01674	4.96598	5.79296
ENSGALT00000027257	1	143892182	143945330	14.7781	18.4198	16.3633	7.4683	11.5905	8.12428	15.9248	13.0423	17.8477	7.23561	8.94291	9.51275
ENSGALT00000054530	1	143981590	143992646	14.9662	21.9009	19.2726	19.9197	22.6802	22.8075	11.6424	16.1349	17.7798	22.8791	21.8323	24.3594
ENSGALT00000059387	1	144485158	144511518	81.1748	66.8353	78.3883	89.4317	86.098	91.7129	44.6521	46.464	43.6836	92.2507	76.4885	93.1491
ENSGALT00000088970	1	14012404	14013602	0.129789	0.180851	0.374822	1.23833	0.736811	1.39918	0.017076	0.06351	0.130976	0.299296	0.462151	0.48855
ENSGALT00000056220	1	33006140	33058180	23.6964	24.2227	21.8188	22.8331	34.8583	28.2103	12.1153	22.6157	20.2907	31.5677	27.4742	33.6954
ENSGALT00000043785	1	137385524	137404222	6.61945	7.98655	6.03877	9.38554	6.72979	4.55734	3.79338	3.91182	5.66358	5.38774	6.23521	10.8927
ENSGALT00000085734	1	59380189	59387463	14.002	20.7122	19.1095	12.8829	12.3383	13.8139	9.66485	7.97709	15.6447	9.31712	10.1876	11.8059
ENSGALT00000038284	1	45679241	45691863	133.717	80.0938	56.3823	72.2163	41.0656	32.3814	73.1135	66.0759	79.5811	105.825	114.106	77.2762
ENSGALT00000085647	1	6734021	6745736	94.4096	92.9771	93.0372	128.308	123.636	116.708	26.1159	38.7066	101.575	192.079	159.568	178.859
ENSGALT00000070595	1	6218145	6266504	15.1715	17.3204	16.6453	12.4573	14.2863	13.3932	7.1716	6.85083	9.59082	12.2373	9.57409	11.9675
ENSGALT00000043610	1	185065707	185065806	0.178778	0.265042	0.673689	1.24435	1.93861	0.809726	0.514534	0.102692	0.572113	1.4546	0.339511	1.42431
ENSGALT00000044719	1	54262171	54293903	22.9449	18.3972	18.9104	18.5849	19.1558	23.1928	7.43446	6.75449	13.3969	9.39439	12.3472	12.7487
ENSGALT00000063877	1	67247459	67262458	14.1495	15.5403	18.8149	17.3786	22.1254	17.5098	10.104	14.495	16.4713	19.2603	15.026	18.7315
ENSGALT00000046233	1	48165722	48166033	85.8397	23.833	59.0857	29.0298	22.3853	29.3329	14.0795	28.4058	258.343	58.5352	41.2835	36.2516
ENSGALT00000042751	1	92351545	92351654	0	0.0659	0.06917	0.210418	0.371373	0.505591	0.179218	0.048234	0.227743	0.550805	0.932722	0.200091
ENSGALT00000042351	1	194366430	194366509	0.032204	0.423802	0	0.38918	0.25683	0.442532	0.156479	0.171153	0.307321	0.484768	0.446152	0.790803
ENSGALT00000044352	1	2713344	2713453	0.122154	0.395489	0.063616	0.065904	0.416273	1.3974	0.091993	0.012849	0.180944	1.5331	0.74891	1.16431
ENSGALT00000024035	1	79411367	79422324	4.86079	7.8315	4.86028	5.67989	6.65688	6.91765	2.76119	2.62905	4.67514	6.33096	5.77401	6.44007
ENSGALT00000024790	1	87568051	87602011	1.36686	3.24388	1.94203	2.57472	4.04114	0.739005	0.316056	0.685344	1.44419	0.199326	0.731796	0.832114
ENSGALT00000036882	1	87665838	87671223	1.1328	4.13048	2.43474	2.06149	2.00049	1.59024	0.921542	1.57327	4.70595	1.39918	1.91443	1.85759
ENSGALT00000024793	1	87675060	87689414	1.14703	2.55177	1.38449	0.713562	0.461294	0.660336	0.244184	0.376937	0.862813	0.209096	0.3862	0.248214
ENSGALT00000024797	1	88234002	88277290	3.03615	4.00139	4.84393	7.32403	11.5463	8.52053	3.49127	3.11767	6.76036	5.21709	5.7983	7.36195
ENSGALT00000022697	1	67203135	67215800	1.57549	1.8057	2.58428	2.90895	2.69589	2.77698	0.590037	0.642218	1.65264	1.6976	1.59665	1.76548
ENSGALT00000013344	1	13046276	13318877	9.59644	9.66691	11.9751	12.8991	11.1811	12.3327	6.44904	8.52902	10.8166	11.1009	10.8545	16.4028
ENSGALT00000064267	1	49895090	49906078	52.7318	44.6851	54.55	21.626	18.8302	21.0786	27.0064	32.9735	23.9174	23.8777	17.5092	22.4479
ENSGALT00000076669	1	49814540	49870572	6.89474	9.38142	7.65574	8.43765	8.80585	10.066	4.446	6.40508	6.52918	8.04094	6.6567	8.83863
ENSGALT00000085719	1	15262989	15270491	0.402134	0.675776	0.495544	0.158063	0.432893	0.79237	0.371933	0.603937	0.45214	0.307756	0.358809	0.413319
ENSGALT00000001229	1	193796220	193809102	4.58617	6.26624	4.81511	2.7428	3.32885	3.13907	2.45004	2.80938	2.97252	3.50088	2.58639	3.33752
ENSGALT00000001231	1	193938735	193964975	0.294819	0.295375	0.818501	0.910992	4.18903	0.436647	2.04329	1.62633	0.843113	3.18364	0.761137	0.705191
ENSGALT00000068177	1	193768685	193786714	2.50652	2.67382	2.45615	4.30888	5.08367	5.17332	3.84486	4.24451	5.63122	4.23222	3.39408	3.83108
ENSGALT00000088245	1	80711061	80764466	4.24631	3.66848	3.32754	6.30593	3.83654	5.83659	1.87025	3.74273	5.00915	3.74077	4.38047	3.75582
ENSGALT00000087274	1	162557876	162619195	0.43946	0.921761	0.493549	0.074847	0.077286	0.08945	0.179971	0	0.159665	0.09731	0.215185	0.165674
ENSGALT00000057129	1	146477058	146477757	0	0	0.238471	0	0	0.055635	0	0.043317	0.248955	0.057238	0	0
ENSGALT00000055252	1	105074236	105098431	13.6179	15.2962	12.044	12.3276	15.97	12.0542	8.73672	10.0263	16.0523	13.2173	12.3299	15.6544
ENSGALT00000087388	1	62239537	62256001	1.2991	2.5032	1.35087	2.17484	2.63671	2.17567	1.04007	1.16412	0.757643	0.904796	1.07796	3.06016
ENSGALT00000062547	1	194847840	194849977	0	0.787147	0.055341	0.756017	0.395299	0.936183	0	0.356696	0.486271	0.449361	1.14325	0.320868
ENSGALT00000047295	1	49620663	49625819	1.69102	1.8001	1.24143	6.26577	7.24461	7.54938	3.97291	3.96705	4.34014	17.5754	14.1661	9.57493
ENSGALT00000064880	1	105271218	105289300	30.3105	37.0978	32.5259	23.1323	28.7495	20.7098	16.0835	20.0407	40.6529	13.3815	21.3591	16.8807
ENSGALT00000030094	1	177369325	177371367	6.53993	4.96029	5.2952	6.18972	8.69619	8.27706	10.3829	15.4372	10.0344	15.6373	12.273	13.5252
ENSGALT00000014649	1	23342831	23412785	10.7483	14.0788	14.9427	11.3383	15.9777	23.3556	2.9447	4.30124	8.67024	6.49301	4.87359	6.28325
ENSGALT00000087537	1	22350158	22397263	54.9014	74.8031	80.9292	47.6966	42.1534	47.863	24.8038	29.9659	56.683	26.4693	38.8671	33.7235
ENSGALT00000056863	1	133536193	133553586	16.8716	13.3017	13.436	6.2638	8.72248	6.46759	12.9689	11.1873	6.80605	9.86415	7.88745	7.123
ENSGALT00000027083	1	133434844	133489335	3.39299	3.62173	2.60498	4.42747	4.25594	4.30973	1.58609	2.45914	2.14365	2.49476	2.85978	4.12144
ENSGALT00000066852	1	133374651	133429729	3.43741	5.41002	2.71631	0.374396	0.462738	0.205385	2.37518	3.38549	2.06499	0.134365	0.09153	0.229551
ENSGALT00000087703	1	133434612	133438602	183.279	113.469	144.712	120.017	142.744	105.796	113.225	107.665	118.347	103.161	109.938	128.529
ENSGALT00000027078	1	133215687	133221350	12.0018	13.3696	16.9027	9.58921	9.30187	9.56387	10.6336	10.426	11.2653	7.50176	7.86061	8.32724
ENSGALT00000027076	1	133207825	133208238	0.028286	0	0	0.077925	0.262741	0	0.107141	0.05023	0	0	0	0.011134
ENSGALT00000027077	1	133211617	133212401	0	0	0	0.070869	0.179201	0.141449	0.058666	0.092349	0	0	0.064605	0
ENSGALT00000020381	1	51492000	51505358	1.4012	2.4913	1.75573	3.44836	3.77205	4.34887	1.98777	1.66536	6.30605	1.93272	2.03897	1.50169
ENSGALT00000088485	1	72050793	72060661	4.86975	6.26118	7.2367	13.1687	15.3394	18.2406	3.57056	6.529	8.51341	10.0249	14.1444	9.12809
ENSGALT00000079606	1	185798254	185812845	42.6202	107.838	45.753	40.9927	46.1608	47.39	35.9667	36.0763	65.4588	41.1208	54.699	25.2368
ENSGALT00000046125	1	53145365	53177923	50.7824	52.3469	36.1605	21.24	46.4109	35.4385	19.8507	26.2887	52.0158	59.4344	53.3862	63.6066
ENSGALT00000065901	1	112073734	112076347	0.411078	0.642449	0.381532	0.378319	0.702053	0.383124	0.285181	0.550268	0.608771	0.61272	0.351011	0.615128
ENSGALT00000061136	1	11044256	11159489	0.774175	0.954278	0.706617	0.637563	1.40523	1.50594	0.617909	0.752047	1.53128	0.808653	0.975734	1.52935
ENSGALT00000023764	1	77862437	77876315	0.414906	0.269771	0.122096	0.596718	0.113044	0.15235	0.069701	0.130616	0.486302	0.339528	0.109773	1.07383
ENSGALT00000013005	1	916160	921717	4.70178	6.07321	3.86355	5.6639	6.24241	5.87678	3.29982	4.01718	4.45284	5.81064	6.29415	5.92816
ENSGALT00000019288	1	48864006	48924443	5.91026	7.39631	8.32896	9.41316	10.0177	8.46469	8.12638	7.50074	11.3108	9.63237	6.86282	8.40004
ENSGALT00000079828	1	32039726	32041012	0.08086	0.118368	0	0.01568	0.035563	0.018896	0	0	0	0.092184	0.048791	0.014435
ENSGALT00000019589	1	49925280	49940335	6.20788	5.35687	5.62867	7.79189	6.34836	6.53153	5.27063	5.77993	6.70746	8.26911	8.39264	8.16983
ENSGALT00000083884	1	49940682	49958813	47.5721	46.2911	46.6366	68.4157	75.078	75.7433	29.255	33.1872	42.6833	65.5851	58.328	66.2654
ENSGALT00000084468	1	62965717	62988982	1.49218	2.41069	3.11474	1.84807	5.14061	7.20962	2.64099	2.91317	1.59048	4.12512	4.34691	5.18062
ENSGALT00000060014	1	539155	539238	0.312277	0.246308	0.442521	0.821766	0.987031	0.940626	0.285148	0.177266	0.095713	0.856009	1.43461	1.44593
ENSGALT00000081014	1	78268586	78290816	0	0.10155	0.066379	0.055669	0.103646	0.102014	0	0	0.078654	0.022619	0.03959	0.1158
ENSGALT00000082451	1	83570845	83574766	0.463257	0.87071	0.501727	1.22164	1.22073	1.17734	0.666109	1.17853	1.33998	1.07522	0.795984	1.03392
ENSGALT00000043665	1	46331878	46332070	0.196847	0.208493	0.461172	0.217011	0.134012	0.465881	0.181818	0.242984	0	0.048861	0	0
ENSGALT00000050731	1	7293530	7352456	7.38499	8.00942	7.84257	11.9618	9.47278	13.0448	4.70162	4.50796	9.26917	3.55195	6.19046	4.78485
ENSGALT00000080967	1	48160103	48160539	100.305	200.115	220.829	74.9301	69.0381	93.6548	184.459	229.988	189.375	108.253	88.7319	69.9187
ENSGALT00000049178	1	50829383	50833632	2.03914	2.56178	2.26038	3.78813	3.92678	3.93734	4.91083	4.23896	2.90798	3.33954	4.63284	4.96977
ENSGALT00000042074	1	6954124	6954222	0	0	0.130495	0.451044	0.765453	0.269748	0.047791	0.284391	0.347206	0.391731	0.45851	0.020952
ENSGALT00000023094	1	75956434	75960413	0.043159	0	0	0.015951	0	0.044244	0.050064	0	0.274066	0.078819	0	0
ENSGALT00000056819	1	50929424	50931506	10.5559	12.4176	9.87137	28.1385	38.9263	39.191	8.34329	9.33182	9.25898	34.8873	26.7062	39.2813
ENSGALT00000027729	1	180517078	180519001	0.161431	0.063992	0	0	0	0	0	0	0.38264	0	0	0
ENSGALT00000048462	1	180535086	180544030	0.178449	0	0.103072	0.102619	0.078209	0.122694	0.093575	0.116686	0.286521	0.041999	0.107863	0.132153
ENSGALT00000079848	1	180387461	180408038	21.8412	21.3454	31.6488	16.7181	19.672	19.3665	7.08678	8.42355	11.4504	14.9052	12.8218	19.59
ENSGALT00000027726	1	180427571	180437150	0.035977	0	0.027527	0.331703	0.304355	0.141129	0	0	0.080089	0.062166	0.342511	0.089357
ENSGALT00000083967	1	180456045	180473052	0.203297	0.070743	0.562336	0.118397	1.1656	0.717081	0.59916	0.798101	0.424648	0.249436	0.61955	1.70114
ENSGALT00000021664	1	67102124	67141501	85.1765	62.7981	94.7938	96.7449	83.6511	93.8625	36.0249	43.7554	62.886	57.0136	59.2317	75.2186
ENSGALT00000046064	1	179212021	179212124	11.3486	14.4457	11.6547	9.34151	12.6509	9.73287	6.75676	4.99635	10.3692	6.82891	9.65726	10.1008
ENSGALT00000044429	1	917736	917845	0	0.359704	0	1.0493	1.046	1.98116	0.027291	0.154816	0	1.40273	0.304124	1.99462
ENSGALT00000022638	1	6315853	6327391	574.376	625.144	908.067	191.318	173.759	229.941	258.582	290.754	331.333	264.2	221.188	190.536
ENSGALT00000070155	1	109023686	109043492	5.573	5.386	3.60745	9.96897	9.43614	12.3297	5.83055	8.75159	10.0798	4.41395	4.32782	5.9091
ENSGALT00000080489	1	76007742	76041101	0.275278	0.242139	0.323391	0.973087	0.908365	0.692202	0.383049	0.501762	0.843187	0.732371	0.533663	0.862194
ENSGALT00000044112	1	68744646	68744821	0.010646	0	0	0.03666	0.109187	0.007656	0	0	0.05495	0	0	0.020297
ENSGALT00000046706	1	118079947	118080147	0.046997	0	0	0.3261	0.485849	0.409553	0	0.09026	0.05913	0.546572	0.168911	0.159954
ENSGALT00000069998	1	106605861	106605928	0.054934	0.058099	0.058334	0.076502	4.54838	0.095278	0.030731	0.727789	1.5905	0.727654	1.36664	0.603969
ENSGALT00000027803	1	185293361	185306204	3.97576	4.9613	4.03495	5.5551	5.2096	6.05131	3.01856	2.67256	3.55761	4.23796	4.41592	6.83807
ENSGALT00000027800	1	185251954	185284458	3.61854	3.69707	4.2223	5.17394	5.55148	5.59221	2.48121	2.92448	4.69354	3.92505	5.83658	6.40213
ENSGALT00000067561	1	185306860	185312599	2.06141	3.05571	1.97689	2.04749	2.07968	2.49306	1.52448	1.82723	2.77994	1.37445	1.83162	2.13982
ENSGALT00000027811	1	185517114	185523746	0.501688	0.36222	0.323425	0.740475	0.488888	1.64199	0.162439	0.084213	0.426917	0.299062	0.315981	0.950313
ENSGALT00000027810	1	185466218	185503920	11.7243	18.6745	12.251	12.2041	12.8862	16.6471	9.61518	10.0929	12.2655	6.21116	11.9335	8.90559
ENSGALT00000081478	1	185537509	185552138	22.752	25.8712	24.643	16.9673	21.6455	16.9334	25.2738	29.7615	35.4447	21.6045	19.0079	20.866
ENSGALT00000027816	1	185571024	185613206	0.904799	1.06413	0.857615	0.879549	1.16283	1.13603	0.820362	0.982946	1.57747	0.897289	1.11482	1.14049
ENSGALT00000051298	1	145856021	145856365	0	0	0.03446	0.019296	0	0.447747	0.085713	0	0.050661	0.072434	0.280447	0.30195
ENSGALT00000042614	1	185875410	185875481	2.11654	1.02673	0.741938	2.10806	4.12438	1.39344	0.562669	0.905685	0.585836	1.58479	1.09163	0.830655
ENSGALT00000042622	1	159562036	159562093	0	0	0	0	0.225052	0	0	0	0	0	0	0
ENSGALT00000065743	1	176223351	176240003	1.56984	1.45525	0.773762	1.63864	2.78443	1.85145	1.51423	1.29577	3.1255	5.41508	2.69857	3.56164
ENSGALT00000060374	1	139203886	139205686	1.38062	1.0233	1.70232	1.50169	2.00886	1.97338	1.97764	1.77392	1.39598	1.4653	0.937159	1.29391
ENSGALT00000075479	1	80558833	80569333	10.4138	9.77389	13.5897	19.3338	21.2316	21.9698	9.185	8.74422	12.5208	20.8378	19.5053	24.0659
ENSGALT00000067928	1	68160723	68179594	8.23414	9.03587	8.95226	6.79173	8.1969	6.82892	6.37392	6.20037	7.4589	7.76858	7.43819	7.93033
ENSGALT00000022820	1	68192301	68228416	3.42686	3.81004	3.41732	3.896	4.45992	4.96212	2.33776	1.93795	2.6789	3.09917	3.86622	3.54637
ENSGALT00000042197	1	133533630	133533743	4.47311	2.69398	4.41154	0.800312	0.705376	1.06077	1.62698	2.03807	1.04698	1.39057	1.43908	1.17527
ENSGALT00000042198	1	188362794	188362887	0.226733	0	0.080101	0	0	0.158989	0	0	0.135114	0	0	0.228019
ENSGALT00000072998	1	29183345	29287618	0.140492	0.066916	0.118709	0.058281	0.035185	0.151875	0.05464	0.065096	0.038754	0.025281	0	0.038327
ENSGALT00000053618	1	29465847	29495123	3.86255	4.88595	3.36754	7.09722	6.12374	5.86019	2.03083	1.99083	3.41416	2.97772	4.5649	5.16493
ENSGALT00000088812	1	156239785	156250889	9.71176	11.7887	14.9623	6.85874	7.43343	6.84928	4.33953	8.72643	4.71797	5.6162	5.28538	7.11519
ENSGALT00000027371	1	156259760	156279285	0.897937	1.56705	0.986624	0.515071	0.330709	0.661187	0.151292	0.088567	0.523775	0.065421	0.236965	0.127408
ENSGALT00000027372	1	156279566	156284724	5.85528	7.59529	5.6771	5.50706	5.14684	5.53063	1.17642	1.60289	4.24549	6.03842	4.60629	4.76879
ENSGALT00000027374	1	161850346	161854217	0.723409	0.413725	0.490385	0.681652	1.37637	1.26999	0.385055	0.386717	0.950837	0.78418	0.636262	1.31837
ENSGALT00000027376	1	162193517	162295112	15.5262	21.3758	18.0993	10.6764	13.0606	12.2324	11.7911	14.4929	16.7518	11.3461	10.8242	12.2168
ENSGALT00000027377	1	162382843	162527048	0.380125	1.09961	0.678144	0.146876	0.189701	0.16634	0.160585	0.101109	0.212858	0.034467	0.096541	0.10723
ENSGALT00000086149	1	107997486	108003695	77.7606	80.2806	87.4838	72.6433	70.7439	70.2801	30.5425	29.4613	60.1515	77.1761	68.3292	80.148
ENSGALT00000082609	1	107943223	107993833	18.5658	26.5088	35.5247	15.8348	18.3808	14.4421	15	12.7087	23.5698	31.0804	20.8586	22.6753
ENSGALT00000030348	1	107931746	107940716	2.72074	3.60451	3.7688	5.58244	5.97646	5.47815	1.9824	2.19872	2.87861	4.10913	5.45871	6.38399
ENSGALT00000063535	1	53072029	53138810	0.063399	0	0.069317	0	0.054338	0.027446	0.133364	0.108854	0.056645	0.107172	0.016137	0.084322
ENSGALT00000066548	1	73505449	73507456	0.116978	0.139206	0.100294	0.083943	0.108048	0.072917	0.039897	0.237007	0.131881	0.175826	0.123833	0.112591
ENSGALT00000046583	1	133499290	133510433	0.26072	0.135062	0.347312	0.210048	0.275103	0.213654	0.137179	0.026722	0.180729	0.119588	0	0.413479
ENSGALT00000085052	1	65897320	65898363	0.005982	0	0	0.05335	0.115188	0.120681	0	0.020493	0.003237	0.0242	0.060514	0.072489
ENSGALT00000067030	1	20405293	20435716	8.10784	9.78699	6.54488	5.0397	4.04932	4.95784	1.78555	2.00148	4.42295	2.22886	2.66784	3.43095
ENSGALT00000018451	1	45063944	45130477	11.3267	23.9914	18.7112	17.729	15.2571	16.6261	5.01519	7.5086	11.4263	10.0499	12.6111	12.4195
ENSGALT00000072740	1	137769210	137885823	1.65349	2.64722	2.22044	1.1833	1.70751	1.08417	0.433263	0.630834	2.08642	0.955197	0.890835	1.82001
ENSGALT00000047399	1	48119159	48119554	34.0591	43.9747	73.7648	52.4934	52.1637	69.4225	35.0387	63.4406	69.7523	53.7904	48.325	48.4002
ENSGALT00000066634	1	52686068	52693293	0.180633	0.109287	1.52733	4.00963	4.5117	5.16092	0.260207	0.641942	0.896283	2.95583	12.617	5.65029
ENSGALT00000039228	1	17186452	17500874	0	0	0.042612	0	0.134178	0	0	0	0	0	0	0
ENSGALT00000036649	1	113222082	113251614	1.90051	1.94297	1.43729	6.29802	8.10428	8.75947	3.62158	5.10021	3.39406	6.4925	7.09269	5.2537
ENSGALT00000026229	1	113283937	113314035	4.27506	4.97515	4.36842	5.25232	8.31723	8.13599	7.49454	10.0962	10.0775	4.80795	12.1347	9.09408
ENSGALT00000072273	1	113151019	113168311	16.0638	21.3769	19.0414	24.0175	19.3497	19.2807	7.48755	7.7742	20.8406	6.42672	15.0297	9.2609
ENSGALT00000026223	1	113199118	113214148	0.090123	0.084533	0.02571	0.172706	0.130442	0.1012	0.118215	0.099954	0.151325	0.217531	0.177821	0.477235
ENSGALT00000083666	1	14828312	14828987	0.665801	1.37563	1.27991	1.48357	2.42884	3.80084	0.482746	0.846373	0.802253	3.0984	2.79614	2.89585
ENSGALT00000045438	1	42129042	42155671	9.1777	6.93595	9.07717	3.1435	4.28061	4.45016	6.0655	4.41104	5.98924	4.72647	5.13272	7.25822
ENSGALT00000025470	1	103067330	103106355	0.967509	1.63186	2.212	3.378	7.90062	7.44341	1.26744	4.11304	4.7731	7.05142	7.29152	4.52049
ENSGALT00000025467	1	103054571	103056485	0	0	0.067174	0.091195	0.161855	0	0	0	0	0.03909	0.165125	0
ENSGALT00000023339	1	76988085	77010194	11.0967	12.3	11.5368	8.92638	11.5957	12.2584	7.00781	9.13682	9.7852	8.83619	7.91551	9.94757
ENSGALT00000024599	1	84114102	84122596	33.4712	27.7006	29.8355	13.4872	17.4838	13.869	13.4702	12.8026	18.4324	18.9777	15.2683	16.4509
ENSGALT00000019954	1	50881482	50883895	0.999688	0.838911	0.694779	1.17862	0.926636	1.23909	0.176241	0.90454	0.988119	2.13524	0.915589	1.06234
ENSGALT00000036922	1	84135950	84154902	2.50587	3.52041	2.84327	2.34511	2.7565	2.72889	1.84369	1.93076	3.01099	1.19323	2.97439	3.13472
ENSGALT00000074225	1	14232247	14253782	66.1201	83.7876	51.4602	117.472	108.801	60.2266	32.7637	43.7696	92.9806	113.884	66.1065	80.3614
ENSGALT00000050235	1	46758178	46803151	0.092999	0.279062	0.17002	0.113304	0.14596	0.239877	0.177865	0.094663	0.230989	0.104974	0.102786	0.236579
ENSGALT00000018829	1	71724526	71731735	30.4917	42.6084	49.1155	27.6481	29.8059	37.4879	44.0591	34.1824	40.1374	28.1802	35.7073	28.5026
ENSGALT00000046629	1	49456104	49456756	1.50446	2.31332	1.60657	2.63641	3.27055	2.27426	1.5765	1.86414	2.3423	2.66015	2.69409	2.48014
ENSGALT00000019412	1	49442475	49451655	103.01	115.974	160.47	200.413	182.549	145.67	171.439	181.217	387.031	226.488	155.788	133.036
ENSGALT00000019419	1	49460280	49461035	0.682279	0.772384	0.486029	3.72152	4.6103	4.94813	3.37366	3.1669	2.48298	5.28075	3.42212	4.12134
ENSGALT00000031356	1	194226590	194228925	0.16612	0.09003	0.138717	0.301396	0.197521	0.276945	0.111968	0.162286	0.329679	0.349923	0.233105	0.326284
ENSGALT00000068986	1	704038	711778	1.53998	3.04228	1.41166	3.06554	3.70653	4.81032	2.159	4.02161	2.31699	4.19054	3.15413	3.89828
ENSGALT00000058658	1	14980299	15000054	55.2965	49.4432	38.5065	40.1102	43.5995	37.5078	41.7804	27.4929	45.4092	27.5948	33.0385	36.1962
ENSGALT00000069862	1	76478214	76480485	16.1206	18.0354	15.3721	12.5166	14.3838	15.7015	13.7147	13.517	15.7226	16.1325	14.6313	13.0673
ENSGALT00000088808	1	49521584	49526650	0	0.154059	0	0.120261	0	0.163939	0.059571	0.102886	0.077575	0.365472	0.075388	0.233361
ENSGALT00000067504	1	51527734	51536411	2.05756	1.37265	1.82712	1.33168	1.87834	1.3254	1.89043	1.08257	0.679281	2.22773	1.03204	1.97057
ENSGALT00000010396	1	194197429	194198714	0.057624	0.295644	0.150908	0.147885	0.258191	0.177416	0.047854	0.218999	0.697625	0.324105	0.226022	0.262897
ENSGALT00000061579	1	317086	317182	0.780692	0.110541	0	0.753866	1.93876	0.718583	0.06402	0.028231	0.41803	2.40736	0.352575	0.724676
ENSGALT00000066504	1	43398943	43455189	14.8972	20.0175	17.332	16.1379	18.707	16.2691	11.9265	12.1756	13.8846	8.77457	13.9317	14.1335
ENSGALT00000057435	1	680003	697566	5.23055	7.90047	4.30678	5.85586	6.04732	6.71566	3.88352	6.10144	4.36027	8.57575	5.29218	7.24131
ENSGALT00000026507	1	120288377	120300358	36.9675	37.2948	33.0647	29.9762	18.1202	29.8766	107.849	51.5351	38.4335	44.6463	18.7018	24.265
ENSGALT00000020467	1	51761996	51770041	0.608695	0.468549	0.389363	0.819829	1.1197	1.26535	0.452843	1.00783	1.22029	1.06787	0.89982	1.49473
ENSGALT00000020470	1	51772268	51785102	49.8824	39.9613	46.9555	62.1046	65.6375	66.7421	36.1037	47.8332	50.4147	51.8392	50.6478	57.3795
ENSGALT00000089520	1	15692847	15698615	2.46809	2.55026	2.95486	5.6975	7.06989	7.07201	1.84765	3.88607	2.65417	3.30176	5.81358	5.99438
ENSGALT00000068899	1	91549810	91556672	5.91046	8.06047	6.60008	10.1739	8.86223	9.65011	5.85491	6.60729	12.4107	5.15789	6.65186	5.24448
ENSGALT00000071964	1	48276513	48283640	0.055985	0.336073	0.102132	0.073107	0.116313	0.094494	0	0.015347	0.048867	0.287751	0.129851	0.689955
ENSGALT00000038864	1	27299899	27307305	3.32583	2.59876	4.85219	3.13124	4.01635	5.33198	2.74692	4.23153	6.07812	4.57761	4.35817	3.46187
ENSGALT00000038867	1	27184787	27262852	3.65642	6.12585	5.74711	5.67795	3.86553	5.82713	2.16159	3.72315	4.72475	2.61457	3.69355	2.96249
ENSGALT00000015449	1	27489968	27492094	0.484051	1.10763	0.680601	1.12181	1.34697	1.94722	0.551286	0.869726	1.04052	1.77486	0.843996	1.4097
ENSGALT00000059575	1	110164243	110252690	134.012	114.466	129.573	89.2309	97.4054	97.9907	93.6242	123.629	71.8283	38.8519	58.687	129.919
ENSGALT00000027944	1	73124893	73151338	15.0665	20.7276	17.2491	6.59074	7.56766	7.11536	9.7239	9.16996	9.38127	5.846	6.0843	7.08099
ENSGALT00000027938	1	73242154	73282113	8.27438	13.4578	11.7005	17.7881	23.1075	23.3327	22.2511	20.9459	28.7732	15.2873	16.5343	15.3159
ENSGALT00000050243	1	73456401	73476008	103.777	100.132	106.109	53.8615	58.7715	58.916	62.5073	58.7934	69.8067	59.5394	56.3852	67.2456
ENSGALT00000027942	1	73165296	73168929	0	0	0.064335	0.048652	0	0	0	0	0	0	0.131293	0
ENSGALT00000049688	1	144812783	144831072	0.058538	0.326791	0.098292	0.195882	0.337373	0.189653	0.009636	0.005067	0.094983	0.217887	0.207094	0.280221
ENSGALT00000047579	1	144884114	144895145	6.14244	7.045	6.07468	7.72373	7.89113	7.83045	8.82745	7.12118	5.84124	5.82961	6.9653	7.14878
ENSGALT00000027285	1	144903819	145084130	10.3499	15.5544	11.3113	7.51046	12.2512	13.9075	6.48331	6.92001	6.31534	7.55167	5.67218	6.84971
ENSGALT00000075910	1	144631560	144645682	12.866	13.9392	14.1112	18.6672	18.7968	19.1664	6.70395	4.25807	9.195	15.6245	18.3584	18.9874
ENSGALT00000027271	1	144596844	144597920	1.93281	3.93902	2.77276	3.98585	4.0397	5.00453	1.7781	1.56596	6.74907	3.07114	3.11924	3.81743
ENSGALT00000069426	1	144704602	144792390	10.9404	14.1113	14.7395	14.0335	12.9623	11.8693	7.60071	6.36454	8.90016	7.14763	8.0385	12.9574
ENSGALT00000027292	1	145287174	145317832	2.18811	2.47598	3.63147	5.15875	4.21783	3.53632	2.20942	3.12582	1.17613	1.67651	2.60186	3.23879
ENSGALT00000083559	1	136390841	136391329	0.74375	1.31139	0.482113	1.58343	0.771884	0.919219	0.458354	0.639129	1.30496	0.114001	0.69121	0.589016
ENSGALT00000062697	1	88559233	88559295	0	0	0	0	0.188006	0.108889	0	0.118177	0	0.086069	0	0.10609
ENSGALT00000005402	1	194465096	194472407	1.28707	1.4492	1.1612	3.09703	2.9508	2.80989	1.16868	1.79964	1.62195	3.26963	2.08996	2.48779
ENSGALT00000068140	1	75614332	75616362	1.46426	1.61167	1.25898	1.21476	1.01633	0.993914	1.84243	2.74782	1.05154	1.84322	0.772651	1.10124
ENSGALT00000050474	1	463906	468791	2.34835	3.42694	2.15661	3.10329	2.81766	2.09797	2.15021	3.20758	2.85046	2.95812	2.95719	4.25725
ENSGALT00000011162	1	4154034	4199469	12.2626	10.0337	7.94789	6.36075	5.08294	7.61009	5.5439	1.93936	11.2536	1.39301	4.38606	10.9157
ENSGALT00000077535	1	172457844	172472421	9.63275	12.7178	13.8717	21.6698	31.1795	26.1875	8.18253	11.4421	10.051	27.8116	13.542	17.4873
ENSGALT00000042118	1	176340116	176340191	3.44018	3.7328	4.31015	2.76658	4.52434	6.24589	2.57449	4.13582	3.48793	3.93336	4.20707	5.28112
ENSGALT00000037176	1	76641354	76652029	0.749957	1.50718	1.45023	0.705813	0.651306	0.638967	0.331974	0.277665	1.47152	0.57378	1.00719	0.590641
ENSGALT00000023197	1	76480754	76505020	10.1201	14.1762	9.82606	12.5912	11.5844	13.7593	7.55	7.38982	10.8569	13.075	12.7144	11.883
ENSGALT00000087269	1	38237626	38245448	4.15834	0.794421	3.99921	10.231	11.8067	10.7331	6.74642	7.75886	14.1442	3.89082	12.3028	11.6808
ENSGALT00000085027	1	172318503	172336918	8.83895	9.23214	8.56124	8.23107	10.1366	8.98315	11.6185	13.436	11.241	9.5989	9.99774	8.84586
ENSGALT00000078498	1	172277571	172308930	5.67805	6.98472	5.80006	6.41739	7.48577	8.26982	4.37396	4.48471	6.38156	6.86443	6.1482	6.49536
ENSGALT00000043317	1	42173476	42186023	0	0	0	0	0	0.021441	0	0	0.121297	0	0	0.143263
ENSGALT00000057296	1	171566747	171577736	12.7159	10.7238	8.65968	10.7713	7.08298	9.3449	11.3487	9.41066	8.18247	14.5174	7.5848	12.0806
ENSGALT00000027531	1	171274458	171314194	462.545	617.528	586.894	1227.29	966.337	1148.47	305.901	346.557	824.673	929.989	887.565	872.613
ENSGALT00000047678	1	49990095	49998117	0.032005	0.046048	0.064877	0.104058	0.10754	0.392693	0	0.060028	0	0.306216	0	0.035294
ENSGALT00000036617	1	124175179	124319202	0.99133	1.48927	0.773456	0.702238	1.35792	1.36067	0.486147	0.772518	1.23768	0.739492	0.650849	0.982786
ENSGALT00000026803	1	124829102	124865370	0.266354	0.209512	0.285232	0.230663	0.330509	0.301808	0.106131	0.022859	0.565647	0.236376	0.158402	0.295601
ENSGALT00000023545	1	77379603	77388708	420.252	401.902	355.983	535.205	589.906	543.556	225.883	302.551	531.646	338.78	316.961	268.763
ENSGALT00000053721	1	53725544	53756773	9.91657	10.9621	10.5691	9.46849	10.369	9.74312	6.2607	9.39032	8.17955	11.1032	8.11986	9.19212
ENSGALT00000013281	1	1044881	1060889	2.3895	4.95891	1.04939	1.53862	2.39994	2.82916	1.31397	1.65131	1.28046	1.16641	1.21599	0.760302
ENSGALT00000088652	1	1071910	1076595	50.8416	39.4109	41.7906	50.486	59.2837	60.0181	57.4351	67.7356	70.2958	57.2315	45.9672	60.885
ENSGALT00000082209	1	51421120	51434403	6.63576	7.68409	7.51433	9.74211	8.58098	8.14963	3.40932	4.51007	9.9734	4.6993	6.28107	5.85989
ENSGALT00000090276	1	42783312	42794501	10.9411	14.5387	18.2599	4.88409	7.47004	8.39804	10.3381	10.7864	10.2952	6.25152	8.80376	7.01251
ENSGALT00000056622	1	48141763	48142963	2.7218	4.0603	3.78998	6.81714	5.21326	9.09356	0.474122	1.02023	2.12785	5.7263	6.3184	5.57779
ENSGALT00000086167	1	77197103	77198831	0	0.111045	0.207504	0.364581	0.282734	0.167292	0	0	0.032409	0.117005	0.227606	0.067786
ENSGALT00000061305	1	5781214	5972792	3.0869	4.63829	3.41275	6.11215	5.52511	5.69191	2.46321	2.56168	7.2129	3.44222	4.08576	4.49409
ENSGALT00000072714	1	185755776	185785195	0.01988	0.136726	0.038143	0.010192	0.010365	0.00837	0.001663	0.011009	0.002332	0.021747	0	0.031131
ENSGALT00000022983	1	69904874	69982240	1.04017	1.72799	1.16618	1.93417	2.064	1.68003	2.95062	2.11019	2.20717	1.99022	2.67541	2.12542
ENSGALT00000030515	1	68393868	68394452	0.053648	0.161734	0.051619	0.149335	0.122927	0.461522	0.104804	0.040813	0.014341	0.675222	0.096089	0.580314
ENSGALT00000064544	1	195843387	195849355	0.106129	0.288218	0.149269	0.095416	0.156865	0.102218	0.028767	0	0.103502	0.108193	0	0.267095
ENSGALT00000020100	1	51142127	51145354	2.90202	2.77682	2.86609	4.41848	7.95099	5.75072	1.62047	2.12395	2.4412	6.29925	4.46775	4.76115
ENSGALT00000020084	1	51101687	51105270	60.9266	64.2477	51.4794	61.2709	65.6423	42.2317	24.7874	32.7479	44.6987	55.4148	44.1037	56.4614
ENSGALT00000020083	1	51089596	51098755	0.038901	0.065842	0.037168	0.071483	0.131259	0.110423	0.013332	0.060637	0.121182	0.139033	0.033642	0.087525
ENSGALT00000020086	1	51105368	51109027	0.154553	0.060695	1.31753	0.254657	0.576096	0.240764	0.166254	0.060927	0.066932	0.018238	0.325954	0.255013
ENSGALT00000085851	1	51131449	51140622	34.7406	52.787	40.7169	36.8441	43.8963	45.3831	39.1955	52.6372	52.7688	38.8179	37.8643	42.9328
ENSGALT00000048081	1	69153107	69170919	32.9057	39.8261	41.1485	28.8158	33.0171	29.9446	8.10114	11.5866	19.6957	36.3758	30.8705	34.8041
ENSGALT00000023336	1	79165447	79170009	0.541213	1.03827	0.615611	1.72333	2.05125	2.457	0.271358	0.46149	1.0618	0.746765	1.08095	1.00655
ENSGALT00000061628	1	77069091	77083835	5.46495	5.42155	5.19255	6.46122	7.2248	7.08246	4.71532	4.2283	6.37523	7.77727	7.97143	9.31371
ENSGALT00000043354	1	105832017	105832132	0.453609	0.055331	0.491943	0	0.039592	0.363276	0.309305	0.388783	0.483156	0.014227	0	0.021855
ENSGALT00000024917	1	91795813	91804632	0.020077	0.073017	0.046276	0.099757	0.239981	0.063244	0.055263	0.047622	0.263013	0.033557	0	0
ENSGALT00000024926	1	91883040	91887840	7.2403	6.55876	7.96351	14.4066	11.6338	16.3729	7.72724	6.57605	12.8975	15.6936	10.3992	14.6523
ENSGALT00000072097	1	103028117	103033674	0.228974	0.161453	0.165148	0.555076	0.413197	0.596809	3.04204	5.65647	0.669433	0.428607	0.798448	0.887013
ENSGALT00000043887	1	54298419	54334354	11.9802	15.0685	13.1616	10.9356	11.6291	10.3753	5.80193	5.85244	9.56525	8.30092	8.92939	9.72349
ENSGALT00000051976	1	195020603	195117472	5.04716	5.22049	2.9896	7.13077	5.67064	15.1793	16.1432	21.2255	21.7137	11.7008	9.33757	9.11896
ENSGALT00000068245	1	36355293	36388496	20.5206	23.6938	22.4154	19.4665	20.8072	23.1988	17.6711	18.7311	28.602	18.3952	15.0146	18.8057
ENSGALT00000082412	1	50869595	50876857	2.60537	3.29235	2.79305	9.23517	7.7351	8.23573	2.29948	3.49773	3.50521	7.10188	6.12416	6.31328
ENSGALT00000049946	1	194708405	194758183	4.36024	5.12728	2.93472	9.6113	9.24365	7.16972	4.58369	6.82581	8.41754	6.03524	5.38916	5.69446
ENSGALT00000056323	1	192804291	192806532	0.036238	0	0.129515	0.144513	0.205508	0.093393	0	0.195945	0	0.137404	0.142345	0.247569
ENSGALT00000054857	1	115098166	115101343	0.124145	0.025669	0.04123	0.019036	0.08971	0.059006	0.027482	0	0.021658	0.043528	0.034674	0.084281
ENSGALT00000059853	1	178811007	178812008	1.19108	1.39538	1.11468	1.98212	1.69744	1.27142	1.29657	1.5421	1.96813	1.9037	1.64417	1.57476
ENSGALT00000059122	1	50853337	50868379	7.1937	6.19901	5.0468	10.1994	10.0471	9.95714	7.84103	10.4388	11.7901	8.72762	8.29179	11.9099
ENSGALT00000061416	1	132359814	132435082	5.17626	8.14784	5.62217	6.6872	7.15525	6.56111	3.12402	3.42817	7.50834	3.5126	6.09641	6.23445
ENSGALT00000020916	1	56435548	56493091	8.01227	9.95017	7.09997	7.64812	6.26778	6.81755	33.6148	31.1328	15.0054	11.1235	15.7065	10.1254
ENSGALT00000044443	1	67009477	67016833	1.54882	1.5616	2.01124	1.80661	3.44308	1.79088	1.23466	1.17905	1.89727	1.85235	2.22416	2.79789
ENSGALT00000044656	1	72398826	72400355	0.029821	0	0.022588	0	0	0.142442	0	0.165846	0.084808	0.049159	0	0
ENSGALT00000042552	1	167750433	167750568	4.04525	3.02875	3.37602	1.55808	1.12596	2.13655	1.21255	1.88457	3.01324	1.33478	0.81476	2.73006
ENSGALT00000087633	1	118225096	118230867	103.165	122.116	145.584	86.4889	119.524	93.2851	70.3798	67.0294	98.8712	87.1868	102.175	107.063
ENSGALT00000087393	1	118276637	118307966	34.0327	35.6997	38.3502	24.3767	27.9527	22.1559	19.0218	19.7071	24.4899	21.8314	23.6871	27.9722
ENSGALT00000075304	1	118319067	118321891	27.55	33.791	25.2512	115.637	101.783	101.209	20.9676	27.5554	49.1226	62.4373	94.2525	69.781
ENSGALT00000024597	1	84082887	84097141	0.874639	0.480872	0.792668	0.288679	0.428581	0.616391	2.49269	1.92131	2.14068	4.05839	1.39377	2.51197
ENSGALT00000024592	1	84160973	84169419	9.94528	14.1039	13.9021	30.3528	23.9424	31.5812	9.81435	9.71397	14.7592	22.0849	25.2464	21.254
ENSGALT00000025309	1	98607010	98696454	8.45359	11.0013	9.06849	11.4902	12.3145	9.44596	5.78878	5.40528	10.6049	10.1839	9.2987	9.79819
ENSGALT00000085311	1	51158258	51159126	17.4919	18.1943	19.5142	51.2153	45.0325	37.5158	31.0849	34.1396	45.6325	80.2544	72.4895	44.7185
ENSGALT00000050947	1	145124528	145133847	35.5908	45.1267	57.294	37.3822	35.0876	41.7917	22.9116	18.0235	28.6478	19.2165	29.6748	24.4884
ENSGALT00000078149	1	154285916	154287150	0.056011	0.045352	0.023087	0.59631	0.252311	0.347975	0.207274	0.199784	0.332853	0.468345	0	0.132454
ENSGALT00000023051	1	76146376	76177348	326.859	316.007	269.655	250.319	291.078	302.441	146.006	160.392	331.235	214.562	197.419	259.528
ENSGALT00000039701	1	12373231	12420711	0.127655	0.162702	0.192826	0.129499	0.150188	0.169473	0.111754	0.333333	0.347973	0.145808	0.31836	0.435661
ENSGALT00000042107	1	51772080	51772162	0	0	0	0	1.35131	0	0.231579	0.093825	0	0.117877	0.124363	0.184654
ENSGALT00000042103	1	175210871	175210964	0	0	0	0	0	0.230665	0.09857	0	0.084291	0	0.119071	0.025744
ENSGALT00000042111	1	195334039	195334132	0.819726	0.028116	0.079257	0.461961	0.173577	0.904416	0.228598	0.071921	0.012396	1.76313	0.580801	0.549207
ENSGALT00000042112	1	144936070	144936155	4.03781	5.55441	4.58495	5.67932	9.48618	11.9765	2.09862	2.65884	3.14197	5.06733	5.07864	7.5975
ENSGALT00000038058	1	48192444	48193121	16.1326	15.5421	12.5263	19.0123	14.0772	23.453	5.66711	7.08813	14.2541	25.9145	27.7595	12.511
ENSGALT00000073701	1	105251882	105262183	9.47824	11.3744	11.9155	23.9594	28.2442	12.6585	9.313	13.6231	28.4628	9.47735	12.9706	7.66007
ENSGALT00000082107	1	6627009	6665964	0.160783	0.149454	0.134135	0.151663	0.152895	0.337638	0	0	0	0.120176	0.241414	0.240741
ENSGALT00000036568	1	136373489	136437800	31.2373	40.8042	33.5138	19.2143	22.0244	18.5857	15.0875	16.2831	20.8379	19.9043	17.6794	21.7249
ENSGALT00000027128	1	136254653	136260875	154.376	242.581	159.171	189.315	208.834	206.693	260.382	281.65	282.863	174.721	191.805	153.28
ENSGALT00000027129	1	136270022	136292419	22.4902	25.0221	21.02	10.9685	12.1985	12.1307	11.3752	11.4273	14.753	9.3598	8.41398	10.9637
ENSGALT00000027123	1	135515604	135570682	6.4105	6.36308	5.09851	4.07374	5.19167	3.84506	2.80364	3.18108	6.48845	3.93005	4.16271	4.92447
ENSGALT00000036571	1	135741288	135763494	0.612328	1.14844	0.67	1.24534	0.59988	0.586239	0.265415	0.539883	0.686938	0.730243	0.267542	1.67312
ENSGALT00000019690	1	50300711	50313130	0.041191	0.041873	0.073251	0.028459	0.067021	0.022363	0	0.015818	0	0.042996	0.130953	0.083614
ENSGALT00000067108	1	52723229	52726646	0.065609	0.062103	0.093128	0.085823	0.084442	0.378194	0.087459	0.0698	0.151133	0	0.102195	0.07381
ENSGALT00000026955	1	129990428	130041210	1.03637	0.977202	1.078	0.72416	0.763431	0.968484	0.450392	0.387439	0.61016	0.404718	0.531638	0.951525
ENSGALT00000085414	1	192926355	192929781	55.9272	40.0359	33.023	65.4379	72.5051	76.3476	13.642	22.3177	21.8761	95.2445	92.7563	121.684
ENSGALT00000043657	1	141049589	141090557	2.28871	1.91896	1.64621	1.66441	2.52143	1.93005	1.98344	1.74356	2.34174	1.37358	1.48528	2.46744
ENSGALT00000054718	1	188606333	188609865	10.2684	10.9953	9.94966	18.5924	20.7786	20.7042	3.24888	4.28813	5.51976	12.2747	8.46832	20.4398
ENSGALT00000075393	1	45669782	45677498	146.704	140.097	112.981	64.6579	81.0427	66.1939	135.005	113.449	119.351	114.459	95.716	109.643
ENSGALT00000059565	1	6874125	6904492	1.45198	2.04571	1.62967	1.60038	1.89388	2.6366	1.35213	1.36657	2.04677	1.57779	0.917389	1.28427
ENSGALT00000030260	1	130465409	130466062	0.093229	0.315435	0.475666	0.470424	0.596913	0.528961	0.024869	0.175733	0.125963	0.409865	0.328022	0.290203
ENSGALT00000030264	1	129240115	129253041	3.913	3.70548	3.92278	2.67134	3.07266	2.19755	1.2607	1.15701	4.59113	2.8582	2.22372	1.79241
ENSGALT00000043497	1	194763293	194763868	1.37685	2.1215	0.891648	4.70811	4.53019	5.2288	0.403216	1.27728	1.70644	2.93914	2.92555	1.81676
ENSGALT00000043154	1	79931571	79931680	0.594745	0	0	0.122899	0.110972	0.423182	0.046597	1.14595	0.36439	0.624746	0.457882	1.30635
ENSGALT00000045842	1	48183617	48184006	4.95837	7.24805	5.6562	16.364	10.0408	18.7364	1.08591	3.06722	6.74136	10.2709	12.9061	6.36331
ENSGALT00000028942	1	3434776	3434864	0.788586	0.649899	0.513838	0.926346	0.396533	0.741883	1.18948	0.750958	0.836587	1.43439	1.50353	0.986623
ENSGALT00000028944	1	33060797	33060880	0.151491	0	0	0.49501	0.346756	0.220208	0.052805	0.319893	0	0.495363	0.476725	0.241446
ENSGALT00000028943	1	3433759	3433839	0.066503	0.006526	0.059688	0.026552	0.280517	0.152747	0.09857	0.081351	0.041717	0	0.13511	0.645887
ENSGALT00000028945	1	46334585	46334684	0.064017	0.021898	0.014266	0	0	0.49	0	0	0	0	0	0
ENSGALT00000036355	1	196006397	196006681	0.604831	0.694696	1.10849	1.23043	1.81631	0.560492	0.335085	0.851862	1.24206	0.386559	0.786928	1.5761
ENSGALT00000061620	1	131002236	131013846	0	0.028281	0	0.086253	0.053966	0	0.242222	0.025272	0	0.155093	0	0.14826
ENSGALT00000050365	1	129164055	129182050	23.91	23.0769	33.6438	24.2639	31.6605	41.2536	21.8974	17.221	29.4323	30.9131	24.3792	22.13
ENSGALT00000077454	1	128721744	128885470	2.95376	4.4617	2.87848	3.62077	3.1012	4.04723	1.22433	2.58098	1.76181	2.70386	1.98172	3.02189
ENSGALT00000026925	1	129082905	129091212	6.48591	10.8258	7.54226	8.06305	9.72948	7.56395	5.60871	5.34662	8.39461	8.15538	6.83258	8.08992
ENSGALT00000026926	1	129127235	129153159	1.84279	3.23519	1.86148	4.47811	4.45166	5.25914	1.13516	2.04239	3.76983	2.17309	3.7193	2.75827
ENSGALT00000075458	1	82260590	82285767	0	0	0.024188	0.031256	0	0	0	0	0.410961	0	0	0.012257
ENSGALT00000089113	1	85343221	85344411	163.027	111.314	122.562	239.75	275.77	242.947	62.2102	77.3697	72.0779	276.621	234.997	267.465
ENSGALT00000024744	1	85310442	85319996	3.9354	4.88077	3.55864	4.5399	5.33794	6.50125	3.92788	3.67843	5.89072	5.72336	5.43892	6.12909
ENSGALT00000024748	1	85325461	85337113	9.98079	14.2431	11.5436	7.47078	7.98409	8.91132	6.77375	7.70272	11.3767	8.08586	6.90119	8.47555
ENSGALT00000023672	1	77535094	77546510	4.38686	6.95311	4.88501	8.68485	9.91993	10.4006	3.25667	4.60904	7.28295	7.44757	8.00466	7.46436
ENSGALT00000023673	1	77586269	77592786	0.328613	0.356966	0.172135	0.240558	0.310308	0.235033	0.242812	0.158345	0.192064	0.380696	0.388245	0.448056
ENSGALT00000023671	1	77496575	77530024	0.275832	0.260247	0.192757	0.239729	0.347215	0.384256	0.311144	0.225492	1.44226	0.220577	0.261235	0.25361
ENSGALT00000023656	1	77422388	77430336	15.2398	14.4543	7.84051	9.51315	13.8792	9.10096	10.5536	11.8479	16.6474	23.3793	15.632	16.3584
ENSGALT00000063799	1	77435883	77444965	35.0722	34.9556	35.8805	30.407	37.7427	31.5025	16.9771	21.9431	27.0677	40.1693	34.0699	37.6962
ENSGALT00000051001	1	48175690	48176349	14.4319	14.8574	25.0119	31.4196	16.8094	45.2675	17.854	26.425	31.3702	47.5118	62.4101	30.7334
ENSGALT00000068822	1	91663104	91748448	1.5679	1.94879	1.77509	2.26863	2.3656	2.68489	1.55418	1.85803	1.75013	1.75877	1.56885	2.29646
ENSGALT00000075591	1	56680591	56689353	6.5952	8.7682	10.2207	7.90147	10.002	7.15125	11.7643	9.63164	14.1781	10.4867	8.10959	6.67916
ENSGALT00000079046	1	51172152	51174939	25.9106	26.4599	23.3764	15.4728	19.722	15.9557	12.2077	14.57	15.9902	20.7862	12.3413	14.3758
ENSGALT00000060721	1	194215406	194221742	3.79578	5.07621	4.8362	6.8663	8.58373	8.98254	5.90941	7.64912	5.9477	10.7505	7.88549	7.6654
ENSGALT00000050328	1	65895167	65895276	0	0	0	0.194404	0.02344	0.06125	0.019415	0.031119	0	0.117877	0	0.02179
ENSGALT00000088487	1	60170516	60170866	0.271129	0.49867	0.312481	0.261448	0.432483	0.569573	0	0.586114	0.452801	0.0373	0.031888	0.281945
ENSGALT00000084017	1	40406626	40415049	0.291901	0.52091	0.271799	0.82001	0.552454	0.676762	0.125819	0.342415	0.246423	0.318466	0.402327	0.300486
ENSGALT00000057957	1	76226978	76227676	0	0.121257	0.03028	0.10072	0.125237	0.080588	0	0.066156	0.065421	0.098964	0	0.082197
ENSGALT00000078551	1	10650557	10710329	5.58532	4.30975	4.04578	2.46329	3.3436	3.38647	1.124	1.55522	3.79528	2.47191	2.77034	4.45399
ENSGALT00000076113	1	29435545	29444633	0	0	0	0.111956	0	0	0	0	0	0	0	0
ENSGALT00000068959	1	139118029	139120567	8.63607	7.86275	7.30495	14.7188	15.4356	14.0124	5.73862	10.1595	9.92723	17.0004	14.9146	13.2914
ENSGALT00000072727	1	194845635	194873090	0.044634	0.129461	0.161874	1.34755	1.01775	2.37855	0.235666	0.071166	0.141835	0.862264	0.844957	1.15337
ENSGALT00000035442	1	37771966	37779099	8.98132	12.3365	12.869	5.47192	8.56823	7.59813	5.99573	6.94862	9.70716	4.37371	5.68949	5.15167
ENSGALT00000087003	1	135506370	135509378	0.483332	0.202538	0.555739	0.469267	0.605143	0.37879	0.040268	0.359271	0.192332	0.928416	0.337353	0.309091
ENSGALT00000073383	1	105961857	105963482	0.194453	0.104489	0.168166	0.113313	0.232505	0.158135	0.09081	0.126207	0.053745	0.07612	0.034418	0.084832
ENSGALT00000079618	1	106997553	107001534	4.21811	5.33752	5.68469	4.29666	5.90669	5.70353	1.72986	2.57273	3.61639	7.17088	3.96122	5.29856
ENSGALT00000021202	1	60369118	60426095	0.021062	0	0	0	0.077769	0.13375	0	0.008537	0	0.077093	0.035006	0.044709
ENSGALT00000021201	1	60351125	60361329	0.412693	1.06675	0.716888	0.400927	0.605468	0.914039	0.846586	0.283417	0.688865	0.611713	0.381801	0.3507
ENSGALT00000021199	1	60300831	60346518	4.37243	6.63368	5.19669	5.87431	6.44543	6.99462	5.24686	5.90812	6.35858	6.39925	6.18903	6.84884
ENSGALT00000026078	1	109473644	109505549	0.941861	1.11096	1.48965	2.9095	4.35824	5.27525	1.50982	1.39848	1.45544	1.09757	3.91274	2.34198
ENSGALT00000026088	1	109577831	109599269	6.75063	8.74122	5.90315	5.71637	7.21368	5.62754	4.97654	5.64145	5.69112	5.59547	4.69639	6.17191
ENSGALT00000026084	1	109541318	109564484	0.413793	0.409045	0.471404	0.140447	0.143399	0.111983	0.412755	0.095803	0.361625	0.244986	0.071482	0.231872
ENSGALT00000026984	1	130111878	130130047	59.4026	81.6196	69.7028	48.3705	47.0261	37.3739	29.7193	33.9159	40.3346	32.9624	58.3065	37.0509
ENSGALT00000026986	1	130147538	130154046	0.080574	0.256413	0.085967	0	0.363387	0.192897	0.072943	0.177055	0.202896	0.647859	0.038985	0.295878
ENSGALT00000026988	1	130158053	130170776	67.075	110.3	81.0388	214.318	186.416	203.074	66.4593	90.6626	136.912	388.899	337.073	406.539
ENSGALT00000026992	1	130179595	130223708	10.1485	11.309	9.53898	11.5687	15.5215	9.94633	6.71471	7.36436	11.0105	14.7094	10.3595	14.0437
ENSGALT00000026993	1	130245737	130263925	18.4873	24.512	17.9393	16.1568	19.7119	18.2189	9.15893	13.0589	9.71847	14.9381	14.4277	15.7992
ENSGALT00000073442	1	69135540	69146688	19.7989	9.40569	47.2561	30.2914	29.7607	51.8563	234.092	252.154	53.2159	71.8963	46.614	68.9233
ENSGALT00000015947	1	33089980	33218417	1.9266	2.37493	2.23092	2.01512	2.69864	2.94408	2.72218	4.48585	5.10787	2.01586	2.28043	3.11192
ENSGALT00000023816	1	78483489	78493943	20.8096	22.9998	46.2251	39.162	64.5338	63.5874	14.1871	14.4047	41.1561	78.9101	85.9396	42.673
ENSGALT00000086903	1	33603526	33604065	207.884	183.166	198.689	207.296	246.5	192.269	197.57	193.392	253.145	220.288	227.072	269.543
ENSGALT00000044730	1	56589369	56589475	0.078069	0	0	0	0	0	0	0	0	0.324987	0	0
ENSGALT00000059025	1	193326132	193358592	2.67786	5.55039	1.71915	4.12123	8.32623	3.49982	1.45951	0.322052	4.66677	1.5446	5.1998	6.13577
ENSGALT00000087716	1	79816594	79819290	36.8926	51.7088	31.5969	32.4845	25.7734	28.171	17.4808	21.4754	20.0162	25.7923	24.4408	27.849
ENSGALT00000019330	1	49026548	49071853	0.835688	1.5165	2.00366	1.29665	1.52082	1.59349	0.066842	0.246013	0.616112	1.06912	1.03386	1.35693
ENSGALT00000056680	1	80525625	80525676	0	0	0	0.112264	0.144104	0.756203	0	0	0	0.482841	0.193719	0.376731
ENSGALT00000080252	1	182433238	182434638	0.076166	0.098117	0.106748	0.153809	0.178328	0.206231	0.054889	0.093876	0.149721	0.152018	0.088452	0.263135
ENSGALT00000090250	1	68253134	68254366	0.016209	0	0.095006	0.16139	0.225842	0.357664	0.525225	0.454534	0.162353	0.639097	0.197287	0.434493
ENSGALT00000065472	1	112995140	113035746	0.252264	0.244159	0.039091	0.211986	0.276651	0.475419	0.0739	0.021562	0.010502	0.187649	0.135306	0.269594
ENSGALT00000063487	1	176368422	176376070	1.90763	1.29051	1.74018	2.15479	2.82681	2.00429	0.820971	1.16098	1.89164	2.2013	1.0068	2.43489
ENSGALT00000067455	1	192251603	192251839	0.041505	0.031224	0.091762	0.236681	0.241722	0.232595	0	0.064406	0	0.074605	0	0.344248
ENSGALT00000082816	1	75880172	75881531	2.00639	2.77961	2.5336	4.42108	3.67376	3.71389	1.43695	1.78842	4.11255	1.70393	3.10556	2.73897
ENSGALT00000065471	1	4233538	4248355	12.3949	12.3721	12.8994	9.88668	9.33995	9.22294	7.47766	8.40801	13.4997	9.66823	11.5003	10.9007
ENSGALT00000079557	1	20236550	20253172	7.31728	8.90915	5.97241	6.85439	6.88193	6.62634	8.68367	9.97386	4.84594	7.03165	6.59176	6.20885
ENSGALT00000043302	1	130506697	130506870	10.9566	17.649	17.8976	6.87011	6.10417	6.44393	3.46184	3.84898	4.26436	3.87774	5.01597	6.72273
ENSGALT00000021411	1	64035202	64232501	0.797629	0.473039	0.92886	0.559012	0.665771	0.515679	1.15814	1.05844	0.918288	0.898251	2.16777	1.68204
ENSGALT00000021403	1	63944334	63952948	6.26086	3.32932	6.1443	2.94361	3.20624	4.14692	2.17141	2.42103	4.53669	4.73923	7.06377	9.0264
ENSGALT00000020629	1	53686093	53698882	11.4222	12.0823	7.43298	9.86854	10.4187	9.24538	8.06639	8.29922	7.24722	8.55007	6.48976	8.88685
ENSGALT00000086110	1	77355413	77356911	3.80258	3.81717	2.51538	5.87792	7.00511	5.55763	3.83283	3.43392	2.8779	9.17988	3.61006	5.87153
ENSGALT00000023485	1	77339324	77348760	30.3588	42.2632	36.4302	40.0022	37.1825	37.6186	29.2303	32.7549	59.2522	28.1229	31.8027	28.1668
ENSGALT00000081928	1	18855603	18859366	30.9684	27.4905	26.4483	23.7925	25.211	19.2058	51.0636	59.5527	27.045	35.9881	31.7422	26.5131
ENSGALT00000027677	1	178817123	178826788	6.12271	4.31855	6.43311	3.55303	3.67646	4.33594	11.2669	7.34771	8.54356	11.3785	8.83491	9.33617
ENSGALT00000027676	1	178738998	178807266	6.9965	9.499	7.92247	7.40319	8.31064	7.49653	7.03298	6.44058	7.31271	8.42727	7.59933	8.88772
ENSGALT00000027682	1	179008069	179009604	0.022923	0.006784	0.326731	0.216175	0.328197	0.538011	0.105757	0.065575	0.090804	0.355684	0.424652	0.045014
ENSGALT00000027681	1	178964001	178972334	0.308648	0.401114	0.125178	0	0.081847	0.193567	1.31924	1.78204	0.052605	0.087489	0.304944	0.036533
ENSGALT00000030086	1	178883375	178933935	27.8507	29.3711	27.0314	42.687	45.8725	62.7107	14.8684	15.766	20.9777	45.3679	31.9627	29.8767
ENSGALT00000027679	1	178857676	178862588	7.0279	7.64647	9.62888	2.88644	3.92581	4.95882	5.85706	5.70635	5.80871	5.9853	4.99002	6.60798
ENSGALT00000027684	1	179051034	179089385	3.90025	4.90003	4.67664	4.06731	5.99458	4.8538	3.29758	3.0394	4.88969	3.56917	3.46124	4.05186
ENSGALT00000083297	1	16109136	16110123	0	0	0.218926	0.59524	0.070212	0	0	0.063157	0.042048	4.53514	1.0847	2.30518
ENSGALT00000086116	1	51543179	51545325	18.2091	18.1883	28.0025	24.8627	24.3866	34.6935	33.6224	28.9825	37.1815	32.042	38.9506	36.2705
ENSGALT00000047459	1	112521132	112523109	0	0.031332	0	0.021248	0.050066	0.07591	0	0	0.108784	0.048504	0.025801	0.047816
ENSGALT00000069414	1	68579528	68583815	9.18794	11.7043	10.0658	9.32051	8.01401	8.85748	6.6973	9.47164	10.3246	7.97962	7.0967	7.86049
ENSGALT00000079941	1	651832	654431	0.05338	0.358434	0.224117	0.182422	0.193413	0.209492	0.131817	0	0.077814	0.206328	0	0.245977
ENSGALT00000044529	1	71252534	71391292	5.5336	5.48893	7.19877	2.98599	3.83688	2.6695	4.66534	2.51595	5.03241	3.21433	4.483	3.73877
ENSGALT00000054306	1	30866677	30895009	21.0679	23.5277	23.8341	14.7198	19.7228	17.403	16.9104	19.0629	21.531	16.8978	14.2445	18.791
ENSGALT00000064847	1	15251598	15253756	4.36875	4.78808	4.42333	5.8341	6.67955	7.00117	2.91539	3.71592	3.9661	6.47905	5.54381	6.34412
ENSGALT00000046985	1	24554513	24638605	0.233064	0.328799	0.828205	0.434435	0.2619	0.465082	0.384809	0.193324	0.630458	0.273968	0.256986	0.460159
ENSGALT00000030740	1	16132582	16175969	10.6016	9.96978	11.2492	15.7082	18.8246	15.2579	6.23016	7.09604	10.9671	11.1371	12.2617	14.3098
ENSGALT00000068252	1	54754183	54755465	7.79992	8.33986	8.96481	7.17504	9.40664	6.91399	4.38887	5.04208	8.83967	11.7439	9.30551	11.9379
ENSGALT00000013487	1	12917065	12924669	1.79201	1.81862	1.4379	1.70989	1.90903	2.04092	0.789891	1.02162	0.993223	1.40393	1.27338	1.34026
ENSGALT00000021369	1	63005065	63019412	1.13992	0.916385	2.4343	1.19504	2.72419	3.52787	1.4314	2.3022	1.12003	3.12053	2.19437	3.01637
ENSGALT00000088142	1	63154243	63194486	18.0064	14.4201	19.0562	15.4371	18.6995	23.1607	6.19053	7.72462	12.0905	11.6169	14.2258	12.6991
ENSGALT00000021382	1	63246522	63275110	0.035643	0.104216	0	0.134329	0.02234	0.022643	0	0	0.128509	0.024383	0.021532	0.022484
ENSGALT00000085894	1	63309176	63315662	192.474	158.785	145.647	472.675	373.797	394.985	164.89	169.871	234.729	281.071	278.878	276.429
ENSGALT00000090258	1	68078567	68085720	3.68951	3.85903	2.93305	6.39833	7.9637	7.69208	1.93496	1.27203	2.82129	6.89261	8.68988	9.26686
ENSGALT00000042393	1	66926523	66926591	0.324723	0	0.237772	0.2078	0.383602	2.61156	0.06857	0	0	0	0.237912	0.439231
ENSGALT00000055669	1	122963858	122969710	12.9675	13.1281	13.8529	12.8049	12.9007	11.5059	18.6142	16.4743	19.4562	13.3805	12.0685	13.3424
ENSGALT00000026762	1	122970659	122978786	15.359	17.0926	15.0337	14.3383	16.0769	14.2545	9.88731	11.3726	13.9308	19.4513	13.6884	16.7406
ENSGALT00000076168	1	122783720	122810780	4.43206	5.50705	5.69081	6.36749	5.39023	8.57199	5.84672	4.54906	8.55775	5.9124	5.12328	4.25671
ENSGALT00000080627	1	122917716	122930033	0.071745	0.085757	0.039476	0.075043	0.163761	0.360083	0.126061	0.023163	0.477637	0.125855	0.116815	0.219692
ENSGALT00000054968	1	122934649	122961324	6.01968	9.42661	6.5462	3.52653	4.81379	5.1161	3.92189	4.07869	5.19083	4.33108	5.03733	4.44661
ENSGALT00000072390	1	12120386	12302861	0.571238	0.848276	0.552346	0.674574	0.855702	0.341273	0.408967	1.04726	1.12622	0.488612	0.817342	1.05369
ENSGALT00000019682	1	50154486	50243306	9.89688	11.6235	11.4522	19.2631	18.9791	18.7337	10.8617	13.7475	18.9723	16.9399	14.076	19.7179
ENSGALT00000024199	1	80302817	80325374	0.363115	0.390633	0.26835	0.220459	0.276862	0.400425	0.537206	0.793428	0.421881	1.05439	0.505459	0.560575
ENSGALT00000079877	1	20174067	20176483	0.012694	0	0.05155	0	0	0	0.242219	0.419688	0.018946	0.019167	0.028198	0.00689
ENSGALT00000089672	1	190535972	190551871	1.94256	1.12865	1.43663	2.62158	3.07495	3.93874	0.586118	0.591249	1.26227	2.73466	2.8284	2.37108
ENSGALT00000083685	1	190311740	190317969	4.00093	5.8789	6.15091	4.15516	4.40774	5.17743	0.92697	1.02331	0.93296	3.79866	3.98682	5.27618
ENSGALT00000086697	1	47732764	47736929	36.1224	37.533	38.6805	32.9408	40.2484	32.0552	30.9702	35.1104	40.8379	42.5719	39.0962	42.0363
ENSGALT00000015787	1	30936731	30961242	2.758	1.99092	1.92647	3.64224	3.8579	3.87582	1.88398	0.735815	3.43125	1.89351	1.55314	2.6471
ENSGALT00000061002	1	166777889	167033280	1.27188	1.74302	1.95904	1.99154	2.54703	3.83033	1.86521	2.67237	3.10903	2.77193	3.13649	4.11332
ENSGALT00000087664	1	166720124	166744178	37.1572	30.5467	36.673	9.58215	10.3945	6.95882	18.326	15.46	14.6795	6.53851	7.66732	8.09499
ENSGALT00000027416	1	166655214	166707862	5.73463	15.8856	8.38527	14.9087	17.2617	11.3757	16.4469	10.439	26.658	13.0274	6.77522	8.8525
ENSGALT00000036493	1	167167416	167185684	1.53281	1.74855	1.0286	0.67539	1.14919	1.57911	0.274842	0.639322	0.486198	0.360088	1.29328	1.36387
ENSGALT00000027420	1	167167013	167175727	0	0.075373	0.035309	0.10634	0.23265	0.039851	0.050871	0	0.038873	0	0.154249	0.327545
ENSGALT00000066330	1	146892901	146893485	0	0	0	0	0	0.037096	0	0.065989	0	0	0.235207	0.124019
ENSGALT00000070354	1	187635761	187648339	22.0429	32.5646	25.5237	11.0909	15.1882	12.9878	10.97	12.1979	20.8416	13.682	11.2612	12.9222
ENSGALT00000025834	1	106583143	106626008	2.54741	3.53081	3.19239	3.36434	3.24619	2.56569	0.560144	0.795544	1.72057	1.77849	2.07691	2.44963
ENSGALT00000086549	1	194199909	194201416	4.68696	4.30015	3.69737	3.33649	2.63633	7.25849	3.35443	5.04834	3.92223	3.10727	5.79969	4.60438
ENSGALT00000082899	1	83908116	83934219	0.941183	2.40691	2.07001	1.36852	3.1919	4.3642	0.785451	0.64478	0.86253	0.148167	0.663999	2.73227
ENSGALT00000051026	1	24918557	25006337	24.8896	28.7233	25.4693	21.2061	28.8366	28.2554	14.2934	19.1854	26.3265	20.2659	18.6096	22.3477
ENSGALT00000018529	1	45439075	45485296	7.6498	8.70121	9.40093	8.22781	9.2549	9.46063	6.42379	8.29303	9.75133	6.80787	7.51366	8.5665
ENSGALT00000010624	1	7655306	7725473	0.008118	0	0.032967	0.146746	0.080811	0.031549	0	0.063743	0.024233	0.036773	0	0.010288
ENSGALT00000053288	1	118474222	118502752	0	0	0.065054	0.050397	0.110561	0	0.023782	0.008795	0.074166	0.098133	0.069475	0.117035
ENSGALT00000059596	1	58262001	58299769	41.5335	44.2501	42.9285	49.1432	54.0281	53.6687	25.0457	29.1891	33.9696	37.3937	58.3321	54.8984
ENSGALT00000058553	1	124992911	124993543	0	0	0	0.024269	0.132317	0.057283	0	0.040558	0.165668	0.077653	0.08841	0.00182
ENSGALT00000043173	1	72114118	72122785	1.20919	0.936453	1.38651	1.78027	2.43696	1.20106	2.93378	2.08616	1.50095	7.76143	2.51157	6.81204
ENSGALT00000074452	1	20105954	20123748	0.266872	0.390786	0.117958	0.320467	0.64316	0.308354	0.008855	0.024709	0.009092	0.004751	0.079199	0
ENSGALT00000046490	1	78955517	78955580	0	0	0	0	0	0	0	0	0	0	0.240953	0
ENSGALT00000036466	1	171990674	172021555	3.56378	4.50165	4.79169	14.2357	15.7801	15.8997	3.73316	1.02344	21.3953	9.74949	6.01774	14.4336
ENSGALT00000060782	1	34415870	34423423	11.3194	10.321	9.06022	11.4004	11.3767	10.8466	4.88001	7.60389	8.77071	12.5008	12.1864	11.0612
ENSGALT00000020401	1	51546120	51553306	201.445	182.21	205.791	109.83	109.2	89.3585	59.2284	77.5971	113.873	152.939	160.841	161.457
ENSGALT00000020394	1	51508827	51526284	79.6405	91.7875	68.9269	67.2856	82.9745	93.8787	121.885	134.096	93.6764	114.808	116.481	120.554
ENSGALT00000080652	1	180348586	180365548	3.37959	3.68383	3.19688	4.17994	4.05943	5.95409	3.32794	3.67472	4.14704	3.47955	3.29841	4.88243
ENSGALT00000045225	1	181143371	181144987	0.578156	0.18564	0.300687	0.346439	0.324538	0.253788	0.248836	0.200208	0.296721	0.493668	0.058144	0.344922
ENSGALT00000070724	1	84851145	84858913	27.9137	40.6541	33.6115	38.3773	30.551	27.8487	16.1573	16.2471	16.0024	57.2256	28.3885	37.253
ENSGALT00000083233	1	84819684	84838713	12.5936	15.5064	15.8785	9.63265	10.0364	10.9001	7.29857	7.72924	10.5418	7.75433	10.3258	8.77107
ENSGALT00000024648	1	84737375	84814326	3.10433	3.61562	5.06929	2.45077	4.02611	4.5309	4.22405	3.89938	7.70632	2.26255	2.1301	3.08034
ENSGALT00000018929	1	47358279	47391069	50.7335	45.7156	51.3971	103.339	64.4632	57.5624	35.3292	32.0283	46.5304	55.5351	37.2248	40.8395
ENSGALT00000066301	1	73504477	73505290	0.175051	0	0	0	0.073551	0.081578	0	0.118707	0	0.106036	0.089125	0.289294
ENSGALT00000046703	1	91349792	91382664	0	0	0	0	0	0	0.118344	0	0	0	0.014609	0
ENSGALT00000057632	1	37937947	37938426	0.042358	0.067231	0.475069	1.03404	1.58289	1.57648	0	0.118037	0.067351	0.962036	1.86457	1.41549
ENSGALT00000046147	1	46312013	46312276	0.143127	0.203077	0.113482	0	0.255914	0.178182	0	0	0	0.377295	0.023083	0.029245
ENSGALT00000015959	1	185674161	185675231	0.028939	0.265379	0.149931	0.926525	0.612092	0.733056	0.075101	0.056731	0.131534	0.261728	0.230379	0.223477
ENSGALT00000060139	1	105244976	105249123	20.2299	28.0871	22.2836	35.3551	37.1618	30.5573	13.2237	15.6743	27.8166	19.809	22.2731	21.5281
ENSGALT00000077236	1	167206593	167209497	0	0	0.060567	0.101964	0.165012	0.756177	0	0	0.066837	0.107863	0.047058	0.022034
ENSGALT00000036897	1	87491686	87496064	47.3619	88.1517	71.1914	28.2126	35.3404	48.2598	72.102	201.533	56.7487	44.5799	18.6638	27.2902
ENSGALT00000075689	1	20490162	20663084	42.4071	57.438	59.4318	41.5673	53.1298	46.4651	54.5428	52.5387	78.0011	37.9671	41.4618	45.106
ENSGALT00000078953	1	40212861	40505268	1.36798	2.1781	2.38989	1.87932	1.83237	3.03733	0.939556	1.19428	2.04302	1.16556	1.42732	1.79462
ENSGALT00000045079	1	46309846	46310047	0.529479	0.224288	0	0	0.080676	0.448521	0.049773	0.063547	0	0.076669	0.283327	0.195902
ENSGALT00000020448	1	51582209	51607306	3.43453	6.33277	4.53099	3.61103	3.9602	3.15165	1.61525	1.62683	5.34617	2.82766	3.53265	2.84071
ENSGALT00000077890	1	92426541	92445689	0.712928	0.410759	0.390951	0.294666	0.7496	0.662241	0.274754	0.471554	0.636155	0.287237	0.286093	0.280643
ENSGALT00000085740	1	53278297	53280034	4.99086	4.93918	5.94665	5.52171	6.57503	5.93796	4.64714	4.25751	5.60857	6.1795	5.35517	5.5403
ENSGALT00000042953	1	49685899	49686004	0	0.085483	0	0.04058	0.17559	0	0	0.030678	0.285804	0	0.105591	0.235907
ENSGALT00000030410	1	91213063	91226534	4.58154	7.50162	7.12377	3.89232	3.61213	4.176	2.8123	4.24435	5.95834	3.76228	4.61736	3.71804
ENSGALT00000048966	1	37945237	37973480	53.8015	69.7271	68.3418	28.9541	38.9603	37.8595	26.5632	24.4168	47.6779	24.1581	29.3833	31.5784
ENSGALT00000090038	1	1645800	1646634	0	0.053909	0	0	0.312553	0	0.155303	0	0.127637	1.14745	0.57978	0.259934
ENSGALT00000080235	1	74112613	74162490	0.353297	0.173998	0.1997	0.134105	0.168446	0.232684	0.042983	0.099818	0.201122	0.035277	0.070131	0.300647
ENSGALT00000055114	1	74376866	74457097	39.8942	31.3965	40.7777	33.8015	39.8754	36.4695	16.3871	19.0312	41.7603	24.1775	36.8289	46.0165
ENSGALT00000069015	1	74502814	74514868	1.18958	1.54696	1.19114	2.41782	1.99315	2.25822	0.851017	1.11543	1.19051	1.9824	2.05688	3.18997
ENSGALT00000073793	1	74544908	74555928	0.074141	0.138458	0.125265	0.265633	0.19592	0.315402	0	0.130933	0.045221	0.115754	0.016271	0
ENSGALT00000080742	1	194255739	194257541	0	0	0.097827	0.261239	0.269674	0.172441	0	0.155871	0	0.66928	0.146948	0.397177
ENSGALT00000070105	1	76836656	76836751	0.030089	0.206867	0.08999	0.232569	0.599269	0.279453	0.322405	0.565162	0.195414	0.670423	0.330339	1.08033
ENSGALT00000048599	1	48102939	48103334	1.50602	5.99097	9.00766	1.81782	4.86182	12.0527	3.93859	5.39402	1.96487	1.31667	4.81634	3.42517
ENSGALT00000054819	1	48162556	48163154	9.40543	12.7769	11.6237	12.5734	10.79	18.6539	1.45806	3.23967	6.0197	10.6964	11.8105	8.06686
ENSGALT00000035308	1	194479633	194479723	0.434957	1.01317	1.00422	1.01516	2.86348	1.11327	0.678073	1.2291	1.25611	1.37307	1.2245	2.16921
ENSGALT00000083897	1	50879538	50881119	31.4957	29.1327	30.6851	53.6305	63.033	53.8016	20.5905	22.6138	25.5474	50.5104	53.3847	53.6894
ENSGALT00000074989	1	48099109	48099504	0.709386	2.581	0.671595	4.72104	3.31772	11.7418	0.329616	7.77639	2.10473	12.9639	21.8464	0.166242
ENSGALT00000072113	1	105330816	105350209	0.111837	0.049575	0.165775	0.108275	0.140327	0.16701	0.143484	0.085354	0.089937	0.556068	0.178131	0.238074
ENSGALT00000085630	1	15698930	15701580	8.22245	9.39032	7.34956	3.8483	6.44007	5.21152	3.91145	3.69268	5.25706	5.98101	8.53361	6.77174
ENSGALT00000059484	1	55627485	55645260	3.61891	5.21023	5.73898	14.231	10.5705	10.9648	1.07425	1.92303	2.95317	3.3056	3.97887	4.61595
ENSGALT00000047642	1	91379430	91416799	0.084002	0.167791	0.059872	0.283196	0.107252	0.345867	0.168624	0.198787	0.179255	0.184228	0.184775	0.168019
ENSGALT00000020822	1	55504144	55518514	29.2308	38.4012	46.6276	26.1367	27.4401	21.6641	11.9165	10.7904	17.7608	8.96077	14.748	16.441
ENSGALT00000020826	1	55573823	55614936	19.7914	22.9619	21.0172	14.8947	18.0147	15.2939	13.3282	16.3991	18.7155	15.8907	14.1002	18.2313
ENSGALT00000020831	1	55616634	55625686	1.04558	1.1645	1.28607	1.46681	1.46027	1.57999	0.486041	0.484431	0.874564	1.06622	0.790413	1.81076
ENSGALT00000053770	1	111982647	111983657	6.29068	7.61262	5.81045	1.1267	0	0.815019	4.52335	5.40167	7.01736	1.06504	0.860354	0
ENSGALT00000013813	1	1421469	1841500	10.308	11.9278	12.6798	9.53347	10.4386	13.0288	5.31962	5.89125	5.48469	12.7289	11.5797	12.2168
ENSGALT00000046208	1	59412540	59412648	0.156138	0	0	0	0	0	0	0	0	0.100574	0	0
ENSGALT00000027584	1	174956251	174999081	2.94291	3.87193	3.99146	4.40059	4.85643	3.58267	0.998923	1.60002	2.23197	3.55556	3.16273	3.71344
ENSGALT00000027586	1	175014605	175036647	4.86368	6.34505	5.79464	8.77274	8.4546	4.3888	3.40879	7.34913	9.75362	8.19968	7.18867	11.4502
ENSGALT00000062167	1	174603425	174606844	9.42367	9.37532	7.10681	2.93408	3.28938	7.56933	4.82243	4.43421	7.68394	5.28541	2.55455	4.12434
ENSGALT00000027575	1	174548152	174560323	100.65	58.0763	138.32	151.946	184.646	149.487	37.4724	28.4555	146.876	171.359	135.988	199.322
ENSGALT00000083960	1	174560569	174586065	3.11726	2.90378	2.54499	2.46488	2.68779	3.12257	1.65128	1.34114	3.82243	4.40846	3.05969	4.1298
ENSGALT00000027571	1	174394079	174492314	9.73929	12.5692	12.3893	7.98399	9.62767	8.64297	6.15711	5.54496	10.0278	7.89431	7.01695	8.82868
ENSGALT00000027574	1	174505268	174521013	5.36234	5.50966	5.06825	4.91806	5.97168	5.76086	2.64661	2.89446	6.27252	5.72142	4.44228	7.02893
ENSGALT00000036455	1	175103011	175108171	9.89158	10.7405	10.6988	12.3531	14.0893	13.7264	8.21488	8.41517	13.1377	13.4305	13.184	13.6881
ENSGALT00000088120	1	133825648	133835138	5.93558	3.70684	1.94644	1.76615	0.806155	1.54641	2.73573	2.4901	9.98644	1.68972	0.741156	0.87575
ENSGALT00000010805	1	6790345	6838577	8.4154	9.57179	9.36193	8.8736	11.5057	11.5461	6.77889	8.48075	9.34344	12.3354	9.01013	11.2632
ENSGALT00000071817	1	105102339	105103016	21.2844	18.2422	30.7976	57.8565	52.2501	46.6995	20.6505	20.2317	43.8582	80.0577	50.0686	27.3652
ENSGALT00000084554	1	132561122	132564689	1.54949	3.3499	3.21272	4.00877	2.33836	1.73576	1.33723	1.32717	3.07144	1.62718	0.958561	0.900907
ENSGALT00000053403	1	170018328	170038158	0.025079	0.184759	0.08256	0.047415	0	0	0	0	0	0	0.04916	0.05172
ENSGALT00000054607	1	92375565	92389300	2.06924	1.87722	1.68289	4.81918	6.04277	5.75813	0.886699	2.06725	2.38274	2.6492	2.32424	4.62003
ENSGALT00000070713	1	12558926	12565752	0.048466	0	0	0.188305	0	0.118021	0.059127	0.279104	0.302411	0.332342	0.028593	0.03921
ENSGALT00000065362	1	177395491	177410045	55.553	46.2645	36.5636	41.4075	60.4216	41.2347	47.7252	97.0737	83.3962	62.4813	84.4365	68.5737
ENSGALT00000039200	1	19165830	19169549	13.9225	10.3625	10.0411	24.8283	40.3783	12.1596	7.75999	20.1608	21.898	7.65454	9.34807	13.1676
ENSGALT00000021194	1	60223646	60250104	38.2782	46.7097	33.3994	8.03128	5.23191	7.3581	25.9402	26.9836	29.1719	10.381	4.73994	3.75763
ENSGALT00000021191	1	60182541	60202082	0.091754	0.107311	0.024578	0.014093	0	0	0.053594	0.028272	0.075139	0.023455	0	0
ENSGALT00000026181	1	112228091	112262154	5.10226	6.18678	5.17486	5.67601	6.78418	7.80274	4.53098	5.17972	5.46625	5.85449	5.292	6.46076
ENSGALT00000070712	1	112079912	112151195	49.7599	59.9245	52.7469	43.0651	48.4191	44.0459	38.3352	39.3463	46.4996	42.633	40.7755	46.0657
ENSGALT00000046940	1	22259322	22269316	0.136818	0.023862	0.057791	0.1331	0.093761	0.169949	0.086451	0.038913	0.082833	0.196134	0.148268	0.387523
ENSGALT00000025419	1	102548449	102578189	19.8486	24.4545	28.0654	19.8815	21.0488	20.3182	17.8639	16.7895	18.4503	21.073	19.6105	21.6258
ENSGALT00000023392	1	77239261	77244825	3.43915	3.48746	3.47927	6.62751	6.35065	8.56781	2.64667	3.10218	5.39527	3.31314	3.38764	5.50894
ENSGALT00000070952	1	64608864	64635734	5.75887	8.3219	7.75909	9.02948	9.88576	9.48439	7.01481	7.17572	8.90954	7.10613	6.43719	6.87008
ENSGALT00000065262	1	182377259	182377326	0.706067	0.283164	0.247097	0.225917	0.74294	0.214375	0.668245	0.294484	0.370122	0.117877	0	0.230471
ENSGALT00000020035	1	51109677	51127827	0.562354	0.990189	0.688547	1.89618	1.61642	1.79857	0.581119	1.35891	1.78693	1.22935	1.3347	1.19326
ENSGALT00000057685	1	68428200	68453079	38.9615	29.0333	28.1054	22.424	24.3388	13.0198	28.3481	44.2647	25.2827	17.3894	12.0749	14.2549
ENSGALT00000088165	1	46698750	46703729	277.785	278.291	289.297	180.198	246.997	222.64	77.4855	100.045	132.994	163.386	174.846	199.41
ENSGALT00000088990	1	111056475	111115739	0.17032	0.117931	0.418337	0.262172	0.277057	0.726319	0.040879	0.025297	0.108129	0.035158	0.014518	0.037224
ENSGALT00000036706	1	109426133	109450584	0.283432	0.61009	0.3453	1.0742	0.964559	1.07539	0.703356	0.429335	0.898008	0.712796	0.844667	0.580321
ENSGALT00000088334	1	54727542	54743775	0.079296	0.090724	0.073739	0.094258	0.168291	0.123713	0.185467	0.028521	0.31428	0.058191	0.054309	0.32424
ENSGALT00000069802	1	29501968	29505058	4.25767	5.03679	4.25922	4.28372	4.78003	4.46511	3.31005	2.61269	3.38519	5.09682	5.71739	6.71589
ENSGALT00000044682	1	14192967	14199186	4.78331	4.30235	2.00685	3.66892	3.26141	3.04322	9.5926	7.73141	8.19925	6.19756	4.88581	4.15591
ENSGALT00000060624	1	48193459	48195214	0.039196	0	0.059128	0.142346	0.077479	0.104399	0	0	0	2.36892	0.049644	0
ENSGALT00000072279	1	6522549	6602832	11.843	23.8402	17.5635	16.743	22.2505	18.8429	42.6927	51.6891	39.5612	52.8752	38.1808	39.5867
ENSGALT00000076567	1	125033030	125060650	5.19833	6.50869	6.35746	6.5617	7.1234	5.94824	7.30708	9.03417	8.63884	6.14632	5.52971	7.23738
ENSGALT00000087891	1	118998076	119012711	15.8576	13.9775	16.3782	11.8909	20.6106	15.8625	4.91576	7.64447	10.5511	17.015	12.605	16.285
ENSGALT00000026410	1	118890050	118981624	0.83054	0.116869	0.45259	0.205715	0.309943	0.417853	0.040784	0.010879	0.10112	0.159495	0.491606	0.135205
ENSGALT00000090369	1	57353719	57363397	6.72151	11.3583	11.4194	8.54473	8.78787	8.99373	8.78485	8.71414	10.226	8.84723	9.99646	11.2702
ENSGALT00000021002	1	57382693	57393808	0	0.068595	0.006981	0	0.094332	0.17403	0.104248	0.044307	0.115806	0.025676	0.054128	0.131019
ENSGALT00000021001	1	57369059	57379716	8.53086	7.16544	7.6119	8.56285	9.76129	6.68333	25.7357	19.6377	12.4111	7.14775	9.05111	11.4115
ENSGALT00000021004	1	57408100	57480365	31.0153	28.6049	28.121	31.8923	33.4554	29.9621	62.8879	68.8922	26.4443	33.933	33.1342	27.3884
ENSGALT00000021003	1	57395053	57400622	4.9803	5.18184	5.41369	17.7151	18.2064	13.5583	12.2628	14.9761	19.1366	15.4621	12.0923	15.1356
ENSGALT00000016200	1	35449509	35495133	4.80473	4.76375	4.64265	5.23705	6.39536	4.8133	5.0952	5.49239	7.75762	4.9752	4.71883	6.20448
ENSGALT00000016196	1	35425914	35429601	2.80758	0.530232	6.52571	0.870041	5.54957	3.38162	1.89622	1.80013	10.4838	3.62972	3.34275	3.75625
ENSGALT00000042303	1	185892271	185892353	0.997969	0.254734	0.432574	5.9611	6.44495	9.33953	0.515413	0.764003	1.4937	11.7067	20.6757	13.6353
ENSGALT00000024419	1	83204422	83207367	12.3087	36.4135	208.422	12.3703	584.954	14.7255	52439.8	48928.9	10200.8	529.279	12321.7	7421.98
ENSGALT00000024423	1	83212638	83226401	3.5553	3.47503	3.46859	4.86673	6.79781	4.53472	13.0706	12.1608	5.3487	6.07377	6.92979	7.77915
ENSGALT00000024418	1	83190347	83191432	0.041694	0.06814	0.02547	0.228408	0.170385	0.03384	0.190241	0.136757	0.112389	0.142136	0.068709	0.066531
ENSGALT00000057076	1	105596154	105597343	0.084247	0.057401	0.228076	0.221785	0.015676	0.300522	0.162402	0.080805	0.188611	0.131696	0.191689	0.397314
ENSGALT00000089871	1	76201488	76207340	8.35711	9.90267	9.85747	13.1849	14.8034	15.2591	4.7222	6.87636	6.90798	14.1402	10.7494	14.4115
ENSGALT00000084538	1	47939432	47944075	4.09599	4.16501	2.52918	7.12301	9.69993	8.96583	2.90192	4.41894	6.31547	6.2334	9.70686	10.3245
ENSGALT00000010717	1	7487583	7494099	7.36812	9.24509	10.0724	4.20286	2.45986	2.09244	2.72449	4.69226	3.39681	1.78555	1.74129	3.0339
ENSGALT00000027763	1	182444413	182451714	0.009167	0.017289	0.367221	0.012025	0.173889	0.007192	0	0.040192	0.217625	0	0.043807	0.133817
ENSGALT00000027757	1	182386777	182399527	5.11495	6.11703	4.50281	9.21136	9.22285	7.92411	4.6514	5.35951	4.74097	10.3221	9.79189	10.7385
ENSGALT00000083416	1	182635326	182642865	33.5608	44.6366	23.0699	56.7256	61.6904	37.4162	49.1854	66.3356	95.8201	45.0006	66.7592	49.0861
ENSGALT00000027770	1	182581300	182585639	2.12743	5.90506	5.95092	0.107555	0.785526	4.80409	0.705136	0.226968	0.303785	0.409061	0.618477	0
ENSGALT00000085287	1	182611342	182628423	382.912	353.527	341.037	168.927	230.047	245.269	249.276	233.23	214.224	139.15	176.235	198.176
ENSGALT00000027775	1	182765820	182785257	0	0	0	0.105418	0.031396	0.163889	0	0.041785	0	0.039063	0.036434	0.047028
ENSGALT00000089438	1	62214113	62231324	28.9694	12.4749	25.9771	21.7086	11.5432	25.2905	180.344	78.8767	63.3067	12.8877	7.14238	9.64954
ENSGALT00000063825	1	80243923	80259779	55.4308	60.2675	52.0553	38.4918	57.9248	57.4304	53.4701	115.952	76.0648	103.034	53.0005	64.8023
ENSGALT00000053533	1	48146441	48147882	41.4973	32.2985	40.2333	11.1598	9.63179	14.0455	14.2654	19.0253	44.5132	17.7225	15.271	10.4597
ENSGALT00000066595	1	20560902	20561004	1.72283	0.691324	0.777185	2.59719	3.85582	1.87437	1.52927	1.45148	1.70368	3.72284	1.86182	2.42554
ENSGALT00000030190	1	146034759	146048315	0.667439	0.200577	0.135223	0.220997	0.897233	0.80013	1.74344	0.203144	0.471767	0.443108	0.402275	0.233343
ENSGALT00000068287	1	76900682	76900782	0.010821	0.007476	0	0	0.390106	0.048515	0.030254	0	0	0.282437	0.416185	0.159732
ENSGALT00000065178	1	48091388	48092200	3.18041	4.61592	6.46573	8.56861	4.5561	8.5605	0.631766	1.98102	3.00665	5.77477	12.2506	6.58569
ENSGALT00000081690	1	54826433	54835321	13.1106	12.5402	16.4848	12.5368	8.66044	12.9283	6.3066	7.29453	5.5703	7.63513	10.5254	10.299
ENSGALT00000026884	1	128557288	128567294	0.07006	0.165058	0.351936	0.053965	0.394203	0.246323	0.183826	0.218279	0.131358	0.062424	0.034422	0.136594
ENSGALT00000026882	1	128532174	128549286	2.56447	1.50107	1.53414	3.87367	3.96102	6.44939	9.56682	5.99083	6.14122	8.06049	7.13357	5.42298
ENSGALT00000044709	1	98196541	98198044	0	0	0	0	0	0	0.149151	0.031062	0	0	0.046287	0.058753
ENSGALT00000062297	1	29549181	29550317	0	0.030988	0	0.043741	0.116385	0.176511	0	0	0.047238	0.134379	0.077639	0.127559
ENSGALT00000024704	1	84985337	85117095	0.091472	0.274337	0.030517	0.078945	0.130164	0.282718	0.04942	0.061182	0.08187	0.022473	0.018238	0.460306
ENSGALT00000013482	1	12927124	12946956	9.49507	10.4238	8.89733	13.1021	12.2071	12.6424	13.5587	18.4118	10.8672	7.72485	11.3652	12.3653
ENSGALT00000089059	1	12968097	12976927	23.3849	30.7396	27.9007	17.3695	17.0475	19.7337	19.66	19.5968	32.502	19.5948	18.0172	22.1856
ENSGALT00000023629	1	77392527	77399415	289.971	226.225	179.812	404.69	479.68	401.431	112.617	141.827	246.79	264.253	206.185	218.766
ENSGALT00000013198	1	13980518	13999714	8.04064	9.03923	8.8085	5.95789	7.46168	6.79509	3.84044	4.05945	4.19945	5.7703	4.95148	6.55906
ENSGALT00000038170	1	47800013	47869940	2.3239	2.20789	3.18303	3.02203	3.13011	3.26024	1.81174	2.41502	2.30786	2.87018	2.02361	3.13193
ENSGALT00000019537	1	49793237	49807832	2.99336	3.40871	2.99266	3.68011	4.07321	4.09383	1.68244	2.09948	3.42112	3.11443	3.59495	3.99674
ENSGALT00000019527	1	49788795	49792401	0.118442	0.321781	0.127549	1.22077	1.64409	1.499	0.119931	0.293156	0.588142	0.709932	0.410108	0.259384
ENSGALT00000050056	1	53250376	53269985	0.041667	0.028352	0.067551	0	0.054363	0.033306	0.044672	0.038056	0.218186	0.0706	0	0.179502
ENSGALT00000078014	1	112688883	112696578	0	0	0.034796	0.027905	0.035374	0.137738	0.537922	0.20849	0	0.246127	0.182656	0.097109
ENSGALT00000056954	1	43328485	43370301	3.31503	3.75201	4.15162	3.18844	3.84705	3.87477	2.22337	2.13213	4.04998	2.79397	2.98321	3.27968
ENSGALT00000045916	1	113257661	113257760	0.312277	0	0	0	0	0.20825	0	0	0	0	0	0
ENSGALT00000089118	1	50694473	50702887	3.16412	3.52107	2.59064	4.24417	4.07246	4.82045	2.20666	2.8679	4.3745	4.11765	4.61367	5.45815
ENSGALT00000084532	1	76787511	76796703	21.6153	24.7957	24.7762	14.8066	18.1569	14.3325	6.02209	6.64947	8.64644	15.0667	15.6653	18.1217
ENSGALT00000037288	1	72191984	72195253	7.91685	10.7565	8.62092	25.3078	21.8683	20.9076	14.6447	16.7347	25.6965	22.8358	19.6834	18.9269
ENSGALT00000023284	1	76767140	76771720	10.1079	12.8016	11.334	19.7187	24.6229	20.5544	6.55422	5.85701	10.5285	10.7056	13.3439	18.8103
ENSGALT00000023286	1	76773166	76778171	2.24199	5.92551	2.39529	2.75928	1.21892	2.15086	0.892733	1.79538	17.2767	0.716199	0.633308	2.85686
ENSGALT00000030549	1	60010721	60049926	4.80332	5.963	4.69313	6.06633	4.66117	5.83318	4.6263	6.50382	6.59413	5.03263	9.33885	8.01205
ENSGALT00000021171	1	60069873	60168362	0.372956	0.477536	0.342943	0.679324	0.413429	0.969724	0.150063	0.404011	0.415025	0.513583	0.479855	0.772337
ENSGALT00000028013	1	194348213	194364645	0.251215	0.277299	0.233414	0.654664	0.435299	0.552964	0.210005	0.33512	0.226024	0.389192	0.449889	0.395776
ENSGALT00000028018	1	194386026	194399905	1.19476	1.4751	0.668209	2.79302	3.45829	2.44311	0.867428	1.39768	1.83025	2.52193	2.41239	3.42139
ENSGALT00000036364	1	195219262	195224318	314.678	248.928	312.134	159.094	167.026	149.478	176.645	189.574	198.391	159.7	132.779	166.469
ENSGALT00000028012	1	194268255	194288323	3.25881	3.49296	4.19163	5.58167	5.97033	5.8881	2.47211	2.29232	2.53938	5.34039	5.48779	5.49322
ENSGALT00000028515	1	50729527	50729619	0.130587	0.291332	0.189428	0.340456	0.249784	0.30578	0.417288	0.207601	0.160708	0.073452	0.31207	0.283905
ENSGALT00000024855	1	89665016	89695407	132.158	174.033	151.976	136.411	140.271	169.055	49.0678	52.2363	90.7733	80.7023	89.2573	88.8087
ENSGALT00000024841	1	88778338	88781892	3.20876	3.70787	3.48375	5.17959	5.62692	4.30047	1.66081	2.37001	2.88435	4.40718	3.10689	5.15638
ENSGALT00000024844	1	89165149	89382603	0.169813	0.221012	0.168558	0.156026	0.328226	0.634543	0.058275	0.083653	0.198589	0.060327	0.121619	0.255988
ENSGALT00000024843	1	88820570	88827636	5.86096	6.63047	6.14813	7.37653	7.848	7.718	4.49299	3.99245	6.64884	6.03959	7.03612	7.2432
ENSGALT00000068044	1	33813793	33841926	5.57708	4.88124	4.89955	3.23484	5.35598	5.66523	5.09356	6.74404	5.56933	4.61606	5.87423	6.41206
ENSGALT00000056505	1	18749123	18805419	11.565	12.1795	11.5433	16.2729	16.8818	15.9297	7.66261	9.03134	14.587	11.8257	13.2444	14.863
ENSGALT00000068577	1	192940017	192941458	300.247	302.744	683.904	768.736	598.686	1788.95	737.347	1934.03	1482.69	1850.9	1921.26	1960.08
ENSGALT00000023784	1	78071850	78073633	0.771149	0.737093	0.641031	2.84624	2.19155	2.54235	0.394975	0.551751	2.34684	1.63545	1.75833	1.92899
ENSGALT00000087073	1	78077450	78121042	5.3256	15.5481	8.32737	14.5043	11.672	13.7001	3.40596	5.34177	13.5134	6.10378	12.0265	8.07165
ENSGALT00000023808	1	78365923	78371775	2.87532	4.77831	9.00578	3.61041	0.62964	4.12079	0.384068	0.924101	1.64544	1.49591	0.891133	1.4662
ENSGALT00000051842	1	193747266	193750428	1.68606	2.25827	2.10993	1.85118	2.6492	2.54852	1.13218	1.05187	1.42712	2.36246	1.87735	2.59915
ENSGALT00000088141	1	110323165	110332874	1.47569	4.28536	1.89801	3.49642	1.47381	4.1978	1.54197	2.01868	3.39685	4.66596	2.48841	5.55461
ENSGALT00000047826	1	145284886	145285576	1.96134	2.45372	2.22415	6.54583	1.61276	3.9197	1.61929	2.46939	1.35793	1.98476	2.42651	3.32531
ENSGALT00000077055	1	40719105	40744319	2.75879	3.57694	3.73418	2.96764	5.18482	3.99017	2.38276	2.29999	2.49081	3.29023	2.2787	3.09207
ENSGALT00000064487	1	159799178	159799510	0.070333	0	0	0	0	0.219985	0	0	0	0	0	0
ENSGALT00000051931	1	77425324	77426985	1.30612	1.26228	0.558511	0.965564	1.55823	0.749858	1.32008	1.48494	1.59215	3.81965	1.45083	1.43972
ENSGALT00000063629	1	9507287	9637821	0.4939	0.147825	0.063125	0.116561	0.280488	0.15592	0.029801	0.175189	0.053496	0.105972	0.200029	0.043504
ENSGALT00000021778	1	48184357	48184737	21.0527	26.3176	17.3945	31.2597	24.7567	50.1558	10.9793	20.4465	16.9278	13.1494	20.9927	12.268
ENSGALT00000080661	1	79492640	79673494	0.151814	0.037523	0.130536	0.030152	0.13958	0.095087	0.119575	0.014443	0.075506	0.009516	0.147127	0.101648
ENSGALT00000016152	1	35250853	35276198	11.7068	15.9891	12.2077	6.74397	8.72973	8.07468	6.30725	7.18184	7.62606	6.92122	6.63517	8.50254
ENSGALT00000054796	1	59653910	59659868	0.482459	1.1814	0.930751	0.819869	0.667613	1.16051	0.99691	0.372869	1.38005	0.290242	0.503045	0.768541
ENSGALT00000042560	1	14768810	14768946	0	0	0	0	0	0.158267	0	0	0	0	0	0
ENSGALT00000021509	1	65318628	65322354	0.054689	0.145474	0	0	0.032084	0	0.034428	0.124142	0	0.136713	0.072118	0
ENSGALT00000020722	1	54371092	54374950	8.87148	13.4915	7.99209	9.8708	9.52978	9.03533	8.90312	8.01138	6.05441	9.62657	7.97517	10.1172
ENSGALT00000020732	1	54375641	54424697	12.1611	10.539	11.3237	13.1089	12.4474	12.0804	10.0354	8.36057	6.85827	11.1633	9.11239	8.01872
ENSGALT00000075438	1	54341803	54368641	0.292113	0.232523	0.244121	0.193	0.464029	0.20306	0.265467	0.304536	0.664945	0.371707	0.190969	0.622792
ENSGALT00000045548	1	113937248	113961367	0.227924	0.613287	0.760723	1.50934	1.79736	1.81656	0.494065	0.530705	0.862056	2.64412	1.84133	2.80797
ENSGALT00000061853	1	172309303	172318292	10.8466	14.5031	12.3194	5.68038	6.94905	5.43259	5.08181	5.47196	6.47446	6.92168	6.19198	7.6328
ENSGALT00000056414	1	51610637	51620775	5.28082	8.80757	4.92804	6.99519	5.00062	4.94585	1.92817	2.88674	6.29232	2.67234	3.79365	3.34785
ENSGALT00000015386	1	26968441	27022185	2.92639	4.35864	3.53651	3.03378	3.79913	3.42755	2.02213	1.96677	2.6425	3.27198	4.32265	3.94912
ENSGALT00000087545	1	141032189	141042348	49.016	59.2225	48.984	60.0959	66.7375	63.3887	34.5837	35.8321	60.8639	54.4081	49.5304	55.7818
ENSGALT00000027230	1	140176223	140179854	3.72619	5.63748	5.57094	3.18558	3.45962	3.44087	2.1979	2.33029	3.07045	3.43667	3.19567	3.12078
ENSGALT00000084711	1	140169176	140175705	13.9994	16.1517	14.8006	19.837	22.4847	20.561	11.7306	10.5505	11.4172	17.1956	20.1234	19.1438
ENSGALT00000027228	1	140144843	140158209	0.638625	1.31398	1.10907	1.19414	1.80047	1.6732	0.776354	0.7977	2.21572	1.89348	2.47766	2.48168
ENSGALT00000027626	1	176536029	176579968	0.023455	0.23769	0.29719	0.124239	0.086184	0.100774	0.036074	0.060549	0.029667	0.091935	0.179022	0
ENSGALT00000069524	1	176763776	177046618	0.08769	0.035657	0.186456	0.136804	0.504145	0.116632	0.038342	0.336768	0.166775	0.941981	0.190938	0.037329
ENSGALT00000027628	1	176641567	176691688	1.69807	1.97099	1.43316	1.63085	2.42062	1.7239	1.29095	1.59182	1.49903	1.46178	1.44912	1.71475
ENSGALT00000027631	1	176718345	176723629	6.46114	8.56302	8.0094	5.87558	7.53928	5.60491	4.62752	4.72921	6.5081	6.55401	5.67076	6.93307
ENSGALT00000088310	1	166583858	166589058	0	0.113034	0	0	0	0.04302	0	0	0	0.034458	0	0
ENSGALT00000036686	1	110273694	110314009	26.7801	29.0212	24.2642	26.5067	32.1513	25.0268	23.6849	28.9098	18.1808	20.7191	16.9731	25.0707
ENSGALT00000045630	1	46331572	46331733	0.155175	0	0.192964	0.06136	0.144108	0.328935	0	0	0	0	0	0.078958
ENSGALT00000018257	1	42883502	42889250	14.8377	18.5588	21.5288	9.58043	11.4927	10.1467	10.7105	9.99302	13.5816	8.64699	8.25055	9.05558
ENSGALT00000052958	1	109907383	109920133	4.8576	4.34675	2.70631	15.7636	49.0308	3.99816	5.31153	15.8011	52.279	9.28905	14.4681	3.69738
ENSGALT00000082894	1	68060452	68062024	1.17093	1.76494	1.54023	3.16512	3.02585	3.96965	1.71588	1.51308	1.06352	2.59453	3.24187	2.62805
ENSGALT00000030387	1	98870218	98957333	0.514451	0.595961	0.654707	0.25015	0.806079	1.01912	0.109798	0.015549	0.649182	0.438359	0.277776	0.443703
ENSGALT00000028947	1	71291481	71291556	0	0	0	0	0	0.1225	0	0	0	0	0	0.115235
ENSGALT00000028948	1	71292310	71292394	0.452342	0.439293	0.54035	0.143985	0.120861	0.850295	0.22787	0.102692	0.084306	0.315493	0.158746	0.28131
ENSGALT00000028950	1	99018794	99018877	0.078069	0	0	0	0	0	0	0	0.11652	0	0	0
ENSGALT00000028951	1	99051079	99051168	0	0.004195	0.004403	0	0.394813	0.008167	0	0	0.012947	0.075965	0	0.460942
ENSGALT00000028954	1	110650534	110650632	1.35083	2.41481	0.397889	0.334145	1.55166	0.058157	0.036839	0.126204	2.31745	0.072631	0.212296	0.367822
ENSGALT00000028955	1	148023263	148023340	0.190168	0	0	1.05436	0.083673	0.087949	0.070768	0	0.011951	0.515333	0	0.347184
ENSGALT00000028956	1	148023376	148023462	0	0	0	0.197769	0	0.018305	0	0	0.11652	0.398342	0	0.294049
ENSGALT00000081816	1	101041201	101041500	0	0.013894	0	41.5497	99.4015	75.3382	0	0	0	36.5684	2.79962	2.22222
ENSGALT00000090264	1	49257649	49262777	0.208737	0.387309	0.148125	0.665884	0.684124	0.38905	0.111468	0.240277	0.383672	0.623615	0.490852	0.544223
ENSGALT00000022327	1	6691790	6711192	32.6555	31.8323	36.3489	22.5256	24.2849	25.5116	31.657	29.4964	35.411	18.3326	19.1184	23.1032
ENSGALT00000051113	1	24716730	24805586	9.92048	9.92464	7.64731	9.8797	14.8923	10.5881	8.56752	8.53778	9.35873	13.3952	8.03478	12.0658
ENSGALT00000061130	1	120458892	120482164	0.33827	0.353059	0.337841	0.237398	0.39658	0.355445	0.309579	0.8288	0.77602	1.1171	0.773626	0.528787
ENSGALT00000071127	1	120522599	120619365	3.08123	5.15124	4.40079	2.56831	5.62258	5.87943	1.81898	2.39458	4.08605	2.12168	2.6451	2.92899
ENSGALT00000043257	1	97210546	97210701	0.266236	0.017425	0.123967	0.140494	0.722842	0.590513	0.032225	0	0.013445	0.899943	0.145887	0
ENSGALT00000024139	1	79795007	79813272	111.063	70.6152	110.083	86.2753	62.1359	100.304	165.373	142.129	165.86	201.493	126.996	106.291
ENSGALT00000024825	1	88606497	88632094	0.036695	0.044428	0.04751	0.179434	0.140776	0.165222	0.101754	0.017742	0.051146	0.044042	0	0.131673
ENSGALT00000088159	1	6327514	6362322	21.3879	25.8977	23.0953	18.2402	23.58	22.5153	15.6227	15.2162	17.3074	22.2356	22.4743	21.9377
ENSGALT00000070978	1	67235966	67242703	16.3435	14.6238	24.7735	13.6219	11.7417	12.4025	6.13819	6.44989	14.0947	12.0489	12.4572	10.9269
ENSGALT00000022723	1	67216258	67232162	0.063606	0.008275	0.167121	0.099386	0.077078	0.120603	0.117288	0.067713	0.01758	0.056306	0.08486	0.066382
ENSGALT00000077783	1	29649659	29663623	2.6036	2.75282	3.07833	2.45239	2.6087	3.58007	1.68446	1.79114	2.19197	1.59099	1.89791	2.36135
ENSGALT00000036496	1	166202223	166363689	0.422249	0.780878	0.535865	1.09781	0.975099	1.18314	0.277571	0.398482	1.26987	0.959005	0.708995	1.03073
ENSGALT00000072003	1	165861611	165880024	4.62944	5.45235	5.75015	10.429	11.4856	11.0451	9.19223	7.87005	10.121	13.2271	12.2337	12.0339
ENSGALT00000027403	1	165953711	165963304	0	0.159394	0.548016	0.081847	0.620945	0.611021	0	0.082784	0.168869	0.094834	0.405531	0.657454
ENSGALT00000078327	1	165990947	166158878	46.4062	19.1043	51.6732	32.6328	36.4283	49.5215	11.4804	13.6356	17.9678	31.6773	18.9667	24.6904
ENSGALT00000001192	1	193661421	193663418	0.393589	0.352873	0.181047	0.310323	0.864235	0.544102	0.168476	0.130549	0.317252	0.194042	0.133077	0.479167
ENSGALT00000078219	1	167616621	167623317	8.12487	11.1315	9.76606	5.94928	7.97548	6.68181	6.36205	6.14601	11.0262	7.47552	5.85154	6.84432
ENSGALT00000071723	1	79232533	79256355	1.99717	2.47741	2.49209	2.29924	2.76017	3.33603	1.94618	2.33189	2.56593	2.49447	2.00126	2.50463
ENSGALT00000043379	1	57091544	57302451	0.069381	0.246154	0.033357	0.294382	0.357522	0.386367	0.197158	0.164818	0.115746	0.27842	0.101439	0.073475
ENSGALT00000064034	1	133977888	133993302	1.59315	7.62958	3.27452	2.21828	2.31593	2.16811	0.999125	0.873979	2.18598	1.26069	2.11395	1.94348
ENSGALT00000050651	1	82082000	82235517	0.084133	0.33229	0.200847	0.329891	0.53943	0.826223	1.93342	0.302476	0.31057	0.132494	0.385784	0.583911
ENSGALT00000068509	1	92390152	92390319	2.14272	1.47111	1.85406	10.0947	11.3034	7.94428	0.560908	0.506328	1.53695	4.37266	4.55331	9.06313
ENSGALT00000081934	1	175487151	175493054	0.19179	0.043234	0.061472	0.034835	0	0.091528	0	0.128656	0.098553	0.123409	0	0
ENSGALT00000069125	1	194412234	194413229	0.869797	0.99063	0.646094	4.46253	3.99498	3.43056	0.232232	0.721912	0.266135	4.8196	4.42148	5.4129
ENSGALT00000080952	1	13764863	13809083	20.3746	27.1134	22.3502	24.557	23.2416	29.1222	13.0094	14.9469	25.9758	19.5719	21.7261	25.0209
ENSGALT00000079822	1	44838809	44840240	17.8914	17.2561	17.89	27.2904	23.341	16.8077	5.82653	9.81273	10.3103	23.8483	17.0521	24.3378
ENSGALT00000013264	1	1020496	1042028	35.0012	29.2679	29.1609	21.9909	24.6019	29.974	5.63038	7.10439	10.2839	13.8369	10.0693	13.7289
ENSGALT00000068186	1	105433842	105439140	0.688775	1.09438	0.758372	1.73796	1.44748	1.63038	0.534696	0.535784	0.87655	0.638888	0.711425	0.870862
ENSGALT00000081441	1	53594487	53595476	0	0.246443	0.103123	0.6649	0.556279	0.850717	0.11773	0.085633	0.311672	1.07211	1.02901	0.573749
ENSGALT00000026259	1	115794507	115795376	0.124552	0.194765	0.006013	0.070632	0.489626	0.435402	0.11817	0.185613	0.401129	0.442669	0.302616	0.632431
ENSGALT00000026260	1	115909469	115911505	4.02628	2.8302	4.04255	52.706	114.739	12.2887	1.74434	8.72615	16.809	51.3467	56.6605	25.8261
ENSGALT00000026255	1	115685927	115698891	8.34893	9.63697	9.34398	6.39266	7.90299	7.60319	6.23528	7.56511	9.30849	6.42295	4.36969	5.81492
ENSGALT00000061288	1	115737130	115768467	192.344	163.643	182.428	146.848	182.851	147.062	57.4187	57.3364	104.973	157.333	139.772	137.844
ENSGALT00000075829	1	114487058	115480598	4.29488	3.83039	3.42059	3.04663	8.96658	7.8506	1.85838	1.85123	5.08826	3.86172	1.78824	2.8359
ENSGALT00000064042	1	78454653	78455786	0	0.038291	0	0.067675	0	0.035716	0	0.11598	0.329137	0	0	0
ENSGALT00000027054	1	132448332	132473673	0.265533	0.276979	0.282583	0.180328	0.314666	0.299288	0.047977	0.145864	0.088556	0.082006	0.138883	0.111883
ENSGALT00000027059	1	132544535	132546401	1.31462	1.81303	1.29784	3.19333	3.69928	2.21225	1.75948	2.26445	2.96313	3.86544	2.93777	3.44958
ENSGALT00000027060	1	132550837	132555020	2.32296	2.90981	2.75522	3.18232	2.60691	2.55436	2.09636	1.88484	2.54073	1.88404	1.71051	2.07722
ENSGALT00000037796	1	51448385	51457486	3.9949	4.91764	4.28249	15.3763	12.7495	19.1953	6.77847	10.0252	19.31	7.81312	7.49755	7.00495
ENSGALT00000024977	1	92484844	92486046	0.107077	0	0	0	0.026624	0	0	0.032011	0.116229	0.029396	0	0.028737
ENSGALT00000024565	1	83669942	83676311	0.375387	0.78719	0.721734	0.379046	0.224015	0.17484	0.045699	0.114973	0.273102	0.535558	0.041817	0.152842
ENSGALT00000024570	1	83677123	83683799	11.1784	9.89069	11.7265	6.97371	6.51224	6.91826	6.28695	6.23508	7.97372	5.43425	6.61083	6.38334
ENSGALT00000068215	1	71899409	71960632	1.95698	2.86584	2.5532	5.106	5.32939	5.97328	3.75631	2.97985	3.13503	4.14275	4.40878	5.08758
ENSGALT00000086097	1	194827743	194828324	0.053979	0.084348	0.101015	1.53277	0.160766	0.801747	0	0.061952	0	0.340793	0.879221	0.440639
ENSGALT00000045671	1	31427810	31441362	3.11483	5.29979	4.22774	5.99278	6.67913	6.64573	5.42009	6.19456	6.30813	5.58005	6.61744	6.13596
ENSGALT00000048049	1	46033709	46057310	5.46547	7.33559	5.80491	5.70523	5.40236	4.70908	3.39406	3.1654	4.04387	4.88224	4.91516	4.70037
ENSGALT00000057920	1	48969433	49014451	0.865706	8.49871	6.93876	0.104253	0.043323	0.468441	0.019061	0.05245	0.166179	2.96784	5.08982	0.754454
ENSGALT00000081972	1	72280285	72281347	0.816835	0.571801	1.00217	0.535696	0.346157	0.517349	0.166301	0.235362	0.765531	0.268479	0.659047	0.636166
ENSGALT00000011599	1	15009984	15072224	3.70405	4.49817	4.13519	3.92386	3.56929	3.77244	2.81454	1.96875	4.45299	2.34614	3.44587	3.68657
ENSGALT00000084338	1	77781718	77789930	0.099445	0.106224	0.031863	0.094077	0.13989	0.110718	0.037725	0.052282	0.029556	0.054416	0.071415	0.039212
ENSGALT00000049088	1	56792315	56793680	0.161018	0.343384	0.267197	0.206565	0.345926	0.061503	0.154062	0.159777	0.212955	0.043909	0.33996	0.273469
ENSGALT00000036439	1	178991001	178991678	0.236856	0.482576	0.586188	2.2252	0.905031	2.20952	5.23641	15.2073	2.99876	0.311904	4.45762	0.559351
ENSGALT00000082743	1	123358484	123359933	0.016997	2.45259	1.21967	8.67094	430.778	423.579	112.592	2.96154	0.269904	155.694	6.9005	3.82731
ENSGALT00000061591	1	179620230	179626486	0.173632	0.163866	0.266591	0.306493	0.509524	0.524801	0.461081	1.0697	0.26944	0.345521	0.537289	1.00816
ENSGALT00000020590	1	53336921	53349590	16.5307	20.4651	17.375	18.2167	23.0376	20.7722	18.4546	22.4458	21.7072	22.2011	18.4406	21.1325
ENSGALT00000078147	1	53376663	53392366	1.17492	1.2433	1.00283	0.982712	1.35215	1.22485	0.738582	0.578063	1.76751	0.660118	0.736327	0.70444
ENSGALT00000046694	1	130507446	130517239	2.6901	3.46195	3.86736	4.19395	5.1875	4.63184	3.11855	2.36439	3.61317	2.22191	3.4095	4.29793
ENSGALT00000066840	1	54863006	54871746	17.5153	16.1352	18.9382	16.835	13.2543	15.9811	9.24578	12.1552	11.3743	9.63611	13.5118	13.136
ENSGALT00000087576	1	66507344	66533574	11.2591	14.9392	15.256	13.9166	15.5926	15.5717	8.53675	10.5459	10.114	12.1025	11.5432	13.3318
ENSGALT00000088480	1	52167132	52172316	3.5914	4.30798	4.11973	3.82589	3.85747	4.69058	5.80276	6.73872	7.58333	3.69782	3.65664	3.87196
ENSGALT00000037765	1	52153748	52159902	165.932	132.447	153.869	215.682	200.489	212.226	117.143	123.39	342.987	79.0082	168.051	109.531
ENSGALT00000066125	1	52195547	52199904	2.21587	2.32157	2.47612	3.05175	2.70115	2.78131	2.94547	2.36373	3.78879	2.69132	2.04436	1.88125
ENSGALT00000020505	1	52290943	52316261	0	0.019731	0	0.441236	0.141926	0.361961	0	1.12792	0	0.451368	0.17862	0.056488
ENSGALT00000020508	1	52729204	53004111	1.09953	1.1965	1.18977	3.38296	4.00015	4.09745	1.50903	1.69773	2.17526	2.41765	3.04753	3.22329
ENSGALT00000079314	1	105324804	105326122	5.20486	7.49851	9.44849	3.62603	4.84395	5.46009	3.39363	2.14753	3.50402	4.74563	3.28403	5.76161
ENSGALT00000062177	1	194374562	194375192	15.416	23.7539	17.1091	38.3722	29.9551	34.7846	7.94335	24.1503	26.9933	40.4931	21.4824	26.8486
ENSGALT00000046975	1	186467955	186756127	0.31654	0.358123	0.253304	0.451801	0.577954	0.834879	0.422656	0.26406	0.473639	0.856956	0.656825	0.84923
ENSGALT00000027834	1	185871724	185874291	22.7673	24.673	19.2761	19.2205	23.6607	20.7626	13.2637	14.6942	21.7873	18.8759	14.3878	21.3756
ENSGALT00000027842	1	186091071	186192966	0.825667	0.992594	0.750945	2.05394	3.27753	2.22352	1.67957	1.5781	1.6442	3.8702	2.67569	2.83231
ENSGALT00000075987	1	112419085	112421481	0.677525	1.40977	1.32543	2.30507	2.40668	2.46566	1.2989	1.32913	2.42148	1.93015	2.89287	3.33054
ENSGALT00000059410	1	15324254	15327462	28.26	31.719	26.3567	36.1539	48.2226	46.1927	9.07755	11.1434	11.7323	46.4391	54.6227	48.3281
ENSGALT00000087017	1	66641208	66642216	0	0	0	0.072124	0.07003	0.043134	0	0	0	0.225587	0.158091	0.245213
ENSGALT00000073805	1	65540604	65540713	0.044003	0	0	0	0.070633	0	0	0	0.637682	0.051437	0.015451	0
ENSGALT00000066683	1	96612657	96615113	0	0	0	0	0.341783	0.175439	0	0	0.269266	0.249225	0.104139	0
ENSGALT00000030682	1	32729364	32758798	0.294559	0.243847	0.292672	0.041284	0	0.386035	0	0	0.064436	0	0.087126	0.322823
ENSGALT00000011058	1	4206624	4231854	828.066	790.915	958.266	738.877	851.549	839.579	679.674	833.679	1174.67	871.992	791.816	829.599
ENSGALT00000037483	1	62121851	62125401	0.029086	0.068941	0.078778	0.073188	0.216144	0.052017	0	0.130679	0.108127	0.166584	0.026822	0.108905
ENSGALT00000044523	1	86364707	86364822	0.075377	0	0	0	0	0	0.025492	0	0.100448	0	0	0
ENSGALT00000078146	1	51688915	51735455	0	0	0	0.062061	0.02048	0	0.154852	0.079518	0	0.03626	0.038384	0.029357
ENSGALT00000069763	1	858476	898065	19.2867	24.2154	21.9371	33.3132	33.7319	32.8188	23.4463	32.2463	34.957	33.9156	25.1308	35.0389
ENSGALT00000020879	1	56292882	56362827	2.58315	3.60419	1.76271	2.30835	1.34664	2.91624	2.13203	2.45437	2.11764	1.4108	1.00402	1.54086
ENSGALT00000024306	1	80571770	80596941	2.52347	2.63293	1.66776	8.14092	9.69779	7.57054	6.71202	7.95728	8.19549	11.8843	5.45814	7.52161
ENSGALT00000024318	1	80638660	80648642	0.05015	0.016235	0.043775	0.031191	0.02587	0.065845	0.042291	0.039824	0.178732	0.067555	0.017558	0.090762
ENSGALT00000024321	1	80711561	80764144	5.95422	6.80021	7.03863	6.35077	4.77431	7.6183	4.1002	5.46257	9.05417	4.10125	3.80635	3.87795
ENSGALT00000040245	1	1133309	1134331	0.015727	0	0.040598	0.080817	0.184697	0.07047	0	0.096325	0	0.423649	0.118976	0.223348
ENSGALT00000027514	1	170476439	170481605	0.165854	0	0	0.020378	0	0.023101	0.067554	0	0.08343	0	0	0.85217
ENSGALT00000027501	1	170322066	170351964	61.8196	45.7977	40.1627	55.8697	43.4069	34.8103	22.4277	23.9624	35.0307	21.8623	32.3982	34.4353
ENSGALT00000063449	1	170371770	170391240	0.32908	0.170607	0.230775	0.063428	0.121877	0.150666	0	0.012763	0	0.007538	0.129694	0.219473
ENSGALT00000027505	1	170363876	170367717	1.86372	2.26473	2.02639	1.82854	1.88488	2.33331	1.4991	1.89557	1.33576	1.73554	1.79991	1.40117
ENSGALT00000088760	1	170408885	170416267	2.82714	4.10468	2.88259	1.16556	0.652163	0.630837	0.360812	0.773487	1.2802	0.399383	0.772268	0.477363
ENSGALT00000027507	1	170393901	170406389	2.02808	2.01583	1.89629	1.27947	1.16643	2.4158	0.993581	1.448	1.52273	1.42701	1.15492	0.856616
ENSGALT00000027510	1	170416091	170435074	9.38796	15.1854	14.3295	7.83403	9.40787	9.5787	7.31031	6.47587	8.67461	6.36374	7.14697	9.07689
ENSGALT00000045854	1	180242215	180242550	5.37609	5.65137	9.22689	6.7433	9.09191	6.92308	8.16779	6.23868	10.7393	10.8394	5.70811	8.18446
ENSGALT00000045416	1	65783499	65783608	0.080908	0	0	0.05307	0.029666	0	0.305566	0.049012	0.103809	0.335413	0.065573	0.213709
ENSGALT00000086201	1	194376124	194378286	11.6395	11.1077	9.7176	34.4918	22.2268	22.5248	3.05977	3.46151	6.05212	23.789	19.2003	28.9013
ENSGALT00000087494	1	12724257	12735670	0.652848	0.095402	0.429987	0.908514	0.889934	1.09594	0.63556	0.57321	0.437429	1.28304	0.721202	0.533253
ENSGALT00000025844	1	106660194	106677742	1.14881	0.855023	1.71398	1.37846	1.26261	1.802	1.32218	1.06706	1.84189	0.735156	1.1302	1.14251
ENSGALT00000025849	1	106801831	106857046	0.11441	0.139843	0.127987	0.259776	0.22388	0.521696	0.108024	0.069875	0.160086	0.413369	0.30685	0.467589
ENSGALT00000030355	1	106864786	106977050	42.8709	42.2076	52.577	26.1658	29.2253	28.991	23.3782	28.7194	24.1293	33.3515	22.4064	26.5099
ENSGALT00000080823	1	71182454	71192594	0.416009	0.385725	0.630988	0.441469	0.541851	0.939194	0.498433	0.357067	0.2977	0.433408	0.956967	1.01391
ENSGALT00000081803	1	54434097	54434375	0.146904	0.131534	0.222716	0.270172	0.290673	0.318764	0.104576	0.198452	0.160789	0.029575	0.4034	0.307708
ENSGALT00000074628	1	99052493	99053658	0.213919	0	0	0.211055	0.492055	0.121183	0	0.085683	0.130602	0.27671	0.103581	0.140838
ENSGALT00000057600	1	178832450	178832800	0.039146	0.059161	0.085354	0	0.024103	0.047813	1.42126	0.548811	0.218765	0.558487	0.801999	0.954057
ENSGALT00000049924	1	125181081	125231592	10.7832	11.6145	11.4292	13.2433	13.4291	14.3621	12.7563	11.8786	13.1304	13.5497	12.7105	14.9912
ENSGALT00000052453	1	48197196	48197722	10.0534	16.0322	13.3218	20.5429	17.9444	31.6356	1.02494	3.31189	6.39158	21.4567	20.0927	13.1395
ENSGALT00000064327	1	26178466	26319798	2.12969	0.965308	1.61047	4.35694	4.76335	3.3397	1.05038	1.44458	3.91545	4.22785	3.35888	4.60647
ENSGALT00000018472	1	45165477	45169947	2.08525	1.21701	1.48865	3.59909	4.15474	4.04532	1.09626	1.26234	2.00664	1.01058	0.741234	2.15403
ENSGALT00000018475	1	45242011	45243420	5.89622	5.27882	6.41249	5.33761	4.06067	5.58383	3.54669	3.55756	4.45602	4.66457	4.63309	5.39988
ENSGALT00000054840	1	45308445	45315930	93.2789	94.1649	105.782	53.1559	56.2868	42.46	59.919	72.4581	79.3668	58.2263	61.9511	63.093
ENSGALT00000072056	1	45334609	45368430	8.69885	10.2614	10.9625	10.7999	10.9847	11.7897	6.38212	5.94858	7.6979	8.40078	9.43107	10.4281
ENSGALT00000072107	1	76519123	76614559	14.9286	18.921	16.6952	15.5041	17.6349	18.1026	12.9253	14.5358	20.637	17.7813	17.7198	15.2917
ENSGALT00000057009	1	77173058	77174046	0.216471	0.097557	0.11586	0.147076	0.423478	0.348351	0	0.218975	0.172047	0.277097	0.438525	0.452589
ENSGALT00000084215	1	140084463	140096748	0	0.043424	0.007712	0.043125	0	0	0	0.015441	0.028934	0.035562	0.004561	0.133139
ENSGALT00000043215	1	136852733	136852841	0.18049	0.712153	0.086529	0.415301	0.87153	0.392225	0.292092	1.84421	1.42817	3.6877	1.90309	1.29508
ENSGALT00000019979	1	50896431	50910979	0.138678	0.112452	0.258452	0.152642	0.150443	0.451307	0.396554	0.198096	0.069914	0.23781	0.189164	0.166418
ENSGALT00000059111	1	68693212	68825405	0.348319	0.724485	0.75237	0.846603	1.22635	1.25818	0.908332	1.02641	0.951006	0.970156	0.798705	0.929723
ENSGALT00000061781	1	25175213	25201440	1.68877	2.84547	1.28293	2.40364	2.50062	1.98737	1.55585	1.69684	3.63488	2.65064	3.21781	3.6362
ENSGALT00000089623	1	76967047	76970227	1.8117	2.97591	2.00166	3.67582	3.51883	4.60623	2.35971	2.6121	3.74149	3.2746	3.26634	3.86212
ENSGALT00000070091	1	105847674	105847844	2.32085	3.50042	2.00044	2.48793	3.98629	3.30177	1.6215	0.754455	2.11947	1.74055	1.95635	1.86444
ENSGALT00000079396	1	60955902	60957527	0.698265	1.45445	0.642763	3.04311	3.35024	3.20281	0.415929	0.91085	0.966647	3.40624	2.31216	2.73571
ENSGALT00000072435	1	20306544	20326906	3.29739	3.66256	2.98713	4.56202	4.43517	4.31791	2.69596	3.12285	3.82336	2.21564	2.94131	4.33683
ENSGALT00000060064	1	28160676	28160762	0	0	0	0	0	0.219655	0	0	0	0	0	0
ENSGALT00000066314	1	104059709	104068257	0.453101	0.430057	0.318002	0.338031	0.74056	0.539138	2.5322	0.79168	1.63869	1.38591	0.44425	0.622095
ENSGALT00000044622	1	137579845	137592401	75.0306	85.6702	73.9453	110.076	85.5923	111.184	39.0918	41.5217	58.7279	117.028	67.8457	62.1743
ENSGALT00000068416	1	101034873	101074782	0	0	0	0	0.112019	0.009083	0	0	0	0.029775	0	0
ENSGALT00000071643	1	35585970	35594356	6.41449	5.44553	7.43242	8.75566	14.0118	9.54365	8.22134	9.04576	9.32661	11.986	14.3663	12.7103
ENSGALT00000090322	1	75662692	75664722	2.01426	1.54817	1.22675	1.97265	1.49352	1.02071	1.4612	2.23666	1.75503	1.4998	0.708388	0.896721
ENSGALT00000026478	1	119900726	119932095	20.9693	22.8445	24.8646	16.4887	21.9961	20.253	24.5723	28.7894	23.3065	19.3039	22.2288	26.2681
ENSGALT00000021891	1	75650184	75654385	0.324886	0.536837	0.157223	0.071372	0	0.145962	0.078299	0	0.119718	0	0.032929	0
ENSGALT00000021894	1	75620435	75637015	18.2261	15.923	11.9725	9.97039	8.13587	8.45162	12.4506	19.0028	7.27091	12.5821	8.76183	10.2368
ENSGALT00000085272	1	119826776	119833978	44.4255	26.5189	25.4593	25.5144	26.9252	24.2096	25.4334	24.1726	27.7063	24.3881	21.8654	27.5392
ENSGALT00000086914	1	119955574	119973810	15.718	19.9045	29.4132	19.5275	24.704	19.9885	12.1981	11.6517	23.271	14.6717	16.229	16.3623
ENSGALT00000051623	1	84210854	84252641	3.9162	3.92252	3.32509	3.53403	3.15758	2.96715	1.85075	1.5771	2.71845	1.74049	2.93554	3.38863
ENSGALT00000023925	1	79344205	79362567	0.470499	0.599877	0.25196	0.632027	0.966925	0.684769	0.18156	0.353099	0.484899	0.48384	0.610523	0.371888
ENSGALT00000023915	1	79266799	79305988	0.566416	0.422421	0.537925	1.52061	0.623922	4.03201	0.202787	0.290748	0.41526	0.624801	2.16955	3.20553
ENSGALT00000013557	1	12504428	12508654	4.67516	4.11517	3.8589	5.32261	6.07492	6.37411	3.259	3.31858	4.4092	5.51827	5.24605	6.79982
ENSGALT00000013567	1	12441529	12504054	1.85751	3.18495	2.08521	3.09927	3.72456	3.59199	1.30779	1.28123	2.96108	2.20249	3.39792	2.47005
ENSGALT00000055735	1	38038565	38089440	12.998	16.3962	13.7019	9.70589	8.22909	8.09787	12.4951	13.3868	16.069	7.93771	9.52768	8.34769
ENSGALT00000083278	1	144542869	144544356	0.222035	0.125039	0.24768	0.307867	0.419602	0.338769	0.081148	0.224351	0.278849	0.351729	0.200502	0.458696
ENSGALT00000084331	1	179302075	179307959	17.3889	20.0486	18.6441	19.1355	21.6198	23.87	16.8945	14.2787	19.6893	14.7085	16.5866	17.1143
ENSGALT00000048850	1	101072266	101072676	0	0	0	0	0.142622	0	0	0	0	0.052772	0	0
ENSGALT00000086131	1	103950474	103953450	4.0009	4.65344	3.84552	3.53651	3.87443	3.66014	2.00403	2.29838	2.52885	3.33975	3.35223	4.56183
ENSGALT00000025483	1	103956431	103984023	14.9412	17.1205	16.705	12.9511	18.0242	15.9842	8.43344	9.56412	11.3697	13.8593	14.1941	17.475
ENSGALT00000053057	1	103985239	103987705	5.10642	4.16336	4.72124	2.45035	3.68672	4.37959	2.90017	2.15753	3.53656	3.03059	3.55037	3.64143
ENSGALT00000051815	1	49551210	49586894	0.6077	0.3779	0.532503	1.52599	1.33094	1.83392	0.690483	0.402685	1.30268	1.50329	1.56082	1.5024
ENSGALT00000079865	1	48140209	48140520	4.49241	7.96042	7.49823	18.0777	15.2436	22.6755	10.2505	15.2753	20.8402	26.4803	29.243	21.5309
ENSGALT00000079059	1	3465887	3476005	18.6501	16.1669	9.10474	33.1953	22.2339	18.3268	7.21499	9.15993	31.9245	8.82782	23.9921	12.6458
ENSGALT00000086309	1	60608355	60617652	0.121875	0.259319	0.171061	0.313852	0.326442	0.315381	0.059684	0	0.265167	0.237392	0.103849	0.337913
ENSGALT00000070639	1	175587748	175611066	0	0	0	0.032095	0.050659	0.171156	0	0	0	0	0.048583	0
ENSGALT00000026780	1	123420598	123444697	972.723	924.283	1078.27	752.638	947.323	1120	587.734	423.926	726.102	1042.33	1264.49	820.481
ENSGALT00000026777	1	123407638	123414379	2.30044	2.30657	2.27964	1.30659	1.76419	1.38745	0.554085	0.99385	1.99063	1.85779	1.34881	1.69358
ENSGALT00000046457	1	126411070	126501399	8.52149	8.29268	9.67236	10.0885	13.2969	12.9064	9.2586	9.76828	14.7463	15.3189	15.6897	13.0501
ENSGALT00000024185	1	80169358	80186176	13.0852	19.3781	19.1215	56.6077	34.2015	47.6075	34.7473	47.1155	50.6993	38.6013	38.1887	24.4625
ENSGALT00000023632	1	77404113	77405744	36.3935	44.6535	30.4552	88.176	52.7184	61.0279	11.2417	20.9741	20.6143	15.813	30.1622	32.883
ENSGALT00000068913	1	25289169	25351175	2.48128	4.03988	2.37878	2.27339	2.19067	1.89484	0.846344	1.30661	2.79304	1.43962	1.63121	1.46669
ENSGALT00000075395	1	14152716	14182197	1.24311	0.188756	1.14122	0.603435	0.741691	0.407377	0.06994	0.180489	0.318896	0.933255	0.283713	0.870298
ENSGALT00000019422	1	49462139	49466445	9.06911	14.5854	14.1024	13.0406	11.0791	13.9435	6.98252	7.7333	4.01685	9.74177	9.41738	10.4192
ENSGALT00000088561	1	49468570	49474798	9.32545	11.0654	7.43771	11.8296	14.6248	11.7205	6.34291	7.60124	9.89978	11.302	10.4518	9.97504
ENSGALT00000012832	1	14882571	14913134	6.12389	8.1258	7.75095	7.3446	7.50345	8.16754	3.19967	3.19553	5.07592	4.3274	4.75611	6.08521
ENSGALT00000084549	1	141441890	141442877	0.069614	0.059935	0.193188	0.265548	0.179401	0.276742	0	0.113537	0.1305	3.20424	0.576	1.65298
ENSGALT00000024924	1	91842335	91873904	11.9759	17.4796	13.0848	16.8064	13.1537	18.5132	9.07675	14.5924	16.623	13.9515	9.77922	10.4312
ENSGALT00000076296	1	125695764	125824428	0.084528	0.032097	0.018704	0.016922	0.034138	0.182073	0.018621	0.01587	0.090031	0.005549	0	0.051507
ENSGALT00000088570	1	78348231	78351158	0	0	0.042489	0.260346	0.128672	0.267779	0.075079	0	0.049924	0.06039	0.14875	0.165074
ENSGALT00000045830	1	167883111	167919338	0.044696	0.020998	0	0.182548	0.241623	0.280752	0.234314	0.163969	0.229731	0.101686	0.134004	0.296995
ENSGALT00000019383	1	49309337	49419659	2.47402	3.79721	1.22496	4.68349	5.2607	5.04777	2.54809	1.77934	3.9358	5.31729	5.96476	5.70338
ENSGALT00000079321	1	169989919	169993797	0	0	0	0	0	0	0	0	0	0.125184	0	0
ENSGALT00000073529	1	64792526	64819531	0.064945	0.017772	0.094063	0.066027	0.031056	0.170751	0	0	0	0	0.039639	0.145724
ENSGALT00000046737	1	48147541	48147930	0.441553	1.51157	0.329412	4.11532	4.83908	4.63367	0.133058	0.186229	0.295272	8.47954	8.39942	8.60496
ENSGALT00000060042	1	190435635	190483701	4.79353	6.93213	6.11366	7.08033	8.92069	8.97015	5.92457	6.51235	7.76008	9.4363	7.45581	8.23
ENSGALT00000087695	1	77166299	77172801	53.3287	46.484	45.6157	47.8697	64.2033	43.0272	34.5263	44.6755	45.2664	52.4548	50.8878	63.0071
ENSGALT00000075517	1	77133751	77135313	0.12556	0	0	0	0	0	0.087162	0	0	0.087638	0	0.079406
ENSGALT00000048581	1	44357761	44365326	0.058555	0.087468	0.040812	0	0.257088	0.223773	0.069758	0.040682	0.308815	0.106509	0.246465	0.212122
ENSGALT00000085822	1	77151582	77154510	11.8034	13.6498	13.5195	20.8493	20.218	20.0886	13.5332	21.3332	17.9357	22.6196	13.4355	19.7272
ENSGALT00000030716	1	21743155	21804718	2.69149	3.57275	3.16773	2.15672	2.48025	2.55009	2.78934	2.21443	3.34364	1.96755	2.83162	2.4539
ENSGALT00000087448	1	194575118	194576536	0	0	0	0	0	0.107908	0.027401	0.078899	0.064999	0.041451	0.096031	0
ENSGALT00000028025	1	194532764	194535871	0	0	0	0.063726	0.103452	0.066386	0	0.013435	0	0.081774	0.096848	0.062633
ENSGALT00000021086	1	58971662	59006582	19.8554	28.6425	25.138	22.9819	25.8731	23.9366	19.6963	18.9168	21.6016	24.0461	23.6884	25.0857
ENSGALT00000037297	1	71540993	71673765	2.34749	2.40281	2.0473	3.60508	3.97228	3.11246	1.56962	2.40659	4.0519	3.51582	2.36965	2.75075
ENSGALT00000043021	1	49189519	49197004	0.059287	1.36063	1.1878	2.09215	1.39431	0.862239	2.26435	2.13128	1.7661	2.12649	2.28086	1.10756
ENSGALT00000044910	1	188343867	188364092	0.076918	0.028928	0.126285	0.15469	0.276852	0	0.115692	0.149661	0.252369	0.068518	0.019462	0.185367
ENSGALT00000051997	1	194432359	194438661	4.2554	5.16946	2.77417	9.26566	9.59686	10.3237	2.91213	4.96605	5.15473	8.25237	5.80397	5.85153
ENSGALT00000003011	1	108027800	108053509	0	0.055028	0.019253	0	0.022538	0.072988	0.260565	0.204609	0.418251	0	0.012594	0.027992
ENSGALT00000025978	1	108011974	108023208	0.684008	1.0492	1.03673	0.583314	1.07722	0.753725	0.435921	0.325097	0.579223	0.621541	0.464402	0.489608
ENSGALT00000025981	1	108079422	108081075	4.88584	12.8692	4.07425	21.2014	15.8293	18.8802	1.06257	2.50377	2.38525	12.6402	10.5706	11.9907
ENSGALT00000024957	1	92260427	92282945	4.93039	7.6425	5.38015	9.10525	9.52267	9.30719	4.71506	4.72695	12.3552	4.14415	6.44403	4.02994
ENSGALT00000085474	1	92245589	92247852	5.53151	7.67371	6.15039	11.4089	9.05196	10.8893	3.51175	4.08559	4.51499	4.23194	8.50544	8.00528
ENSGALT00000090260	1	67092308	67094047	3010.57	1472.47	3005.01	2911.1	2689.97	2612.62	56.5179	78.6476	161.257	359.962	761.464	2007.01
ENSGALT00000051504	1	137209990	137272589	0	0	0	0.016854	0.063587	0.049329	0	0.044958	0.060184	0	0	0.11904
ENSGALT00000077520	1	170260135	170261034	1.78094	1.73152	1.62214	1.72286	2.10268	3.87826	0.4836	1.57883	1.71644	0.963678	1.92133	2.01762
ENSGALT00000038357	1	43288467	43292808	3.52483	4.29174	4.6006	6.04086	7.33727	4.80424	2.91933	2.383	5.59784	3.99445	4.459	5.37279
ENSGALT00000043298	1	42983751	43007970	1.18206	1.34614	1.03981	1.07461	1.86815	1.39965	0.553919	0.387955	0.582875	0.483118	0.618589	1.57337
ENSGALT00000016502	1	36146151	36163273	3.44456	4.03957	3.80777	1.42716	2.59762	4.05497	2.10141	1.05445	1.08787	1.38275	0.883565	1.65549
ENSGALT00000044088	1	47393195	47407557	0.32229	1.25853	0.516831	0.223608	0.278232	0.095334	0.387974	0.333144	0.929387	0.323249	0.278444	0.328417
ENSGALT00000087367	1	194378842	194384216	8.1665	9.13195	7.50945	16.7844	13.4699	18.6354	13.4397	21.0067	23.9253	15.4961	11.4194	15.1231
ENSGALT00000045120	1	48177359	48177748	0.130788	0.098481	0.041899	1.17747	1.07165	1.47207	0	0	0	0.487662	1.51711	0.424427
ENSGALT00000076138	1	145564574	145566571	0.807531	0.849782	0.700661	0.677581	1.05165	0.595399	0.188998	0.165621	0.676476	0.826355	1.18287	0.678109
ENSGALT00000078788	1	189067272	189093580	2.66898	4.13098	3.94609	6.57899	5.77557	6.71085	2.05703	3.01849	3.79625	3.73576	5.66031	5.1148
ENSGALT00000047224	1	190342870	190372815	0.580963	0.815155	0.711323	0.694108	0.996243	1.34525	0.539245	0.39984	0.912084	0.468459	0.379173	0.905513
ENSGALT00000056725	1	112733036	112738223	0.031932	0.019312	0.020338	0.030903	0	0.03133	0.641737	0.178469	0	0.057403	0.085777	0.050839
ENSGALT00000083016	1	45981253	46014031	0.037362	0.147353	0.052104	0.059073	0.061598	0.091806	0	0.014251	0	0.024581	0.032458	0.106287
ENSGALT00000043570	1	80759493	80759563	0.161368	0.368522	0.005428	0.181967	1.21517	0.958092	0.198151	0.491061	0.261224	0.207899	0.029328	0.071946
ENSGALT00000042529	1	118003108	118003238	0.747915	0.527997	0.219622	0.183723	0.617221	0.628397	0.263354	0.375622	0.161883	0.206959	1.03857	0.432793
ENSGALT00000042528	1	76992673	76992813	0.657774	0.227067	0.213602	1.17597	0.108861	2.205	0.427135	0.643341	0.402448	1.3468	0.25931	1.39672
ENSGALT00000042532	1	31022361	31022520	0.310813	1.15531	0	0.108817	0.848293	0.129391	0.394895	0.141201	0	1.14856	0.630365	0
ENSGALT00000026338	1	118189388	118203784	15.7617	21.1524	19.4462	11.2426	11.2339	11.912	9.73528	11.7911	14.8786	11.2637	9.68096	11.8068
ENSGALT00000026337	1	118163053	118171318	0	0.154655	0.057351	2.4171	3.93498	0.41346	0.119334	0	0.095085	0.306373	1.48764	3.69455
ENSGALT00000074995	1	118089689	118139542	15.3345	20.294	24.5191	34.7863	35.5085	43.6091	21.7484	30.1471	30.1567	42.4193	29.7605	40.7737
ENSGALT00000074356	1	98050797	98070635	17.7726	23.4224	21.5691	17.4974	28.1039	18.3582	8.25503	13.6848	16.7944	13.9841	26.1522	22.037
ENSGALT00000067220	1	54706612	54724511	8.11534	7.50483	7.35894	11.2671	14.9495	12.4336	6.49346	7.15969	11.4832	12.1226	11.7604	13.2804
ENSGALT00000023016	1	70660437	70755809	7.14162	7.22885	7.50277	6.32825	8.99235	7.23676	3.45781	2.8813	4.94628	6.38207	6.09173	6.97831
ENSGALT00000084705	1	70545573	70598862	53.6509	30.9956	38.2353	70.1791	76.8793	70.1729	44.1837	52.4305	22.8571	35.3081	39.5726	51.7465
ENSGALT00000023012	1	70491928	70505475	0	0.107938	0	0	0.031806	0.027698	0	0	0	0	0	0
ENSGALT00000027246	1	143252845	143354891	0.064985	0	0.369282	0	0.22801	0.435579	0	0	0.084111	0	0	0
ENSGALT00000027243	1	142843911	142847456	10.9741	10.3703	9.52658	6.65533	8.39796	7.48498	6.13262	5.81701	8.59368	7.47008	7.94279	8.24552
ENSGALT00000027245	1	142848690	142895582	22.0956	27.5538	23.5254	18.7801	24.1317	20.2512	12.9189	14.3439	18.792	20.9052	18.4043	21.6423
ENSGALT00000027240	1	142793488	142804098	20.07	21.3603	18.3294	12.6842	14.829	12.4496	9.25132	9.24608	13.2047	12.0649	13.0755	14.2151
ENSGALT00000027242	1	142805640	142811729	1.96942	2.26011	2.55399	2.03653	2.08527	2.68199	0.933976	1.14655	1.24098	2.19807	2.76175	1.44614
ENSGALT00000027237	1	142756384	142771448	8.97568	9.63213	9.71918	7.87536	8.59948	8.45433	5.87214	5.32358	7.98999	7.7683	7.1566	7.47734
ENSGALT00000027238	1	142772653	142789290	8.91203	9.1674	8.95198	7.92956	9.15893	8.30015	4.86927	5.46242	7.54957	7.26357	8.44645	9.09706
ENSGALT00000027248	1	143513191	143715709	0.017074	0.023467	0.023288	0.024495	0.045106	0.118385	0.025409	0.013014	0.0067	0	0.05033	0.121505
ENSGALT00000087885	1	1632719	1633541	0.222914	0.076289	0	0.244574	0.20574	0.617401	0.077134	0.156877	0.15751	0.221067	0.345326	0.181337
ENSGALT00000063958	1	104878062	104881343	3.70012	2.74042	3.22166	3.72147	4.1136	3.93177	2.12628	2.80442	2.56529	2.91028	4.12272	3.75788
ENSGALT00000025608	1	104901269	104945059	6.61065	7.46394	5.53223	7.62972	10.8908	7.83876	4.14457	4.47046	5.79347	9.39221	7.13763	8.87073
ENSGALT00000084466	1	178714497	178716429	8.51088	11.7633	10.636	8.43822	10.4954	10.4617	6.19039	8.25481	15.3922	10.6841	8.10342	11.6719
ENSGALT00000046958	1	61212908	61216681	1.27664	2.29606	1.62306	1.48747	2.09187	2.4228	0.787731	1.10374	1.8945	1.8067	3.24807	3.3305
ENSGALT00000055986	1	76721272	76762823	0.020732	0.014173	0.007071	0.033753	0	0.017302	0.16665	0.551846	0.032915	0.242582	0.212188	0.633388
ENSGALT00000066998	1	38032888	38034822	0.292764	0.344457	0.481388	1.82599	2.14468	2.66893	0.289043	0.298124	0.369941	1.56361	1.82678	2.14794
ENSGALT00000052037	1	48095494	48095874	52.0401	33.4856	39.6312	36.2964	20.1339	38.9188	27.0777	33.7029	73.2488	35.4173	36.6235	26.5067
ENSGALT00000077755	1	120418832	120455800	48.8768	52.404	38.8087	12.08	31.0224	15.3753	18.6817	34.2001	43.1001	40.3364	41.2918	29.8635
ENSGALT00000082838	1	120400885	120415594	0.581502	0.309671	0.41289	0.26505	0.846287	0.632341	0.405584	0.682128	0.256582	0.258481	0.068488	0.442308
ENSGALT00000042339	1	195118564	195118643	0	0	0	0.222755	0	0.039813	0.967215	1.23016	1.24385	0.141452	0	0.783601
ENSGALT00000058584	1	87502428	87544882	3.59053	3.5734	1.98264	1.5073	3.04433	2.7025	11.0165	16.6189	9.60002	4.46519	1.97214	1.05294
ENSGALT00000024780	1	87442734	87455100	40.3421	47.4576	40.7246	96.7775	110.586	92.6891	15.6286	17.279	36.5401	72.9224	93.8009	86.3064
ENSGALT00000024781	1	87472298	87488760	12.1861	18.4127	26.7501	4.29993	4.35104	7.26407	14.9421	47.6314	14.4676	10.5586	5.69237	5.24797
ENSGALT00000024772	1	86647126	86769237	2.56847	3.70614	3.63975	4.54253	5.68169	5.20322	2.2232	2.99117	5.14894	3.7353	3.5209	3.19676
ENSGALT00000024777	1	87305099	87349328	10.6543	13.5361	13.1888	8.89304	10.2597	9.14166	7.14329	7.55881	12.0197	7.96828	8.16983	8.48161
ENSGALT00000082690	1	39574328	39685505	11.99	20.4796	18.4175	12.5472	13.341	14.9075	7.84288	9.51129	17.605	12.912	12.6295	11.7617
ENSGALT00000016802	1	39481007	39549218	13.1828	13.5728	12.4573	6.55578	9.75957	6.13229	13.7209	11.8271	13.6767	9.49373	7.8728	9.71071
ENSGALT00000015616	1	30069973	30080379	7.95444	6.93719	7.74835	5.48556	4.64594	4.53226	5.94427	6.43519	10.0685	5.28207	6.48909	4.18681
ENSGALT00000019001	1	47637919	47660352	0.152658	0.054095	0.010881	0	0.077528	0.062337	0.088209	0.070375	0.134121	0.133784	0	0
ENSGALT00000015694	1	30560077	30668939	0.036152	0.069167	0.102679	0.053806	0.096067	0.119134	0.018244	0.057245	0.077923	0.034865	0.02827	0.0581
ENSGALT00000088789	1	65894110	65895153	0.018695	0.017359	0	0.117003	0.094305	0.083075	0.020063	0.009017	0.003237	0.051223	0.073329	0.049832
ENSGALT00000027446	1	168099691	168119251	4.51067	7.02098	4.87517	6.20463	5.07998	6.42174	1.63642	2.86069	6.4756	3.17408	4.04784	4.02411
ENSGALT00000027441	1	167990706	168006288	481.084	492.441	599.073	483.234	574.372	429.774	243.556	238.243	330.255	247.026	281.994	337.851
ENSGALT00000027439	1	167943516	167982979	15.8055	20.1324	17.7237	14.9726	20.9623	18.3538	14.5945	15.6946	20.0821	17.4991	11.5192	14.2668
ENSGALT00000087592	1	168016259	168023909	83.3879	110.806	84.9652	108.088	93.6147	93.8643	34.6695	37.6745	77.2406	42.7912	80.9085	50.5376
ENSGALT00000027435	1	167851112	167853754	2.79025	2.21629	3.84198	1.79858	2.74633	3.32969	1.80898	1.41142	3.98489	1.1775	1.37698	2.33627
ENSGALT00000027434	1	167776863	167806722	8.10386	8.8247	5.70078	6.26985	7.57754	5.66096	6.34806	6.60702	8.82342	6.67052	5.87379	7.11293
ENSGALT00000068470	1	15374509	15434281	32.8193	35.8403	37.2333	17.9167	21.3997	20.9151	18.4028	22.4083	26.2127	18.5393	21.2748	20.9821
ENSGALT00000066961	1	13737410	13761419	1.07003	1.07471	0.777315	2.47735	2.15597	3.58688	0.716069	1.12753	1.3202	2.45053	1.96102	2.56338
ENSGALT00000082338	1	194108837	194189327	22.3105	23.6664	29.8472	43.646	40.117	34.4504	18.2609	20.4147	28.7919	27.9143	32.1387	36.0098
ENSGALT00000087998	1	91266901	91280783	18.9454	39.0761	46.2105	22.7415	30.0522	28.3263	9.48619	15.5021	30.5549	15.0727	19.8222	18.4897
ENSGALT00000056714	1	1375947	1410781	0	0	0	0.110223	0.095597	0.030168	0	0	0.006631	0.014867	0	0.046507
ENSGALT00000088899	1	105312590	105323530	37.1013	41.5172	37.6008	42.686	39.4122	36.7173	28.6772	35.7323	39.8575	31.2519	35.2905	37.7207
ENSGALT00000066728	1	181100633	181102726	0.255468	0.38358	0.130924	0.409887	0.355069	0.735244	0.266945	0.388747	0.237797	0.87093	0.617782	1.30252
ENSGALT00000023310	1	76915077	76917933	1.90506	2.50911	1.55301	3.79342	4.88087	4.76577	1.34796	0.935648	2.08559	5.57003	3.56641	5.75387
ENSGALT00000081575	1	13473708	13633870	0	0	0.073069	0	0.166563	0.090027	0	0	0	0.119089	0.074842	0
ENSGALT00000059409	1	167556365	167580841	0	0	0.012405	0.158977	0.251697	0.16676	0	0.089985	0.617276	0.239716	0.135218	0.338861
ENSGALT00000088712	1	192915394	192925768	3.42903	3.56472	2.33591	3.6852	3.86595	4.1983	3.04543	2.70499	3.46422	4.34372	4.31892	5.44177
ENSGALT00000089248	1	77760955	77770085	133.721	114.971	137.709	195.869	177.363	136.393	59.2252	81.6395	173.93	204.58	153.432	147.73
ENSGALT00000037058	1	77714268	77753043	1.82469	1.64313	1.57242	1.26629	1.99908	1.76798	1.29779	0.934212	0.858121	1.85148	2.46083	1.35207
ENSGALT00000044064	1	76949287	76951004	1.28693	1.94019	2.05856	1.44337	2.0392	0.097051	1.29109	1.15924	1.46557	3.11686	1.96769	2.36372
ENSGALT00000018413	1	44817183	44837191	13.5411	14.1344	12.0011	17.4041	18.3165	13.0507	7.40101	12.3669	13.5131	18.6363	11.6985	17.7184
ENSGALT00000018404	1	44624066	44689535	15.745	18.9167	19.9643	11.0186	13.5779	13.5554	5.65846	7.82586	13.2653	9.53482	7.14483	9.61422
ENSGALT00000050600	1	48929924	48958286	16.5166	27.9385	23.6743	21.0961	21.0173	34.0147	8.92363	13.2561	69.9385	25.394	38.6107	26.4192
ENSGALT00000045088	1	194205316	194206557	25.189	17.0098	25.7169	43.5652	46.9205	43.1856	15.9981	26.8949	38.5953	8.16214	13.145	13.6295
ENSGALT00000046204	1	50654764	50654976	2.28966	3.21646	1.92823	6.63684	5.30881	3.32418	1.58406	2.76456	2.3665	6.29008	4.88869	5.43716
ENSGALT00000019356	1	49207530	49221469	9.55418	12.5845	8.69289	12.9443	12.6795	12.1899	9.70804	9.77514	14.2082	12.5245	12.6078	12.2869
ENSGALT00000019361	1	49229293	49237511	9.80125	11.2609	11.1822	15.9499	19.4637	19.8043	5.29599	6.56141	9.46959	19.5948	17.729	21.4321
ENSGALT00000085654	1	49224869	49228401	6.62249	6.59599	5.1189	7.48146	9.56558	10.4454	5.61836	5.98505	7.77829	9.89792	9.74759	11.6194
ENSGALT00000042882	1	65891957	65892066	0	0	0	0.171128	0.02344	0	0.019415	0.031119	0	0	0	0
ENSGALT00000042656	1	87603283	87613437	1.51182	4.98903	2.11692	3.86263	3.44211	2.99387	0.956673	1.56394	4.15172	2.02622	2.16743	2.5072
ENSGALT00000060456	1	105406560	105430638	60.2219	76.5919	62.1959	51.1467	66.0712	58.6824	40.5691	42.5566	53.7266	54.1495	49.5732	59.3999
ENSGALT00000047804	1	104080675	104082406	0	0	0	0.256543	0	0.084213	0	0	0.201672	0	0	0.136225
ENSGALT00000070654	1	38293246	38308943	0.090524	0.084627	0.091887	0.108891	0.097317	0.091654	0.026795	0.053598	0.106235	0.012757	0.013055	0.037021
ENSGALT00000053203	1	61962470	61964566	1.76318	2.46387	1.08063	1.84394	2.6474	2.32253	2.9004	2.64684	4.15599	1.61187	2.51361	2.66261
ENSGALT00000080886	1	29086358	29091300	0.013568	0	0	0.130236	0.111764	0.094849	0	0	0	0	0	0
ENSGALT00000021439	1	64403222	64534173	7.5056	8.66606	8.4526	6.26494	6.99544	9.22161	7.06442	7.38358	11.6608	7.56628	6.97248	7.09287
ENSGALT00000073094	1	75669554	75686134	1.42411	1.54824	1.55279	1.38878	1.12527	1.90404	1.24545	1.20829	0.932807	2.11727	1.51861	1.1908
ENSGALT00000053737	1	170645372	170650784	1.308	0.963922	1.58966	3.90733	1.97704	2.12476	0.19197	0.421345	0.31282	1.43036	1.80275	2.48352
ENSGALT00000020668	1	53983409	54028357	16.8753	16.6604	15.5287	15.583	17.4701	16.4414	12.1714	14.7776	25.792	15.9354	15.9514	17.5781
ENSGALT00000042090	1	93829816	93829900	0	0	0	0	0	0	0	0.389625	0	0	0	0
ENSGALT00000013934	1	20036081	20070713	0	0.03361	0	0.022565	0	0.027263	0.021206	0	0.051777	0.025009	0.120488	0.049339
ENSGALT00000086079	1	18869755	18876463	28.9183	23.1795	21.5528	21.0351	23.2716	17.6015	49.8914	76.2198	21.0431	31.0103	18.5183	16.6277
ENSGALT00000027705	1	179682113	179698604	2.62425	3.11544	2.36615	2.94795	6.16494	2.28222	0.991326	2.8322	2.80463	0.769754	1.54265	2.33493
ENSGALT00000027709	1	180017800	180182057	6.99145	9.46956	7.46838	5.19942	6.97131	6.71276	2.97168	3.47652	3.23706	4.94106	4.67278	5.18558
ENSGALT00000027700	1	179517182	179576104	0.52647	0.97042	0.413127	0.36873	0.701225	0.540781	0.01595	0.452896	0.488451	0.407497	0.174987	0.587691
ENSGALT00000021058	1	179631235	179664820	174.076	201.122	224.492	91.1467	127.718	93.3989	101.181	129.308	218.205	73.8705	79.1571	72.8034
ENSGALT00000027713	1	180285849	180345559	7.14155	9.2843	8.04059	8.86737	9.3976	10.348	4.31438	4.50368	5.80384	7.6962	7.74213	8.86244
ENSGALT00000027711	1	180254665	180261996	19.7894	18.233	15.4117	13.0839	10.8173	11.3891	10.3885	8.426	12.3771	5.5037	6.87745	8.58226
ENSGALT00000021680	1	75168825	75220639	3.03268	3.20629	2.76039	2.4987	4.35174	3.80214	2.7384	2.93256	1.87049	2.01534	1.96291	4.45844
ENSGALT00000081992	1	83251977	83271788	1.47886	1.17646	2.50036	1.40471	1.0477	1.31052	0.392879	0.605074	0.685703	0.780026	0.365449	0.67398
ENSGALT00000044097	1	14006534	14006633	0.226401	1.03298	0.145834	0.207904	0.613974	0.253575	0.676188	0.622141	0.723589	0.486831	0.40418	0.526626
ENSGALT00000036826	1	97304380	97306013	0.484579	0	0.639941	0.596545	0.645104	1.25362	0.277843	0	0.417842	0.719806	1.01276	0.667587
ENSGALT00000049616	1	48176561	48177760	2.93656	3.00249	2.78582	1.12861	4.83009	7.74371	0.64656	0.870047	2.26292	5.96128	7.46807	4.52631
ENSGALT00000059855	1	108844363	108894770	7.77304	8.94366	7.13257	16.5379	14.816	20.6585	2.4992	1.52702	8.93519	15.709	13.1472	14.6425
ENSGALT00000079156	1	49627010	49631391	0.018736	0.028566	0.018994	0.075007	0.135904	0.131325	0.055158	0.058957	0.182389	0.351967	0.078437	0.156858
ENSGALT00000027818	1	185689014	185691418	7.74853	5.66781	6.47907	3.79202	4.56789	4.31982	4.05378	3.96589	5.30478	3.00957	3.88206	6.39804
ENSGALT00000027819	1	185692022	185710134	5.15305	6.94908	5.11358	4.78462	4.96004	5.76589	4.6467	3.37769	5.98992	5.01511	4.22382	4.32766
ENSGALT00000027828	1	185817895	185825701	0.067373	0.048493	0.037589	0.066542	0	0.153531	0.038925	0.086362	0.05803	0.105843	0.080805	0.055915
ENSGALT00000027829	1	185839639	185843328	0.366611	1.48801	2.02598	0.85115	0.436071	1.41675	1.7239	2.18793	2.36368	0.82563	0.792423	0.239563
ENSGALT00000062555	1	185848274	185864394	7.48765	10.8153	9.39444	10.6218	12.4933	9.07835	7.61402	8.38612	9.91736	12.0211	11.584	12.7263
ENSGALT00000087480	1	185861462	185870789	59.9124	57.2359	89.1822	49.639	58.2257	77.1171	64.808	70.2667	67.1663	61.3518	50.211	55.9806
ENSGALT00000059987	1	104128385	104129913	0.218053	0.206581	0.159233	0.46169	0.644118	0.453868	0.248814	0.51105	0.520319	0.691556	0.069196	0.661064
ENSGALT00000064247	1	132349515	132351842	23.3267	36.876	27.9604	19.4273	16.8014	15.5696	25.781	17.9276	20.6007	15.4869	21.2111	23.7527
ENSGALT00000049033	1	25060566	25074918	0.351064	0.989287	0.533342	0.920722	3.10665	2.27643	0.954914	1.01995	1.0272	1.50028	0.522242	3.66514
ENSGALT00000053661	1	138793510	138903918	25.6387	29.7338	26.5726	20.3605	28.7365	26.6529	10.033	10.3317	24.053	13.9748	16.0851	17.6998
ENSGALT00000021346	1	62496373	62504516	0.544532	1.91988	0.698996	0.635052	0.620237	0.502984	0.307698	0.137398	0.488238	0.937187	0.497392	1.03989
ENSGALT00000045029	1	166506011	166525895	0.525718	1.05211	0.533725	0.55561	0.594225	0.70541	0.314915	0.439424	0.618314	0.165626	0.512189	0.329951
ENSGALT00000019639	1	50125302	50140927	255.992	245.912	222.249	199.614	200.852	127.764	62.6815	75.4115	146.335	272.869	233.177	96.2617
ENSGALT00000019637	1	50098087	50115325	1.86353	1.31633	1.37818	2.33079	2.75686	1.98478	1.85305	3.03909	2.68343	1.97749	1.53905	1.91003
ENSGALT00000024232	1	80489951	80519172	1.73377	2.60922	1.62134	3.03442	3.81794	4.3591	2.48186	4.01424	4.31313	2.8988	2.77054	4.50828
ENSGALT00000022801	1	68025368	68044088	48.8165	58.0813	59.5173	22.2171	23.3332	25.219	23.6258	27.417	26.5811	25.8668	18.524	26.6322
ENSGALT00000022805	1	68045364	68056671	14.8492	13.9868	11.6477	15.3824	14.2867	11.9799	8.73643	7.86833	11.3663	13.6737	15.4121	15.0645
ENSGALT00000048877	1	68062515	68077545	1.61321	2.22688	2.37585	4.17838	3.42701	3.53818	1.62335	2.08659	1.96545	3.72698	4.13551	3.97365
ENSGALT00000083775	1	28536681	28561125	25.7763	32.0527	26.6236	24.2423	26.7658	24.4043	13.5495	21.6627	22.8023	22.7555	29.0367	17.6442
ENSGALT00000027325	1	150252601	150255123	0.286892	0.160209	0.531713	0.625253	0.65355	0.581524	0.308914	0.419275	0.515126	0.432308	0.276674	0.377998
ENSGALT00000027328	1	157717652	157944627	0	0	0	0.027077	0.029323	0	0	0	0	0	0.016366	0.16636
ENSGALT00000027327	1	152670026	152675345	1.45674	1.65286	1.19861	3.41386	5.19292	4.85752	2.1671	2.44055	3.29706	2.32657	3.37564	5.07378
ENSGALT00000027318	1	146527090	147040665	0.024216	0	0.060532	0	0.010585	0	0.018704	0.322723	0.019067	0	0.089479	0.117192
ENSGALT00000067031	1	147921125	148002972	0.277368	0.475526	1.16871	10.7349	15.1958	12.5041	0.306171	0.315697	1.05674	0.971592	2.35226	2.49506
ENSGALT00000027330	1	153022585	153069258	7.08679	8.4692	6.69305	13.2944	18.7083	16.7021	20.4127	23.6968	17.8675	17.9245	26.4287	23.981
ENSGALT00000052971	1	159096610	159101106	0.026763	0.017257	0.060379	0.038557	0.197473	0.125984	0.014947	0.019558	0.008877	0.02245	0	0.188509
ENSGALT00000067674	1	48102824	48103259	132.838	215.103	330.827	33.8142	39.7472	57.3916	112.031	135.449	301.685	57.3188	31.9752	33.099
ENSGALT00000025797	1	105882338	105883133	0	0.104907	0	0.058219	0	0.009028	0	0	0	0	0	0
ENSGALT00000025796	1	105858207	105858968	0	0	0	0.100803	0.039811	0	0	0	0.022937	0	0.033784	0.175726
ENSGALT00000025800	1	105909217	105918527	3.13455	2.95919	3.22231	6.30692	3.14164	3.03815	1.84911	1.99763	3.18507	2.48956	3.12612	2.92285
ENSGALT00000089847	1	84122767	84123930	0.057057	0.01935	0	0.079012	0.089296	0	0.004912	0	0.054256	0.109168	0.016347	0.124072
ENSGALT00000089251	1	77450263	77461548	0.003927	0.088851	0.039962	0.017232	0.035142	0.002105	0.016474	0.092613	0.019605	0.046935	0.135732	0.107223
ENSGALT00000058604	1	105010118	105068573	3.76152	4.63272	3.8047	4.81632	5.52915	5.06562	3.0486	3.83747	3.99086	4.49175	3.85057	5.07009
ENSGALT00000065833	1	35419316	35421421	0.197847	0.160805	0.311312	0.404972	0.507277	0.331977	0.068374	0.07026	0.104773	0.386481	0.256613	0.401357
ENSGALT00000051391	1	83605465	83640498	423.489	457.559	455.912	277.938	253.474	317.5	194.781	219.581	381.542	256.704	263.845	225.827
ENSGALT00000086313	1	194611460	194612407	0	0.035844	0	0.316917	0	0.28635	0.059475	0.067703	0	0	0	0
ENSGALT00000069512	1	54798750	54818100	3.69367	3.3591	3.27908	1.25098	2.02776	1.93809	1.66066	1.68224	1.73843	0.548242	1.34638	1.28489
ENSGALT00000048247	1	15127849	15247833	6.6396	6.44305	5.13293	9.24643	10.4636	10.391	3.54377	4.03186	4.37413	9.32473	6.96307	9.2229
ENSGALT00000018560	1	45535393	45550173	12.3769	16.3579	15.9148	15.3685	17.8215	14.2872	8.9099	10.0949	12.5866	19.2452	15.6515	16.0128
ENSGALT00000080308	1	15963932	15972261	2.89555	4.88114	2.6473	1.88932	3.40015	2.80692	2.33647	2.66581	4.57628	2.40228	1.98367	4.50129
ENSGALT00000046939	1	51802991	51870983	45.9747	60.5758	62.0508	51.8564	60.1063	65.7956	53.5647	53.1822	99.6624	47.4195	49.7326	51.0265
ENSGALT00000026220	1	113133105	113139987	26.568	25.4596	22.7244	11.3909	13.4832	13.4868	12.8558	13.7118	18.7408	15.4884	12.447	15.3675
ENSGALT00000026207	1	112766328	112855804	3.75447	3.48216	4.59847	3.32607	3.15167	5.59281	1.95519	2.98141	4.35895	2.10949	2.6437	2.59339
ENSGALT00000026210	1	112898627	112924531	0	0	0	0	0.048975	0	0.181882	15.7044	0.054491	0	0.098687	0
ENSGALT00000062771	1	133743235	133800008	10.7393	15.3173	14.63	29.6013	38.6785	32.7225	11.9267	12.7605	25.7167	22.3304	19.0394	24.2922
ENSGALT00000021769	1	133949392	133956536	14.8177	15.4279	11.0954	3.31157	6.97158	8.22098	67.4686	4.5664	5.08333	3.1946	4.42428	3.05783
ENSGALT00000027106	1	134001612	134014941	0.33458	0.79025	0.469087	0.584905	0.742744	0.488196	0.086585	0.181278	0.362059	0.430926	0.356882	0.353692
ENSGALT00000024611	1	84257313	84344008	0.451546	1.28242	1.40995	0.758748	0.725837	1.3478	0.487498	0.459585	0.513111	0.758776	0.718893	1.0606
ENSGALT00000024624	1	84531130	84573579	4.82552	5.06902	6.53363	6.89036	8.79203	7.97389	8.13175	8.25406	8.40462	6.56072	8.16787	8.28556
ENSGALT00000084080	1	68361421	68368737	19.7906	19.3256	20.1812	22.3354	17.9515	19.7531	10.2695	10.5106	15.8915	13.6952	14.8697	12.8828
ENSGALT00000059512	1	68381261	68385975	1.74205	3.16968	2.14861	0.665964	1.64467	0.753187	3.06039	4.31917	0.773395	1.29571	0.91229	0.326674
ENSGALT00000022862	1	68397254	68409951	0.815692	0.523051	0.685935	0.460451	0.498175	0.686509	0.187214	0.077101	0.690702	0.638148	0.533229	0.716693
ENSGALT00000046906	1	67641436	67643827	0.076014	0.045375	0.311462	0.696043	1.25099	1.97342	0.730022	1.43686	0.934803	2.66238	0.751187	1.97464
ENSGALT00000065772	1	32603425	32604254	13.9789	16.357	0	176.925	169.277	215.745	125.448	121.092	200.351	53.0486	1.24761	9.85355
ENSGALT00000085332	1	175163103	175167077	17.0226	22.2619	24.2523	36.4252	44.0679	45.9076	19.0972	20.9518	30.889	35.992	36.1737	34.3989
ENSGALT00000086904	1	170470174	170471307	0.415278	0.108405	0.090278	0.389586	0.009059	0.233488	0.367747	0.429986	0.410444	0.203686	0.068831	0.31353
ENSGALT00000088814	1	50925862	50926153	10.3102	11.6067	10.8758	18.199	19.7226	31.0611	10.7302	14.4682	18.4929	13.2854	15.5327	13.4969
ENSGALT00000073535	1	48119794	48120174	76.8807	61.5001	56.9152	26.9269	32.5952	50.2774	35.0774	43.7413	70.6487	33.2908	28.0642	19.8808
ENSGALT00000080463	1	170435729	170437149	4.3762	6.26454	6.1183	6.53969	8.00462	8.74723	5.71954	6.69144	5.91298	5.42007	7.18947	7.5451
ENSGALT00000024682	1	84910507	84928051	0.368545	0.164229	0.205998	1.04727	0.699273	0.46369	0.130699	0.052034	0.156032	0.391702	0.631177	0.60402
ENSGALT00000058240	1	71890196	71896378	1.23238	3.00682	6.35466	1.00463	1.09578	0.993849	5.33715	1.68666	5.28233	2.39392	2.34799	0.931045
ENSGALT00000066391	1	133908617	133921948	22.737	16.3539	22.503	15.022	19.7481	20.919	22.5514	17.556	13.4617	24.6465	18.4134	14.2527
ENSGALT00000017803	1	40029520	40056169	0.117723	0	0.129643	0.310662	0.100403	0.241506	0.161243	0.131526	0.086122	0.193972	0.03658	0.243109
ENSGALT00000026498	1	120215624	120287272	0.211083	0.268877	0.123593	0.221572	0.154397	0.488061	0.043347	0.045048	0	0	0.037669	0.142357
ENSGALT00000064342	1	120133398	120203106	14.1362	15.9733	19.8074	14.3218	15.2682	13.0712	24.2225	18.0177	20.9852	12.7418	13.0379	13.718
ENSGALT00000016103	1	34899306	34909399	2.8053	4.41356	3.70132	3.46061	4.09551	4.02208	1.5706	1.52275	2.89952	2.96029	3.25705	4.9389
ENSGALT00000016105	1	35053221	35057370	0.335965	0.279828	0.290134	0.508132	0.317927	0.511482	0.152408	0.157023	0.158972	0.252362	0.46333	0.292397
ENSGALT00000074417	1	35114062	35136933	4.62431	4.87614	5.41515	5.71486	7.45741	6.00632	3.26365	4.08087	6.07336	6.32095	6.88016	5.51029
ENSGALT00000016106	1	35101235	35103693	0	0.087356	0.047415	0	0.127152	0.068204	0	0	0	0	0	0.036261
ENSGALT00000044925	1	27601853	27750489	2.70857	2.03343	3.63917	4.34324	5.28676	6.21905	3.02834	4.11798	3.43926	5.82868	7.08046	4.70687
ENSGALT00000073499	1	190562772	190571654	11.5127	9.0029	9.20398	19.2933	19.4936	15.7344	8.95596	9.33225	10.8874	17.2485	16.0294	15.2349
ENSGALT00000020361	1	51460659	51465064	0.026896	0.068854	0.036136	0.020008	0.192863	0.139628	0.148778	0.084963	0.394223	0.071323	0.065205	0.056814
ENSGALT00000053602	1	15721903	15733539	3.07877	5.14925	3.76501	3.85721	5.67381	3.7927	2.90249	2.63806	3.13987	4.8273	3.76659	5.15633
ENSGALT00000010813	1	6164112	6168880	53.2423	51.8116	63.738	43.3564	52.6593	50.0539	49.2393	58.5691	73.0538	64.9397	49.8751	56.0171
ENSGALT00000086840	1	194646692	194647502	0	0.093061	0	0.254343	0	0	0.033461	0	0	0	0.042059	0
ENSGALT00000055520	1	140045888	140046687	0	0	0.060629	0.181723	0	0.268506	0	0.159633	0	0.242907	0.353253	0
ENSGALT00000087122	1	194478204	194479865	248.612	166.248	174.189	307.568	334.673	296.973	181.7	211.947	209.045	316.147	287.477	344.554
ENSGALT00000027945	1	73116109	73124781	7.27113	12.9935	13.3654	4.56565	6.00408	5.31493	4.85638	3.79657	5.82927	4.3276	4.46797	4.3555
ENSGALT00000027946	1	72973409	73086559	3.60817	4.66212	5.05089	3.05873	2.72107	4.39601	5.76244	3.48251	7.49014	2.5913	3.68095	3.07699
ENSGALT00000027951	1	72420206	72430748	1.47056	2.56736	2.47921	1.57268	1.50429	1.89786	1.364	1.82093	1.08467	1.16715	1.87482	1.99383
ENSGALT00000087175	1	55786716	55800554	7.51988	13.7393	9.30709	10.787	10.7556	7.95515	8.08525	7.26502	13.0581	9.82052	6.17991	8.11228
ENSGALT00000067040	1	76902045	76910211	1.0876	1.25919	0.864202	1.21861	1.71521	1.47238	0.593982	0.70026	0.922185	2.05246	0.88008	1.60803
ENSGALT00000053375	1	91592984	91595425	36.6314	42.8998	49.2113	132.284	87.8905	152.082	9.82654	16.5076	30.6214	32.3093	71.9624	67.7695
ENSGALT00000056182	1	61939516	61957027	3.04581	4.50266	2.40539	2.74854	4.07783	3.95029	2.1731	2.84442	5.06441	2.77447	3.70533	4.44393
ENSGALT00000080713	1	65938356	66226982	12.9044	14.6905	15.3069	15.465	20.2974	15.8201	12.7373	13.0709	20.2625	13.1314	12.2287	12.7974
ENSGALT00000080917	1	48127672	48128582	8.85477	8.38027	20.2738	22.9937	19.4595	37.5145	4.72117	7.34924	6.18592	22.408	25.8669	15.8697
ENSGALT00000046251	1	194257667	194259871	1.11738	2.49634	2.19894	5.71993	5.86634	7.0283	0.834626	0.988184	2.85169	4.73268	2.42161	2.80058
ENSGALT00000030640	1	45134394	45152813	1.04096	1.54933	1.71335	1.43877	1.13665	1.82951	0.540627	0.614698	0.881797	0.637343	0.821785	1.04172
ENSGALT00000045780	1	51702054	51702218	0	0	0	0	0.145033	0	0	0.132773	0.033897	0	0	0
ENSGALT00000043199	1	145569379	145570098	2.24375	1.15746	1.99454	1.21402	0.897917	0.59906	0.412674	0.519759	1.69837	0.601662	1.32118	0.828895
ENSGALT00000027547	1	172377182	172398079	0.196253	0.404549	0.279533	0.289567	0.929881	0.404718	0.17104	0.261737	1.17234	0.217032	0.293477	0.300136
ENSGALT00000027549	1	172568581	172574262	0	0	0	0.218796	0.131819	0.204983	0	0.010269	0	0.138859	0.20828	0.343939
ENSGALT00000027550	1	172618672	172629426	34.1291	25.1408	21.4282	24.7332	25.7894	19.7308	9.6781	12.5088	15.0422	9.75878	10.0763	21.8602
ENSGALT00000057941	1	106987622	106989105	0.130468	0	0	0	0.19786	0	0	0	0.098845	0	0	0.074281
ENSGALT00000089802	1	31441922	31449072	16.1551	20.7957	18.8074	16.514	25.203	18.9779	10.9964	11.1043	12.152	22.862	19.7727	23.5807
ENSGALT00000013244	1	1016112	1018737	0.968569	0.754133	0.622624	1.63963	1.65466	1.64004	0.572274	1.01183	1.99585	1.75197	1.38953	1.23242
ENSGALT00000053364	1	13820584	13864047	3.58265	4.39787	6.54362	3.55591	6.0221	4.44451	5.62245	6.0842	4.53318	3.42791	3.16413	3.46516
ENSGALT00000078170	1	112926210	112983863	2.52243	3.17983	3.34285	1.76032	2.27575	3.07313	0.757919	0.722344	1.50926	1.26683	1.68115	1.82971
ENSGALT00000001106	1	193483508	193498274	1.36257	2.04874	2.02542	17.0098	20.4945	11.0907	0.344529	0.797307	18.3524	6.20916	6.93883	3.55118
ENSGALT00000084459	1	14867128	14880530	98.9007	83.5763	84.984	80.9463	94.4567	91.1063	37.2954	42.9381	56.2823	89.7116	65.8385	86.3031
ENSGALT00000010237	1	3516514	3529166	4.34468	4.62999	4.00063	10.0878	12.3203	11.0551	10.6762	11.4761	13.097	8.92863	7.68701	8.08658
ENSGALT00000064012	1	51272916	51286421	0.311077	0.555883	0.604072	2.42299	2.16643	2.96893	0.051031	0.204212	0.721711	0.964205	0.92262	0.96357
ENSGALT00000048006	1	192935661	192936080	2.5895	1.04785	1.57723	33.937	43.5517	54.412	12.5487	22.187	7.42765	142.091	90.6731	142.276
ENSGALT00000024600	1	84123865	84132371	0.318947	0.655966	0.940559	0.883293	0.729441	1.23795	0.271586	0.437378	0.296764	0.662503	0.882201	0.760824
ENSGALT00000021504	1	65247690	65266821	1.82895	2.37159	0.845787	0.891447	0.992744	3.02492	6.44691	11.0779	6.43338	2.8306	2.23087	2.03479
ENSGALT00000021478	1	65220692	65238854	463.419	451.318	487.543	376.175	382.964	412.612	204.809	236.252	272.24	5.03006	138.566	134.933
ENSGALT00000030382	1	99317066	99348561	12.6921	16.268	21.1035	31.0019	46.9786	33.8379	15.938	15.627	34.5729	27.7789	23.693	19.7863
ENSGALT00000075934	1	65782189	65782298	0.17814	0.052857	0.028821	0.177831	0.208027	0.033409	0.322592	0.054458	0.18855	0.494903	0.015451	0.200475
ENSGALT00000020069	1	51014060	51031978	1.54728	2.65671	1.69283	5.31408	5.42484	3.93699	2.57359	3.7025	4.20613	3.4796	3.61105	3.91357
ENSGALT00000081235	1	51038347	51041742	1.34017	2.28611	2.89644	1.99892	2.44787	3.06464	1.61351	1.27365	1.74443	2.25306	1.74089	1.52997
ENSGALT00000081724	1	22209448	22256479	5.51884	7.11671	5.69191	6.46031	7.27474	7.21257	3.12837	3.15334	3.84911	6.39312	5.26332	7.87156
ENSGALT00000041916	1	185892100	185892165	0.32174	0.137292	0.353056	1.20572	1.75065	2.44072	0.294216	0.824647	0.547291	5.20265	1.92951	1.62552
ENSGALT00000021059	1	58878156	58920195	0.292153	0.399954	0.397795	0.281195	0.291652	0.227206	0.132824	0.228374	0.453438	0.235436	0.040443	0.328725
ENSGALT00000021073	1	58962612	58965850	13.5023	15.7852	11.2383	10.5557	13.8199	10.798	8.9324	8.5449	10.0955	10.2119	8.5629	11.9372
ENSGALT00000043295	1	133113085	133113193	0.825356	0.821114	0.11825	0.870841	1.53879	2.20781	0.18138	0.924596	1.3746	1.41526	1.25219	1.0559
ENSGALT00000046405	1	21843141	21855468	0	0	0	0.027759	0.112313	0.028206	0	0	0	0	0	0.059512
ENSGALT00000047645	1	156676089	157009667	0.219902	0.157073	0.229029	0.341987	0.233962	0.304597	0.179064	0.166873	0.22767	0.36312	0.250435	0.308432
ENSGALT00000081178	1	79034542	79047592	0.052828	0.116694	0.331021	0	0	0.177057	0.03956	0.055581	0.012218	0.063591	0.09258	0.141398
ENSGALT00000068017	1	30752198	30856043	11.0689	13.1716	13.0097	12.0251	12.4051	13.3252	9.59825	8.47531	14.0449	9.48242	11.0616	12.4986
ENSGALT00000024921	1	91823350	91832861	0.022845	0	0.210162	0.644952	1.05505	0.907256	0	0.029141	2.73931	0.426752	0.093985	0.132604
ENSGALT00000059107	1	105836791	105837168	1.93128	0.918311	1.84347	0.561933	0.875763	1.61357	0.114998	0.47135	0.436179	0.92898	0.585953	1.93736
ENSGALT00000020962	1	56836124	56858052	20.7584	25.8212	20.9901	48.5263	54.3284	48.9831	23.3336	24.1379	33.3501	42.3377	45.867	45.304
ENSGALT00000020960	1	56827540	56831694	0.447036	0.482851	0.711205	0.423517	0.558486	0.902454	0.421914	0.578249	0.597392	0.624678	0.333099	0.345199
ENSGALT00000020969	1	56889138	56926441	2.48672	2.16303	2.51707	7.11115	8.12004	6.97613	5.06128	4.4409	6.66227	6.26119	5.30435	6.49033
ENSGALT00000026389	1	118434845	118464479	0.635365	0.561578	0.607162	0.373325	0.79032	0.770923	0.258239	0.201741	0.42319	0.38038	0.498112	0.694183
ENSGALT00000045618	1	136853215	136855294	0.459729	1.28927	0.610234	2.45507	2.43393	2.68643	0.839185	2.34238	2.97938	2.08182	1.98473	2.33331
ENSGALT00000042801	1	18846437	18846541	0.906346	1.08303	0.114735	0.677896	0.634232	1.24483	0.879617	0.939712	0.69912	1.99492	0.556672	0.299612
ENSGALT00000019187	1	48093690	48094445	8.10496	9.22997	8.71513	13.1883	9.3627	23.5884	3.56044	7.38188	13.2395	12.7259	17.5935	9.25272
ENSGALT00000019185	1	48081434	48091448	2.88508	4.01298	3.44566	3.57905	3.77104	4.03787	2.55163	3.6929	3.47281	3.59805	3.73317	3.67391
ENSGALT00000019173	1	48052894	48058138	59.4395	77.0625	35.2595	11.7585	29.4851	30.081	5.66754	3.94951	4.70766	3.22225	3.00395	44.0761
ENSGALT00000045375	1	133686509	133686616	0.790089	2.46108	0.74047	6.49013	6.49404	12.5926	1.88378	2.77886	3.90881	3.43698	2.83617	4.37254
ENSGALT00000073896	1	194288676	194292741	0.119465	0.081333	0.075997	0.354633	0.166867	0.324265	0.122221	0.186976	0.031778	0.097315	0.171785	0.263588
ENSGALT00000085056	1	137555203	137560127	22.8855	22.9627	19.7323	16.8098	20.3756	17.4054	15.2472	14.9363	13.8767	18.9159	17.0201	20.8642
ENSGALT00000027171	1	137511432	137545754	20.6228	22.5887	23.8618	17.35	19.2798	18.672	12.8863	12.1458	19.3955	17.9256	13.2652	17.4839
ENSGALT00000027176	1	137595271	137603540	75.423	87.1629	91.9365	82.1285	61.3066	81.0958	35.3477	26.9392	46.2406	78.1037	59.3875	58.8361
ENSGALT00000027174	1	137560703	137567368	97.2225	69.631	90.5149	77.5165	59.3699	87.0222	25.3742	21.2926	49.5221	59.9922	51.9976	50.8773
ENSGALT00000027180	1	137608688	137702071	20.2375	16.2347	15.8003	12.4577	16.2084	13.4983	20.8304	18.9712	19.3936	10.5311	23.1564	13.4585
ENSGALT00000027192	1	138120025	138390526	0.422106	0.298531	0.528523	0.072567	0.151169	0.153838	0.208137	0.304374	0.089827	0.031044	0.063243	0.083741
ENSGALT00000027189	1	137919370	137968674	7.11122	8.23869	6.66098	4.8597	5.97971	5.23134	5.14346	4.51921	6.35423	5.43776	5.39828	4.88404
ENSGALT00000067881	1	178671358	178682347	1.31925	2.40899	1.84398	6.17365	6.8859	6.36706	1.64542	2.92067	5.51837	8.63053	5.54405	6.45887
ENSGALT00000067627	1	60997447	61037837	11.8593	12.4014	10.0429	14.3501	15.8574	21.9754	12.8019	18.428	14.4235	15.8689	10.5699	13.7803
ENSGALT00000025595	1	104732138	104786820	1.04031	0.690679	0.568577	1.21534	1.19843	0.740395	4.73627	0.741351	0.729602	1.48448	1.18787	1.37468
ENSGALT00000046000	1	169415059	169415137	0.64333	0.584011	1.50188	1.27436	0.304447	0.524114	0.496592	0.339056	0.471979	1.57716	0.744604	0.389467
ENSGALT00000043362	1	50843549	50848761	2.69789	3.37019	2.56765	5.91119	5.43572	6.1196	10.0182	19.5132	11.4018	9.30194	11.6374	11.3556
ENSGALT00000021332	1	62176428	62185484	12.4927	13.9955	9.97378	17.2503	13.4087	17.5783	5.43621	7.69389	19.3248	7.83275	12.1637	13.5786
ENSGALT00000061486	1	36388843	36390481	0.143369	0	0	0.751028	0.398935	0.369373	0.035408	0.109123	0	0.058625	0.113693	0.205325
ENSGALT00000080732	1	176082150	176084982	0.298995	0	0.187523	0.087554	0.128502	0.100307	0	0.07365	0.12556	0.124882	0.027579	0.182295
ENSGALT00000070953	1	109072306	109103107	3.91027	5.32909	4.24036	3.42765	3.33234	3.40968	4.2603	4.33069	5.01069	3.43844	2.5591	3.31735
ENSGALT00000026104	1	109677903	109696768	0.262115	0.337554	0.129667	0.065481	0.021216	0.020991	0.012414	0	0	0.007303	0	0.018624
ENSGALT00000030337	1	110334367	110341333	41.092	39.321	41.3663	48.0851	37.1881	47.8658	18.6689	25.039	27.2401	49.8951	50.0038	65.7017
ENSGALT00000036389	1	194201670	194202812	1.67336	0.318896	1.2989	1.11702	1.97835	1.66951	1.66979	1.2327	2.33509	0.230436	0	0
ENSGALT00000044680	1	73984538	74054787	0.483996	0.622547	0.322744	0.417132	0.492284	0.645782	0.108149	0.228025	0.698511	0.129332	0.272897	0.244439
ENSGALT00000024217	1	80343674	80374483	3.57272	4.84821	6.22459	3.32434	3.24645	3.8801	6.02392	7.17127	3.84548	7.40988	6.29844	6.30515
ENSGALT00000037821	1	51216088	51219459	0.757955	1.11494	0.607691	2.627	3.20709	2.08319	0.646509	0.929163	1.07322	2.1685	1.57224	2.32171
ENSGALT00000042386	1	5811652	5811741	0.741657	1.10245	0.277401	1.4782	2.70192	2.68547	0.654941	0.092233	1.61186	0.970518	1.15243	2.47628
ENSGALT00000042389	1	126961688	126961792	0.157625	0.453063	0	0	0	0	0	0.168708	0	0.425479	0	0
ENSGALT00000024346	1	82904583	82931844	9.4799	10.2168	9.30337	22.0707	27.6256	27.8594	10.2406	13.5941	23.2955	32.7342	24.0239	27.4504
ENSGALT00000045096	1	81753636	81753779	0	0	0	0	0	0	0.639334	0.02496	0	0	0	0
ENSGALT00000046989	1	124018216	124018503	8.57175	12.9834	9.37625	15.1685	13.3086	13.4502	5.55532	11.2374	11.8044	19.3087	12.0568	12.2255
ENSGALT00000024734	1	85302361	85303125	0.114808	0.20985	0.308224	0.260123	0.206649	0.098641	0.46244	0.219367	0.35946	0.057475	0.101116	0.405358
ENSGALT00000089926	1	85304233	85306170	1.37177	1.35862	0.825706	2.47597	2.75792	2.15457	1.22756	1.91233	2.07572	2.81151	2.57235	2.52946
ENSGALT00000080998	1	85206633	85256216	0.541694	0.525036	0.890583	0.496099	0.540856	0.522916	0.939489	0.668698	1.43673	1.33049	0.596191	0.958662
ENSGALT00000088863	1	85306276	85309261	13.971	18.456	15.3484	8.71154	9.33732	7.83636	8.38266	7.01413	9.72842	9.3205	9.57749	9.87268
ENSGALT00000016778	1	38668218	38924294	0.499153	0.8665	0.715172	1.35162	1.72111	1.87798	0.454888	0.751404	1.16845	1.22001	1.11833	1.17576
ENSGALT00000000128	1	192954504	192986209	8.54466	10.6354	8.46317	9.36514	11.9628	10.7964	7.54005	8.83461	9.45389	9.9788	8.62247	9.58198
ENSGALT00000067021	1	77758628	77759108	5.84849	12.4089	10.2726	4.20453	7.63428	19.6283	5.05965	2.61682	10.5932	8.02678	7.69499	16.1646
ENSGALT00000019502	1	49674134	49680930	8.84428	12.418	8.45102	16.8322	19.3748	14.6525	9.33571	7.30117	15.6019	34.1278	21.2582	26.8595
ENSGALT00000019497	1	49663357	49669387	17.2097	18.3534	16.5797	18.0599	19.0604	16.7402	15.7681	12.4647	22.9348	19.0203	18.631	19.3804
ENSGALT00000069687	1	49643025	49658313	120.409	98.6098	93.8717	119.464	118.068	138.534	65.1587	57.7538	74.5334	143.044	110.999	148.127
ENSGALT00000064953	1	49700379	49708378	6.92166	8.32007	7.3448	12.9893	16.9453	17.1834	23.8155	20.1485	15.6691	24.098	16.2255	20.4025
ENSGALT00000071722	1	95844140	95844454	0.183153	0	0.263437	0.048769	0	0	0	0	0	0	0	0
ENSGALT00000001284	1	194211172	194212308	0.188024	0.19647	0.184989	0.203364	0.369307	0.706922	0.077865	0.084803	0.314001	0.861811	0.570032	0.704764
ENSGALT00000072734	1	77093711	77113919	2.12742	2.69613	2.0216	3.3244	3.78476	3.86908	2.26395	2.69369	3.32626	3.31975	2.89418	3.79199
ENSGALT00000067115	1	56974501	56975249	129.6	132.412	154.511	179.135	199.485	177.099	19.5514	35.8219	53.5195	187.278	156.832	218.155
ENSGALT00000090133	1	47946787	47951465	18.3337	26.7409	23.5933	12.0224	11.736	12.9965	6.93866	6.71373	18.0478	11.283	18.5066	17.3578
ENSGALT00000082312	1	174026038	174028983	0.186722	0.123542	0.186511	0.320154	0.24038	0.453038	0.138308	0	0.278294	0.137222	0.328891	0.504052
ENSGALT00000057057	1	153246824	153303855	0.274308	0	0	0.122841	0	0.113167	0	0	0	0	0	0.025612
ENSGALT00000055350	1	48140149	48140520	59.507	58.1006	91.0766	33.0721	24.4429	37.636	16.3098	26.5892	59.045	32.1342	30.1251	33.8909
ENSGALT00000050653	1	192337888	192596643	0.092117	0.142948	0.055582	0.136627	0.291261	0.353873	0.09591	0.068162	0.163567	0.108257	0.050892	0.335412
ENSGALT00000079882	1	49527794	49546551	5.83334	13.9313	10.0327	12.9626	8.50778	13.2585	24.0574	41.7354	6.94717	15.7932	4.08333	6.85185
ENSGALT00000068388	1	104661130	104693209	5.43368	6.25018	5.58878	5.6471	6.35992	6.98365	5.6336	7.97157	10.0249	6.06474	4.15282	5.57469
ENSGALT00000057974	1	192997856	193049138	6.72753	8.15416	8.99409	7.68156	8.61176	9.67154	4.85308	5.6678	8.80483	7.17012	6.52946	6.83101
ENSGALT00000055758	1	77256837	77258980	0.117777	0.416165	0.539829	0.206041	0.164551	0.235324	0	0.021919	0.239178	0	0.489658	0.188186
ENSGALT00000056542	1	456388	463442	0.277479	0	0.059553	0.283843	0.754414	0.81288	0.072149	0.169738	0.265073	0.481937	0.414254	0.592763
ENSGALT00000019885	1	50759960	50771537	0.118375	0.340922	0.250552	0.357939	0.590014	0.434433	0.158603	0.054548	0.240188	0.477496	0.292535	0.392824
ENSGALT00000021228	1	60973501	60989342	1.39638	0.922935	1.78455	3.27732	4.03279	2.67691	0.989015	1.02797	1.46601	1.27259	1.07163	1.63885
ENSGALT00000021209	1	60503911	60601007	10.3839	14.9426	10.2825	10.5171	12.4136	12.5462	6.05107	9.69116	8.87756	11.2495	9.62879	11.1673
ENSGALT00000073002	1	60628356	60876946	15.191	16.6333	11.4752	14.8203	18.4336	18.6141	10.6488	10.2813	11.9702	10.0817	8.56032	10.3656
ENSGALT00000087495	1	195716658	195723716	21.6889	23.0085	19.3615	12.8888	12.8767	13.7792	14.3813	17.1867	15.6485	15.4042	12.917	17.6254
ENSGALT00000027987	1	195726667	195741584	1.23363	1.56288	1.51228	4.68978	4.93618	5.01442	2.16681	2.25852	3.09954	5.29223	3.16718	3.87252
ENSGALT00000050721	1	195741802	195745739	0.331838	0.262792	0.373776	0.198836	0.17872	0.32982	0.110874	0.087639	0.122937	0.12315	0.156363	0.131717
ENSGALT00000027985	1	195746081	195749014	0.030296	0.022989	0.01543	0.093528	0.11901	0.148133	0	0.012439	0.017733	0.032947	0.042441	0.085798
ENSGALT00000027981	1	195778483	195812181	0.558688	0.829546	0.595679	1.09983	1.13691	1.26163	0.430431	0.432371	0.949102	0.878898	0.920801	1.34218
ENSGALT00000027978	1	195812391	195842207	4.25301	4.91537	4.17261	7.53776	6.7987	7.64151	3.43229	4.40916	4.48775	9.15122	6.91273	8.38914
ENSGALT00000045462	1	112625566	112625675	0	0	0	0	0	0	0.170257	0	0	0	0	0
ENSGALT00000044624	1	48199800	48200189	10.2979	15.6594	19.9608	35.6629	22.3878	37.7942	2.58413	5.48847	7.86065	28.9414	42.1828	29.4081
ENSGALT00000014416	1	22423984	22448101	0.229632	0	0.123398	0.210096	0.597145	0.787963	0.203163	0.222885	0.243787	0.132973	0.134632	0.060786
ENSGALT00000026110	1	109708831	109726598	31.0137	30.8609	49.3639	59.114	68.2836	64.5188	46.6886	53.6275	80.2471	153.144	101.453	106.386
ENSGALT00000026100	1	109633462	109660483	4.7727	5.24596	4.44655	5.83874	7.07853	5.45449	2.6132	3.19308	6.13239	7.50322	5.53515	7.54327
ENSGALT00000052491	1	109741690	109754387	5.02319	6.10611	4.79867	9.00213	10.9693	9.23908	4.22528	4.92408	6.36579	11.5246	8.74979	9.96119
ENSGALT00000074666	1	168077591	168087419	0.052288	0	0.281636	0.256404	0.11102	0.271668	0.064039	0	0	0.044866	0	0.091115
ENSGALT00000027008	1	130435494	130485774	24.0102	31.54	24.0617	23.6346	23.2264	27.5591	13.6412	15.6048	26.5489	18.334	19.8533	20.4152
ENSGALT00000047061	1	130488456	130492404	32.1076	34.1105	34.9993	39.7419	39.2444	44.1546	26.2871	30.9603	37.8036	68.0684	39.7814	37.5193
ENSGALT00000027004	1	130308227	130346592	3.43131	4.04526	3.32581	4.82134	5.26759	5.08701	2.37787	2.62561	2.94533	3.8474	3.93737	4.63105
ENSGALT00000083019	1	130394930	130415364	7.32527	9.19885	7.52259	8.00012	9.01497	8.97543	4.79591	5.26731	9.01615	7.63421	8.05932	8.0823
ENSGALT00000027018	1	130548138	130652716	24.8593	29.0487	24.5963	26.3032	31.1912	33.0003	17.448	18.198	24.7754	34.0648	24.7743	31.5314
ENSGALT00000089301	1	33628609	33631816	25.1457	22.2013	25.8001	24.8151	27.1474	23.1679	15.8626	16.1	18.9987	26.1763	25.9009	31.5374
ENSGALT00000023834	1	78585938	78637352	2.04844	2.76063	2.31707	1.66733	2.11349	2.7559	2.35964	2.96007	2.3254	2.84703	2.57238	1.94499
ENSGALT00000013062	1	14555740	14570086	49.6828	44.3096	44.9133	37.8165	43.8242	36.8436	22.2499	27.5512	41.1498	27.3564	29.9321	34.8021
ENSGALT00000000963	1	193148137	193175598	0.529725	0.789498	0.544275	0.453592	0.877877	0.684651	0.485526	0.392687	1.07165	0.341897	0.691175	0.358918
ENSGALT00000019343	1	49141973	49142442	1.78072	1.91053	3.58001	26.0085	18.3335	15.5202	0.151245	1.19671	1.0496	25.3793	23.7764	25.5042
ENSGALT00000019339	1	49084168	49132365	3.89099	5.20535	4.69616	5.13221	5.77914	6.12257	4.16704	4.53432	7.59434	4.90208	3.66083	4.46608
ENSGALT00000019347	1	49180327	49185207	0.066337	0.20843	0.150894	0.26596	0.318233	0.128423	0.146029	0.16284	0.209802	0.662007	0.187089	0.303
ENSGALT00000075720	1	55472230	55496232	5.09939	4.95806	5.02979	5.59522	5.6199	5.4319	3.63253	3.07811	4.78936	5.52487	4.65769	4.89965
ENSGALT00000073140	1	110387719	110391997	10.9759	10.9845	11.3522	8.58758	10.1796	10.5715	8.347	8.14849	19.9256	9.49543	9.24469	7.84995
ENSGALT00000055338	1	131727335	131837673	1.01996	1.60261	1.01346	1.83655	1.81953	2.36842	0.547808	0.7408	1.73888	1.2426	1.60843	1.51048
ENSGALT00000042876	1	169307564	169307670	0.126954	0.635135	0.31703	0.687239	0.824566	0.642267	0.641164	0.763791	0.25373	0.782172	0.877514	1.0005
ENSGALT00000057791	1	31048186	31062770	0	0.025501	0.025983	0	0	0	0	0	0.04251	0.280298	0.048516	0
ENSGALT00000083316	1	39753199	39753550	331.987	161.925	187.856	248.674	276.592	245.924	131.063	139.046	165.05	225.607	295.16	302.532
ENSGALT00000080563	1	50786846	50795719	1.83634	2.03797	1.82274	2.8199	3.85208	3.8417	0.818115	0.924301	1.77481	1.88012	2.2637	2.98233
ENSGALT00000068162	1	14570254	14754461	10.8511	11.75	11.853	10.7617	13.9646	11.7427	7.40591	7.45918	10.4008	10.1721	10.1133	12.021
ENSGALT00000047856	1	101040919	101041077	0	0	0	5.58815	11.2352	8.96092	0	0	0	4.13814	0.24797	0.139659
ENSGALT00000088576	1	77357092	77363371	24.0175	30.6296	20.1242	25.4272	23.4993	27.3057	19.3345	30.7722	11.1957	21.2374	13.2404	21.3572
ENSGALT00000023502	1	6753307	6777163	6.62731	6.56438	5.09422	8.45931	9.98448	9.73846	4.76366	4.18025	7.03839	9.96063	9.04748	10.8484
ENSGALT00000024518	1	83565683	83566741	3.52005	3.71315	2.72397	4.10693	3.75513	3.76689	3.1121	2.8948	4.69067	2.789	3.89751	3.47109
ENSGALT00000085468	1	83535303	83539615	1.49752	1.64335	1.37889	0.548483	1.59439	0.981484	0.672667	0.671906	1.92901	0.935151	0.456118	2.85389
ENSGALT00000030450	1	83409648	83412396	0.074334	0	0.207023	0.082088	0.111787	0.023197	0.02666	0.047973	0	0.219248	0.074844	0.225346
ENSGALT00000024508	1	83402391	83406149	4.23689	4.40222	3.42046	9.20113	9.00461	7.63538	2.8176	2.23513	3.50202	5.14855	7.12558	6.62984
ENSGALT00000029187	1	7449344	7459103	7.56814	10.0601	8.59201	7.27689	7.51483	7.12676	3.27127	3.25141	5.32168	5.12624	6.43809	7.78492
ENSGALT00000022573	1	7459373	7469951	0.643404	1.13879	1.22276	0.627703	0.798625	0.969706	0.674672	0.615461	0.489141	0.420544	0.655837	0.79166
ENSGALT00000078792	1	178626479	178635922	0.652465	0.831054	0.406627	0.590401	0.352006	0.62388	0.77374	0.311926	0.766317	0.262947	0.248136	0.343768
ENSGALT00000057154	1	178642166	178644687	38.1218	34.1763	35.4502	32.681	30.8178	31.1697	50.9954	64.8242	31.5957	84.8021	31.2546	104.482
ENSGALT00000027664	1	178436419	178570966	14.0678	13.6273	14.2656	11.3456	11.6419	14.3798	9.2077	8.13119	10.6808	15.2014	12.8531	12.0642
ENSGALT00000027667	1	178598438	178617446	11.978	10.6457	9.2453	11.09	13.0702	12.2916	10.2304	7.35448	9.68272	10.501	12.252	13.6767
ENSGALT00000027658	1	177637907	177668206	2.04581	2.75149	2.37777	2.4241	2.5341	2.87412	1.08056	0.743038	2.20363	1.75778	1.74088	2.37195
ENSGALT00000083496	1	177734825	177788652	0.594314	0.58601	0.491048	0.287657	0.252686	0.334423	52.0062	3.546	7.77752	0.666309	0.669644	0.617968
ENSGALT00000085656	1	65542751	65543794	0.02692	0.021192	0	0.13178	0.044802	0.082486	0.002832	0.03164	0	0.144862	0.053446	0.164335
ENSGALT00000079691	1	35908165	35944608	0.45056	0.338121	0.712449	0.18126	0.307966	0.183893	0.071889	0.06883	0.060789	0.217408	0.062725	0.285337
ENSGALT00000084657	1	195625877	195627892	0.268473	0.367635	0	0.532293	0.555498	1.14371	0.051397	0.277093	0	0.686436	0.505031	0.436374
ENSGALT00000087876	1	100703114	100709068	0.011245	0	0.323059	0.026401	0	0.043202	0.21612	0.18477	0.070006	0	0	0.298834
ENSGALT00000077721	1	174599432	174601247	0.136888	0	0.060611	0.104065	0.095679	0.255293	0	0.085639	0.086979	0.157476	0.153645	0.172387
ENSGALT00000049715	1	112738605	112739753	2.08205	3.55635	4.54313	4.21447	5.80611	6.92931	99.919	82.7685	4.41843	6.6728	8.88854	7.21771
ENSGALT00000081705	1	123975338	123988197	15.7043	17.553	24.1941	12.497	9.95544	10.3833	15.2025	12.5965	21.9484	10.8784	8.48722	9.96032
ENSGALT00000044154	1	76447763	76447872	0	0	0	0.299799	0	0	0	0	0	0	0	0
ENSGALT00000077516	1	132187595	132219901	19.7091	27.9051	25.2669	25.3963	28.5057	31.727	12.3122	15.3425	23.0582	19.5296	35.1127	38.2079
ENSGALT00000046169	1	46712027	46717483	1.7802	2.66431	2.9646	1.13566	1.68088	2.19113	2.17783	1.71024	1.66074	1.73812	1.43674	0.970587
ENSGALT00000081417	1	138652500	138653145	1.19952	0.330886	1.09763	1.97985	6.04335	4.45321	4.86557	11.6963	3.6969	1.45321	0.628238	1.68711
ENSGALT00000044176	1	178382192	178412065	0.100661	0.132738	0	0.06258	0.030638	0.142842	0	0.027686	0.116894	0.121907	0.202413	0.428721
ENSGALT00000045399	1	173135733	173135881	0	0.020947	0.003546	0	0.028661	0.208277	0	0.07811	0	0	0	0
ENSGALT00000063515	1	121285093	121363479	0.890736	1.00368	0.55414	1.01902	1.07125	1.05865	0.245967	0.441347	0.599938	0.682313	0.609681	0.578179
ENSGALT00000026698	1	121402901	121411162	1.26354	1.45434	1.75973	1.50139	1.78799	1.50763	1.12363	0.927746	2.81774	0.955168	1.90681	1.76134
ENSGALT00000026692	1	120913925	120925784	0.340341	0.825345	0.467261	0.629118	0.916701	0.625182	0.294761	0.497061	0.717136	0.407759	0.516563	0.784501
ENSGALT00000057355	1	120947280	120967674	0.127166	0.327281	0.110682	0.386146	0.393727	0.535775	0.161087	0.122643	0.320754	0.324586	0.36699	0.48497
ENSGALT00000026701	1	121458301	121526563	5.19457	5.9694	7.38244	6.79659	5.64085	4.73315	3.53851	4.01847	5.53664	5.12844	5.22229	4.56766
ENSGALT00000026700	1	121439282	121469678	12.3409	17.5578	17.2899	11.2805	11.6682	11.5706	6.99536	9.5793	9.94538	12.4512	10.2066	13.0696
ENSGALT00000036952	1	80446094	80476861	0.032983	0	0	0	0.020708	0	0.240979	0.126607	0.140029	0	0.075272	0.059128
ENSGALT00000054511	1	79769778	79780118	11.5056	13.8571	16.28	12.0793	14.2576	12.9779	6.08721	6.39822	9.20344	11.0499	9.83816	12.0698
ENSGALT00000013382	1	13005189	13038545	128.352	158.179	134.354	124.427	103.103	163.942	42.3097	36.1932	62.2918	67.5848	65.9642	84.6722
ENSGALT00000077294	1	189039276	189040017	0.212128	0.119335	0.050524	0.057939	0.057471	0.180307	0	0	0	0	0	0.084359
ENSGALT00000015605	1	30059683	30069488	2.56606	3.83018	2.55804	3.43742	3.83995	4.05869	2.02612	1.64505	2.08052	3.51005	3.30371	3.65812
ENSGALT00000078782	1	29925304	30007946	0.013843	0.751541	0.038463	0.028411	0.043418	0.073969	0	0	0	0.020934	0.006285	0.005844
ENSGALT00000090252	1	47739213	47749424	12.6051	16.1909	14.7436	10.3562	12.7748	11.6427	8.02202	8.10122	10.6127	9.94101	11.5265	13.5798
ENSGALT00000013830	1	10220631	10584619	1.50874	1.41721	1.46221	1.57917	2.18566	1.9967	0.62194	0.563774	1.1544	1.05138	1.53568	2.57105
ENSGALT00000027606	1	175782740	175796556	1.97936	3.07725	3.05264	5.80955	4.413	4.87244	1.61537	1.68167	3.84848	4.82672	5.7652	6.96039
ENSGALT00000027595	1	175241250	175277555	0.466654	0.557607	0.646826	0.446237	0.5508	0.727809	0.080289	0.14906	0.130883	0.259207	0.309339	0.453027
ENSGALT00000057806	1	175631550	175648871	0.04774	0.043719	0.102076	0.122211	0.318588	0.180006	0.147908	0.068453	0.061847	0.038729	0.027698	0.025152
ENSGALT00000027598	1	175461084	175479666	0.945035	0.769079	0.911039	1.1407	1.49345	1.28008	1.36959	1.30855	1.51467	1.14105	1.45239	1.26992
ENSGALT00000079974	1	175389749	175397789	35.9237	38.7084	36.6829	41.5941	48.2907	41.0811	32.4746	30.3849	46.0904	43.6439	46.65	49.008
ENSGALT00000027432	1	167767113	167776492	6.51641	8.79976	5.05546	3.12173	4.63774	2.8386	11.3888	11.2222	13.5279	1.9636	2.16021	3.38773
ENSGALT00000027426	1	167654675	167744981	24.0336	21.835	19.2187	9.79051	12.2306	9.7398	9.11886	9.66856	10.7418	9.322	7.36769	8.92477
ENSGALT00000027428	1	167683340	167684679	0.278719	0.386174	0.15816	1.13223	1.09298	0.922133	0.343596	0.324872	0.592252	1.20181	0.69866	1.14513
ENSGALT00000036492	1	167481571	167484223	10.1265	12.264	14.2282	11.7815	11.4159	18.8514	11.7979	11.0935	15.107	10.7733	12.7429	14.7022
ENSGALT00000036491	1	167591958	167616501	4.65153	6.13941	4.69147	2.88222	3.78998	2.53053	3.26753	3.43592	4.49623	3.18491	2.79567	3.46351
ENSGALT00000050156	1	71750243	71874216	6.92369	9.38115	7.88293	20.1337	21.6768	16.6843	5.76375	7.51406	10.8486	20.2804	18.4348	12.8293
ENSGALT00000016025	1	33772628	33793177	98.1609	116.873	100.797	92.8363	93.8473	92.8144	61.3056	65.4502	84.8697	67.3182	92.0228	94.7793
ENSGALT00000025809	1	106016234	106164482	0.420686	0.959134	0.461914	1.42746	1.46346	1.52612	0.533211	0.883262	1.96376	1.27427	1.28594	1.22294
ENSGALT00000025807	1	105984527	105989738	0.208901	0.50479	0.224845	0.487711	0.413906	0.483694	0.034098	0.185885	0.3285	0.091901	0.132828	0.315948
ENSGALT00000085302	1	106571821	106577135	44.9489	83.0253	44.8847	51.3232	44.3677	32.7397	9.95299	8.65359	16.7843	34.5712	26.149	28.5061
ENSGALT00000025813	1	106560582	106570024	0.995991	2.03718	1.65539	0.565907	0.314802	0.684424	0.351652	0.18885	0.431385	0.418231	0.261329	0.464304
ENSGALT00000085200	1	79311286	79342286	5.33043	6.37677	5.09381	3.92373	5.11004	6.26357	3.93343	3.59851	5.91194	3.14508	3.87724	4.88632
ENSGALT00000079743	1	48153696	48154408	7.13351	8.95845	10.6791	5.96514	5.33695	8.60628	5.82045	10.5937	9.65212	6.13048	8.1235	4.61196
ENSGALT00000085221	1	171199227	171200360	0	0.019976	0	0.087153	0.803715	0.909677	0	0	0.350998	0.031184	0.04288	0.287682
ENSGALT00000018508	1	45374215	45438791	8.29246	9.15574	8.9977	7.96122	8.0728	7.79823	7.20385	7.16109	11.2267	5.7199	8.17911	8.07732
ENSGALT00000054844	1	15281148	15323045	59.7451	68.3054	67.291	48.6	71.4443	62.1302	29.9672	41.7019	54.26	67.5939	76.4621	59.3905
ENSGALT00000010596	1	8310340	8452139	0.540442	0.615767	0.548359	0.743533	0.567257	0.700475	0.213578	0.259682	0.602612	0.423016	0.494657	1.2141
ENSGALT00000042634	1	8825781	8995499	0.736276	1.18979	0.868182	0.814745	1.02308	1.3175	0.523161	0.537828	1.40894	0.663972	0.769643	0.798278
ENSGALT00000082890	1	50821123	50825285	0	0.022518	0.018019	0.022587	0	0.042388	3.35389	6.36402	0.889868	1.49913	1.30407	1.97975
ENSGALT00000023388	1	77229605	77233181	0.188026	0.298685	0.225234	0.730313	0.785478	1.01541	0.067612	0.203449	0.737068	0.40192	0.200201	0.243318
ENSGALT00000082463	1	131937336	131970593	24.1159	29.9562	29.0959	20.1323	20.9451	23.7869	13.5997	16.7917	14.5701	21.5435	16.3892	19.9839
ENSGALT00000068608	1	7556518	7647412	0.370067	0.776987	0.486216	1.698	1.55724	1.76512	58.903	47.6153	4.03208	1.13421	2.10507	0.825519
ENSGALT00000030017	1	194659669	194660631	0.097282	0.192971	0.049382	0.119857	0.037651	0.038162	0.11638	0.196924	0.011132	0.108207	0.233358	0.147903
ENSGALT00000089303	1	195858469	195864920	70.0829	72.4877	76.4753	42.1589	36.7994	38.3042	90.4339	108.625	103.063	60.5757	43.3245	42.2665
ENSGALT00000078166	1	171352433	171447282	0.847152	0.996397	0.700246	0.508569	0.631859	0.525607	0.166804	0.15799	0.321316	0.228739	0.189908	0.422321
ENSGALT00000072951	1	83575027	83598537	28.5328	36.0245	31.1771	16.2322	17.9319	16.4309	14.9528	15.6019	22.5805	18.2098	13.4396	17.9034
ENSGALT00000016553	1	36448219	36460374	25.9624	34.0176	31.5868	29.357	38.7938	30.3172	14.028	21.6085	21.5897	27.2143	26.4902	30.2985
ENSGALT00000056638	1	50729527	50729601	0.601069	1.56376	0.97088	1.68624	0.803801	1.62003	0.22775	1.1118	0.983011	0.209112	1.66585	1.73602
ENSGALT00000061375	1	18834835	18839285	9.1656	10.3692	8.3741	6.88812	7.95317	6.38234	6.80939	7.33034	7.61173	8.43844	6.63443	7.72621
ENSGALT00000084684	1	74167051	74173001	0.038407	0.079415	0.185999	0.0984	0	0.018089	0.06404	0.058087	0.044836	0.057761	0.077778	0.278238
ENSGALT00000086997	1	631894	632887	0	0.116917	0	0.237134	0.269885	0.467442	0	0	0.069045	0.240987	0.093218	0.321166
ENSGALT00000022103	1	194820512	194824114	0	0.027694	0.039185	0.196934	0.146745	0.18913	0.057995	0	0.107939	0.129628	0.086704	0.091218
ENSGALT00000036377	1	194460896	194463263	0.034288	0.054483	0	0.158	0	0.139371	0.032195	0.0274	0	0.192504	0.054974	0.102689
ENSGALT00000016099	1	34804698	34809101	22.1128	30.6955	22.4623	21.6655	24.1373	22.907	13.8816	14.1355	11.4396	24.3037	21.6895	25.9789
ENSGALT00000060134	1	61679718	61698853	5.05034	6.7043	5.07663	7.67464	7.68524	7.29666	3.89862	4.03161	4.87346	5.83742	5.74933	6.07311
ENSGALT00000079863	1	79222044	79227494	27.4582	27.8719	22.1504	24.3841	27.835	25.0785	13.4282	16.531	18.2505	25.832	22.3584	31.1406
ENSGALT00000057933	1	91332959	91345606	6.43183	10.2818	11.8733	8.65077	11.7757	10.5875	4.12153	4.8907	8.48168	6.12511	9.44729	8.71556
ENSGALT00000076173	1	135127409	135159319	18.0676	27.1015	27.2595	9.08365	11.2351	11.5651	11.0334	9.46255	11.7493	12.65	12.1257	13.9934
ENSGALT00000027116	1	135184285	135210743	5.19463	7.81063	6.08812	7.34082	8.63673	7.28701	4.93788	5.23098	7.05033	7.13349	7.3674	9.05458
ENSGALT00000086370	1	105581785	105582366	326.28	291.015	411.718	155.039	181.878	190.181	83.6007	103.359	139.485	161.215	160.548	169.423
ENSGALT00000054818	1	182343596	182380227	5.37638	5.39955	3.52017	2.0929	2.32786	3.23254	2.3994	2.88483	2.43897	3.23212	2.11862	2.4921
ENSGALT00000020628	1	53679123	53683274	5.24498	6.45544	9.69049	4.71312	4.7014	8.77091	4.61062	3.23871	9.56042	11.0121	6.61109	6.74172
ENSGALT00000020627	1	53642388	53676704	23.7647	19.9442	14.95	29.248	36.8001	25.9895	28.2365	28.7287	37.1759	22.7211	21.3463	20.4921
ENSGALT00000020617	1	53393745	53408107	7.20977	7.9094	5.71254	6.81312	9.83084	6.6701	6.67401	7.38979	5.75061	9.19262	7.70434	8.21573
ENSGALT00000076324	1	105578706	105580665	0.777839	0.836736	1.4996	1.57463	1.53503	1.83614	0.525397	0.638339	0.981098	1.0467	1.10436	1.44781
ENSGALT00000072749	1	178843299	178849026	2.59151	2.61445	2.92725	3.64041	3.37633	4.73106	1.77481	1.73027	1.98656	5.74456	7.10249	5.94716
ENSGALT00000084309	1	44844441	44846265	6.35112	7.2817	6.59785	7.83107	9.15046	9.29954	7.19726	7.07992	8.48362	8.1378	7.91578	8.56103
ENSGALT00000085799	1	70310954	70375330	1.22685	0.724095	0.395417	3.43472	3.42229	3.10733	1.06093	1.42753	0.736636	4.23381	3.22901	2.19556
ENSGALT00000021607	1	66896905	66907097	7.20777	9.20534	9.27576	6.92216	8.17554	8.40237	5.01725	5.48935	5.34249	6.71154	9.22496	6.06099
ENSGALT00000048874	1	79396754	79409687	11.6848	15.014	11.0919	28.6182	21.3606	24.6225	4.80187	5.79061	12.4458	9.36552	14.5114	13.3671
ENSGALT00000079620	1	82479895	82860822	3.92268	3.70286	3.27021	14.9607	16.8313	14.7788	3.50307	4.40386	8.48387	16.1926	12.4088	14.108
ENSGALT00000051744	1	167254976	167258760	0	0	0	0	0.093674	0.166208	0	0.093493	0	0	0	0.088992
ENSGALT00000044160	1	184059544	184059643	0	0.361695	1.18886	0	0	0	0	0	0	0.297049	0	0
ENSGALT00000061573	1	42803231	42851625	3.48589	3.69746	4.00117	1.98379	1.93126	2.77827	0.720096	1.15866	2.73559	1.32193	1.9951	1.91623
ENSGALT00000060233	1	6850114	6866826	9.41911	11.2263	11.4251	12.559	13.8089	12.721	6.43118	7.50049	12.9564	10.7313	10.006	13.3218
ENSGALT00000019245	1	48224634	48233521	5.8419	7.39483	5.52011	4.71386	5.7218	5.70497	3.5525	4.0963	2.9973	7.09541	5.139	8.97903
ENSGALT00000019248	1	48250644	48251708	2.88116	2.33217	3.40063	5.9457	7.77834	6.31963	8.44164	10.2464	12.7634	9.0931	4.44402	3.76122
ENSGALT00000019256	1	48267769	48274299	79.208	52.6675	71.2265	87.1239	80.0811	80.5465	54.0677	49.4136	68.6478	112.128	63.7844	95.6997
ENSGALT00000016618	1	37779368	37787633	0.146837	0	0	0	0.032884	0.033445	0	0	0	0	0	0
ENSGALT00000016619	1	37790882	37796392	0.137866	0	0.106988	0.654467	0.278261	0.34088	0.0298	0.158361	0.334537	0.295605	0.249523	0.12728
ENSGALT00000086276	1	37811564	37817028	15.2991	18.2234	14.6972	9.07242	10.7963	10.3516	9.52711	9.79973	15.7591	8.65625	7.74851	9.72142
ENSGALT00000016620	1	37799941	37807895	10.4924	18.3972	9.06146	11.5929	13.5756	11.4844	4.61099	6.21282	12.357	6.40252	7.28898	7.10004
ENSGALT00000014836	1	24348924	24354638	2.47931	1.61687	2.15135	4.20769	5.382	3.34157	1.28233	1.49545	1.64839	3.35783	3.8603	3.25504
ENSGALT00000027884	1	189174545	189193836	13.4132	16.3536	15.6902	15.0799	20.528	15.3488	9.49061	9.21404	17.5512	16.3164	13.1441	15.3498
ENSGALT00000058808	1	189114927	189120318	26.2727	21.0298	27.7024	24.3413	31.4079	35.4633	15.5962	17.0363	21.5485	23.7124	19.2773	32.278
ENSGALT00000027875	1	188867453	188868571	3.52448	5.07006	5.2378	5.08483	8.1437	7.79337	1.15558	1.99194	5.18769	6.58434	4.7748	8.89393
ENSGALT00000027880	1	188917283	189035434	0.299595	0.348507	0.415743	0.546359	0.951413	0.519653	0.215053	0.29425	0.744285	0.925115	0.357307	0.722284
ENSGALT00000027871	1	188602326	188604798	36.9885	31.5562	37.7814	37.1406	46.4271	44.4381	7.82285	10.8112	8.17483	28.8254	23.763	39.0627
ENSGALT00000027873	1	188780367	188784802	10.7533	9.7428	12.8732	18.6725	23.8416	27.936	3.05409	5.78611	7.85091	20.0521	17.0162	25.6645
ENSGALT00000069728	1	132559809	132560991	1.35807	1.46027	1.24392	1.27274	1.8234	0.946167	0.542811	0.905845	1.61274	1.30417	1.31837	1.55269
ENSGALT00000086328	1	129199809	129208810	0.560072	1.18955	1.10899	1.05295	1.11483	0.702719	0.540803	0.863616	1.30808	0.577866	0.873501	0.835913
ENSGALT00000048068	1	65283618	65301027	174.144	304.15	115.92	229.439	226.578	318.457	91.6971	132.994	145.082	292.917	166.663	170.93
ENSGALT00000054832	1	34809345	34810586	4.69923	5.67969	4.34492	3.43232	4.55201	3.79774	4.07711	2.56861	3.2902	5.56795	5.64341	4.0835
ENSGALT00000030574	1	53368976	53369485	0	0	0	0.169395	0	0.116482	0	0	0.095898	0	0.179964	0
ENSGALT00000020814	1	55173105	55201560	0.420756	0.425733	0.173132	0.031973	0.104526	0.172314	0.302159	0.292567	0.059904	0.38327	0.134762	0.14867
ENSGALT00000077174	1	79909273	79920291	17.3096	27.3245	8.79269	13.9432	10.829	12.3693	9.84898	16.7971	20.3495	38.4072	33.7862	20.0573
ENSGALT00000021270	1	61716796	61721437	11.0942	14.3194	13.8084	9.21311	11.8907	12.6349	11.4188	12.1157	9.95643	15.9091	10.8751	12.9354
ENSGALT00000054139	1	61471636	61671542	0.115127	0.100917	0.03702	0.117891	0.382309	0.445752	0.04022	0.045515	0.154843	0.085366	0.224619	0.377258
ENSGALT00000077288	1	169331959	169337156	0.143246	0	0.166635	0.093803	0	0.421258	0	0.117766	0	0.296134	0	0
ENSGALT00000080958	1	75873633	75879154	2.76525	4.84298	3.99201	8.20325	6.56727	6.5702	2.82832	3.68929	10.4719	3.83559	5.42939	5.69413
ENSGALT00000023154	1	75799694	75827289	3.32827	3.52698	2.99977	7.54717	7.43698	7.29737	5.92061	7.14887	9.66091	7.2787	6.10965	7.07905
ENSGALT00000013685	1	1117558	1125832	12.4015	11.4357	11.9686	8.33836	10.3168	11.04	8.66634	9.86595	7.9488	11.8181	7.44492	9.98853
ENSGALT00000054888	1	169004347	169111965	40.062	50.5204	42.4001	31.344	40.6894	38.3539	28.9262	37.8452	44.1146	35.8039	45.6487	41.4797
ENSGALT00000060608	1	168836644	168855947	5.11644	6.74029	5.87532	7.43592	9.69004	8.4384	3.11379	4.47799	5.26588	6.53535	7.26889	8.07742
ENSGALT00000027470	1	169208519	169226576	8.46268	10.0052	6.77778	5.13161	5.03997	5.69727	4.20953	3.66563	5.08546	6.34743	5.03217	5.37051
ENSGALT00000088995	1	169173254	169208168	0.668039	0.730681	1.10736	1.20111	1.21508	1.81335	0.61079	0.59603	1.51741	0.759987	0.814077	1.50527
ENSGALT00000067406	1	169134671	169142953	2.30762	2.08017	3.45836	1.92755	2.60313	2.29125	2.16865	2.30074	3.81877	1.44545	2.27741	2.54757
ENSGALT00000027475	1	169278628	169331685	8.67992	15.5089	12.6073	7.16827	10.0706	8.50147	5.6722	5.35382	5.77055	9.54041	7.99362	9.45044
ENSGALT00000027473	1	169247770	169267753	2.90536	3.58641	4.76889	4.19927	4.73367	3.84598	1.4003	1.93713	3.47047	3.28084	3.56998	4.69863
ENSGALT00000085997	1	72031798	72032382	0.385623	0.716865	0.328969	0.595457	2.37422	2.03735	0.228562	0.46546	0.310562	0.524779	1.25678	1.29197
ENSGALT00000055391	1	96923823	97053385	1.48444	0.689099	0.909173	0.779122	1.54844	1.31	0.62429	0.646379	1.4868	1.01219	1.35993	1.1176
ENSGALT00000054880	1	96539172	96587200	1.2584	3.47866	2.5928	2.5014	11.3896	4.47441	0.402523	0.863159	2.66146	4.21503	5.18317	1.24384
ENSGALT00000080090	1	805409	839551	2.17903	2.48629	1.72088	3.62722	3.44036	2.97281	1.58581	2.08899	2.78999	3.67867	2.89625	3.71618
ENSGALT00000089376	1	52189765	52194504	2.04261	2.25068	1.99807	2.4942	2.53552	3.35155	2.08623	1.9818	3.45429	2.47182	2.24947	1.90558
ENSGALT00000084514	1	111881414	111882448	1.45186	2.5122	1.43889	1.80856	3.85552	3.11884	2.37263	2.59078	3.41578	1.92828	2.88714	1.77863
ENSGALT00000021288	1	61977760	62038931	3.1193	4.2112	2.28668	3.49982	5.05347	3.84698	4.77588	5.23535	6.76511	4.18798	4.56726	5.54751
ENSGALT00000052214	1	48186826	48192341	0.047979	0.06528	0.035541	0	0	0.117403	0.13069	0.132266	0	0.072974	0.055025	0.157441
ENSGALT00000048044	1	174109556	174205670	3.12811	3.60428	4.80329	1.77641	4.88222	4.24292	8.27224	4.65624	3.18936	6.20477	2.934	2.32305
ENSGALT00000056183	1	51255996	51257906	18.7472	23.8699	15.0344	24.826	24.4375	37.9463	13.3136	14.9093	19.0072	34.5815	23.898	37.798
ENSGALT00000066735	1	1093568	1098481	1.79878	1.49412	1.21723	2.71884	3.43859	2.33814	1.50338	2.64319	2.26095	2.9951	2.44044	2.58977
ENSGALT00000046287	1	60007870	60009501	0.617733	0.90248	0.653009	0.939637	1.47145	1.34525	0.728509	1.36549	1.96932	1.03569	1.46462	1.61701
ENSGALT00000020872	1	55806774	56041222	7.47156	12.2445	5.10809	18.3193	16.0529	14.3089	8.44667	11.5137	13.015	4.29094	9.32365	9.48307
ENSGALT00000020873	1	56075644	56198466	28.3676	27.0901	27.9725	33.9045	38.4144	43.8014	22.7333	41.136	31.032	27.844	26.1544	33.2815
ENSGALT00000030326	1	111996403	112002409	0.039556	0.049492	0	0.16062	0.23828	0.105789	0.090044	0.197228	0.222096	0.101774	0.06935	0.097635
ENSGALT00000080406	1	645080	651787	5.37527	8.93268	4.50654	11.1426	9.89972	11.2233	5.09316	10.3253	7.87761	9.9844	9.14589	10.8899
ENSGALT00000078810	1	111185536	111204529	0	0.013341	0.028006	0.018095	0.128121	0.086573	0	0	0.066992	0.119131	0.065917	0.185477
ENSGALT00000084094	1	102544400	102548096	149.765	117.122	141.424	110.701	110.487	97.1941	68.6986	80.1418	79.0552	109.647	102.864	122.546
ENSGALT00000020012	1	50948357	50950627	0.035288	0	0	0	0.026552	0.055556	0	0.149885	0.025991	0.053459	0	0
ENSGALT00000024674	1	84887143	84895943	0.197884	0.060588	0.146131	0	0.026792	0.094004	0	0.104775	0.474374	0.21754	0.16162	0.085849
ENSGALT00000024670	1	84863238	84884366	20.6336	29.5228	28.711	16.4833	18.9547	21.7348	8.8112	12.8447	12.547	20.2235	18.5405	27.328
ENSGALT00000030521	1	68467319	68530302	60.9953	72.4937	66.4494	49.9068	67.3779	50.1638	36.0421	41.434	65.0029	59.4069	53.5759	54.8538
ENSGALT00000088107	1	46669674	46681900	15.9642	22.5061	19.9867	19.4032	22.3124	18.0617	10.2877	8.87777	18.3852	12.9019	15.7084	19.9918
ENSGALT00000024326	1	80776274	80787066	0.089735	0.009517	0.009314	0	0.045841	0.109686	0	0	0.044526	0	0.015604	0.040881
ENSGALT00000076546	1	168382847	168407741	0	0	0	0	0	0	0.265341	0	0	0	0	0
ENSGALT00000025999	1	108921073	108942022	3.48535	13.5811	6.69117	8.90999	9.39271	5.50485	14.5671	4.5511	12.618	5.4172	2.87476	2.75305
ENSGALT00000026003	1	108944327	108958350	6.77457	12.7076	11.8862	9.98811	9.95477	12.4673	8.40609	4.72828	7.86235	7.04439	7.0887	6.45922
ENSGALT00000026015	1	109155882	109161762	4.39276	6.62921	4.93675	3.76879	3.94835	4.33859	2.07154	4.87487	3.89924	3.13482	3.47722	4.71448
ENSGALT00000026021	1	109107710	109141826	4.35383	3.88294	5.37603	2.70583	4.92462	3.29387	2.10114	2.02152	2.30201	3.27213	2.27188	3.0759
ENSGALT00000059434	1	98116750	98151387	5.29099	7.3678	6.89347	5.10039	4.65902	4.55788	2.66545	2.65208	7.35952	3.1991	5.48925	4.80197
ENSGALT00000076046	1	43925842	43945682	0	0.022928	0.02814	0.147059	0.042593	0.109863	0.035266	0	0.052111	0	0	0
ENSGALT00000040160	1	3092445	3133147	3.61937	4.02771	3.2778	4.95398	3.96831	4.01685	3.41454	3.28662	4.37687	2.54178	2.86507	4.56787
ENSGALT00000075847	1	58456261	58462431	23.5144	42.9696	39.3017	29.2245	39.2388	28.5175	15.2946	15.162	21.4147	20.2995	36.686	29.6517
ENSGALT00000068060	1	740871	754138	1.2987	1.8842	1.50514	2.99288	2.7678	3.38147	1.01529	1.43598	1.09084	2.26977	2.4017	3.07321
ENSGALT00000046028	1	59476229	59483268	0.98446	0.835398	0.698086	1.07706	0.707537	0.933694	1.06111	0.620683	0.703488	1.30345	0.612318	0.977549
ENSGALT00000026423	1	119066345	119095570	3.34183	4.28716	3.63811	5.41626	5.49258	5.61463	2.65839	2.71693	2.19336	4.21018	4.02006	4.18911
ENSGALT00000020977	1	56947561	56957857	1.87047	1.86377	2.65683	3.43287	2.89125	3.93671	1.71226	1.17965	1.60055	2.71279	2.77152	4.18116
ENSGALT00000020980	1	56988545	57058584	9.14901	12.5593	10.9675	12.2734	13.0783	11.9886	10.1766	11.351	20.6479	10.1993	9.75327	11.808
ENSGALT00000065629	1	35504515	35515661	31.4107	38.8675	36.0029	27.4462	31.3077	30.6378	26.8304	29.1391	25.9633	36.3769	33.5836	41.569
ENSGALT00000016216	1	35517139	35518821	0	0	0	0	0	0.010918	0.348713	0.137085	0.010385	0.066328	0.143945	0
ENSGALT00000042278	1	133654035	133654100	0.442392	0.066358	0.120087	3.93525	5.50101	10.9071	0.255385	0.50179	0.11652	2.99335	2.09344	2.45836
ENSGALT00000042282	1	59634267	59634356	0	0	0	0.017069	0	0.1225	0	0	0	0.179434	0	0.215106
ENSGALT00000072236	1	83049602	83052497	0.596692	0.798721	0.576163	0.848638	2.82387	1.7874	0.791513	0.664825	0.551992	0.869465	0.963679	1.38174
ENSGALT00000066382	1	105440357	105460885	3.77585	4.69635	3.99092	5.05821	5.3153	5.36212	1.98258	3.74975	3.71782	3.70371	4.32974	4.4167
ENSGALT00000013530	1	12676726	12723229	4.88395	5.17765	5.08369	5.4268	5.78293	6.46354	6.20737	5.17348	4.9929	6.48941	8.08975	6.89172
ENSGALT00000072351	1	50662884	50679863	3.57758	5.57549	3.67206	5.91199	4.49058	7.35051	1.3465	2.22091	4.06683	3.89361	5.08614	6.11441
ENSGALT00000025518	1	104102312	104115468	31.976	30.335	34.0622	47.8112	44.9402	34.217	22.454	41.1688	50.1326	47.3674	34.2395	32.0542
ENSGALT00000052985	1	104038745	104064217	0.334607	0.951439	0.654992	10.4774	21.5314	14.5292	39.2607	38.5023	57.0824	13.364	25.2814	10.9465
ENSGALT00000080098	1	104010827	104020810	38.253	44.7329	39.1096	38.8767	49.4305	47.9427	19.4824	22.2847	29.5163	46.7239	36.3298	44.923
ENSGALT00000043096	1	131277907	131277987	0	0	0	0	0	0	0	0	0	0	0	0.217667
ENSGALT00000083517	1	98039636	98043068	3.27014	3.16988	2.53254	1.88363	1.82209	2.50138	2.232	4.12685	2.45801	1.93324	2.44549	1.82773
ENSGALT00000085681	1	85260937	85295806	5.24874	7.52639	5.9374	6.80882	6.49028	6.12208	3.42985	4.48205	7.51202	5.87674	5.64189	6.63984
ENSGALT00000081595	1	42864751	42878912	8.29017	9.21032	9.81792	7.73113	9.18737	7.89733	9.56912	11.1646	12.4098	6.83154	8.1478	9.26582
ENSGALT00000047690	1	128492272	128504448	0.606107	1.23564	0.836089	3.05028	2.06517	2.32389	0.640214	0.740272	1.45793	0.879061	0.574595	0.854066
ENSGALT00000059000	1	3484488	3498367	3.67533	16.4125	10.5815	3.73247	4.75114	5.75881	2.96102	3.11667	12.6335	3.54629	3.53684	6.68385
ENSGALT00000049482	1	48099163	48099621	138.847	137.457	72.1176	39.0469	44.7051	52.2649	116.585	164.119	266.666	53.4413	48.5571	45.7895
ENSGALT00000066608	1	20290347	20303283	19.481	16.8039	18.7511	17.2092	19.3436	16.0234	8.28654	9.78704	12.6583	20.7989	13.1568	21.8886
ENSGALT00000088158	1	178625548	178626374	10.3648	9.42001	12.616	12.0228	10.9034	10.0721	5.69582	6.75915	7.09761	12.3015	12.9722	14.983
ENSGALT00000026880	1	128514145	128528599	22.409	20.8941	13.1853	39.2135	38.7774	28.1608	11.9704	7.73765	19.2259	7.37007	24.8674	20.3991
ENSGALT00000042354	1	5693452	5693541	0.354781	1.80973	0.48259	1.09244	2.41051	0.945973	1.22993	0.509656	1.40212	1.46429	0.953449	1.52751
ENSGALT00000042836	1	121714896	121737453	0.444885	0.225713	0.197589	0.026725	0.106134	0.040011	0.22934	0.921236	0.268598	0.108226	0.192445	0.099793
ENSGALT00000045641	1	179592821	179592931	0	0.117007	0.148519	0.108875	0.293986	0.706307	0.13409	0.723931	0.377902	0.646729	0.190466	0.722557
ENSGALT00000059027	1	110899	125279	0.013785	0.021277	0.095536	0.117861	0	0.183929	0	0	0	0.066307	0.110735	0.179142
ENSGALT00000013512	1	12869754	12885148	0.649946	0.651725	1.09947	0.418638	0.815064	0.780149	0.501791	0.304017	0.801885	0.018228	0.076861	0.895213
ENSGALT00000013186	1	14000109	14011966	4.64498	5.0152	5.33251	4.06269	5.13794	3.85226	2.82572	3.05792	3.78311	3.78165	3.78403	4.1003
ENSGALT00000064860	1	87830816	88021295	0	0	0.056234	0	0	0.106053	0	0.102737	0	0	0	0
ENSGALT00000019518	1	49768544	49787684	19.752	22.0473	17.8235	19.4775	24.9713	22.5422	18.5147	24.7099	23.3242	21.6973	21.7356	19.9
ENSGALT00000078681	1	49724080	49759849	7.80187	8.98794	6.91658	14.6733	15.5626	16.5343	11.352	12.5312	14.7891	14.1459	10.8218	11.9704
ENSGALT00000076515	1	1341915	1354128	1.43912	2.10311	1.0222	1.96679	2.61674	2.2749	1.74318	1.71159	2.88181	1.56043	1.2152	1.93096
ENSGALT00000013172	1	14021170	14128960	3.5559	3.05824	3.70111	6.86593	7.4555	7.6833	7.82809	8.47559	13.8798	9.4358	5.92914	7.56449
ENSGALT00000089970	1	140100712	140101207	0	0	0	0	0	0	0	0	0.05345	0.051909	0	0.580065
ENSGALT00000070427	1	7436997	7447884	3.79945	3.72258	3.68053	4.21607	5.60645	4.75348	1.99588	1.86109	2.39138	4.71468	4.80875	4.24223
ENSGALT00000064088	1	48100497	48100907	4.43429	7.83536	5.36087	12.6387	12.4214	18.9952	0.571293	1.86463	2.46869	11.1347	10.8765	6.8872
ENSGALT00000058310	1	139355134	139413259	7.21577	11.3676	12.5943	6.97265	9.11118	9.14191	8.16359	8.80125	15.3077	11.4795	8.15824	8.39447
ENSGALT00000024826	1	88638528	88655946	0.261478	0	0.003179	0.016709	0.08442	0.022493	0.048398	0	0	0.008353	0.033434	0.01915
ENSGALT00000030445	1	84106232	84112786	15.0491	18.4648	14.66	39.4177	41.0545	45.346	15.7708	18.4368	12.0117	47.707	43.1744	50.3892
ENSGALT00000053468	1	110069292	110102814	93.9158	64.0194	62.6073	44.2279	54.6998	54.3138	28.5416	28.4816	34.0799	41.7373	39.0998	46.981
ENSGALT00000055202	1	47308619	47334316	0.213073	0.336006	0.191343	0.131667	0.112722	0.273036	0.039661	0.234117	0.270609	0.058621	0.347254	0.240538
ENSGALT00000026118	1	109925075	109926219	0.107154	0	0.192139	0	0.196294	0.102818	0	0	0.181253	0	0	0
ENSGALT00000073770	1	65653394	65655431	0.140625	0.488559	0.171093	0.67831	0.393198	0.317424	0.021528	0.018753	0.165347	0.224671	0.220182	0.251637
ENSGALT00000053350	1	95109145	95289597	86.2678	88.378	102.719	71.6858	112.92	128.626	81.5853	88.6432	128.981	201.295	93.8965	118.028
ENSGALT00000062910	1	67712621	67740455	37.4773	47.122	53.8937	26.3288	27.7901	24.7265	25.7017	30.5795	33.0409	23.4591	25.6941	29.044
ENSGALT00000023492	1	77348877	77354569	29.042	37.7503	39.098	45.0109	55.4321	53.8431	18.8492	26.49	26.4835	85.7926	40.7174	50.895
ENSGALT00000027999	1	195423605	195462321	0.079006	0.110931	0.078395	0.110881	0.178599	0.181621	0.072456	0.136443	0.167996	0.230528	0.093699	0.179495
ENSGALT00000028001	1	195414702	195420927	0.460962	0.982054	0.602367	0.882831	0.897033	0.512084	0.189634	0.451864	0.798595	0.849396	0.375827	0.597869
ENSGALT00000027995	1	195485344	195633641	0.703391	0.750562	0.603553	0.639416	1.14622	1.09374	1.92967	3.0853	2.75103	2.20741	0.857425	0.765775
ENSGALT00000069937	1	195646926	195705082	14.0149	12.1903	14.6334	22.2379	23.7365	21.5973	12.6383	16.7825	14.5433	20.5631	13.4201	23.3447
ENSGALT00000027993	1	195634901	195642445	1.10466	0.963148	1.40003	1.20266	1.30585	1.27898	1.05088	1.68147	2.15052	1.91407	2.19006	2.6168
ENSGALT00000021113	1	59494161	59590192	4.58834	4.81043	4.82334	5.15024	8.16108	8.03196	12.9421	13.3444	7.45492	7.9733	5.76904	8.37112
ENSGALT00000021117	1	59669212	59682477	0.46431	0.736914	0.849081	1.23851	0.807867	0.805184	1.26317	1.58414	0.966795	0.46591	0.48239	0.876708
ENSGALT00000044922	1	59618210	59633491	0.840128	0.845892	0.827733	1.99605	2.64243	1.82786	1.08157	1.07413	2.15154	1.38785	1.62355	1.68492
ENSGALT00000055550	1	195245175	195356830	3.5208	4.26593	5.15769	5.07907	5.89525	5.94501	2.99618	3.44602	6.87925	4.14562	4.50096	4.22227
ENSGALT00000085019	1	118350789	118357824	82.8712	65.4211	74.7357	108.12	89.7612	88.8159	49.4494	78.259	57.9702	121.66	72.4405	78.3516
ENSGALT00000026377	1	118327553	118344816	1.62182	3.1311	1.93928	2.94141	2.91088	3.05582	2.35224	1.21462	3.43174	2.32409	2.64823	3.09496
ENSGALT00000028521	1	185879017	185879148	7.0972	4.52719	2.86408	6.896	11.4763	7.7769	2.27009	4.42988	5.19749	8.5148	5.57278	9.01543
ENSGALT00000028522	1	185879876	185880014	5.17222	3.89232	2.90003	11.7226	13.5973	11.1898	3.04644	3.33441	4.18969	14.0833	8.26343	12.4405
ENSGALT00000028524	1	195221120	195221264	0.090453	1.58364	0.452588	0.658993	1.28613	0.825397	0.144116	0.545919	0.75296	0.691814	0.940012	1.44084
ENSGALT00000028517	1	167751348	167751477	1.14522	1.59269	1.75037	3.39627	3.32368	2.58569	2.16019	1.28233	3.19892	3.46104	1.5067	2.40665
ENSGALT00000028518	1	176339599	176339731	1.73924	2.29767	1.69063	4.32303	4.97893	4.89264	0.542504	0.627347	1.59799	4.98627	4.67156	4.31916
ENSGALT00000028519	1	185877234	185877365	5.84927	3.96716	5.15594	3.72732	6.67299	4.21883	2.26561	3.1981	6.29296	6.32694	5.50023	3.32961
ENSGALT00000028520	1	185878074	185878146	4.38792	2.99042	2.5395	2.93499	3.28477	2.50034	2.63573	1.30475	2.39744	4.74252	2.28623	2.9535
ENSGALT00000028525	1	195219729	195219876	1.45958	1.32398	0.830062	0.891987	1.87498	1.25066	0.705972	0.770767	1.18488	1.24726	0.577279	1.0231
ENSGALT00000073112	1	89747573	89765411	0.844141	1.75977	1.23367	2.97264	2.49344	2.19369	1.12378	0.853335	2.26373	1.94082	3.3649	3.1468
ENSGALT00000075594	1	89700493	89738616	9.25316	12.0368	11.1687	4.61226	5.75355	5.17605	7.33524	5.89973	11.5828	3.82806	3.99877	5.43079
ENSGALT00000024862	1	89710738	89711613	0.620989	1.04603	0.162858	1.09969	1.10638	1.41924	0.35017	0.50369	0.355545	0.52116	0.691805	1.95045
ENSGALT00000015999	1	33641818	33664801	5.65235	7.61866	7.60109	8.71933	8.94766	8.84809	4.57508	4.81804	6.80904	6.81732	6.77253	8.42407
ENSGALT00000016002	1	33715725	33766463	4.99542	8.76345	5.88683	14.1471	17.0131	15.5207	38.886	41.8326	17.097	21.6689	23.6008	15.7251
ENSGALT00000072810	1	152152096	152263573	0	0.030681	0	0.033709	0.046851	0.164714	0	0.031496	0.076451	0.152392	0	0.030935
ENSGALT00000048920	1	503268	563210	8.43361	11.0817	10.8118	9.81731	12.5773	15.1817	11.246	10.5941	14.6553	15.9387	10.9897	14.8045
ENSGALT00000069263	1	55116728	55118741	0.398075	0.486126	0.509059	0.73239	1.41628	0.88911	0.026507	0.280839	0.083335	2.51042	0.747553	1.81749
ENSGALT00000045322	1	195853037	195857112	0.842572	1.25083	0.762699	1.32224	0.925801	1.85128	0.638765	1.14754	0.687127	1.83007	0.974159	1.35231
ENSGALT00000052021	1	48101741	48102151	7.18647	10.1202	9.7553	13.3837	13.612	21.3471	1.41089	3.15087	5.06891	12.2072	14.0919	11.5617
ENSGALT00000080631	1	2002550	2187486	89.9639	89.4777	96.5816	30.2721	41.5064	37.4261	24.4756	25.8442	36.5105	27.5907	27.591	38.9717
ENSGALT00000050393	1	72655626	72839254	11.3767	10.6548	8.74226	7.96893	9.12538	9.57909	3.61134	4.91135	9.32168	8.2612	6.39561	10.6733
ENSGALT00000075887	1	91837580	91843448	1.39661	0.634731	1.97508	2.95272	2.78378	4.74968	0.827474	0.071249	0.957385	1.89622	1.14316	0.336731
ENSGALT00000076632	1	46705650	46706498	12.1932	11.8061	13.1431	11.6583	22.1406	22.3688	2.81643	2.2896	3.70427	19.0792	17.8155	25.6629
ENSGALT00000079824	1	56833897	56835402	3.06772	3.85904	3.20003	4.75028	4.99462	4.13085	2.23158	2.0266	2.3298	5.16787	3.77517	4.17797
ENSGALT00000066795	1	105502426	105509439	15.2392	22.2006	21.9256	15.3029	15.1574	15.7117	10.3614	13.7095	21.8505	10.7447	10.1624	10.2012
ENSGALT00000089752	1	76955868	76956800	854.681	887.815	800.303	1447.8	1459.57	1924.84	579.147	687.412	788.83	2155.16	1144.36	1844.87
ENSGALT00000072771	1	50814570	50815380	0.693612	1.11313	0.81222	2.27054	2.54523	3.82435	1.8198	1.87019	1.75496	2.35818	3.26767	2.82145
ENSGALT00000089026	1	82979190	82989119	0.132791	0.105324	0.138116	0.173306	0.179613	0.218372	0.183453	0.259051	0.115991	0.151327	0.245145	0.132659
ENSGALT00000090248	1	25082103	25089897	0.747722	0.621986	0.517373	0.359106	1.21675	1.39793	0.319905	0.214434	0.43865	0.401998	0.514557	1.32858
ENSGALT00000053370	1	182383847	182569194	0	0	0	0	0	0.101623	0.043499	0	0.083701	0.061652	0	0
ENSGALT00000030068	1	184977119	184990266	3.62302	4.05527	7.29186	8.33443	7.17321	9.03515	2.1656	3.86136	5.68109	10.6803	9.9967	10.5165
ENSGALT00000058242	1	182684567	182765393	3.07725	4.28723	4.8002	5.54936	7.45919	7.55521	3.45559	4.69307	6.51596	5.72368	6.42452	7.46188
ENSGALT00000045353	1	69763176	69848437	4.02276	4.63343	3.91402	3.92489	4.99228	4.52078	1.41935	2.20982	4.42197	2.60956	3.28918	3.18247
ENSGALT00000036866	1	91313112	91330740	19.561	35.175	36.8835	20.8544	26.4974	24.6847	5.73006	10.8156	19.6096	13.6576	18.4031	17.5474
ENSGALT00000015379	1	26917109	26927702	52.9072	72.4507	59.0166	77.9551	68.9915	68.8881	20.4664	30.6594	38.5762	51.9237	69.3684	65.1976
ENSGALT00000038899	1	26768477	26802391	3.71593	3.13748	3.92256	5.28588	6.75863	5.1302	1.38152	1.68939	3.65596	3.63972	4.35015	5.08729
ENSGALT00000066631	1	26805983	26827520	5.62831	7.57413	5.27799	9.60384	9.10655	8.49884	3.44329	3.82026	4.08664	7.93655	6.37565	5.98591
ENSGALT00000030698	1	26908732	26912859	0.136662	0.244275	0.088566	0.110523	0.048837	0	0.224574	0.057555	0.053428	0	0	0.188435
ENSGALT00000058257	1	139212506	139213634	10.7849	12.8764	12.3324	7.86389	9.55261	6.08628	8.11744	7.43308	14.3659	9.34759	6.49731	8.89663
ENSGALT00000027208	1	138904303	139053712	17.5329	21.8246	19.3275	11.0992	15.3012	13.7372	5.32139	6.27512	12.0839	8.80265	8.97643	10.5235
ENSGALT00000027211	1	139058851	139081908	14.0691	25.8932	13.0739	14.233	12.0769	12.4524	5.71064	10.0204	16.8048	10.0848	11.6966	7.91865
ENSGALT00000027212	1	139117438	139168092	26.2048	22.51	26.7413	30.4149	33.2949	29.3699	14.6314	16.6023	23.9077	31.4652	28.0813	28.5022
ENSGALT00000027215	1	139172506	139199180	8.21756	12.4999	10.8572	11.1862	11.8029	12.8074	7.28676	9.67337	11.148	15.2209	10.6496	12.7487
ENSGALT00000074479	1	195388851	195390862	0	0.211164	0.044905	0.551146	0.581382	0.582726	0.069809	0.206712	0.443267	0.426617	0.57253	0.504017
ENSGALT00000086948	1	101040149	101040594	0	0	0	0.135417	0.26907	0.185498	0	0	0	0.114154	0	0.073524
ENSGALT00000060588	1	165879822	165910389	3.55794	3.82742	4.77522	4.10857	4.8202	4.73766	4.46277	3.54175	5.94289	5.5752	4.26243	4.96268
ENSGALT00000044371	1	35427329	35432184	0.90738	1.80675	2.23148	3.04657	3.55686	3.23161	1.05101	1.69056	2.06016	2.17487	2.47304	3.70048
ENSGALT00000071557	1	22902102	23034693	0.031785	0.021644	0.004308	0.101148	0.03369	0.026168	0.022798	0.032109	0.134249	0.188122	0.023587	0.055394
ENSGALT00000051683	1	83118686	83139637	0.306535	0.307713	0.455677	0.05329	0.094375	0.052494	0.293673	0.425399	0.156124	0.062523	0.267924	0.259929
ENSGALT00000084079	1	83437067	83457522	0.38524	0.660657	0.913699	1.10279	1.069	0.943702	0.647482	0.667684	1.87387	0.646037	0.606236	0.822528
ENSGALT00000018685	1	45924074	45955569	0.022814	0.137867	0.087808	0.109228	0.15856	0.129511	0	0.017047	0.054108	0.015764	0.046904	0.015878
ENSGALT00000018679	1	45800053	45837648	13.898	16.1707	17.6525	10.7977	12.4771	11.0932	10.0102	11.6365	15.5518	9.5974	7.36427	8.83119
ENSGALT00000064512	1	169234775	169245579	3.66759	4.20104	2.70128	2.89015	3.825	2.72438	5.41152	5.6695	11.2134	2.64038	2.51353	2.34648
ENSGALT00000084610	1	83053395	83072499	37.2894	37.5996	41.6676	26.5664	32.4515	39.5119	25.2629	23.1596	18.5449	31.6223	28.9918	38.4659
ENSGALT00000075924	1	45704068	45718296	11.6468	15.148	21.665	11.1416	12.3692	23.036	7.57812	7.52809	12.9592	15.6696	13.2134	13.8897
ENSGALT00000026689	1	120743006	120744652	0.594454	1.10391	1.02299	1.19746	0.857254	1.92653	1.20277	1.90186	0.793496	1.27818	0.617284	1.01669
ENSGALT00000026687	1	120694801	120730607	0.551312	0.662876	0.845032	0.736587	0.749852	1.12637	1.69446	1.47611	0.984068	0.756462	0.878401	0.767668
ENSGALT00000044632	1	75972581	75982809	0	0.161234	0	0	0	0	0.037832	0.088571	0.09629	0	0	0.184488
ENSGALT00000030475	1	80014156	80099885	8.40141	10.706	5.88485	11.3461	10.4704	9.89465	10.5061	14.4161	16.2119	11.0812	7.17939	9.05092
ENSGALT00000024150	1	79937492	79945119	0.090761	0.088952	0.090186	0.097847	0.113105	0.141048	0.067057	0.201085	0.070643	0.177388	0.481075	0.233062
ENSGALT00000024146	1	79864143	79907705	6.77279	6.11405	5.37029	7.20367	9.6711	9.26005	2.20548	2.48419	4.87453	5.02244	5.98562	8.65908
ENSGALT00000024811	1	88509484	88552963	22.504	23.2856	37.2903	42.3609	43.7876	41.4387	37.869	34.0684	53.8769	31.792	38.2541	29.5828
ENSGALT00000024806	1	88425958	88430283	1.34581	1.23875	1.11421	1.37132	2.50473	1.14499	1.32995	1.16143	1.64135	1.70993	1.86366	2.07266
ENSGALT00000088875	1	88574219	88584467	0.122302	0.232742	0.068457	0.301902	0.196549	0.476197	0	0.749252	0.130925	0.353302	0.013975	0.113166
ENSGALT00000024813	1	88561096	88564092	4.09755	4.06345	3.58759	3.29247	3.81753	3.50253	2.75244	2.36323	4.54651	3.1311	4.7954	4.24798
ENSGALT00000058080	1	4120319	4150431	0.49242	1.27086	0.708975	0.871724	1.91922	0.962755	0.176388	0.204386	0.766822	0.589169	1.3591	0.87982
ENSGALT00000056185	1	15993228	16010555	3.66238	4.14574	3.74771	3.62758	4.53783	3.46493	2.48447	2.77592	3.95075	3.53865	3.80685	6.14691
ENSGALT00000018969	1	47513533	47631233	0.378351	0	0.193271	0.267271	0.175002	0.235716	0.015354	0.043519	0.132585	0.22476	0.198753	0.180538
ENSGALT00000082299	1	189510810	189685455	0.587766	0.065569	0.188155	0.431862	0.151026	0.732534	0.226163	0.279628	0.72055	0.060244	0.258835	0.098912
ENSGALT00000073601	1	51663627	51670724	2.04365	2.04704	2.51017	2.26214	2.71819	1.84115	0.730392	0.697075	1.14634	1.93224	1.24974	2.11439
ENSGALT00000084703	1	155542179	155574974	0	0	0.086688	0	0	0	0	0	0.112684	0	0	0.055908
ENSGALT00000044139	1	62659918	62765595	0.373687	0.508833	0.489186	0.295895	0.460105	0.342966	0.307849	0.111065	0.613275	0.116037	0.153114	0.571493
ENSGALT00000052432	1	111018958	111033330	3.49196	4.55135	4.18013	5.98779	5.42387	6.4908	2.75687	1.6393	3.98671	5.04109	6.71731	6.92952
ENSGALT00000042641	1	24736018	24736155	0.826515	0.724463	0.255577	0.580417	0.222454	1.06167	0.796415	0.230986	0.363069	0.631238	0.748881	1.36445
ENSGALT00000046058	1	176633512	176633611	0.060894	0.044551	0	0.204832	0.433891	0.51205	0.061113	0.169442	0.124676	0.045972	0.065912	0.095645
ENSGALT00000045864	1	58388267	58415575	0.023722	0	0	0.026223	0.139281	0.12396	0	0	0	0.072004	0	0.469768
ENSGALT00000075223	1	173117437	173117585	0	0.010473	0.007092	0	0.057321	0.137025	0	0	0	0	0	0
ENSGALT00000073301	1	12599372	12606519	8.923	7.91611	6.77831	5.96006	5.36993	6.24146	4.96134	5.71127	5.0753	7.48878	6.29708	6.15634
ENSGALT00000014876	1	24474948	24550085	0.404179	0.610911	0.760391	0.446927	0.994509	0.745035	0.181942	0.190995	0.583359	0.425395	0.251985	0.519024
ENSGALT00000068201	1	664415	677898	0.223459	0.840708	0.322567	1.1189	1.14366	1.55306	0.384823	0.565921	0.913509	1.07987	0.750917	0.804549
ENSGALT00000027766	1	182479610	182486231	0.009123	0.012024	0.039362	0.023545	0.0294	0.059967	0.041532	0.031586	0.471906	0.129505	0.092266	0.389777
ENSGALT00000027769	1	182507123	182513346	0.074737	0.272398	0.014426	0	0	0.024707	0.021107	0.179038	0.083544	0.057621	0.011391	0.074027
ENSGALT00000014337	1	22307601	22312663	34.485	35.4719	32.1397	35.0108	35.9967	28.909	7.13289	9.8655	11.0092	26.5309	27.7586	38.8022
ENSGALT00000014340	1	22315243	22335010	2.29744	2.91396	1.52868	1.95313	1.88379	1.23296	0.513128	0.507138	1.13383	1.70516	1.45715	1.90093
ENSGALT00000028601	1	49207096	49207244	0.089072	0.493098	0.746829	0	0.807903	0	0.340032	0.42616	0.200195	0.126579	0.63758	0.342613
ENSGALT00000028600	1	31823622	31823749	0	0	0	0.628098	0	0.095243	0	0	0	0	0.019432	0
ENSGALT00000065395	1	192843019	192856176	0	0	0	0	0	0	0	0.029657	0	0.169031	0	0
ENSGALT00000027075	1	133161062	133173919	2.16102	3.57408	2.70131	3.03712	2.96447	3.23292	2.74667	1.93499	2.95534	1.78215	1.22536	2.51242
ENSGALT00000027073	1	133106432	133137510	4.7042	4.62646	4.05166	6.83211	8.1841	6.02414	4.57001	4.60073	8.70501	7.71776	6.3643	6.34301
ENSGALT00000027066	1	132601458	132632123	14.1332	13.7992	13.5725	9.73998	11.0875	10.2502	10.2763	10.3675	9.53847	12.2177	7.8635	9.62463
ENSGALT00000070132	1	132634632	132687827	2.58587	2.77917	2.70741	3.81337	3.39203	4.20692	1.54146	1.95592	2.47932	4.14096	3.80612	4.51443
ENSGALT00000027063	1	132569388	132572872	16.1945	185.005	65.3366	77.5782	49.1874	103.012	1.80924	6.62104	3.33572	11.5381	4.96045	3.69939
ENSGALT00000063432	1	132555082	132557400	39.0238	34.9017	36.3327	18.5595	25.811	17.6663	13.1351	16.8319	18.0963	21.3931	21.0438	21.0664
ENSGALT00000059301	1	92872471	92879316	35.0868	30.1976	34.9938	19.5999	22.993	20.3854	13.15	16.3611	25.1305	18.0015	21.3448	21.4238
ENSGALT00000024991	1	92953376	92971050	0.068723	0.159529	0.04126	0	0.174235	0.155172	0.131773	0.207011	0.223517	0.124381	0.065004	0.49625
ENSGALT00000024985	1	92516395	92522811	4.35721	4.44554	7.79276	0.982955	1.15066	3.88176	0.881407	1.14948	2.76917	0.936186	1.07347	1.02158
ENSGALT00000042477	1	195219053	195219189	0.425107	0.699436	0.863733	1.05331	1.20773	0.543051	0.941089	0.173027	0.575796	0.690912	0.83423	0.592159
ENSGALT00000080726	1	92495057	92514673	3.7891	4.7149	4.61803	3.67261	4.48569	4.21891	2.89741	2.62892	3.3765	3.11615	2.82157	3.55106
ENSGALT00000060059	1	185898924	185922235	7.77796	9.18665	11.6671	5.33251	5.56941	7.11631	9.53843	6.13705	9.87982	15.6255	7.27827	6.64447
ENSGALT00000036926	1	83773420	83787119	38.5639	52.9884	27.6721	21.7211	27.9787	18.3471	35.7653	32.8839	32.7837	33.5675	18.5235	26.2773
ENSGALT00000082160	1	83683864	83773393	11.213	5.42334	10.6419	4.47101	3.70893	4.6102	2.70874	4.10229	7.74661	6.51504	3.28774	3.18826
ENSGALT00000024585	1	83995536	83999551	11.2717	13.0473	9.89492	10.3129	11.8021	10.0482	8.17882	11.0687	13.3278	3.87275	7.01419	6.71186
ENSGALT00000023745	1	78391093	78400942	10.7076	10.5037	8.37133	18.5865	23.0071	17.0807	3.72584	6.75397	8.07699	12.9962	15.9014	15.3517
ENSGALT00000043829	1	78423927	78430724	0.309626	0.20424	0.368997	0.81341	0.462454	0.25725	0.201356	0.089714	0.494003	0.238689	0.590965	0.44647
ENSGALT00000071516	1	126513753	126572986	7.79267	6.78409	11.6908	11.2962	9.24542	13.1826	6.17043	7.79702	21.0451	9.46835	11.7246	11.6418
ENSGALT00000012992	1	899544	908528	2.79453	3.76562	3.15262	2.80733	3.06177	2.99478	2.41703	2.93712	2.3406	3.311	2.55437	2.62807
ENSGALT00000075271	1	128530241	128531109	1.18041	0.760216	0.633328	1.72531	2.12232	3.0806	0.906705	0.736057	0.966268	3.22365	3.25678	2.30471
ENSGALT00000081900	1	14769220	14791550	36.3544	42.7103	36.1236	36.4628	31.4334	28.0516	21.7184	19.0503	19.3595	20.0053	24.4627	26.1076
ENSGALT00000019258	1	48294629	48308522	7.84036	6.1205	6.55631	14.6717	14.2614	16.799	8.95142	9.72804	9.7527	15.523	11.1484	14.7039
ENSGALT00000030620	1	48351489	48365693	0.29751	0.178537	0.253132	0.502206	0.436433	0.178327	0.397843	0.308187	1.34271	0.185084	0.207041	0.492943
ENSGALT00000019262	1	48311863	48318536	0.224716	0.064232	0.026224	0.169164	0.117227	0.332524	0.17558	0.142785	0.200611	0.263961	0.144185	0.141384
ENSGALT00000015878	1	32086287	32120482	4.39976	3.76263	4.12006	2.76167	2.58063	3.12469	1.13768	1.5274	2.32161	1.41863	2.16836	2.70997
ENSGALT00000026119	1	109998580	110032898	0.407981	0.33229	0.153926	0.562674	0.448596	0.573932	0	0.263717	0.331622	0.501231	0.414153	0.459987
ENSGALT00000055448	1	110732647	110751602	0	0	0	0	0	0	0.125627	0	0	0	0	0
ENSGALT00000061931	1	105302731	105311192	19.3708	22.8589	19.274	29.4797	33.8839	29.4498	33.6094	47.3267	28.5976	26.766	22.0212	24.9917
ENSGALT00000036524	1	144625392	144630634	4.37097	6.02762	5.18282	5.65891	6.76865	7.96117	2.39953	2.68973	5.54599	4.6221	5.04596	4.83604
ENSGALT00000036535	1	143950957	143980171	32.5221	22.844	62.766	8.53709	10.0209	36.2886	28.9351	50.0268	68.5996	33.6809	12.3779	13.3827
ENSGALT00000048324	1	48161388	48162158	4.19608	7.45934	4.9866	15.7366	10.5762	18.155	1.14319	2.46	4.42475	8.71689	12.1816	6.96155
ENSGALT00000079542	1	51055004	51064269	3.99748	4.35554	3.34407	3.52867	3.66304	3.05833	2.61771	3.03361	3.40928	3.8234	3.30004	3.84964
ENSGALT00000049190	1	92419270	92420377	0.500635	0	0	0	0	0	0	0	0	0	0	0
ENSGALT00000057421	1	131977565	131997623	0.329423	0.185465	0.178609	0.172299	0.385354	0.439091	0.307971	0.348193	0.355871	0.634289	0.261552	0.381682
ENSGALT00000023441	1	77259347	77274052	13.0159	14.8174	12.9649	11.2547	14.65	17.1107	13.3195	17.1323	13.5552	10.7542	10.7003	13.881
ENSGALT00000052850	1	144599676	144621535	0.496247	1.17017	0.798219	1.86996	2.33253	3.37857	0.683731	1.30051	2.37971	1.95494	1.71977	1.82435
ENSGALT00000082428	1	77279563	77286852	0.662546	0.620788	1.31995	1.26629	1.28162	1.22689	0.688817	0.894446	0.560367	1.70032	1.5841	2.14161
ENSGALT00000023444	1	77287666	77296900	0.261085	0.169175	0.093936	0.212716	0.334968	0.199121	0.083943	0.052769	0.209387	0.273636	0.107442	0.324772
ENSGALT00000090336	1	83377413	83381837	0.038572	0	0	0.204951	0.058532	0.138155	0	0	0	0.060842	0.067589	0
ENSGALT00000087284	1	193062957	193069296	47.1012	45.7384	42.3254	28.3123	34.5537	25.7649	15.9843	18.085	24.4354	30.5716	30.0133	35.5702
ENSGALT00000068896	1	50625401	50627545	16.1787	19.6953	15.8516	13.2124	13.6253	10.9056	7.8755	6.89597	9.52097	11.8526	12.4511	15.1098
ENSGALT00000030073	1	181945830	182085856	0.678587	0.684587	0.826822	0.319039	0.512564	0.670189	0.164276	0.154078	0.341285	0.599702	0.250964	0.724023
ENSGALT00000027745	1	181151861	181165041	4.90706	5.57872	5.58129	5.46195	4.76192	5.88127	4.73909	4.85952	5.8125	3.78026	3.38043	4.1511
ENSGALT00000027738	1	180825307	180952539	1.82964	2.33441	2.20641	1.23732	3.16866	2.88206	1.53436	3.789	2.18175	1.95144	1.14986	1.98847
ENSGALT00000027735	1	180655551	180717734	4.23735	5.61376	5.23098	3.66127	4.36345	4.21135	1.83888	2.24831	3.44294	3.30189	2.55565	2.97488
ENSGALT00000047290	1	180587836	180634272	3.668	3.73281	3.07582	3.36719	3.11585	4.57768	1.76028	1.21192	1.63641	2.46875	1.32719	1.33553
ENSGALT00000043224	1	48178033	48179113	12.8567	13.1717	15.107	13.1694	10.1528	19.7928	11.5611	14.6173	18.8709	18.9411	19.0165	15.4229
ENSGALT00000042992	1	105648428	105695763	10.9234	9.86606	10.8352	16.7669	21.8085	16.7016	4.79374	7.27228	8.90898	22.3763	22.3684	32.3234
ENSGALT00000076680	1	66848378	66849763	7.59099	8.90229	8.73465	9.26362	7.23849	8.27802	2.63793	4.08935	14.3787	4.15974	7.12097	5.54567
ENSGALT00000021580	1	66556785	66622909	8.97358	10.4202	9.91612	8.56493	10.1995	9.66054	6.97869	7.99655	11.6753	7.26109	7.46524	7.13931
ENSGALT00000021583	1	66641628	66757539	0.295428	0.262566	0.497208	0.983763	0.596788	0.60007	0.188965	0.244689	0.769585	0.566618	0.379347	0.741769
ENSGALT00000014074	1	20345887	20349591	0.741471	0.092572	0.315595	0.048925	0.084968	0.263336	0.029744	0.051101	0.145848	0	0.059409	1.87258
ENSGALT00000024988	1	92577663	92578763	0.038574	0.061725	0	0.250319	0.221524	0.085672	0	0.046636	0.088898	0.189181	0.017621	0.109897
ENSGALT00000036836	1	92855006	92868421	0.187842	0.219962	0.064224	0.175431	0.181963	0.25259	0.043111	0.195724	0.447909	0.369266	0.298697	0.257104
ENSGALT00000082456	1	83255170	83428864	0	0.024245	0.068132	0.055303	0.169455	0.0524	0.026234	0	0.081061	0.123887	0.123834	0.179268
ENSGALT00000090011	1	187695252	187720624	10.2206	8.20971	4.32159	8.50981	6.80724	10.0885	3.4719	2.33157	3.0896	3.58683	2.89133	4.04005
ENSGALT00000082820	1	187805660	187896831	1.14454	2.39977	2.83274	2.46669	4.25926	3.04286	0.751167	0.521315	0.635182	0.902808	0.486428	2.561
ENSGALT00000086743	1	188325996	188327046	79.3074	107.089	112.578	71.1058	62.9264	70.8842	26.5799	32.4332	65.5745	41.4313	58.5765	43.7834
ENSGALT00000084272	1	62460345	62495064	21.3265	19.1571	25.1993	20.3128	24.1598	25.7011	13.1329	11.9587	29.0392	14.6174	16.359	18.6865
ENSGALT00000069178	1	76082957	76112683	0.052335	0.246776	0.408077	0.147879	0.256961	0.379599	0.677116	0.569995	0.458223	0.172413	0.098613	0.209622
ENSGALT00000089789	1	194444274	194448722	0.16477	0.233752	0.025474	0.53675	0.612214	0.61413	0.13438	0.417951	0.212942	0.427523	0.554794	0.409913
ENSGALT00000059530	1	7507040	7507196	0.608641	0.412181	0.640623	1.39012	1.42801	1.39041	0.372932	0.530902	0.824546	0.894211	0.540226	1.26465
ENSGALT00000088519	1	54759716	54769204	684.053	634.438	511.219	209.714	234.537	161.95	296.049	400.116	155.915	294.013	143.176	153.656
ENSGALT00000056121	1	145134797	145161685	22.8329	28.6563	30.9823	39.9298	38.6602	41.4118	12.6045	11.5904	17.4357	21.6455	30.2832	29.3624
ENSGALT00000057146	1	34366998	34369315	3.70567	4.72173	5.38446	8.83898	10.5836	8.98762	2.32731	3.71589	2.2546	9.599	6.80077	5.42773
ENSGALT00000016304	1	35597032	35639634	0.124197	0.164182	0.01184	0.075927	0.140048	0.252164	0.02988	0.036419	0.043057	0.10732	0.04769	0.040123
ENSGALT00000081509	1	35393497	35403302	8.96937	11.0074	10.6213	9.17991	10.0052	10.9507	6.77384	9.53684	11.4402	9.57882	7.75553	9.19876
ENSGALT00000021311	1	62161773	62170124	0.037721	0.044151	0.040666	0.13571	0.174064	0.084965	0.022781	0.040698	0.264606	0.148914	0.051387	0.03921
ENSGALT00000021310	1	62144164	62154171	5.36645	9.74929	6.17374	10.3366	16.086	4.29104	7.95429	4.09486	19.1074	7.59052	3.92808	2.8257
ENSGALT00000069745	1	75841910	75843711	0	0	0.07464	0.293337	0.188482	0.034232	0.093796	0.051038	0	0.0849	0.150962	0.049231
ENSGALT00000075122	1	49973344	49979817	3.51745	3.75158	3.03461	5.5651	6.64487	6.76824	3.80735	3.82431	3.06995	6.47139	3.48761	4.68985
ENSGALT00000042210	1	136743823	136743922	0.103832	0	0.039629	0	0	0	0	0	0	0.05776	0.379307	0
ENSGALT00000039749	1	11182192	11218268	141.031	116.085	135.112	156.652	156.853	156.059	87.2835	97.3785	166.654	138.486	148.867	134.589
ENSGALT00000013746	1	1137276	1148688	12.7602	14.1391	11.7542	11.2811	13.346	13.521	32.2446	34.5765	15.3354	7.27668	9.01017	8.50285
ENSGALT00000038834	1	28910398	28995700	0.18436	0.156226	0.21733	0.272422	0.392161	0.370248	0.094513	0.109008	0.340777	0.191388	0.170764	0.4688
ENSGALT00000064561	1	156114180	156229506	4.67275	6.06727	5.87112	2.8355	2.99256	3.05615	2.35906	5.00922	3.28454	2.24678	1.9653	2.40269
ENSGALT00000027364	1	156077321	156094516	0.05498	0	0.045175	0.107911	0.060329	0.218855	0.025545	0.016259	0	0	0.064752	0.043788
ENSGALT00000047570	1	155614043	155863461	11.4519	10.2068	10.7839	14.1626	14.3029	14.3489	6.98057	11.3435	16.099	16.2863	10.0089	11.2249
ENSGALT00000081648	1	155143318	155197498	4.007	5.59726	5.10781	4.81406	4.59442	5.4693	1.58075	2.19688	3.97335	3.10134	4.03221	3.39529
ENSGALT00000027358	1	155063078	155069210	4.76768	6.80002	7.50404	8.58221	9.45059	9.50198	5.90669	6.73367	6.66507	7.2384	9.22929	8.68958
ENSGALT00000089088	1	155003271	155043381	28.3749	32.9479	27.7406	16.0955	19.4827	17.8383	13.6863	12.6448	14.8019	16.0832	15.0149	10.7703
ENSGALT00000061914	1	154868242	154906989	28.4997	25.8163	29.805	20.2574	23.268	25.874	9.59349	14.5488	22.4115	15.1929	17.6944	20.7586
ENSGALT00000027527	1	171241383	171255155	1.30068	1.55209	1.25607	1.26322	1.94613	1.98773	1.09437	1.09094	1.39669	2.0393	0.843769	1.27808
ENSGALT00000027529	1	171260975	171269210	1.96804	2.95153	1.43429	8.28386	7.86977	10.7803	2.36013	2.00591	4.08341	12.8795	3.40671	6.66856
ENSGALT00000053921	1	170512543	170526591	1.08147	0.726678	0.838367	2.20714	1.94229	1.35995	0.488243	1.19436	3.02846	4.37526	5.30021	2.64572
ENSGALT00000070975	1	170531439	170554284	65.2606	67.8232	88.364	25.48	25.4645	23.4827	24.4477	25.2903	35.1617	26.9274	25.0854	28.5981
ENSGALT00000027516	1	170492649	170509421	2.52908	5.29602	2.34688	2.51238	1.88495	1.73432	0.410914	0.921319	0.80986	0.613289	1.15129	0.97871
ENSGALT00000027525	1	170960521	171083526	0.288094	0.075879	0.265899	0.477858	1.43088	1.4225	0	0.140575	0.138119	0.889681	0.681873	0.911625
ENSGALT00000086991	1	171228423	171236693	6.07937	8.22613	7.67428	6.20913	3.6684	5.89517	4.10356	2.96988	5.05019	3.1669	4.95913	3.68512
ENSGALT00000080109	1	170581724	170644995	9.49325	9.43792	9.29772	13.103	11.3932	15.2526	3.06503	4.53926	5.739	9.58822	10.8475	17.5571
ENSGALT00000027523	1	170890094	170940234	8.07698	12.4909	9.27524	9.99001	10.4598	10.6055	6.99861	7.97514	10.6883	9.10276	10.0745	10.6461
ENSGALT00000025891	1	108004023	108010489	9.12802	11.8628	10.5694	11.8785	14.2357	11.1479	13.4422	11.7349	16.5516	11.2856	10.7678	12.4901
ENSGALT00000080261	1	31721750	31762859	0.494061	0.457602	0.222611	0.258063	0.617489	0.375202	0.072528	0.084069	0.155985	0.242211	0.128394	1.00413
ENSGALT00000060994	1	194783104	194818468	8.87806	10.9136	7.87059	16.2422	13.6231	12.5608	8.70652	10.4689	15.2789	12.3441	11.0921	14.2471
ENSGALT00000055382	1	55129854	55162042	325.499	316.576	474.14	399.504	353.309	482.112	165.347	165.83	403.801	695.348	596.116	467.975
ENSGALT00000088012	1	55424023	55472057	0.24632	0.469211	0.21537	0.056136	0.106263	0.062797	0.022112	0.078849	0.005849	0.012407	0.071226	0.095715
ENSGALT00000020819	1	55426369	55427757	0.133431	0.301779	0.166352	0	0.03408	0.028433	0	0.030804	0	0.045443	0.210011	0.050992
ENSGALT00000024972	1	92396610	92403912	11.3569	13.3924	13.2078	10.2936	14.9155	13.697	5.74147	6.9618	7.18774	10.844	12.2152	15.4081
ENSGALT00000051449	1	71396256	71396675	0.269824	0.695556	0.47794	0.788695	0.442893	0.724219	0.27119	0.4467	0.247719	0.750109	0.745795	0.411864
ENSGALT00000059586	1	136367949	136409211	0.123255	0.280862	0.064551	0.276254	0.485124	0.534545	0	0.069248	0.144642	0.221753	0.576213	0.080174
ENSGALT00000087437	1	35793271	35813877	14.6815	18.1347	15.6468	13.61	15.7406	11.9538	18.0684	15.3126	18.7867	11.8481	11.4293	15.467
ENSGALT00000016322	1	35820990	35831958	0	0.044381	0	0.07231	0.131517	0.160781	0	0	0.192772	0	0.068583	0.095323
ENSGALT00000067809	1	35847148	35891845	13.8658	14.396	15.5645	9.50125	11.545	12.0096	10.7028	10.3433	14.2294	8.47795	10.5993	11.3098
ENSGALT00000024967	1	92291341	92306928	4.3734	6.95342	3.66357	5.70016	6.0834	7.0585	4.57852	3.03326	3.10731	6.67156	4.91035	6.4973
ENSGALT00000060010	1	56754302	56787545	14.6602	15.824	14.4221	15.2	16.5326	12.9722	6.32247	6.73055	11.5834	18.0915	12.4476	17.305
ENSGALT00000065715	1	124632218	124725073	1.38824	0.839873	1.51613	1.92297	2.42303	2.08921	0.50558	0.690119	1.28858	2.47331	0.542114	1.60092
ENSGALT00000080504	1	106632094	106659882	31.7429	35.1756	41.8645	19.7461	19.9531	19.2924	17.2967	21.409	28.6209	17.8032	18.3429	18.7836
ENSGALT00000060692	1	53427816	53484180	0.769311	1.27263	0.534145	1.43857	1.59955	1.22719	7.37698	3.09944	5.44946	2.66635	1.92787	1.65206
ENSGALT00000059554	1	95173017	95173661	2.31663	2.99326	2.79133	6.21455	13.0818	6.47358	7.29816	5.04024	2.815	12.6989	4.56774	7.21703
ENSGALT00000055287	1	54838907	54845451	12.8797	13.0999	16.9228	14.4169	10.6785	14.5716	9.29537	13.2041	12.108	8.77825	11.5543	11.7447
ENSGALT00000021374	1	63130292	63139430	11.3679	19.4554	17.6112	11.0093	12.9765	12.4981	11.6717	14.2915	12.4997	14.3074	14.1744	14.5144
ENSGALT00000022837	1	68312184	68353004	13.2136	16.7931	14.296	15.179	17.1147	17.6822	37.699	45.6121	31.8344	24.652	16.6741	20.0405
ENSGALT00000013116	1	14409032	14442571	28.0181	28.9413	27.6726	20.2699	27.6593	17.4307	15.3353	20.8565	22.2083	15.4087	17.9871	25.7199
ENSGALT00000054037	1	47186191	47216815	7.96054	8.38322	9.97305	8.52423	9.58179	11.5248	8.02921	6.93042	7.80755	14.0439	7.50321	10.581
ENSGALT00000086871	1	65539547	65540590	0.029164	0.013019	0	0.053405	0.044895	0.117337	0.018033	0.007377	0	0.067745	0.035419	0.111998
ENSGALT00000082997	1	194449530	194453332	16.9593	29.8011	11.5219	54.5993	43.1114	43.8192	8.70005	16.6816	20.7197	30.4284	32.7363	37.2549
ENSGALT00000053907	1	177505128	177506167	0.034493	0	0	0	0	0.13642	0	0.084248	0	0	0.2481	0
ENSGALT00000052099	1	54743480	54753986	7.98854	10.4829	6.08382	6.07441	6.73345	5.49238	3.24885	3.05383	4.51358	4.54371	4.75847	6.47228
ENSGALT00000073257	1	193221562	193279711	1.03575	1.24438	1.03433	1.41513	1.09152	1.32606	0.74822	0.693039	1.15017	0.800782	0.987535	1.0806
ENSGALT00000019693	1	50333673	50345718	0.087133	0.429427	0.335008	2.99843	1.98916	1.74162	0.452899	0.684492	1.6175	1.82574	2.1777	1.77415
ENSGALT00000057179	1	105353456	105389904	265.445	228.09	264.667	231.74	221.75	319.411	133.289	123.253	248.744	489.275	478.196	351.432
ENSGALT00000067823	1	189213528	189221034	3.43032	3.82629	4.29332	2.37586	4.31239	4.34608	2.76074	4.23589	4.2991	3.25627	4.78929	3.49048
ENSGALT00000054938	1	111777485	111982403	15.1723	17.2126	17.0301	9.41003	11.5771	11.5377	11.5433	14.7812	14.8661	12.0791	9.80868	13.1871
ENSGALT00000010457	1	2317554	2737972	2.57963	5.5131	7.48451	10.9997	17.6471	21.5891	19.227	15.2721	25.2806	45.1059	28.7866	30.0666
ENSGALT00000064112	1	195725320	195726542	2.47303	2.23713	1.93096	2.31298	2.96882	2.59685	3.76584	4.11045	4.66009	6.0294	3.7493	3.86588
ENSGALT00000063332	1	111228641	111277522	3.95354	4.94138	2.92352	2.82177	1.77741	7.83422	10.8386	8.89586	8.35908	27.0342	6.96675	3.65939
ENSGALT00000052606	1	112635818	112641759	0	0	0.043255	0.076684	0.06033	0.287192	3.539	2.16106	0.367396	0.49367	0.320943	0.328861
ENSGALT00000045767	1	51475822	51477420	0.774887	0.678239	0.747662	0.870141	0.646916	0.755889	0.474272	0.22206	0.565719	0.497802	0.376915	0.352502
ENSGALT00000042655	1	48196308	48197130	4.00259	5.34229	3.77864	6.2223	5.98606	10.5456	0.405297	0.806088	2.79072	7.45584	9.76969	9.25246
ENSGALT00000071599	1	192875030	192902085	0.159963	0.208348	0.252125	0.38874	0.330031	0.542029	0.479233	0.307849	0.452861	0.281954	0.449546	0.292026
ENSGALT00000063867	1	176333593	176333899	2.88596	3.64378	2.79027	3.75688	5.3756	6.32286	4.00845	2.59251	4.06735	2.31867	4.02378	4.59395
ENSGALT00000051325	1	168833037	168834433	3.88399	5.52832	4.6789	4.20838	5.35539	4.97816	1.86011	2.97984	2.93349	4.04649	4.19714	5.31053
ENSGALT00000079294	1	64560919	64571917	13.6038	13.5218	14.8293	7.10098	10.1204	12.2034	12.706	10.6855	19.0224	8.99752	9.30579	10.9819
ENSGALT00000083406	1	35234406	35245473	13.3976	16.9125	15.1146	15.6101	15.2127	13.8495	8.84091	10.3572	11.773	11.1603	14.1877	14.5156
ENSGALT00000026456	1	119765208	119797930	42.6311	54.5282	44.4409	33.9926	34.505	31.3377	22.3926	23.1876	48.1598	23.6044	25.6591	25.3531
ENSGALT00000042593	1	185880890	185881021	3.535	4.40306	3.19612	5.85865	5.53305	6.31154	2.37165	2.00392	3.42674	8.15671	7.09434	5.79495
ENSGALT00000084975	1	51756844	51761464	40.5567	43.5251	44.942	48.0744	56.922	46.4635	40.4016	39.7326	51.5443	50.2114	44.0847	58.8789
ENSGALT00000042723	1	193773451	193773628	0.381574	0.868794	1.1332	1.57536	1.70631	3.55457	1.02778	0.865381	1.72423	1.56882	0.533084	1.53496
ENSGALT00000042270	1	139198640	139198738	0.760977	1.11283	0.766956	2.7704	1.77263	1.75831	0.332548	0.373425	0.296596	0.570333	0.439667	1.03246
ENSGALT00000088484	1	83382155	83390473	0	0	0	0.12074	0.03075	0.133482	0	0	0.018075	0.084975	0.013017	0.0252
ENSGALT00000023895	1	79182735	79210181	20.4284	25.6654	20.1308	21.2925	21.7304	19.0468	11.2251	13.3804	16.1956	16.7574	17.8522	19.0059
ENSGALT00000013555	1	12517000	12536071	5.24108	7.4516	6.14599	8.86399	8.92915	8.39968	3.75317	4.56654	7.47331	7.31327	8.29054	7.88377
ENSGALT00000013546	1	12571738	12579735	11.4037	10.7858	8.69318	8.76238	11.5413	9.7471	7.05041	8.75367	8.11241	12.9383	8.55261	9.90897
ENSGALT00000044409	1	28438278	28446016	17.1795	23.9197	11.448	15.3289	12.3242	8.76275	18.357	24.8978	13.048	26.7674	8.45714	11.6068
ENSGALT00000070829	1	28446218	28454715	8.817	10.4903	7.45419	9.2594	7.74833	7.45172	5.02759	6.10252	7.02895	9.15253	7.48942	9.16986
ENSGALT00000083848	1	194206706	194208212	5.98214	2.43777	2.94986	23.787	32.5248	24.3043	8.95172	7.86658	19.7153	1.25786	2.93704	2.20904
ENSGALT00000036519	1	146485483	146506238	4.32572	0.28101	1.8403	0.239063	0.062884	0.399025	0.229181	0.210992	0	0.023383	0.018278	1.06774
ENSGALT00000027315	1	146462128	146474801	11.0095	10.3737	9.91833	6.81993	7.86342	6.42983	6.52604	5.85982	5.51343	6.92912	5.31707	9.31525
ENSGALT00000036522	1	145871970	145888567	3.87707	4.68014	3.65356	1.9895	2.22059	2.48519	3.54338	2.53224	3.14973	1.81924	1.3721	1.79233
ENSGALT00000067720	1	145351378	145406710	17.254	16.9397	21.3506	18.877	18.1322	21.0399	15.9731	17.6636	21.4261	16.5049	13.1781	14.9863
ENSGALT00000027314	1	146441686	146462100	3.84423	3.33477	3.3344	4.08037	4.56419	4.17952	3.64106	3.72237	4.63637	3.96429	4.36599	5.83918
ENSGALT00000085249	1	146127185	146274636	4.28381	5.55943	4.70898	6.34119	7.43059	6.79292	1.83378	3.05386	4.52204	3.62769	3.96945	4.92787
ENSGALT00000027302	1	145998780	146031066	1.87862	1.53171	1.68461	1.00838	1.46301	1.37946	1.00265	0.523248	1.16984	1.19814	0.849978	0.792147
ENSGALT00000057605	1	145956706	145985004	84.3185	161.433	198.98	53.903	60.3691	46.4914	78.2609	91.0699	74.8035	53.9616	44.4003	47.5559
ENSGALT00000077190	1	92160311	92234273	0.141158	0.391106	0.169237	0.169338	0.33608	0.131454	0.050363	0.20314	0.424938	0.108481	0.161091	0.473806
ENSGALT00000068673	1	72371014	72393128	30.1793	30.15	29.2264	12.901	14.7409	14.5841	13.5586	17.7652	21.1984	15.5059	14.77	16.9797
ENSGALT00000066506	1	155680520	155767443	0.086437	0.160306	0.078236	0.609517	0.431827	0.556583	0.101192	0.261382	0.19015	0.479377	0.685855	0.543409
ENSGALT00000025494	1	103990536	104008446	33.0731	40.9642	40.5065	15.9562	23.3819	22.6256	26.2782	21.5439	37.1281	24.6092	18.9645	24.6908
ENSGALT00000052004	1	84201424	84207768	0.374177	0.384964	0.320048	0.669467	0.557454	0.41239	0.260508	0.274788	0.751232	0.216212	0.363245	0.364149
ENSGALT00000078025	1	156110625	156112628	0.349591	0.120804	0.494509	0.138187	0.213325	0.173456	0.301444	0.292079	0.155786	0.167866	0.109232	0.147737
ENSGALT00000076958	1	132024486	132091229	0.271581	0.633113	0.336929	0.222887	0.407988	0.335693	0.014844	0.059976	0.083613	0.118417	0.241758	0.188469
ENSGALT00000083130	1	192989904	192997537	2.92828	3.72242	6.10748	7.60495	7.60883	8.36564	1.00586	2.1568	4.14587	5.2508	6.48513	5.60056
ENSGALT00000052302	1	393740	397870	0.096865	0.238074	0.132971	0.279589	0.184756	0.505762	0	0.130818	0.066795	0.187251	0.190109	0.184817
ENSGALT00000042129	1	23377361	23377424	0.687985	0.942701	0.88174	1.42102	1.88279	2.53996	0.571396	0.402477	0.169318	1.65764	0.781155	0.304294
ENSGALT00000043069	1	65779045	65779154	0	0.019907	0.028821	0.329593	0.416055	0	0.13979	0	0	0.59492	0.103636	0.233439
ENSGALT00000014559	1	22868095	22895501	50.0729	42.4079	47.8568	29.4392	25.1716	16.4082	26.9285	17.5916	35.181	54.4127	63.3905	34.428
ENSGALT00000085942	1	33881880	33923567	0.113617	0	0.03099	0.009364	0.042524	0	0	0	0	0	0	0
ENSGALT00000049267	1	4402132	4591692	0.228113	0.217742	0.143541	0.677031	0.352855	0.669657	0.184719	0.350477	0.678308	0.432239	0.328388	0.345652
ENSGALT00000026826	1	126182587	126200182	0.572842	0.814146	0.611416	0.436465	0.490327	0.871189	0.346809	0.296016	0.45885	0.506636	0.090149	0.385569
ENSGALT00000053219	1	159688880	159744910	0	0	0.110582	0	0	0	0	0	0.005955	0.108951	0	0
ENSGALT00000086546	1	195550881	195552596	0.006824	0.040915	0.02702	0.135194	0.034413	0.022287	0.010339	0	0.072316	0.071317	0.102669	0.131084
ENSGALT00000013290	1	13347695	13416575	1.4552	1.8356	1.57744	1.64491	1.68494	1.78051	1.94661	1.4888	1.61685	1.73687	1.64315	2.09374
ENSGALT00000070686	1	48120560	48121074	37.0093	52.0504	64.259	27.3115	26.4129	39.9939	16.7801	26.3303	49.6158	47.9521	37.1132	30.0817
ENSGALT00000019461	1	49587218	49590797	13.7319	13.5176	10.8274	17.7548	21.4099	15.6619	11.0264	9.2208	11.3754	14.5132	17.9432	21.952
ENSGALT00000071454	1	76393320	76430119	4.73961	3.49282	4.30702	2.19145	4.94467	5.91198	3.96673	3.15794	4.96591	1.76	3.42035	1.29424
ENSGALT00000053871	1	49592237	49606037	0.918717	1.14196	1.11461	1.63901	1.22936	2.1004	1.84458	1.67007	3.03273	1.17418	1.66029	2.03141
ENSGALT00000019464	1	49605385	49616465	45.0866	38.9876	35.9787	45.7514	43.5647	42.0875	30.7715	42.0398	37.5591	43.4022	45.3513	51.5483
ENSGALT00000047907	1	30342577	30485295	21.0525	23.7387	30.3427	19.8504	20.6613	22.9639	8.49838	8.83061	24.2266	11.5443	20.0104	16.3338
ENSGALT00000010274	1	3142787	3240457	26.5221	30.3078	32.4509	33.7696	40.7508	36.2138	16.0193	17.7689	27.5722	30.9412	40.0241	37.6702
ENSGALT00000082480	1	137488392	137497812	182.259	191.394	162.138	333.755	304.346	341.437	279.429	274.504	461.164	359.673	277.244	276.099
ENSGALT00000043433	1	71561179	71561284	0.556795	2.489	0.691634	3.9063	2.91891	2.93885	0.567241	0.296289	1.61149	2.62887	3.17947	1.92095
ENSGALT00000047717	1	177058130	177061984	1.2776	1.23247	0.904768	4.90559	5.05916	4.29021	0.94921	1.68471	2.04534	4.42522	4.04874	3.67157
ENSGALT00000081149	1	48153407	48159535	0.048236	0.15666	0.166931	0.151254	0.082593	0.218409	0.044906	0.058416	0.071285	0.080553	0.098867	0.031041
ENSGALT00000067267	1	77274833	77277753	360.201	307.48	305.06	121.281	114.935	144.448	166.912	176.059	182.492	119.127	83.5921	115.413
ENSGALT00000082985	1	132589771	132600685	24.9899	29.7992	22.456	14.3535	15.3467	11.3674	19.7889	22.4315	16.0625	13.911	10.5315	14.5938
ENSGALT00000023341	1	77027981	77029234	0.439132	0.604986	0.893996	0.605206	1.00063	0.772538	0.799086	0.346469	1.24626	0.6406	0.862911	0.722579
ENSGALT00000037438	1	64936305	65172126	1.51065	1.97728	1.17891	1.41912	2.05534	2.48025	0.879369	0.865108	1.66087	1.67502	1.81612	2.13659
ENSGALT00000030714	1	22165912	22185499	0.047423	0.099748	0	0.120237	0.287884	0.137809	0	0.026865	0	0.037006	0.083437	0.108713
ENSGALT00000049928	1	68880469	68940537	1.83453	2.02311	2.3672	1.97336	1.53668	3.34238	1.3391	1.13542	1.68151	1.10567	1.41094	1.4092
ENSGALT00000022945	1	69073337	69106695	0.615447	0.435813	1.28232	0.966956	1.10339	1.10226	6.69143	5.74888	3.12966	3.0866	1.8218	1.98024
ENSGALT00000021097	1	59164015	59224210	0.117193	0.56904	0.045376	0.375002	0.306925	0.302542	0.362338	0.240683	0.672994	0.095138	0.172352	0.255879
ENSGALT00000021093	1	59022067	59039816	6.39213	9.16161	5.47597	6.48968	6.57394	6.00607	2.69733	2.19209	5.00146	3.7409	4.97119	4.31459
ENSGALT00000021103	1	59452519	59473212	1.52784	1.35382	2.05569	2.66236	2.74922	3.54314	1.22301	1.08463	1.36262	2.43651	3.14426	3.47991
ENSGALT00000043378	1	22308904	22308998	1.1431	0.877805	0.612368	2.06772	1.53557	1.57703	1.15067	0.492741	0.899043	0.502527	0.926831	1.36099
ENSGALT00000043022	1	23246190	23256053	0	0	0	0	0.013726	0	0.036015	0	0.037131	0.031347	0.024563	0.186451
ENSGALT00000036727	1	108105290	108111733	16.6246	16.4104	14.1853	26.5052	23.0727	19.8863	13.5821	17.0825	25.1738	12.6496	13.8906	17.227
ENSGALT00000087477	1	47261862	47267032	20.9954	19.7505	24.2963	13.8506	15.1527	11.9452	13.1922	18.3099	13.9197	15.1208	11.4416	16.9076
ENSGALT00000024905	1	91604244	91650623	1.62513	3.29054	1.36013	8.12745	5.36953	5.9001	2.34592	2.87327	7.74245	4.60254	6.57928	3.74396
ENSGALT00000018287	1	195208570	195215425	10.2612	10.258	12.8984	11.7625	12.2203	14.3468	7.85682	8.48284	17.9447	8.7426	10.9195	15.6524
ENSGALT00000082702	1	6299537	6315134	12.405	12.5026	8.21021	7.3306	10.6252	8.49667	8.04727	8.09694	9.00273	10.5268	8.01337	9.58845
ENSGALT00000016526	1	36248569	36332580	0.077139	0.170295	0.399825	1.20092	2.85686	5.06888	0.385227	0.45747	0.634125	1.87575	0.697772	0.322176
ENSGALT00000059869	1	34799500	34801222	9.77575	14.0407	9.69481	9.2964	11.8386	10.2934	5.28293	5.57616	4.21264	13.449	11.2359	10.8264
ENSGALT00000062732	1	76270315	76326871	42.3406	38.296	39.2358	84.2884	83.3449	85.0487	29.4539	26.7229	61.1204	77.0524	62.1431	79.5669
ENSGALT00000078944	1	78183774	78186301	0.014522	0	0	0	0.12099	0.0437	0	0	0	0.065072	0.030367	0.048778
ENSGALT00000054075	1	7507177	7517584	5.63966	6.71418	6.26153	6.27816	6.51699	6.57601	4.44826	3.63147	5.20709	6.11138	6.73487	6.73626
ENSGALT00000086718	1	56633770	56640858	138.501	114.779	219.253	107.069	114.477	81.5739	62.6897	58.9095	82.6969	354.386	163.883	38.3051
ENSGALT00000059215	1	20329726	20343807	8.51283	6.13276	3.82868	10.6035	9.10851	9.89829	2.81102	3.06931	2.45222	2.70843	5.6561	8.04497
ENSGALT00000042853	1	194766329	194780468	4.16661	3.89671	3.05942	6.27438	6.25603	5.66351	3.04417	5.22041	5.69795	10.1842	6.14574	6.63861
ENSGALT00000025294	1	98322194	98325661	33.6841	29.9035	36.433	29.7159	31.2501	34.4765	42.0281	54.1747	39.3997	19.8226	29.3833	34.5856
ENSGALT00000023003	1	70300882	70322771	13.2788	13.8047	11.7605	11.7348	9.49621	11.5866	38.4382	31.2548	20.6587	9.9281	10.2787	8.77315
ENSGALT00000070095	1	70279354	70288633	26.6963	31.6729	25.1838	19.0605	23.474	18.1324	16.2634	19.4606	21.8084	20.7129	14.5196	18.1554
ENSGALT00000027144	1	136898933	136901779	10.4937	12.4852	13.0869	11.9678	12.644	18.9996	7.80082	9.65461	5.54646	13.2186	11.0528	14.3556
ENSGALT00000027142	1	136828659	136847335	30.9572	29.5063	25.9218	15.4362	11.3498	15.0505	13.5709	21.3365	30.1516	13.1775	18.0138	19.9074
ENSGALT00000027141	1	136570139	136778500	0.097605	0.312803	0.073768	0.200512	0.227462	0.322682	0.165959	0.269782	0.363759	0.293395	0.191698	0.170702
ENSGALT00000027149	1	137003372	137134232	3.2423	4.57268	3.6281	6.24223	4.871	4.82804	1.78664	2.47511	4.87952	3.5493	4.77894	4.77221
ENSGALT00000027148	1	136939808	136959022	6.20746	8.49395	6.00602	4.40436	5.18365	4.39961	3.07328	3.32285	4.29591	4.92586	4.11135	4.80071
ENSGALT00000027147	1	136915096	136936956	0.629952	0.39935	0.438823	0.252823	0.236139	0.718768	0.880939	0.202173	0.669239	0.862183	0.545721	0.38693
ENSGALT00000084042	1	110346977	110376641	0.704519	1.28142	0.69495	1.04152	0.96988	1.0465	0.250896	0.445276	2.79648	1.1454	0.589552	1.33767
ENSGALT00000072248	1	78465927	78476335	0.52212	0.249065	0.132497	1.21925	3.94335	2.34917	0.581626	0.367823	1.78746	5.82815	2.79257	1.05059
ENSGALT00000044132	1	1698306	1698415	0.325052	0.576625	0.010808	3.86946	2.74794	3.83537	0.22223	0.105804	0.668401	2.11964	2.24758	2.08262
ENSGALT00000043478	1	121910925	121929473	2.38717	2.30112	1.94664	0.480751	1.47669	1.97744	1.02392	0.585713	0.994106	1.22466	0.87917	0.79751
ENSGALT00000086614	1	1660111	1660939	0	0	0	0.184369	0.168428	0.320828	0.046247	0.046242	0.12537	0.431154	0.29207	0.137623
ENSGALT00000084595	1	196180433	196199227	0.043363	0.155456	0.024774	0.422663	0.266916	0.272166	0.024175	0.008743	0.127381	0.141688	0.227674	0.105634
ENSGALT00000018595	1	45554763	45566132	6.57226	8.32241	8.17331	4.90799	6.64104	7.56879	6.39871	7.34574	7.01081	6.08287	5.1833	6.48805
ENSGALT00000018613	1	45599391	45634244	0.192134	0.351427	0.075724	0.123207	0.132688	0.294558	0.107033	0.079081	0.207714	0.247604	0.219157	0.198314
ENSGALT00000085192	1	45665541	45666614	19.7953	20.0987	15.7779	18.5737	19.5283	20.2099	4.29276	7.67343	8.36495	22.6681	14.2591	15.9627
ENSGALT00000081071	1	34200	67146	13.8248	14.8808	14.8431	9.64822	10.3498	10.3836	20.173	16.6941	11.4031	13.3153	8.54806	9.69177
ENSGALT00000056463	1	65390757	65401845	3.94238	4.05162	3.58091	3.80803	5.12191	4.41762	2.62601	2.73809	3.37874	3.97544	3.39219	4.06506
ENSGALT00000051385	1	72122902	72190872	0	0.037595	0.052383	0.225727	0.074988	0.083252	0.095002	0.306068	0.154742	0.53769	0.059759	0.247773
ENSGALT00000066390	1	76263942	76266014	134.265	119.214	136.079	184.365	164.691	170.114	111.701	106.194	208.569	178.515	146.697	153.256
ENSGALT00000030302	1	119106720	119149445	0	0	0	0	0	0	0.370116	0.117797	0.290901	0	0	0
ENSGALT00000074948	1	118210275	118223001	0.801053	0.392033	1.65612	0.639906	0.57812	1.67636	0.092658	0.320203	0.247686	0.960805	1.40273	1.40155
ENSGALT00000086899	1	129195173	129197264	528.558	570.292	662.588	587.303	857.87	818.718	190.553	239.144	310.994	595.398	633.386	720.522
ENSGALT00000026942	1	129222918	129238398	7.82848	17.7276	8.18958	13.6372	11.7229	10.4595	4.57057	4.18337	10.8671	4.56826	10.2987	5.56704
ENSGALT00000024072	1	79422423	79478850	0.452342	0.648244	0.460288	0.234956	0.177535	0.278901	0.065977	0.055558	0.330306	0.117716	0.130671	0.122143
ENSGALT00000045984	1	149450693	149450788	0	0	0	0	0	0	0	0	0.063115	0	0.150272	0
ENSGALT00000088035	1	86503459	86618102	3.18513	5.65248	4.19531	3.14606	3.80842	3.32268	2.03068	2.17493	3.05178	2.16765	2.40956	2.40826
ENSGALT00000024766	1	85395266	85411616	2.33873	1.80929	2.04674	7.04041	4.44446	4.92175	1.69717	1.29828	4.3856	2.02327	3.0972	1.34718
ENSGALT00000024762	1	85369265	85387136	4.04	5.60388	4.59186	4.55869	3.58766	4.69065	3.07818	1.56794	3.00213	2.22069	4.3888	4.37301
ENSGALT00000024760	1	85347660	85359894	3.02144	3.64665	3.9514	2.56502	4.26696	2.24028	1.79299	2.10581	2.86932	3.00334	2.92634	3.78628
ENSGALT00000013428	1	12976973	12994206	12.513	14.2935	13.3187	10.1709	11.959	9.89208	8.90548	9.46959	11.8567	9.18985	7.27114	9.42257
ENSGALT00000023686	1	77610132	77667963	0.038511	0.017701	0.025833	0.040532	0.150378	0.077019	0.123041	0.083334	0.191466	0.152075	0.030981	0.081709
ENSGALT00000062013	1	77675597	77697005	2.54955	2.89949	2.0455	4.19865	6.05704	4.92996	2.68302	3.03645	4.31928	3.86341	4.37384	5.36978
ENSGALT00000058813	1	189094840	189101813	1.82029	2.53273	2.38556	1.84593	1.87464	2.33298	1.33408	1.86857	1.97539	1.23914	1.3099	1.49428
ENSGALT00000079598	1	183111180	183166584	0.261232	0.153622	0.394104	0.120482	0.314648	0.389212	0.0452	0.047206	0.268051	0.301879	0.270808	0.444192
ENSGALT00000021334	1	62190360	62197559	27.8727	28.7265	44.2058	41.6905	47.1787	50.2492	76.2792	69.5251	100.781	62.4621	42.0809	45.7147
ENSGALT00000015636	1	30142719	30308483	0.390423	0.744964	0.290876	0	0.160549	0.032357	0.052032	0.022614	0	0	0.033794	0.058122
ENSGALT00000015635	1	30092289	30097428	12.8805	15.1253	12.4312	8.68372	11.9359	9.11401	9.45859	9.90831	9.23867	12.2722	10.6373	11.3571
ENSGALT00000087052	1	59249433	59250440	0.007551	0.005056	0	0.040184	0.136676	0.029142	0.015998	0	0.003468	0.043958	0.007403	0.016737
ENSGALT00000064380	1	132351892	132355287	4.18685	4.90169	3.78083	7.5847	7.7431	5.44205	2.55999	3.32531	2.75578	5.97985	5.48616	7.72618
ENSGALT00000027460	1	168798624	168800479	8.0487	11.0778	7.66342	5.64044	5.79026	5.75163	3.53598	9.34145	10.2106	4.06281	4.51151	6.49876
ENSGALT00000085795	1	168729159	168736805	55.7997	47.5045	53.8842	67.102	65.2106	69.6699	39.8007	50.3101	56.2802	68.7162	64.2742	71.6759
ENSGALT00000087338	1	168827831	168831532	7.60191	10.428	6.93471	7.17586	8.62895	7.85905	9.04313	11.6301	8.2293	6.12729	4.75592	6.10955
ENSGALT00000027454	1	168671611	168672512	16.5015	14.9039	8.69495	7.76929	13.4976	7.26928	4.20216	7.14018	5.04866	13.3499	9.8858	9.08501
ENSGALT00000048087	1	168675506	168684470	2.14958	3.08207	2.43622	3.66846	4.12065	3.53178	1.76966	2.5568	1.75848	4.74115	4.57094	4.52336
ENSGALT00000027452	1	168336764	168361837	0.243261	0.112759	0.340265	0.495204	0.493853	0.494629	0.095282	0.071581	0.217698	0.252208	0.062726	0.376486
ENSGALT00000084135	1	168646191	168660300	6.49186	8.14222	6.73066	6.1516	5.34034	5.59183	2.11284	6.03053	10.5107	4.9568	5.05138	4.25744
ENSGALT00000055673	1	168186412	168307865	3.89365	4.05315	3.83292	5.72389	5.80044	4.55521	2.62596	2.47437	4.83	3.99709	3.94471	5.24318
ENSGALT00000027451	1	168311309	168320576	115.313	99.6843	133.022	94.3661	125.027	118.161	86.0853	86.2288	118.177	96.6909	94.3366	82.4936
ENSGALT00000088229	1	189045539	189046500	0	0	0	0.326313	0.243006	0.238348	0	0	0.033779	0.248494	0.148224	0.243349
ENSGALT00000088769	1	50729945	50731678	170.082	304.244	237.109	366.823	422.186	387.059	106.145	110.732	190.592	335.946	331.33	477.923
ENSGALT00000011476	1	79177407	79181322	1.40095	2.52726	1.12599	3.31475	3.73503	3.32003	0.836521	0.847704	1.82575	2.16488	2.21599	3.01076
[truncated: 16,262 more rows]
