# Supplementary material for: Long Non-coding RNA and mRNA Profile of Liver Tissue During Four Developmental Stages in the Chicken
Source: Front Genet. 2020 Jun 16;11:574. doi: 10.3389/fgene.2020.00574 (PMC7309962; doi:10.3389/fgene.2020.00574)
Supplement: Supplementary file 2 [file Data_Sheet_1.ZIP › Supplementary files/Table S5_Number of mRNA and lncRNA on chicken chromosome.xlsx]

## Sheet: Number of transcripts
Table S5. Number of mRNAs and lncRNAs distributed on chromosome identified in chicken liver
Chromosome number	Size of Chromosome	mRNAs	lncRNAs	intergenic lncRNA	intronic lncRNA	exonic lncRNA
1	196202544	2190	1969	1144	221	399
2	149560735	1373	1454	943	146	247
3	111302122	1282	1693	1046	170	353
4	91282656	1172	1558	917	190	258
5	59825302	1000	1180	734	162	218
6	35467016	520	684	411	105	89
7	36946936	524	682	432	74	131
8	29963013	567	493	284	59	101
9	24091566	466	586	346	48	144
10	20435342	464	504	259	74	148
11	20218793	392	538	317	57	89
12	19948154	369	352	204	43	91
13	18407460	347	400	261	46	80
14	15595052	428	298	173	43	60
15	12762846	386	222	114	24	51
16	652338	77	74	8	48	18
17	10956400	328	190	108	16	61
18	11053727	335	195	87	27	75
19	9979828	361	157	38	12	99
20	14109371	366	304	163	32	99
21	6862722	271	112	71	12	29
22	4729743	124	72	42	6	12
23	5786528	257	113	71	1	36
24	6280547	189	140	80	17	43
25	2906300	179	31	13	8	10
26	5313770	254	84	38	9	37
27	5655794	284	113	44	32	34
28	4974273	305	87	55	2	30
30	24927	4	1	1	0	0
31	49161	3	0	0	0	0
32	78254	12	0	0	0	0
33	1648031	106	35	21	4	10
W	5160035	101	0	0	0	0
Z	82310166	804	623	342	101	157
MT	16775	37	1	0	0	1
LGE64	897576	16	14	6	8	0
