# Supplementary material for: Long Non-coding RNA and mRNA Profile of Liver Tissue During Four Developmental Stages in the Chicken
Source: Front Genet. 2020 Jun 16;11:574. doi: 10.3389/fgene.2020.00574 (PMC7309962; doi:10.3389/fgene.2020.00574)
Supplement: Supplementary file 2 [file Data_Sheet_1.ZIP › Supplementary files/Table S6_Functional enrichment of genes overlapping with intronic and exon lncRNAs.xlsx]

## Sheet: Sheet1
Table S6. Functional categories of genes overlapping with exonic and intronic lncRNAs
Category	Term ID	Description	Log10 (Pvalue)	Enrichment	Count	Genes
GO Biological Processes	GO:0120039	plasma membrane bounded cell projection morphogenesis	-17.6749	2.65825	95	ADARB1,ALCAM,ANK3,RHOA,BCL2,BDNF,DDR1,CDH11,CHRNA3,CTNND2,CUX1,DAB1,EGFR,EPHA1,EPHA3,EPHA4,EPHA7,EPHB2,EPHB6,FGF13,FMR1,FN1,FYN,GLI2,HPRT1,KIF5C,MYH10,NGFR,NOTCH1,NRCAM,NTRK3,PRKN,ENPP2,PIK3CB,PIK3R1,PPP3CB,PRKCZ,PTPRA,PTPRD,PTPRS,RAC1,RAP2A,ROBO2,SDC2,SHH,SKIL,SNX2,SRC,SYT1,SYT4,THY1,FZD3,LHX3,NUMB,NRP1,KALRN,BRSK2,MAP3K13,SLIT2,NRXN1,ABI2,STK25,TBR1,CHL1,NCKAP1,NTNG1,BTBD3,NFASC,GRIP1,RBFOX2,NG…
GO Biological Processes	GO:0001101	response to acid chemical	-5.35831	2.15393	40	APOB,AQP1,RHOA,CAT,CEBPB,CCR7,COL3A1,CYBB,EGFR,EPHA3,FGFR4,FOXO1,FYN,GCLC,GLRA1,TNC,MYB,NTRK3,PCK1,MAPK10,RARA,RARB,CCL19,CCL21,SPARC,SRC,TH,WNT9A,XRCC5,YES1,GLRA3,NCOA1,KLF2,PEMT,PPARGC1A,FZD10,SETX,RRAGC,WNT5B,CASTOR2
GO Biological Processes	GO:0001501	skeletal system development	-12.3249	2.53897	71	ACVR2B,RHOA,BMPR1A,CDH11,COL3A1,COL6A3,COL13A1,HAPLN1,DLX6,ENG,EVC,FGF4,FGFR1,FLI1,GLI2,HOXB4,HOXB5,CCN1,SMAD3,MEF2C,MEF2D,MMP16,MTHFD1,NAB1,NPR2,VIT,PHEX,PIP4K2A,PITX1,PITX2,PLS3,PTH,RARA,RARB,SFRP2,SHH,SOX5,SPARC,SPP2,SRC,TGFBR2,UFD1,COL14A1,WNT9A,CCN4,PAPSS2,HDAC4,CHSY1,TTC9,FLVCR1,HSD17B7,SUFU,GHRL,FGFRL1,CYTL1,MBTD1,FBXW7,SOX6,DSCAML1,IFT80,XYLT1,HHIP,VWA1,MCPH1,WNT5B,ADAMTS12,RAB33B,OSR2,AM…
GO Biological Processes	GO:0001503	ossification	-5.22388	2.04272	44	ACVR1,ACVR2B,RHOA,ATP2B1,BCL2,BMPR1A,CAT,CDH11,CEBPB,COL13A1,EGFR,GLI2,H3-3B,HGF,TNC,IGFBP5,CCN1,SMAD3,MEF2C,MEF2D,MMP16,NAB1,NOTCH1,NPR2,PHEX,PTH,SFRP2,SHH,SPARC,CCN4,HDAC4,CHSY1,ZHX3,SNX10,LEF1,HDAC7,SUFU,IFT80,XYLT1,CREB3L1,OSR2,TWIST2,GLIS1,RANBP3L
GO Biological Processes	GO:0001505	regulation of neurotransmitter levels	-5.4023	2.13937	41	ASIC1,APBA2,DAGLA,CHAT,CHRNA3,CX3CR1,DPYS,STX2,FMR1,GART,GPER1,HNMT,IL1B,ITGB2,JAK2,SMAD3,MEF2C,PRKN,PTPRN2,RAB3B,RAC1,RGS4,SLC6A2,SLC7A2,SLC18A2,SNAP25,SNCA,SYT1,SYT4,TH,TLR4,TRH,PPFIA2,CASK,NRXN1,KLF2,HRH3,SLC38A1,FBXL20,CADPS2,GRIN3A
GO Biological Processes	GO:0001568	blood vessel development	-7.36105	1.89613	78	ACVR1,ACVR2B,AGTR1,ANPEP,APOB,APOH,AQP1,RHOA,BMPR1A,KRIT1,CDH13,COL3A1,COL8A1,CX3CR1,CYBB,ELK3,ENG,EPAS1,EPHA1,EPHB2,FGFR1,FOXO1,FN1,GATA2,GHSR,GPER1,HGF,CCN1,IL1B,ITGB2,LTBP1,MCAM,MEF2C,MYH10,MYLK,NGFR,NOTCH1,NRCAM,ENPP2,PIK3CB,PKNOX1,PRL,ROBO2,SFRP2,SHH,SP1,SPARC,SRPK2,STIM1,TGFBR2,THY1,TLR3,WARS1,WT1,ADAM12,NRP1,SLIT2,GJC1,WARS2,KLF2,VAV3,EPN2,ZFPM2,HEY2,FLVCR1,CARD10,LEF1,HDAC7,SUFU,GHRL,BCAS…
GO Biological Processes	GO:0001764	neuron migration	-7.06789	3.18562	27	COL3A1,DAB1,ERBB4,FGF13,FGFR1,FYN,GATA2,MEF2C,MYH10,NRCAM,NTRK3,PEX13,RAC1,SOX1,SPOCK1,FZD3,NRP1,ALKBH1,KIAA0319,CHL1,ADGRL3,AUTS2,DISC1,LRP12,KIRREL3,DNER,MDGA1
GO Biological Processes	GO:0003205	cardiac chamber development	-5.25785	2.70815	25	ACVR1,BMPR1A,ENG,CCN1,LTBP1,MEF2C,MYBPC3,MYH10,NOTCH1,RARA,RARB,ROBO2,RYR2,SALL1,SFRP2,TGFBR2,NRP1,SLIT2,MATR3,UBE4B,ZFPM2,HEY2,SUFU,FGFRL1,MYOCD
GO Biological Processes	GO:0007160	cell-matrix adhesion	-8.81722	3.03265	37	RHOA,BCL2,DDR1,CDH13,CCR7,COL3A1,COL13A1,EDA,EPHA1,EPHA3,FN1,ITGB2,LIMS1,SMAD3,NINJ1,PIK3CB,PIK3R1,PLAU,PRKCZ,PTPRK,RAC1,CCL21,SRC,THY1,UTRN,ZYX,PPFIA2,CASK,ADAM9,NRP1,SGCE,ITGBL1,DISC1,WDPCP,BCAS3,PLEKHA2,ADAMTS12
GO Biological Processes	GO:0007169	transmembrane receptor protein tyrosine kinase signaling pathway	-13.4295	2.33471	91	ACTG1,RHOA,BDNF,DDR1,CD8A,CDH13,CHRNA3,CYBB,EGFR,EPHA1,EPHA3,EPHA4,EPHA7,EPHB2,EPHB6,ERBB4,FGF3,FGF4,FGF12,FGFR1,FGFR4,FOXO1,FOXO3,FYN,GHR,GHRH,GHSR,GPER1,HGF,IGFBP5,IL1B,JAK2,NCF4,NGFR,NTRK3,PIK3CB,PIK3R1,POLR2D,POU1F1,PRKCZ,PRL,PRLR,LGMN,PTPRA,PTPRG,PTPRR,RAC1,SDC2,SMARCC1,SNCA,SRC,YES1,CUL5,NRP1,KALRN,HIP1R,REPS2,NRG2,SOCS5,ELMO1,ARPC5,VAV3,ARPC1A,NCKAP1,PTPRT,EPN2,SETX,PLCB1,RBFOX2,NGEF,GIGYF…
GO Biological Processes	GO:0007264	small GTPase mediated signal transduction	-8.67331	2.16974	67	AGTR1,RHOA,KRIT1,CDH13,COL3A1,DAB1,DOCK3,LPAR1,EPHB2,F2R,LPAR4,JAK2,KITLG,NGFR,NOTCH1,PLD1,PTH,RAB3B,RAB6A,RAC1,RAP2A,RASGRF2,SOS2,SRC,GPR65,USO1,NRP1,RAB29,KALRN,DNAJA3,USP8,GPR55,SLIT2,ELMO1,RHOBTB1,G3BP2,ABI2,RGS19,VAV3,NCKAP1,RALBP1,IFT27,RAPGEF4,MRAS,MCF2L2,ARHGEF9,MCF2L,DOCK9,CD2AP,NGEF,AUTS2,FBXO8,GMIP,ARHGEF38,RALGPS2,FGD6,ARHGAP15,RHOJ,SIPA1L2,DENND1A,RRAGC,RUFY1,RAB33B,GPR174,ARHGAP42,R…
GO Biological Processes	GO:0007405	neuroblast proliferation	-4.74295	3.94769	13	DAGLA,CX3CR1,FGF13,FGFR1,NOTCH1,SHH,SIX3,SOX5,FZD3,NUMB,DISC1,LEF1,HHIP
GO Biological Processes	GO:0007423	sensory organ development	-9.45316	2.26477	67	ACVR2B,ASCL2,ATP2B1,BCL2,DDR1,COL8A1,DLX6,EGFR,EPHA4,EPHB2,ESRRB,FGFR1,GATA2,GLI2,INHBA,SMAD3,MYH10,MYO7A,NHS,NINJ1,NOTCH1,NTRK3,PITX2,PKNOX1,RARA,RARB,SALL1,SHH,SIX3,SKIL,SOX1,SPARC,TGFBR2,TH,THRB,THY1,WNT9A,WT1,FZD3,LHX3,LGR5,NRP1,ABI2,IFT27,XRN2,PDS5B,HEY2,FJX1,WDPCP,LEF1,ATP8A2,CYTL1,BNC2,SOBP,TENM3,RHOJ,TGIF2,CDH23,WNT5B,KDM2B,OSR2,MYO3B,ADAMTS18,HIPK1,LAMA1,CCDC66,RD3
GO Biological Processes	GO:0007626	locomotory behavior	-6.4687	2.79253	30	APBA2,CHRNA3,DAB1,EPHA4,FGF12,GHSR,GLRA1,GRM1,HPRT1,NOVA1,PRKN,PEX13,PPP3CB,SLC18A2,SNAP25,SNCA,TH,TRH,KALRN,PUM1,CHL1,INPP5F,VPS13A,ADGRL3,RASD2,GIGYF2,SOBP,UBA6,SLC4A10,CDH23
GO Biological Processes	GO:0008038	neuron recognition	-6.84638	5.40277	14	EPHA3,EPHA4,EPHB2,NRCAM,ROBO2,NRP1,CNTNAP2,NPTN,NTM,RTN4,DSCAML1,IGSF9,NEXN,CNTN4
GO Biological Processes	GO:0008045	motor neuron axon guidance	-5.96255	6.61563	10	ALCAM,EPHA4,KIF5C,RAC1,LHX3,NRP1,SLIT2,NTNG1,NTNG2,PLXNA4
GO Biological Processes	GO:0009612	response to mechanical stimulus	-6.45531	2.73446	31	FAS,AQP1,RHOA,BDKRB1,BNIP3,COL3A1,DMD,EGFR,ENG,FYN,GCLC,TNC,IL1B,KCNC1,KCNJ2,MAP3K1,NFKBIA,RAC1,RYR2,SRC,TGFBR2,TLR3,TLR4,CRADD,NRXN1,BAG3,HDAC4,KIAA0319,CNTNAP2,ATP8A2,SLC38A2
GO Biological Processes	GO:0010517	regulation of phospholipase activity	-5.33013	3.91347	15	AGTR1,BDNF,LPAR1,EGFR,ESR1,FGFR1,CCN1,NTRK3,PLA2G1B,PRKCZ,PTH,SNCA,LPAR2,GPR55,PLA2R1
GO Biological Processes	GO:0015893	drug transport	-4.8302	2.4124	28	AQP1,CHRNA3,SLC31A1,GHSR,INHBA,MYC,PRKN,RAB3B,RGS4,RHAG,SLC6A2,SLC7A2,SLC18A2,SNCA,SYT1,SYT4,SLC7A5,RALBP1,GAL,GHRL,SLC38A7,SLC7A10,NGB,SFXN1,SLC36A4,SLC35F3,SLC13A5,SLC25A42
GO Biological Processes	GO:0016358	dendrite development	-7.39454	2.78254	35	RHOA,CHRNA3,CTNND2,CUX1,DAB1,LPAR1,EPHA4,EPHB2,EZH2,FMR1,FYN,HPRT1,IL2,MEF2C,PTPRD,PTPRS,RAP2A,SDC2,NRP1,KALRN,KIAA0319,ABI2,BTBD3,GRIP1,RBFOX2,NGEF,SS18L1,DNM3,DISC1,ASAP1,GHRL,UBA6,ARID1B,IGSF9,GRIN3A
GO Biological Processes	GO:0018212	peptidyl-tyrosine modification	-7.00804	2.32178	46	ACVR1,BDNF,DDR1,CNTN1,DOCK3,EGFR,EPHA1,EPHA3,EPHA4,EPHA7,EPHB2,EPHB6,ERBB4,FGFR1,FGFR4,FYN,GHR,HGF,IL2,IL5,IL15,ITGB2,JAK2,KITLG,NTRK3,ENPP2,PRKCZ,MAP2K3,PRLR,SFRP2,SLA,SRC,THY1,YES1,TPST1,NRP1,SOCS5,ABI2,INPP5F,GHRL,ERRFI1,FBXW7,SNX6,IL21,SAMSN1,WEE2
GO Biological Processes	GO:0021536	diencephalon development	-5.70338	3.95174	16	NR0B1,BMPR1A,GATA2,GHRH,GLI2,KCNC1,PITX1,PITX2,POU1F1,SALL1,SHH,SIX3,LHX3,NCOA1,NRP1,CNTNAP2
GO Biological Processes	GO:0021953	central nervous system neuron differentiation	-6.64119	2.90373	29	ADARB1,CDH11,EPHA4,EPHB2,ERBB4,GATA2,GLI2,GRID2,HPRT1,INHBA,ROBO2,SALL1,SFRP2,SHH,SOX1,SPOCK1,LHX3,NRP1,SLIT2,TBR1,GIGYF2,DISC1,SUFU,SLC4A10,GDPD5,PLXNA4,DCLK2,MDGA1,NANOS1
GO Biological Processes	GO:0023061	signal release	-5.1925	1.95197	49	ASIC1,ACVR2B,AGTR1,APBA2,CHAT,CHRNA3,EGFR,STX2,FGFR1,FMR1,GHRH,GHSR,GLP1R,GPER1,IL1B,INHBA,JAK2,MEF2C,MYB,OXCT1,PRKN,PPP3CB,PTPRN2,RAC1,SLC18A2,SNAP25,SNCA,SRI,SYT1,SYT4,TRH,PPFIA2,CASK,KALRN,BRSK2,NRXN1,CLOCK,RAPGEF4,HRH3,GAL,GHRL,ANO1,SNX6,FBXL20,MIDN,CADPS2,GRIN3A,STXBP4,SNX19
GO Biological Processes	GO:0030029	actin filament-based process	-8.75332	1.99862	82	ACTG1,BIN1,AQP1,RHOA,BCL2,CACNA2D1,CAPN3,CAPZA1,CCR7,DIAPH2,DMD,LPAR1,EPHA1,EPHA3,FGF12,FLNB,GHSR,JAK2,KCNJ2,KCNJ5,LCP1,SMAD3,MEF2C,MYO1B,MYBPC1,MYBPC3,MYH10,MYL1,MYO7A,NTRK3,PRKN,PIK3R1,PLA2G1B,PLN,PLS3,RAC1,RAP1GDS1,RAP2A,RGS4,RYR2,CCL21,SRC,SRI,TNNT3,WIPF1,ZYX,SORBS2,GPR65,NRP1,BRSK2,HIP1R,PSTPIP1,SLIT2,ELMO1,RHOBTB1,GJC1,ARPC5,ABI2,NEBL,ARPC1A,NCKAP1,FZD10,MRAS,SWAP70,SPECC1L,DAAM2,CD2AP,KCNE…
GO Biological Processes	GO:0030031	cell projection assembly	-5.71896	1.87388	61	CDH13,CCR7,CYLD,LPAR1,FMR1,MAP4,MYH10,MYLK,NOTCH1,PLD1,PODXL,RAC1,RAP2A,RPGR,CCL19,CCL21,SRC,YWHAG,TUBA1A,NRP1,SLIT2,USP6NL,HDAC4,VAV3,NCKAP1,IFT27,CNTRL,KIFAP3,TBC1D1,CD2AP,DNM3,AUTS2,DISC1,IFT81,SNX10,ASAP1,WDPCP,EVL,TMEM138,DYNC2LI1,BCAS3,FGD6,RHOJ,TBC1D24,ARID1B,IFT80,DNAL1,DYNLRB2,IQCG,MIEN1,IFT43,NEDD1,TTC8,TBC1D16,PTPDC1,TEKT5,TEKT4,SPERT,CCDC66,RILPL1,GMNC
GO Biological Processes	GO:0030099	myeloid cell differentiation	-6.14095	2.12713	48	CDKN2B,CEBPB,CEBPG,CCR7,CSF3R,EPAS1,FOXO3,FLI1,GATA2,H3-3B,IL5,IL15,INHBA,JAK2,MEF2C,KITLG,MYC,NFKBIA,CNOT4,PIK3R1,PIP4K2A,PKNOX1,RARA,RHAG,CCL19,SRC,TGFBR2,TLR3,TLR4,CUL4A,RIPK1,CCN4,GPR55,SH3PXD2A,KLF2,NCOA6,TNRC6B,RBFOX2,FLVCR1,SNX10,LEF1,P4HTM,TET2,FBXW7,SOX6,TNRC6C,UBASH3B,SFXN1
GO Biological Processes	GO:0030155	regulation of cell adhesion	-10.7133	2.19185	82	ANK3,RHOA,BCL2,DDR1,CDH13,CEBPB,CCR7,COL8A1,CYLD,DAB1,EPHA1,EPHA3,EPHA7,FGL1,FN1,FYN,GLI2,TNC,CCN1,IL1B,IL2,IL15,ITGB2,JAK2,LAMA4,LIMS1,EPCAM,SMAD3,MYB,NINJ1,NOTCH1,VIT,PIK3CB,PIK3R1,PLAU,PODXL,PRKCZ,PTPRG,PTPRR,RAC1,RARA,CCL19,CCL21,XCL1,SFRP2,SHH,SPOCK1,SRC,TGFBR2,THY1,UTRN,YES1,CASK,PDE5A,ADAM9,NRP1,DNAJA3,SOCS6,SOCS5,PTPRU,VAV3,FGL2,KIFAP3,SWAP70,ICOSLG,DISC1,WDPCP,LEF1,IL20RB,BCAS3,TENM3,IL2…
GO Biological Processes	GO:0030335	positive regulation of cell migration	-7.62406	2.11117	62	ACVR1,RHOA,BCL2,BDKRB1,CDH13,CCR7,LPAR1,EGFR,EPHA1,F2R,FGFR1,FN1,GATA2,GPER1,HGF,IGFBP5,CCN1,IL1B,JAK2,SMAD3,MCAM,KITLG,MYLK,NOTCH1,NTRK3,ENPP2,PIK3R1,PLAU,PODXL,MAP2K3,LGMN,RAC1,CCL19,CCL21,XCL1,SP1,SPARC,SRC,TGFBR2,THY1,PTP4A1,NUMB,ADAM9,NRP1,CCN4,SPAG9,HDAC4,SWAP70,DAPK2,LEF1,HDAC7,SEMA5B,BCAS3,RTN4,CEMIP,RHOJ,LGR6,WNK1,WNT5B,MIEN1,ATOH8,TWIST2
GO Biological Processes	GO:0031503	protein-containing complex localization	-5.01791	2.24131	34	GHSR,KIF5C,NUP98,POLR2D,PRKCZ,MAPK10,RPGR,SFPQ,SRSF1,SRSF7,SNAP25,NUMB,SRRM1,RNPS1,IFT27,KIFAP3,NUP210,GRIP1,NUP188,DNM3,NPTN,CACNG5,IFT81,DDX25,DYNC2LI1,LRRC7,IFT80,USP46,NETO1,DYNLRB2,YTHDC1,EXOC3L4,IFT43,NUP43
GO Biological Processes	GO:0031960	response to corticosteroid	-6.22482	2.97295	26	AQP1,RHOA,ATP2B1,BCL2,CTSV,CYBB,EGFR,ENG,FOXO1,FOXO3,GHSR,GPER1,HNMT,NOTCH1,NTRK3,PCK1,SPARC,SRC,TH,TRH,ADAM9,USP8,SLIT2,PTPRU,ERRFI1,SMYD3
GO Biological Processes	GO:0032103	positive regulation of response to external stimulus	-6.04488	2.29397	40	AGTR1,APOH,CDH13,CEBPB,CCR7,LPAR1,EGFR,FGFR1,GHSR,IL1B,IL2,IL15,IL16,JAK2,SMAD3,MGST2,NFKBIA,NTRK3,MAPK13,LGMN,RAC1,CCL19,CCL21,XCL1,SNCA,TLR3,TLR4,NRP1,CCN4,SLIT2,LY86,CLOCK,PUM1,NOD1,SWAP70,DAPK2,KPNA6,GHRL,IL21,WNK1
GO Biological Processes	GO:0032870	cellular response to hormone stimulus	-10.0146	2.13432	81	AGTR1,NR0B1,APOB,AQP1,RHOA,ATP2B1,CHRM1,CHRNA3,EGFR,ESR1,ESRRB,FOXO1,FOXO3,NR5A2,FYN,NR6A1,GHR,GHSR,GCLC,GLP1R,GPER1,TNC,IL1B,INHBA,JAK2,MEF2C,NOTCH1,PCK1,PHEX,PIK3R1,PLA2G1B,PRKAR1B,PRKAR2A,PRKCZ,PRL,PRLR,PTH,PTPRA,RARA,RARB,ROBO2,SMARCC1,SP1,SRC,NR2F1,THRB,TRH,TSHR,WT1,YWHAG,LGR5,USO1,NCOA1,URI1,USP8,SLIT2,CLOCK,HDAC4,NR1D2,NPFFR2,PPARGC1A,HRH3,CNOT1,NCOA6,LPIN1,PLCB1,GRIP1,RBFOX2,WBP2,LEF1,GHR…
GO Biological Processes	GO:0035690	cellular response to drug	-7.36003	2.3594	47	AQP1,BNIP3,CHRM1,CHRNA3,SLC31A1,CYBB,EGFR,EZH2,FOXO1,FOXO3,FMR1,FYN,GCLC,GLRA1,HGF,IL1B,KCNC1,MEF2C,MYB,MYC,PRKN,PCK1,PDE8A,PPP3CB,MAPK13,RAP2A,RYR2,SRC,TH,TLR3,NCOA1,RIPK1,USP8,SLIT2,TRAP1,KLF2,NOD1,STK25,PPARGC1A,ADIRF,ZNF277,HRH3,SETX,PLCB1,ERRFI1,SMYD3,CASTOR2
GO Biological Processes	GO:0042060	wound healing	-5.94393	1.92752	59	ACTG1,APOH,RHOA,DDR1,CAPN3,CAPZA1,COL3A1,DGKB,EGFR,ELK3,ERBB4,EZH2,F2R,F9,FN1,FYN,GATA2,GP9,H3-3B,TNC,CCN1,IRF2,ITGA9,ITPK1,JAK2,LCP1,SMAD3,MCAM,MYH10,MYLK,NINJ1,NOTCH1,PIK3CB,PIK3R1,PLAU,PRKAR1B,PRKAR2A,RAC1,RAD51B,SHH,SPARC,SRC,TGFBR2,TLR4,CASK,CCN4,PAPSS2,LARGE1,VAV3,MYL12A,VPS45,DOCK9,ZFPM2,PHF21A,LGR6,WNT5B,ADTRP,UBASH3B,ADAMTS18
GO Biological Processes	GO:0042391	regulation of membrane potential	-9.29181	2.43285	57	ASIC1,ADRB1,BIN1,ANK3,BCL2,BNIP3,BOK,CACNA2D1,CHRM1,CHRNA1,CHRNA3,DMD,FGF12,FGF13,FMR1,GABRE,GABRG2,GABRG3,GCLC,GLRA1,GLRX,GPER1,GRID1,GRID2,GRM1,HTR3A,KCNC1,KCNJ2,KCNJ5,KCNMA1,MEF2C,NRCAM,NTRK3,PRKN,PLN,PRKCZ,RGS4,RYR2,SNCA,SRC,SRI,GLRA3,NRXN1,GJC1,KCNE4,PPA2,GHRL,SCN3B,GABRQ,SNX16,TMEM108,NETO1,SLC25A33,KCNH7,GRIN3A,KCTD7,KCNK18
GO Biological Processes	GO:0042476	odontogenesis	-5.64651	3.0873	22	ACVR2B,AQP1,RHOA,BMPR1A,CSF3R,EDA,FGF4,FOXO1,GLI2,TNC,INHBA,PHEX,PITX2,SHH,SRC,STIM1,EDAR,SOSTDC1,SNX10,LEF1,FAM20A,OSR2
GO Biological Processes	GO:0043065	positive regulation of apoptotic process	-6.30962	1.87443	68	BIN1,FAS,RHOA,BCL2,BNIP3,BOK,CYLD,DAPK1,LPAR1,EPHA7,ERCC3,F2R,FOXO1,FOXO3,GPER1,IAPP,CCN1,INHBA,IRF5,JAK2,KCNMA1,LDHA,SMAD3,MEF2C,MYB,MYC,NGFR,NOTCH1,NTRK3,PIK3CB,PPP3R1,RARB,RASGRF2,RPS6KA2,SFPQ,SFRP2,SKIL,SNCA,SOS2,SRC,SRPK2,TFDP1,TFDP2,TLR3,YWHAG,NCOA1,RIPK1,CRADD,TNFSF10,KALRN,HIP1R,SLIT2,HDAC4,NOD1,VAV3,PPARGC1A,RNPS1,ARHGEF9,MCF2L,ITGB3BP,NGEF,GAL,IL20RA,FBXW7,PRDM11,CSRNP3,FNIP1,SYCE3
GO Biological Processes	GO:0043269	regulation of ion transport	-9.69646	2.11398	80	BIN1,ANK3,RHOA,ATP2B1,BCL2,BDKRB1,CACNA2D1,CACNG1,CAPN3,CEBPB,CHRM1,CHRNA3,CNTN1,CYBB,DAPK1,DMD,EPHB2,F2R,FGF12,FGFR1,FMR1,FYN,GABRE,GLRX,GPER1,HTR3A,IL1B,IL16,KCNC1,KCND1,KCNJ2,KCNJ5,KCNJ15,KCNJ16,KCNMA1,KCNS2,MEF2C,MYLK,PRKN,PLA2G1B,PLN,PTH,RAB3B,RGS4,RYR2,XCL1,SNCA,SRI,STIM1,SYT1,SYT4,THY1,TRH,UTRN,CASK,STC2,RIPK1,CLDN10,PPARGC1A,HRH3,PLA2R1,KCNE4,CACNG5,TRPM5,GAL,ATP8A2,CACNA2D3,SCN3B,JPH1,CE…
GO Biological Processes	GO:0044057	regulation of system process	-11.3263	2.32301	77	ACPP,ADRA1B,ADRB1,AGTR1,BIN1,AQP1,RHOA,ASPH,ATP2B1,CACNA2D1,CACNG1,CHRNA3,DMD,EGFR,EPAS1,F2R,FGF12,FGF13,FGFR1,FOXO1,FOXO3,FMR1,GHSR,GLP1R,GLRA1,GPER1,GRM1,HGF,IGFBP5,IL1B,IL2,INHBA,JAK2,KCND1,KCNJ2,KCNJ5,KCNMA1,SMAD3,MYBPC3,NOTCH1,NPR2,PDE9A,PLN,PRKCZ,RGS4,RYR2,SRC,SRI,STIM1,TH,THRB,TNNT3,UTRN,PDE5A,HIP1R,NRXN1,HDAC4,GJC1,CELF2,PPARGC1A,MGLL,HEY2,KCNE4,CACNG5,GAL,GHRL,ERRFI1,RNLS,CACNA2D3,SCN3B,…
GO Biological Processes	GO:0045596	negative regulation of cell differentiation	-10.6609	2.12889	87	RHOA,ASCL2,BCL2,BDNF,BMPR1A,RUNX1T1,COL3A1,DAB1,LPAR1,EGFR,EPHA4,EPHA7,EPHB2,ERBB4,ESRRB,EZH2,FGF13,FOXO1,FOXO3,GATA2,GLI2,GPER1,IAPP,IGFBP5,IL1B,IL2,INHBA,SMAD3,MYC,NFKBIA,NGFR,NOTCH1,NPR2,NTRK3,PIK3R1,PTH,PTPRG,PTPRS,RARA,RARB,RGS4,SFRP2,SHH,SIX3,SKIL,SPOCK1,SYT4,NR2F1,THRB,THY1,TLR3,TLR4,WNT9A,CUL4A,NRP1,CCN4,RAB29,GPR55,SLIT2,SOCS5,HDAC4,KIAA0319,FGL2,STRAP,INPP5F,ZFPM2,HEY2,DAAM2,NGEF,SOSTDC…
GO Biological Processes	GO:0045859	regulation of protein kinase activity	-10.628	2.0944	90	ACVR2B,ADARB1,RHOA,BDNF,CCNG1,CDKN2B,CHRNA3,CCR7,DAB1,DOCK3,LPAR1,EGFR,EPHA1,EPHA4,EPHB2,EZH2,F2R,FGF13,FGFR1,FYN,GHR,GRM1,GTF2H1,HGF,CCN1,IL1B,IRAK2,JAK2,MAP3K1,MAP3K4,KITLG,NTRK3,PIK3CB,PLA2G1B,PRKAR1B,PRKAR2A,PRKCZ,MAPK10,MAP2K3,PRLR,RGS4,CCL19,CCL21,SFRP2,SNCA,SRC,STK10,TGFBR2,THY1,TLR3,TLR4,WARS1,XRCC5,YWHAG,MAP4K3,PDE5A,RIPK1,ADAM9,SPAG9,MAP3K13,SOCS5,HIPK3,NOD1,STK25,NPFFR2,DUSP14,PTPRT,FZ…
GO Biological Processes	GO:0045936	negative regulation of phosphate metabolic process	-6.46306	1.95985	62	ADARB1,RHOA,BDKRB1,CDKN2B,CYLD,DMD,ENG,EPHA1,EPHB2,FOXO1,GPER1,HGF,IL1B,IL2,INHBA,MYC,NTRK3,PRKN,PRKAR1B,PRKAR2A,PRKCZ,PTPRR,RGS4,SAG,SFRP2,SNCA,THY1,TLR4,WARS1,YWHAG,URI1,SLIT2,SOCS5,HDAC4,HIPK3,PPARGC1A,DUSP14,PTPRT,PWP1,STRAP,STK38,INPP5F,SWAP70,PPME1,PRKAG2,ERRFI1,PARD3,CACTIN,SNX6,PCIF1,SAMSN1,SMYD3,WNK1,CSRNP3,UBASH3B,MIDN,MYOCD,PHACTR3,PPP1R27,PPP1R1C,SLC27A1,WEE2
GO Biological Processes	GO:0048545	response to steroid hormone	-7.63452	2.35757	49	NR0B1,AQP1,RHOA,ATP2B1,BCL2,CTSV,CYBB,EGFR,ENG,ESR1,ESRRB,FOXO1,FOXO3,NR5A2,NR6A1,GHSR,GPER1,HNMT,JAK2,NOTCH1,NTRK3,PCK1,RARA,RARB,SPARC,SRC,NR2F1,TGFBR2,TH,THRB,TRH,NCOA1,URI1,ADAM9,USP8,SLIT2,CLOCK,NR1D2,PTPRU,PPARGC1A,CNOT1,NCOA6,GRIP1,RBFOX2,WBP2,LEF1,ERRFI1,SMYD3,ADTRP
GO Biological Processes	GO:0048568	embryonic organ development	-6.95457	2.20213	51	ACVR1,ASCL2,BMPR1A,CEBPB,DLX6,EGFR,ENG,EPAS1,EPHB2,ERCC3,ESRRB,FGFR1,GATA2,GLI2,HOXB4,HOXB5,CCN1,SMAD3,MEF2C,KITLG,MMP16,MTHFD1,MYO7A,NOTCH1,RARA,RARB,RYR2,SALL1,SHH,SIX3,TGFBR2,TH,WNT9A,FZD3,NCOA1,ZFPM2,HEY2,FLVCR1,WDPCP,LEF1,SUFU,ATP8A2,MBD3,SOBP,BIRC6,DSCAML1,KDM2B,OSR2,MYO3B,NRK,HIPK1
GO Biological Processes	GO:0048589	developmental growth	-10.9301	2.22615	81	ACVR2B,ADARB1,ADRB1,ALCAM,APBA2,BCL2,BDNF,BMPR1A,DDR1,CAPN3,CHRNA1,COL6A3,EPHA7,ERBB4,ESR1,EVC,EZH2,FGF13,FGFR1,FOXO3,FN1,GHR,GHRH,GHSR,GLI2,H3-3B,TNC,SMAD3,MEF2C,NINJ1,NOTCH1,NRCAM,NTRK3,PRKN,VIT,POU1F1,PPP3CB,PRKCZ,PRL,LGMN,PTPRS,RARA,RARB,RGS4,SALL1,SFRP2,SHH,SYT1,SYT4,TGFBR2,COL14A1,WT1,SORBS2,STC2,RIPK1,NRP1,ALKBH1,MAP3K13,LARGE1,SLIT2,KLF2,PLCB1,ZFPM2,HEY2,AUTS2,GIGYF2,DISC1,FLVCR1,GAL,GHRL…
GO Biological Processes	GO:0048608	reproductive structure development	-5.03074	1.97244	46	NR0B1,ASCL2,BCL2,BOK,CEBPB,CTSV,EGFR,EPAS1,ESR1,ESRRB,FANCA,FOXO3,GATA2,GHSR,GLI2,H3-3B,TNC,CCN1,INHBA,MAP3K4,KITLG,NOTCH1,RARA,ROBO2,SALL1,SFRP2,SHH,SMARCC1,SRC,TLR3,WT1,LHX3,STC2,NCOA1,TNFSF10,ALKBH1,SLIT2,MAMLD1,DMC1,ZFPM2,HEY2,LEF1,GHRL,BIRC6,MYOCD,NRK
GO Biological Processes	GO:0048863	stem cell differentiation	-5.40434	2.36932	33	ACVR1,BMPR1A,CHD2,ENG,ERBB4,ESR1,ESRRB,FN1,GATA2,HOXB4,EPCAM,MEF2C,KITLG,MYB,NOTCH1,PITX2,PSMA1,PSMA3,SHH,SIX3,SOX5,TCF3,TCF12,XRCC5,NRP1,PUM1,PWP1,SOX21,SEMA5B,OCIAD1,SOX6,FBXL17,MYOCD
GO Biological Processes	GO:0048871	multicellular organismal homeostasis	-5.02293	1.90967	50	ACTG1,ACVR2B,ADRB1,AMPD3,AQP1,BCL2,CEBPB,EGFR,EPAS1,ESRRB,F2R,FOXO1,GATA2,IAPP,IL1B,IL15,JAK2,LAMA4,MUC6,NOTCH1,NOVA1,PRKAR1B,PRKAR2A,PRLR,PTH,RAC1,RHAG,SCNN1B,SRC,TLR4,TSHR,GPR55,NR1D2,PEMT,PPARGC1A,STRAP,LPIN1,PLCL2,ACOT11,GIGYF2,SNX10,GHRL,IL20RA,IL20RB,CYTL1,CDH23,UBASH3B,CCDC66,NANOS1,SLC27A1
GO Biological Processes	GO:0048872	homeostasis of number of cells	-5.82298	2.47484	33	AMPD3,BCL2,CEBPG,CCR7,CYLD,EPAS1,EZH2,F2R,FOXO3,GATA2,IL2,INHBA,JAK2,MEF2C,KITLG,NOTCH1,PIK3CB,PKNOX1,PPP3CB,PTH,RHAG,SKIL,DNAJA3,KLF2,RBFOX2,GIGYF2,FLVCR1,GCNT4,IL20RB,P4HTM,SOX6,GPR174,SFXN1
GO Biological Processes	GO:0050808	synapse organization	-11.8027	2.72408	60	ACTG1,ANK3,RHOA,BDNF,CHRNA1,CTNND2,CX3CR1,DGKB,EPHA4,EPHA7,EPHB2,ERBB4,F2R,FMR1,FYN,GABRG2,GHSR,GRID2,TNC,MEF2C,MYH10,NRCAM,NTRK3,LGMN,PTPRD,PTPRS,ROBO2,SNCA,SPARC,UTRN,TUBA1A,PPFIA2,NRP1,RAB29,KALRN,DNAJA3,NRXN1,ABI2,NTNG1,CNKSR2,PDZRN3,NFASC,ADGRL3,NGEF,DNM3,IL1RAPL2,NPTN,DISC1,GHRL,CNTN5,IGSF9,LRRN1,TMEM108,KIRREL3,NTNG2,GJA10,IGSF21,DNER,MDGA1,AMIGO2
GO Biological Processes	GO:0051057	positive regulation of small GTPase mediated signal transduction	-5.33013	3.91347	15	COL3A1,LPAR1,F2R,LPAR4,JAK2,KITLG,NOTCH1,RAC1,SOS2,SRC,GPR65,GPR55,AUTS2,GPR174,RASGEF1A
GO Biological Processes	GO:0051345	positive regulation of hydrolase activity	-8.46299	1.9701	82	ADRB1,AGTR1,ALDOB,APOH,FAS,RHOA,ASPH,BDNF,BOK,CCR7,DAPK1,LPAR1,EGFR,EPHA1,EPHA4,ESR1,EZH2,F2R,FGFR1,FN1,FYN,GPER1,CCN1,JAK2,LIMS1,SMAD3,MEF2C,MYBPC3,MYC,NGFR,NTRK3,PLA2G1B,PRKCZ,LGMN,PTH,RAP1GDS1,RGS1,RGS4,RGS16,RYR2,CCL19,CCL21,XCL1,SFRP2,SNCA,THY1,WRN,GPR65,RIPK1,CRADD,TNFSF10,NRP1,ASAP2,KALRN,HIP1R,RABEP1,LPAR2,GPR55,RGS6,USP6NL,GIT2,RABGAP1L,NOD1,VAV3,RALBP1,FZD10,TBC1D1,PLCB1,DOCK9,ASAP1,GMI…
GO Biological Processes	GO:0051402	neuron apoptotic process	-7.1135	2.71269	35	AARS1,ADARB1,RHOA,BCL2,BDNF,BNIP3,BOK,CEBPB,CNTFR,CX3CR1,EPHA7,F2R,FOXO3,FYN,GCLC,GRID2,JAK2,MEF2C,MYB,NGFR,PRKN,LGMN,SNCA,SRPK2,THRB,NRP1,ALKBH1,HDAC4,LANCL1,CHL1,PPARGC1A,TOX3,FBXW7,SNX6,KDM2B
GO Biological Processes	GO:0051897	positive regulation of protein kinase B signaling	-5.0334	2.63122	25	CCR7,CX3CR1,EGFR,ENG,ERBB4,ESR1,FGF3,FGF4,FGFR1,FGFR4,FYN,HGF,IAPP,IGFBP5,KITLG,PIK3CB,PIK3R1,RAC1,CCL19,CCL21,SRC,NRG2,RASD2,RTN4,NRG4
GO Biological Processes	GO:0055065	metal ion homeostasis	-8.84558	2.09596	74	ADRA1B,AGTR1,ANK3,ANXA7,ATOX1,ATP2B1,BCL2,BDKRB1,BNIP3,BOK,CACNA2D1,CAPN3,CCR7,SLC31A1,CX3CR1,DMD,LPAR1,EGFR,EPAS1,ESR1,F2R,FTL,FYN,GATA2,GLP1R,LPAR4,GPER1,GRM1,IAPP,IL2,JAK2,KCNJ2,KCNMA1,SMAD3,MYC,PRKN,PIK3CB,PLA2G1B,PLN,PTH,RAP1GDS1,RHAG,RYR2,SCNN1B,CCL19,CCL21,XCL1,SNCA,SRI,STIM1,THY1,SLC30A4,GPR65,STC2,LPAR2,GPR55,SWAP70,PLCB1,NPTN,DISC1,FLVCR1,SNX10,GHRL,FAM20A,JPH1,CEMIP,CDH23,ATP13A3,STEAP…
GO Biological Processes	GO:0060322	head development	-16.2103	2.43169	102	AARS1,NR0B1,AQP1,RHOA,ASPH,ATP2B1,BCL2,BMPR1A,BNIP3,BOK,CNTN1,COL3A1,DAB1,DLX6,LPAR1,EGFR,EPHA7,EPHB2,ERBB4,EZH2,FGF13,FGFR1,FOXO3,FYN,GART,GATA2,GHRH,GLI2,GRID2,H3-3B,HNMT,HPRT1,INHBA,KCNC1,MYH10,NOTCH1,OXCT1,PEX13,PITX1,PITX2,POU1F1,PTPRG,PTPRS,RARA,RARB,RGS4,ROBO2,SALL1,SFRP2,SHH,SIX3,SOX1,SRC,SYT1,SYT4,TACC1,TGFBR2,TH,WRN,XRCC5,FZD3,LHX3,NCOA1,NUMB,NRP1,SLIT2,BAG3,ARPC5,TBR1,PPARGC1A,XRN2,BTB…
GO Biological Processes	GO:0060485	mesenchyme development	-5.92623	2.39016	36	ACVR1,BCL2,BMPR1A,ENG,EPHA3,ERBB4,EZH2,FGFR1,FN1,HGF,HNRNPAB,IL1B,LIMS1,SMAD3,MEF2C,KITLG,MYC,NOTCH1,PITX2,ROBO2,SFRP2,SHH,TGFBR2,WT1,NRP1,STRAP,ZFPM2,HEY2,LEF1,SEMA5B,BNC2,POGLUT1,RTN4,FBXL17,AMER1,RANBP3L
GO Biological Processes	GO:0060541	respiratory system development	-6.01029	2.71308	29	ACVR2B,BMPR1A,EDA,EGFR,EPAS1,FGFR1,GLI2,TNC,IGFBP5,NOTCH1,PHEX,RARA,SHH,SPARC,TGFBR2,THRB,WT1,LHX3,KLF2,ZFPM2,WDPCP,LEF1,HIKESHI,FGFRL1,ERRFI1,FBXW7,HHIP,MYOCD,LAMA1
GO Biological Processes	GO:0061061	muscle structure development	-7.92319	2.00628	73	ACTG1,ACVR1,ADARB1,BIN1,RHOA,BCL2,BDNF,BMPR1A,CAPN3,CHD2,CHRNA1,CNTFR,COL3A1,COL6A3,DMD,ENG,EPAS1,ERBB4,EVC,EZH2,FGF3,FGFR1,FLNB,GPER1,H3-3B,IGFBP5,SMAD3,MEF2C,MEF2D,MYBPC1,MYBPC3,MYH10,MYLK,NOTCH1,PITX1,RARA,RARB,RGS4,RYR2,SHH,SRI,TCF3,TCF12,TGFBR2,TNNT3,UTRN,WT1,ADAM12,SORBS2,RIPK1,SGCE,SPAG9,LARGE1,HDAC4,NR1D2,UBE4B,NEBL,MRAS,PLCB1,ZFPM2,HEY2,SOSTDC1,TMOD2,LEF1,SFMBT1,FGFRL1,SOX6,LUC7L,JPH1,SM…
GO Biological Processes	GO:0070848	response to growth factor	-8.97202	2.03035	81	ACVR1,ACVR2B,RHOA,BDNF,BMPR1A,CAT,CDKN2B,COL3A1,CX3CR1,EGFR,ENG,ERBB4,FGF3,FGF4,FGF12,FGFR1,FGFR4,FOXO3,FYN,GCLC,HGF,HIVEP1,HTR3A,TNC,CCN1,IL1B,KCNC1,LIMS1,LTBP1,SMAD3,MEF2C,MYC,NGFR,NOTCH1,NTRK3,PDE8A,POLR2D,PRKCZ,MAP2K3,LGMN,PTH,PTPRK,RYR2,XCL1,SFRP2,SKIL,SNCA,SOX5,SPARC,SRC,TGFBR2,TH,YES1,ZYX,CASK,URI1,RIPK1,ADAM9,NRP1,USP8,SLIT2,PPARGC1A,STRAP,EPN2,SETX,RBFOX2,SOSTDC1,NPTN,LEF1,FGFRL1,ERRFI1,…
GO Biological Processes	GO:0071496	cellular response to external stimulus	-5.13052	2.13105	39	FAS,AQP1,ATP2B1,BCL2,BNIP3,CDKN2B,CTSV,CYBB,EGFR,ENG,FOXO1,FYN,GCLC,TNC,IL1B,IL15,KCNJ2,MAP3K1,PCK1,PHEX,RAC1,SFRP2,TLR3,TLR4,WRN,NCOA1,CRADD,BAG3,HDAC4,CLEC16A,SLC38A2,KRT20,WIPI1,RRAGC,WDR59,MYOCD,CADPS2,FNIP1,CASTOR2
GO Biological Processes	GO:0097026	dendritic cell dendrite assembly	-5.07281	18.5238	4	CCR7,CCL19,CCL21,ARID1B
GO Biological Processes	GO:0097191	extrinsic apoptotic signaling pathway	-6.31449	2.64625	32	ACVR1,FAS,BCL2,BOK,CYLD,DAPK1,FGFR1,FOXO3,FYN,GCLC,GPER1,HGF,IL1B,IL2,INHBA,JAK2,SMAD3,KITLG,PIK3R1,SFRP2,SKIL,SRC,TLR3,RIPK1,CRADD,TNFSF10,NRP1,BAG3,RB1CC1,SGK3,BIRC6,HIPK1
GO Biological Processes	GO:0098742	cell-cell adhesion via plasma-membrane adhesion molecules	-8.961	2.82909	42	ACVR1,ALCAM,CDH6,CDH10,CDH11,CDH13,DAB1,GRID2,ITGB2,EPCAM,PCDH7,PIK3CB,PTPRD,PTPRG,PTPRR,PTPRS,ROBO2,TGFBR2,CLDN10,CLDN2,NRXN1,PTPRT,NTNG1,KIFAP3,ADGRL3,CADM1,NPTN,FGFRL1,TENM3,DSCAML1,PCDH19,IGSF9,CDH23,WNK1,HMCN1,KIRREL3,NTNG2,IGSF21,NEXN,CNTN4,MDGA1,AMIGO2
GO Biological Processes	GO:0099536	synaptic signaling	-14.3697	2.39265	93	ASIC1,ADARB1,AMPH,APBA2,BDNF,DAGLA,CDH11,CHAT,CHRM1,CHRNA1,CHRNA3,CX3CR1,DGKB,DTNA,EGFR,EPHA4,EPHB2,STX2,F2R,FGF12,FMR1,FYN,GABRE,GABRG2,GABRG3,GHSR,GLRA1,GPER1,GRID1,GRID2,GRM1,GRM8,HTR1F,HTR3A,HTR4,HTR7,IL1B,JAK2,KPNA1,MEF2C,NOVA1,PRKN,PPP3CB,PRKAR1B,PRKCZ,LGMN,PTPRA,PTPRD,PTPRN2,PTPRS,RAB3B,RARA,RGS4,SLC6A2,SLC18A2,SNAP25,SNCA,SRC,SYT1,SYT4,TH,YWHAG,GLRA3,PPFIA2,CASK,USP8,DLGAP1,NRXN1,GJC1,HRH…
GO Biological Processes	GO:1903829	positive regulation of cellular protein localization	-4.82892	2.11537	37	ANK3,BCL2,CHRM1,CYLD,EGFR,EPHA3,EPHB2,ERBB4,FYN,GPER1,IL1B,ITGB2,SMAD3,NGFR,PRKN,PIK3R1,PPP3R1,SHH,SRC,TFDP1,TFDP2,YWHAG,RAB29,BAG3,TM9SF4,NUTF2,CCT4,CD2AP,NPTN,CARD10,NECAB2,LEPROT,BCAS3,FBXW7,RTN4,CEMIP,DPP10
GO Biological Processes	GO:1905114	cell surface receptor signaling pathway involved in cell-cell signaling	-7.49755	2.01539	68	RHOA,CHRNA1,CHRNA3,CTNND2,CYLD,EDA,EGFR,ESR1,GPC5,FOXO1,FOXO3,GLI2,GLRA1,GRK5,GRID2,SMAD3,MEF2C,NOTCH1,PRKN,CDK14,PPP3CB,PPP3R1,PRKCZ,PSMA1,PSMA3,RAC1,RGS4,RYR2,SALL1,SFRP2,SHH,SIX3,SNCA,SRC,TBL1X,WNT9A,FZD3,GLRA3,LGR5,RUVBL1,CCN4,USP8,NRXN1,RBX1,PTPRU,FZD10,TNRC6B,PLCB1,DAAM2,SOSTDC1,DISC1,LEF1,GHRL,IFT80,TNRC6C,LGR6,WNK1,TMEM108,BICC1,WNT5B,NETO1,LYPD6,AMER1,DACT2,AMER3,SPERT,SHISA2,TRABD2B
GO Cellular Components	GO:0005667	transcription factor complex	-6.25604	2.233	44	ASCL2,CEBPB,CTBP1,DACH1,EPAS1,ERCC3,NR5A2,NR6A1,GTF2H1,GTF3C1,HMGA1,HNRNPAB,SMAD3,NPAS2,PITX1,PITX2,PKNOX1,POU1F1,POU2F1,RARA,RARB,SFPQ,SIX3,SOX1,TAF2,TCF3,TCF12,TEAD1,TFDP1,TFDP2,THRB,LHX3,SUPT3H,CLOCK,NR1D2,SOX21,RBPJL,NCOA6,LEF1,RCOR3,TRERF1,ARNTL2,DACH2,WTIP
GO Cellular Components	GO:0005769	early endosome	-6.15205	2.23742	43	ADRB1,APOB,ASAH1,BOK,CLCN4,DIAPH2,EGFR,EPHA3,EPHA4,F2R,GPER1,MYO1B,SH3GL3,SNX2,TLR3,TLR4,PTP4A1,NUMB,NRP1,RAB29,USP8,RABEP1,TM9SF4,KIAA0319,RABGAP1L,INPP5F,ATP11A,SGK3,CNTNAP2,CMTM6,MARCHF1,SORCS2,SNX6,SNX16,TMEM108,STEAP4,RUFY1,ARRDC4,DNER,WDFY2,SNX20,TBC1D16,SNX19
GO Cellular Components	GO:0005912	adherens junction	-7.47691	2.09194	62	ACTG1,ALCAM,RHOA,CAT,SCARB2,CDH6,CDH10,CDH11,CDH13,CTNND2,EGFR,ENG,EPHA4,FLNB,HMGA1,TNC,IRF2,ITGB2,JAK2,KIFC3,LASP1,LCP1,LIMS1,LPP,MCAM,NHS,NOTCH1,PLAU,PPP1CC,PRKAR2A,PTPRK,RAC1,RPL9,RPS3A,RPS16,THY1,YES1,YWHAG,ZYX,SORBS2,CASK,NUMB,ADAM9,NRP1,ITGBL1,TJP2,GIT2,ARPC5,ABI2,NCKAP1,NFASC,TRIM29,EVL,BAIAP2L1,PARD3,LRRC7,HMCN1,IGSF21,NEXN,WTIP,MPP7,SYNPO2
GO Cellular Components	GO:0015629	actin cytoskeleton	-7.60844	2.15563	59	ACTG1,AMPH,BIN1,CAPZA1,DAPK1,FLNB,FYN,LASP1,LCP1,LPP,MYO1B,MYBPC1,MYBPC3,MYH10,MYL1,MYLK,MYO7A,MYO7B,PGM1,PLS3,PRKCZ,RAC1,RARA,SNCA,SRC,TNNT3,UTRN,WIPF1,YES1,ZYX,SORBS2,CASK,KALRN,HIP1R,PSTPIP1,DNAJA3,BAG3,SH3PXD2A,HDAC4,ARPC5,NEBL,ARPC1A,MYL12A,NCKAP1,NPFFR2,SPECC1L,CD2AP,AUTS2,FILIP1,TMOD2,ASAP1,CTTNBP2NL,BAIAP2L1,KLHL14,CCDC102A,PLEKHH2,MYO3B,SYNPO2,WIPF3
GO Cellular Components	GO:0019898	extrinsic component of membrane	-4.95893	2.19774	35	RHOA,CDH6,CDH10,CDH11,CDH13,CNTFR,CYLD,DTNA,FMR1,FYN,PIK3CB,PIK3R1,RGS1,SGTA,SNAP25,SRC,YES1,NUMB,DNAJA3,USP8,SOCS6,RGS6,SOCS5,RB1CC1,MGLL,CNKSR2,VPS13A,SNX10,NRBF2,ERRFI1,EPN3,WIPI1,SNX16,NOA1,TAMM41
GO Cellular Components	GO:0030424	axon	-10.3222	2.25825	74	ACTG1,ALCAM,BIN1,ANK3,RHOA,BDNF,DAGLA,CANX,CHRM1,DTNA,EPHA4,EPHB2,FGF13,FMR1,GABRG2,GHRH,GLRA1,GPER1,HTR3A,KCNC1,KIF5C,MAP4,MYH10,NRCAM,NTRK3,PRKCZ,PTPRK,PTPRN2,PTPRS,ROBO2,SLC18A2,SNAP25,SNCA,SPG7,SPOCK1,SRI,SYT1,SYT4,TH,THY1,UTRN,FZD3,NRP1,BRSK2,ARPC5,INPP5F,SETX,NFASC,ADGRL3,NGEF,CNTNAP2,DNM3,AUTS2,NPTN,DISC1,TMOD2,GHRL,SLC38A2,NECAB2,SLC38A7,TENM3,PARD3,SLC4A10,DSCAML1,TBC1D24,IGSF9,LRRC7,TME…
GO Cellular Components	GO:0042383	sarcolemma	-4.88675	2.86029	21	BIN1,ANK3,AQP1,CACNA2D1,CACNG1,CAPN3,COL6A3,DMD,DTNA,KCNJ2,KCNJ5,PDE9A,PPP3CB,PPP3R1,RYR2,SRI,UTRN,SGCE,PEMT,SNTG2,SLC38A2
GO Cellular Components	GO:0043235	receptor complex	-5.51246	1.94408	53	ACVR1,ACVR2B,ALCAM,BMPR1A,DDR1,CD8A,CHRNA1,CHRNA3,CNTFR,CSF3R,EGFR,ENG,EPHA1,EPHA3,EPHA4,EPHA7,EPHB2,EPHB6,ERBB4,FGFR1,FGFR4,GABRE,GABRG2,GABRG3,GHR,GRID2,GRM1,HTR3A,IL13RA1,ITGA9,ITGB2,SMAD3,NOTCH1,NTRK3,PRLR,PTPRA,PTPRN2,TGFBR2,TLR4,TRAF5,TSHR,RIPK1,NRP1,ITGBL1,PLA2R1,CACNG5,PEX5L,TOLLIP,GABRQ,LRRC7,PLXNA4,GRIN3A,CD200R1
GO Cellular Components	GO:0045177	apical part of cell	-5.23078	2.06353	43	ACVR1,AQP1,ATP2B1,CNTFR,CTSV,DAB1,EDA,EGFR,FN1,ITPK1,KCNMA1,EPCAM,MYO1B,MYO7A,MYO7B,NHS,NOTCH1,PLD1,PODXL,PRKCZ,LGMN,SCNN1B,THY1,FZD3,SLC7A5,SORBS2,NUMB,HIP1R,AKR1A1,NOD1,CHL1,EDAR,KCNE4,SNX10,WDPCP,DYNC2LI1,ANO1,PARD3,SLC4A10,MAL2,SLC26A9,NEDD1,SLC5A12
GO Cellular Components	GO:0097447	dendritic tree	-9.82866	2.20379	74	ALCAM,ANK3,APBA2,RHOA,ATP2B1,BDNF,BMPR1A,BNIP3,CANX,CHRM1,CHRNA3,CTNND2,CX3CR1,CYBB,LPAR1,EPHA4,EPHA7,EPHB2,FGF13,FMR1,FYN,GABRE,GABRG2,GABRG3,GLRA1,GPER1,GRID2,GRM1,HTR1F,HTR4,HTR7,KCNC1,KCND1,KCNJ2,KIF5C,KPNA1,MYH10,PPP1CC,PTPRK,RAC1,RARA,SFPQ,SRI,SYT4,TH,THY1,FZD3,GLRA3,URI1,SGCE,HIP1R,USP8,ABI2,CHL1,PPARGC1A,HRH3,INPP5F,NFASC,OSBP2,CNTNAP2,DNM3,GIGYF2,NPTN,TRPM5,ASAP1,SLC38A2,NECAB2,PALMD,SLC…
GO Cellular Components	GO:0098685	Schaffer collateral - CA1 synapse	-9.61313	4.96979	22	ACTG1,ADRB1,APBA2,CDH11,CHRM1,DGKB,EPHA4,EPHA7,FYN,GHSR,GRM1,PRKAR1B,PRKCZ,PTPRA,PTPRS,CASK,NRXN1,NTNG1,NPTN,GHRL,NTNG2,FBXL20
GO Cellular Components	GO:0098793	presynapse	-9.78042	2.37678	63	ACTG1,AMPH,BIN1,APBA2,ATP2B1,BDNF,CANX,CDH10,CHAT,CHRM1,CNTN1,CTBP1,EPHA4,EPHB2,STX2,ERBB4,FMR1,GHRH,GLRA1,GPER1,GRM8,HTR3A,KCNC1,PRKN,PPP1CC,PTPRN2,PTPRS,RAB3B,SGTA,SH3GL3,SLC6A2,SLC18A2,SNAP25,SNCA,SRI,SYT1,SYT4,TH,YWHAG,FZD3,PPFIA2,CASK,STX10,ADAM23,NRXN1,HRH3,VPS45,NTNG1,ERC1,DNM3,NPTN,DISC1,CNTN5,SLC4A10,TBC1D24,DENND1A,RAB33B,NTNG2,FBXL20,IGSF21,STON2,CNTNAP4,CADPS2
GO Cellular Components	GO:0098978	glutamatergic synapse	-16.6695	3.34383	63	RHOA,ATP2B1,CANX,CDH10,CDH11,CHRM1,CTBP1,DGKB,EPHA4,EPHA7,EPHB2,ERBB4,FYN,GHSR,GRID1,GRID2,GRM1,HTR3A,JAK2,KPNA1,MYH10,NRCAM,NTRK3,PPP1CC,PPP3CB,PRKAR1B,PRKCZ,MAPK10,PTPRD,PTPRS,RAC1,SH3GL3,SNAP25,SPARC,SRC,SYT1,SYT4,YES1,PPFIA2,NUMB,ADAM23,NRP1,USP8,NRXN1,NTNG1,CNKSR2,PLCB1,ADGRL3,GRIP1,DNM3,IL1RAPL2,NPTN,CACNG5,GHRL,ERBIN,PPM1H,USP46,NETO1,ADGRA1,NTNG2,FBXL20,CADPS2,GRIN3A
GO Molecular Functions	GO:0001012	RNA polymerase II regulatory region DNA binding	-11.8335	2.16966	93	ASCL2,CEBPB,CEBPG,CHD2,CUX1,DACH1,DLX6,ELF1,ELK3,ESR1,ESRRB,ETV4,EZH2,FOXO3,FLI1,NR5A2,GATA2,NR6A1,GLI2,H3-3B,HIVEP1,HOXB4,HOXB5,IRF2,SMAD3,MEF2C,MEF2D,MYB,MYC,NFIL3,NOTCH1,NPAS2,PITX1,PITX2,POU1F1,POU2F1,RARA,RARB,SALL1,SATB1,SFPQ,SIX3,SKIL,SMARCC1,SOX1,SP1,STAT4,TCF3,TCF12,TFCP2,NR2F1,TFDP1,TFDP2,THRB,TOP1,PRDM2,LHX3,CGGBP1,NCOA1,CLOCK,HDAC4,NR1D2,PCGF3,TBR1,SOX21,ZNF277,KLF12,RBPJL,ZHX3,HEY2,W…
GO Molecular Functions	GO:0003682	chromatin binding	-6.83761	2.03558	60	CEBPB,EGFR,ESR1,EZH2,FOXO1,FOXO3,FLI1,FMR1,NR5A2,GATA2,GLI2,GPER1,GTF2H1,H3-3B,HMGA1,SMAD3,MEF2C,NOTCH1,NUP98,POU1F1,RARA,RNF2,SATB1,SFPQ,SKIL,SMARCC1,TADA2A,TAF2,THRB,TOP1,WRN,PRDM2,SMARCA5,NCOA1,URI1,CLOCK,HDAC4,PPARGC1A,CBX1,RBPJL,DHX30,NCOA6,WBP2,AUTS2,TOX3,LEF1,PHF21A,HDAC7,KDM3B,MBD3,ATAD2B,BCAS3,PRDM11,MTA3,EP400,FANCM,ASXL3,CREB3L1,H3-5,GMNC
GO Molecular Functions	GO:0005001	transmembrane receptor protein tyrosine phosphatase activity	-5.95549	8.71707	8	PTPRA,PTPRD,PTPRG,PTPRK,PTPRN2,PTPRR,PTPRU,PTPRT
GO Molecular Functions	GO:0008134	transcription factor binding	-8.28014	2.04574	73	NR0B1,ASCL2,BCL2,CEBPB,CEBPG,CTBP1,EPAS1,ERCC3,ESR1,ESRRB,FOXO1,FOXO3,GATA2,GLI2,HMGA1,HOXB4,SMAD3,MEF2C,MEF2D,MYC,NAB1,NFKBIA,ENPP2,PIK3R1,PITX1,PITX2,POU1F1,RARA,RARB,SIX3,SP1,SRC,SRI,TACC1,TAF2,TBL1X,TCF3,TCF12,TEAD1,TFCP2,TFDP1,TFDP2,THRB,LHX3,RUVBL1,NCOA1,HDAC4,NR1D2,RBX1,C1D,TBR1,PPARGC1A,CNOT1,NCOA6,ZFPM2,GRIP1,HEY2,RBFOX2,WBP2,CHCHD2,LEF1,HDAC7,SUFU,BCAS3,WIPI1,RCOR3,TRERF1,MTA3,ATOH8,MYO…
GO Molecular Functions	GO:0008289	lipid binding	-4.77571	1.69076	68	AMPH,BIN1,ANXA7,APOB,APOH,KRIT1,SCARB2,LPAR1,ESR1,ESRRB,NR5A2,LPAR4,GPER1,GRK5,IL2,KCNJ2,MYO1B,NCF4,PLA2G1B,PLD1,PSMA1,RARA,RBP1,RBP2,SH3GL3,SNCA,SNX2,AKR1D1,SYT1,SYT4,THY1,TLR4,HIP1R,LPAR2,SH3PXD2A,PEMT,STARD3,ANXA10,EPN2,SCAP,PLCB1,MCF2L,SGK3,OSBP2,ACOT11,OSBPL3,SNX10,ASAP1,GRAMD1C,EPN3,WIPI1,TEX2,PARD3,DENND1A,SNX6,PLEKHA2,SNX16,RUFY1,STARD3NL,CADPS2,OSBPL6,SNX20,AMER1,AMER3,TSPO2,LAMA1,PAQR9,…
GO Molecular Functions	GO:0016773	phosphotransferase activity, alcohol group as acceptor	-10.3056	2.15149	82	ACVR1,ACVR2B,GRK3,BMPR1A,DDR1,CCNG1,DGKB,DAPK1,EGFR,EPHA1,EPHA3,EPHA4,EPHA7,EPHB2,EPHB6,ERBB4,ERCC3,FGFR1,FGFR4,FYN,GALK2,GRK5,GTF2H1,IRAK2,ITPK1,JAK2,LTBP1,MAP3K1,MAP3K4,MYLK,NPR2,NTRK3,CDK14,PIK3CB,PIP4K2A,PRKCZ,MAPK10,MAPK13,MAP2K3,RPS6KA2,SLA,SRC,SRPK2,STK10,TGFBR2,TOP1,YES1,MAP4K3,PDXK,CASK,RIPK1,NRP1,KALRN,BRSK2,PAPSS2,MAP3K13,XYLB,HIPK3,STK25,STK38,SIK3,DAPK2,SGK3,SOSTDC1,PRKAG2,FGFRL1,CCN…
GO Molecular Functions	GO:0019199	transmembrane receptor protein kinase activity	-8.11668	4.57377	20	ACVR1,ACVR2B,BMPR1A,DDR1,EGFR,EPHA1,EPHA3,EPHA4,EPHA7,EPHB2,EPHB6,ERBB4,FGFR1,FGFR4,LTBP1,NTRK3,TGFBR2,NRP1,SOSTDC1,FGFRL1
GO Molecular Functions	GO:0019900	kinase binding	-5.60867	1.77382	70	ACVR1,FAS,RHOA,CCNG1,CD8A,CDKN2B,CEBPB,CYLD,EGFR,EPHA1,EPHA4,ESR1,FOXO3,GHR,GRK5,ITGB2,JAK2,LDHA,LIMS1,SMAD3,MAP3K1,PRKN,PDE8A,PIK3R1,PPP1CC,PRKAR1B,PRKAR2A,PRKCZ,MAP2K3,PTPRK,PTPRR,RAC1,RARA,RYR2,SRC,TCF3,TGFBR2,THY1,UTRN,WARS1,YWHAG,ADAM9,NRP1,BRSK2,SPAG9,MAP3K13,SOCS5,HDAC4,RB1CC1,RHOBTB1,TRAP1,ABI2,TBR1,STK38,NBEA,PPME1,PRKAG2,HDAC7,SUFU,ERRFI1,TOLLIP,CCNJ,EXOC2,RHOJ,WNK1,BORA,WWC2,MIDN,STK11…
GO Molecular Functions	GO:0019904	protein domain specific binding	-8.76049	2.04075	78	ADRB1,NR0B1,RHOA,ATP2B1,BCL2,BOK,CTBP1,DOCK3,DTNA,LPAR1,EPHA4,FGFR1,FN1,FYN,GATA2,GRID2,IL1B,JAK2,MEF2C,MYO7A,PRKN,PPP1CC,PPP3R1,PRKAR2A,RAB6A,RARA,RFC1,RNF2,SCNN1B,SDC2,SRSF7,SH3BP2,SNCA,SP1,SRC,TBL1X,TCF12,TFDP1,TFDP2,TH,TOP1,WARS1,WIPF1,WT1,YWHAG,TUBA1A,FZD3,ADAM12,RIPK1,CRADD,ADAM9,HIP1R,USP8,RABEP1,TJP2,ELMO1,ABI2,LANCL1,NOD1,NOXA1,CNOT1,ERC1,NFASC,CD2AP,CADM1,CARD10,LEF1,EVL,ERRFI1,SNTG2,EP…
GO Molecular Functions	GO:0022839	ion gated channel activity	-6.42389	2.31547	42	ASIC1,AQP1,CACNA2D1,CACNG1,CHRNA1,CHRNA3,CLCN4,CYBB,GABRE,GABRG2,GABRG3,GLRA1,GRID1,GRID2,HTR3A,KCNC1,KCND1,KCNJ2,KCNJ5,KCNJ15,KCNJ16,KCNMA1,KCNS2,RYR2,SCNN1B,SNAP25,GLRA3,MTMR6,KCNE4,CACNG5,TRPM5,ASIC5,ANO1,CACNA2D3,SCN3B,GABRQ,JPH1,ANO2,KCNIP4,KCNH7,GRIN3A,KCNK18
GO Molecular Functions	GO:0035326	enhancer binding	-5.59039	3.06408	22	ESRRB,FLI1,NR5A2,GATA2,H3-3B,HIVEP1,HMGA1,HOXB5,SMAD3,MEF2C,NPAS2,SFPQ,SIX3,SMARCC1,TCF3,TCF12,CLOCK,NR1D2,LEF1,MBD3,BACH2,ZNF704
GO Molecular Functions	GO:0050839	cell adhesion molecule binding	-7.82724	2.18581	59	ACVR1,ANK3,ANXA7,CAPZA1,CDH6,CDH10,CDH11,CDH13,COL3A1,CTNND2,EEF1D,EGFR,FLNB,FN1,CCN1,IL1B,ITGB2,LASP1,LCP1,LDHA,EPCAM,MYO1B,PTPRD,SFRP2,SNX2,SRC,THY1,UTRN,RUVBL1,USO1,NUMB,ADAM23,ADAM9,CCN4,USP8,ITGBL1,NRXN1,TJP2,BAG3,NUDC,PTPRT,STK38,NTNG1,EPN2,SWAP70,ERC1,DOCK9,CD2AP,TRIM29,GIGYF2,NPTN,ASAP1,PPME1,TENM3,BAIAP2L1,RTN4,HMCN1,IGSF21,MPP7
KEGG Pathway	hsa04010	MAPK signaling pathway	-5.51546	2.39719	33	FAS,BDNF,CACNA2D1,CACNG1,EGFR,FGF3,FGF4,FGF12,FGF13,FGFR1,FGFR4,FLNB,IL1B,MEF2C,MAP3K1,MAP3K4,MYC,PPP3CB,PPP3R1,MAPK10,MAPK13,MAP2K3,PTPRR,RAC1,RASGRF2,RPS6KA2,SOS2,TGFBR2,MAP4K3,MAP3K13,MRAS,CACNG5,CACNA2D3
KEGG Pathway	hsa04060	Cytokine-cytokine receptor interaction	-4.98131	2.26402	33	ACVR1,ACVR2B,FAS,BMPR1A,CCR7,CNTFR,CSF3R,CX3CR1,EDA,EGFR,GHR,HGF,IFNGR1,IL1B,IL2,IL5,IL13RA1,IL15,INHBA,KITLG,NGFR,PRL,PRLR,CCL19,CCL21,XCL1,TGFBR2,TNFSF10,EDAR,IL20RA,IL20RB,IL22RA1,IL21
KEGG Pathway	hsa04080	Neuroactive ligand-receptor interaction	-6.90367	2.54117	38	ADRA1B,ADRB1,AGTR1,BDKRB1,CHRM1,CHRNA1,CHRNA3,LPAR1,F2R,GABRE,GABRG2,GABRG3,GHR,GHSR,GLP1R,GLRA1,LPAR4,GRID1,GRID2,GRM1,GRM8,GRPR,HTR1F,HTR4,HTR7,MC5R,NPY4R,PRL,PRLR,THRB,TSHR,GLRA3,LPAR2,NPFFR2,HRH3,GABRQ,PARD3,GRIN3A
KEGG Pathway	hsa04144	Endocytosis	-6.21383	2.49358	35	ADRB1,GRK3,AMPH,BIN1,RHOA,CAPZA1,EGFR,ERBB4,F2R,FGFR4,GRK5,KIF5C,SMAD3,PLD1,PRKCZ,SH3GL3,SNX2,SRC,TGFBR2,WIPF1,ASAP2,USP8,RABEP1,GIT2,ARPC5,ARPC1A,VPS45,EPN2,DNM3,ASAP1,EPN3,PARD3,SNX6,RUFY1,WIPF3
KEGG Pathway	hsa04917	Prolactin signaling pathway	-4.72727	3.70475	14	ESR1,FOXO3,JAK2,PIK3CB,PIK3R1,MAPK10,MAPK13,PRL,PRLR,SOS2,SRC,TH,SOCS6,SOCS5
KEGG Pathway	hsa05200	Pathways in cancer	-9.01733	2.48547	53	AGTR1,FAS,RHOA,BCL2,BDKRB1,RUNX1T1,CDKN2B,CSF3R,CTBP1,DAPK1,LPAR1,EGFR,EPAS1,F2R,FGF3,FGF4,FGF12,FGF13,FGFR1,FOXO1,FN1,GLI2,LPAR4,HGF,LAMA4,SMAD3,KITLG,MYC,NFKBIA,PIK3CB,PIK3R1,PLD1,MAPK10,RAC1,RARA,RARB,SHH,SOS2,TGFBR2,TRAF5,WNT9A,FZD3,LPAR2,RBX1,RALBP1,FZD10,PLCB1,DAPK2,LEF1,SUFU,HHIP,WNT5B,LAMA1
KEGG Pathway	hsa05205	Proteoglycans in cancer	-5.78493	2.64625	29	ACTG1,ANK3,FAS,RHOA,EGFR,ERBB4,ESR1,FGFR1,FLNB,FN1,HGF,MYC,PIK3CB,PIK3R1,PLAU,PPP1CC,MAPK13,RAC1,SDC2,SHH,SOS2,SRC,TLR4,WNT9A,FZD3,FZD10,MRAS,WNT5B,TWIST2
