# Supplementary material for: Long Non-coding RNA and mRNA Profile of Liver Tissue During Four Developmental Stages in the Chicken
Source: Front Genet. 2020 Jun 16;11:574. doi: 10.3389/fgene.2020.00574 (PMC7309962; doi:10.3389/fgene.2020.00574)
Supplement: Supplementary file 2 [file Data_Sheet_1.ZIP › Supplementary files/Table S7_The DEGs list .xlsx]

## Sheet: Sheet1
Table S7. Differentially expressed mRNAs in pairwise stages
JP vs SM			JP vs PL			JP vs BP			SM vs PL			SM vs BP			PL vs BP
Gene ID	log2FoldChange	FDR	Gene ID	log2FoldChange	FDR	Gene ID	log2FoldChange	FDR	Gene ID	log2FoldChange	FDR	Gene ID	log2FoldChange	FDR	Gene ID	log2FoldChange	FDR
ENSGALG00000034566	11.8424	1.26056e-280	ENSGALG00000031916	7.85225	5.5351e-67	ENSGALG00000043533	-14.3189	2.10178e-228	ENSGALG00000034566	-13.1516	4.00515e-161	ENSGALG00000032330	-12.2905	8.66707e-52	ENSGALG00000042660	15.7469	1.02e-99
ENSGALG00000043533	-14.5183	3.19676e-266	ENSGALG00000036956	5.57694	1.01081e-58	ENSGALG00000030690	-14.1231	4.8867e-224	ENSGALG00000042660	-14.9579	9.17487e-137	ENSGALG00000031439	-13.1586	7.33915e-49	ENSGALG00000041773	14.0552	4.64e-55
ENSGALG00000030690	-14.3225	6.08104e-260	ENSGALG00000015822	6.26495	3.0158e-57	ENSGALG00000042660	16.0063	1.87119e-127	ENSGALG00000025819	-6.0783	3.30987e-114	ENSGALG00000011287	4.44978	1.51698e-41	ENSGALG00000042236	13.0089	1.56e-62
ENSGALG00000042660	15.1843	1.19989e-177	ENSGALG00000028376	13.3103	3.1632e-57	ENSGALG00000034566	11.1928	5.10906e-119	ENSGALG00000025557	-11.7475	1.4361e-101	ENSGALG00000010978	3.45832	3.30303e-25	ENSGALG00000010722	12.9784	5.41e-06
ENSGALG00000041773	13.8781	3.49628e-103	ENSGALG00000042672	15.3438	2.98217e-44	ENSGALG00000029094	7.1133	1.53814e-112	ENSGALG00000024398	-7.46872	8.64347e-93	ENSGALG00000010018	4.37657	3.32542e-21	ENSGALG00000043625	12.6974	2.7e-40
ENSGALG00000025819	5.02115	5.33972e-103	ENSGALG00000008940	-10.2219	1.88109e-43	ENSGALG00000040699	6.21573	3.96783e-110	ENSGALG00000030690	14.9509	1.55319e-92	ENSGALG00000039641	-10.1496	1.21134e-18	ENSGALG00000034566	12.4658	4.84e-77
ENSGALG00000029094	6.36357	2.80298e-99	ENSGALG00000001863	14.8699	9.25427e-43	ENSGALG00000026904	6.78169	9.57187e-108	ENSGALG00000028810	-7.30755	1.37612e-86	ENSGALG00000032958	-3.16924	3.21491e-18	ENSGALG00000034152	12.4098	4.79e-49
ENSGALG00000028810	6.10057	6.18649e-99	ENSGALG00000037805	3.90904	1.32962e-42	ENSGALG00000012263	6.07295	2.21709e-93	ENSGALG00000041773	-13.6516	1.02382e-85	ENSGALG00000037165	-2.83164	1.56037e-17	ENSGALG00000044802	12.3522	0.00703386
ENSGALG00000040699	5.25893	1.19781e-98	ENSGALG00000003473	3.47297	5.2877e-41	ENSGALG00000025819	5.13577	7.29449e-92	ENSGALG00000001793	13.2279	2.68214e-75	ENSGALG00000010857	-3.79741	1.83675e-17	ENSGALG00000031223	12.2515	4.25e-36
ENSGALG00000034813	5.72661	1.83592e-90	ENSGALG00000030410	-12.2246	7.64723e-39	ENSGALG00000034813	6.63495	1.92605e-90	ENSGALG00000026887	-6.35251	5.51296e-74	ENSGALG00000005217	-5.95566	7.10392e-17	ENSGALG00000036202	11.9409	9.25e-08
ENSGALG00000025557	13.3319	1.383e-89	ENSGALG00000004574	6.73183	8.22487e-39	ENSGALG00000037641	6.34428	6.46392e-89	ENSGALG00000020078	-4.8227	8.81982e-73	ENSGALG00000003560	2.99682	1.74479e-16	ENSGALG00000037161	11.8525	1.28e-07
ENSGALG00000026904	5.96613	3.68789e-87	ENSGALG00000003560	5.96045	1.30165e-32	ENSGALG00000024398	5.7935	6.17695e-87	ENSGALG00000036202	-14.2859	2.61836e-66	ENSGALG00000045341	-3.5036	1.75099e-16	ENSGALG00000039711	11.7953	1.49e-07
ENSGALG00000040180	7.33464	2.15193e-84	ENSGALG00000039354	14.2851	6.87339e-32	ENSGALG00000031439	-14.6994	6.75579e-82	ENSGALG00000037161	-14.1838	3.08051e-64	ENSGALG00000001863	9.19941	5.1483e-16	ENSGALG00000032205	11.7801	1.59e-07
ENSGALG00000037641	5.47418	1.31196e-81	ENSGALG00000019848	-3.16399	1.93202e-31	ENSGALG00000025557	13.2698	9.3992e-82	ENSGALG00000033441	-6.15242	1.84537e-63	ENSGALG00000042672	9.85008	3.39673e-14	ENSGALG00000025557	11.6499	2.69e-95
ENSGALG00000024398	5.55681	3.01273e-78	ENSGALG00000030366	13.3895	2.27714e-28	ENSGALG00000042236	13.2683	7.05095e-74	ENSGALG00000039711	-14.1359	1.14149e-62	ENSGALG00000029102	1.73189	3.58331e-14	ENSGALG00000039046	11.6304	2.19e-07
ENSGALG00000036202	12.7001	1.88041e-77	ENSGALG00000034504	13.4726	5.59364e-28	ENSGALG00000033139	6.70819	1.95502e-73	ENSGALG00000032205	-14.1202	3.09628e-62	ENSGALG00000041604	5.96316	8.50544e-14	ENSGALG00000041885	11.5621	3.56e-23
ENSGALG00000012263	5.27724	2.87379e-77	ENSGALG00000010018	8.52025	1.41108e-27	ENSGALG00000041773	14.3147	4.95052e-64	ENSGALG00000040699	-5.32939	1.83634e-59	ENSGALG00000005470	4.02592	9.74672e-14	ENSGALG00000032781	11.3924	8.04e-16
ENSGALG00000037161	12.598	5.2884e-75	ENSGALG00000034813	5.48206	4.30762e-27	ENSGALG00000035392	6.58806	3.41666e-63	ENSGALG00000039046	-13.9513	4.08985e-59	ENSGALG00000044870	4.48907	3.4295e-13	ENSGALG00000030410	10.7492	5.57e-10
ENSGALG00000033139	5.79943	1.3221e-73	ENSGALG00000033139	5.50602	1.08997e-25	ENSGALG00000033441	5.22147	8.34433e-61	ENSGALG00000029094	-5.30208	8.4275e-59	ENSGALG00000006702	2.03258	5.69389e-13	ENSGALG00000033583	10.7373	0.0403384
ENSGALG00000039711	12.5503	3.94266e-73	ENSGALG00000037641	5.51221	4.72602e-25	ENSGALG00000034152	12.6692	2.3227e-57	ENSGALG00000031223	-12.731	2.07288e-56	ENSGALG00000034504	8.60348	4.15324e-12	ENSGALG00000040148	10.7036	0.00129812
ENSGALG00000032205	12.5346	1.3354e-72	ENSGALG00000013579	-3.02776	1.46281e-24	ENSGALG00000040180	6.92001	3.45527e-55	ENSGALG00000042236	-12.5432	2.78111e-52	ENSGALG00000015425	-3.88701	1.11819e-11	ENSGALG00000044592	10.5889	0.000773363
ENSGALG00000039046	14.1781	1.83541e-70	ENSGALG00000002831	2.52191	6.55461e-24	ENSGALG00000037438	12.7116	4.61045e-55	ENSGALG00000004582	12.4644	9.34341e-51	ENSGALG00000039706	-2.47632	2.40811e-11	ENSGALG00000046003	10.4503	7.19e-20
ENSGALG00000031223	12.9565	8.76313e-66	ENSGALG00000009844	7.38688	2.23296e-23	ENSGALG00000042029	4.26373	6.93473e-51	ENSGALG00000012263	-4.45837	1.18941e-45	ENSGALG00000045671	-1.86746	2.94987e-11	ENSGALG00000040113	9.92932	1.75e-15
ENSGALG00000042236	12.7691	2.94381e-60	ENSGALG00000000302	11.2322	2.95637e-23	ENSGALG00000028810	6.63194	1.32836e-49	ENSGALG00000026904	-5.17441	6.54685e-45	ENSGALG00000010974	-8.9206	9.47594e-11	ENSGALG00000030681	9.83876	0.00972193
ENSGALG00000033441	4.74381	8.37278e-60	ENSGALG00000006647	4.25654	3.84417e-23	ENSGALG00000006702	3.94981	1.55318e-46	ENSGALG00000001863	12.8977	1.55514e-44	ENSGALG00000034129	-8.97839	1.59711e-10	ENSGALG00000037713	9.79481	8.84e-13
ENSGALG00000035392	5.72271	1.08505e-58	ENSGALG00000000919	3.18824	1.44838e-22	ENSGALG00000026887	5.78166	6.12575e-46	ENSGALG00000030366	12.821	1.59194e-44	ENSGALG00000010293	6.19285	1.93994e-10	ENSGALG00000038166	9.74899	5.78e-12
ENSGALG00000019848	-4.03607	1.29013e-51	ENSGALG00000035392	5.60243	2.6401e-22	ENSGALG00000010961	-3.15263	2.52285e-45	ENSGALG00000011287	4.82582	2.10772e-44	ENSGALG00000021450	2.30058	2.15432e-10	ENSGALG00000031375	9.71493	3.54e-12
ENSGALG00000037438	12.317	6.75359e-51	ENSGALG00000016412	8.96371	9.19367e-22	ENSGALG00000016485	3.41738	8.07592e-44	ENSGALG00000034504	11.0218	3.11317e-43	ENSGALG00000003015	-2.00419	2.17732e-10	ENSGALG00000041047	9.63967	1.04e-13
ENSGALG00000034152	12.2662	7.74057e-47	ENSGALG00000001717	-2.8044	9.19367e-22	ENSGALG00000038672	3.78127	5.27899e-43	ENSGALG00000004574	5.71167	2.80403e-42	ENSGALG00000028988	-1.80522	4.36026e-10	ENSGALG00000036650	9.622	9.61e-12
ENSGALG00000034358	2.85411	7.13725e-46	ENSGALG00000032550	4.02114	1.21771e-21	ENSGALG00000031223	12.5109	1.10398e-41	ENSGALG00000009844	12.044	4.35088e-42	ENSGALG00000045427	2.91763	5.67971e-10	ENSGALG00000004788	9.5848	5.58e-12
ENSGALG00000000573	3.23908	3.63295e-41	ENSGALG00000035336	-11.46	2.4798e-21	ENSGALG00000037838	4.48106	3.97909e-39	ENSGALG00000025650	-4.43262	1.82516e-41	ENSGALG00000046342	5.14129	7.42637e-10	ENSGALG00000035846	9.56054	4.27e-10
ENSGALG00000038672	3.58979	2.04548e-39	ENSGALG00000012809	-4.00008	3.0402e-21	ENSGALG00000000573	4.58042	1.96248e-38	ENSGALG00000034152	-12.0396	3.73068e-41	ENSGALG00000008763	3.85227	7.5807e-10	ENSGALG00000037797	9.45828	3.33e-10
ENSGALG00000041637	-12.4392	2.00504e-38	ENSGALG00000001793	4.14855	6.17627e-21	ENSGALG00000042944	5.88195	6.58549e-38	ENSGALG00000010018	5.17784	6.27714e-41	ENSGALG00000003689	1.5869	1.66838e-09	ENSGALG00000028766	9.42017	6.31e-11
ENSGALG00000026887	4.52715	4.44707e-38	ENSGALG00000005448	3.64768	6.87304e-21	ENSGALG00000029624	3.08211	2.78893e-36	ENSGALG00000031853	-6.68118	4.61715e-38	ENSGALG00000036433	-1.94944	3.66141e-09	ENSGALG00000045625	9.39496	3.83e-12
ENSGALG00000011276	2.76424	2.05885e-37	ENSGALG00000006371	2.77902	1.4575e-20	ENSGALG00000037805	2.83214	6.71535e-35	ENSGALG00000042672	13.6965	6.13204e-38	ENSGALG00000042944	1.62869	3.66141e-09	ENSGALG00000037192	9.3769	3.88e-12
ENSGALG00000037805	2.64107	2.34524e-36	ENSGALG00000044870	11.9812	1.11955e-19	ENSGALG00000041914	2.62591	1.24768e-33	ENSGALG00000038672	-5.39748	1.97314e-37	ENSGALG00000015721	3.64478	1.10342e-08	ENSGALG00000041855	9.36881	6.19e-11
ENSGALG00000036956	4.34196	3.20284e-36	ENSGALG00000035836	-4.57174	4.26936e-19	ENSGALG00000008940	-9.58188	7.91344e-32	ENSGALG00000033894	-4.58566	4.6716e-37	ENSGALG00000013728	2.46186	1.71475e-08	ENSGALG00000041227	9.2898	7.14e-11
ENSGALG00000042029	4.17933	3.56772e-32	ENSGALG00000010293	11.4098	3.75451e-18	ENSGALG00000030890	4.86538	1.09616e-29	ENSGALG00000039354	14.9803	8.13562e-37	ENSGALG00000045068	4.22856	1.85746e-08	ENSGALG00000041930	9.20423	6.31e-11
ENSGALG00000009312	-2.04936	7.28504e-32	ENSGALG00000008149	2.65392	4.46981e-18	ENSGALG00000008436	2.30854	1.64971e-29	ENSGALG00000038714	-3.57307	9.89034e-37	ENSGALG00000030366	9.39638	2.41385e-08	ENSGALG00000033467	9.12484	1.57e-09
ENSGALG00000041914	2.47156	1.61208e-31	ENSGALG00000011035	2.01966	4.46981e-18	ENSGALG00000038593	8.52344	2.07828e-29	ENSGALG00000015721	4.82136	4.00873e-36	ENSGALG00000016412	7.1724	2.79237e-08	ENSGALG00000031740	8.94607	0.00859765
ENSGALG00000045156	2.51131	1.61208e-31	ENSGALG00000005860	-2.857	4.46981e-18	ENSGALG00000016774	-4.8967	2.73293e-28	ENSGALG00000001717	-3.78879	5.77206e-36	ENSGALG00000016761	-3.37996	5.60701e-08	ENSGALG00000003911	8.91947	1.17e-09
ENSGALG00000013208	-3.12533	1.1605e-30	ENSGALG00000003446	3.30538	4.99173e-18	ENSGALG00000021180	2.54784	6.05122e-27	ENSGALG00000012541	11.5673	5.68832e-35	ENSGALG00000036662	2.78929	6.26908e-08	ENSGALG00000029411	8.91915	2.28e-10
ENSGALG00000019290	-2.91053	2.69e-30	ENSGALG00000006702	5.08934	1.30835e-17	ENSGALG00000008095	-4.01347	7.96097e-27	ENSGALG00000011276	-2.94412	4.02923e-32	ENSGALG00000031916	4.04469	8.94864e-08	ENSGALG00000043960	8.84331	1.1e-09
ENSGALG00000029624	2.64797	3.84678e-30	ENSGALG00000007077	-3.7074	2.99861e-17	ENSGALG00000037402	3.2702	1.03688e-26	ENSGALG00000002517	-4.1892	1.37256e-31	ENSGALG00000006192	-3.2123	9.32847e-08	ENSGALG00000037562	8.65928	4.08e-09
ENSGALG00000010996	2.50816	9.53813e-30	ENSGALG00000033661	-4.80051	3.28817e-17	ENSGALG00000003560	4.3793	1.29347e-26	ENSGALG00000042795	11.7312	4.21948e-31	ENSGALG00000016902	-2.58648	1.0911e-07	ENSGALG00000036559	8.65209	1.24e-07
ENSGALG00000038593	8.22347	7.55677e-29	ENSGALG00000008148	3.14916	3.69194e-17	ENSGALG00000027825	2.64643	2.62659e-26	ENSGALG00000035836	-4.32619	7.90244e-31	ENSGALG00000042795	9.63568	1.17258e-07	ENSGALG00000044752	8.59151	0.00649416
ENSGALG00000043379	-2.5152	7.74198e-29	ENSGALG00000035239	2.05145	1.03251e-16	ENSGALG00000016965	-2.54115	6.80234e-26	ENSGALG00000033661	-4.76702	2.48785e-30	ENSGALG00000033883	-5.86323	1.25144e-07	ENSGALG00000034094	8.50609	1.46e-06
ENSGALG00000037838	4.57995	3.11966e-28	ENSGALG00000004436	2.93189	1.136e-16	ENSGALG00000013208	-4.31394	9.50872e-26	ENSGALG00000040180	-4.58306	2.60037e-30	ENSGALG00000045523	-5.997	1.43292e-07	ENSGALG00000032851	8.49497	1.13e-08
ENSGALG00000035336	-11.6178	1.3869e-26	ENSGALG00000023083	2.62504	3.34739e-16	ENSGALG00000029731	2.78458	1.00533e-25	ENSGALG00000022991	-2.86114	1.43606e-29	ENSGALG00000042420	-8.46912	1.68999e-07	ENSGALG00000033587	8.48302	0.0235778
ENSGALG00000029731	2.65257	3.0941e-26	ENSGALG00000004582	8.29556	5.20363e-16	ENSGALG00000009690	-4.32624	7.94892e-25	ENSGALG00000014121	-2.73843	1.0099e-28	ENSGALG00000013726	2.5306	2.02065e-07	ENSGALG00000039626	8.46454	1.48e-07
ENSGALG00000030890	4.31823	4.29212e-26	ENSGALG00000011740	-3.36052	5.20363e-16	ENSGALG00000002507	-2.57937	1.03436e-24	ENSGALG00000013191	-2.96185	3.43324e-28	ENSGALG00000039772	-7.96393	2.39514e-07	ENSGALG00000046660	8.44964	6.24e-27
ENSGALG00000029390	-2.26948	7.27945e-26	ENSGALG00000012952	2.14893	1.03292e-15	ENSGALG00000003803	-2.55606	2.05984e-24	ENSGALG00000041152	-3.46862	1.00055e-27	ENSGALG00000032130	2.22354	5.37148e-07	ENSGALG00000034236	8.36045	1.37e-07
ENSGALG00000009559	-2.26669	8.87477e-26	ENSGALG00000012812	8.48047	1.15407e-15	ENSGALG00000035412	4.5822	2.2651e-24	ENSGALG00000016412	8.55959	2.93474e-27	ENSGALG00000041079	-5.62877	8.12293e-07	ENSGALG00000033026	8.32268	1.33e-06
ENSGALG00000039706	3.57453	9.43045e-26	ENSGALG00000010060	-1.91433	1.3321e-15	ENSGALG00000009559	-2.50946	6.50814e-24	ENSGALG00000040626	-2.99141	3.48918e-27	ENSGALG00000038520	3.25716	9.69343e-07	ENSGALG00000036439	8.31568	7.11e-18
ENSGALG00000028145	4.17833	1.11243e-25	ENSGALG00000011007	2.65489	1.62127e-15	ENSGALG00000043379	-2.47746	7.65742e-24	ENSGALG00000039706	-4.12739	3.57387e-27	ENSGALG00000003999	1.7004	1.03681e-06	ENSGALG00000041290	8.30967	1.22e-07
ENSGALG00000011035	1.90267	5.92394e-25	ENSGALG00000004959	2.2232	1.92745e-15	ENSGALG00000002033	2.04198	1.28021e-23	ENSGALG00000037838	-4.14371	3.72121e-27	ENSGALG00000008784	2.66082	1.53828e-06	ENSGALG00000030325	8.28371	2.91e-07
ENSGALG00000044408	2.38677	6.1412e-25	ENSGALG00000043044	-3.15384	1.92745e-15	ENSGALG00000025955	7.51924	2.43841e-23	ENSGALG00000027825	-3.70544	6.05237e-27	ENSGALG00000030817	7.87463	1.69794e-06	ENSGALG00000040964	8.25222	0.0119628
ENSGALG00000016485	3.30855	1.2664e-24	ENSGALG00000003149	3.16307	1.94941e-15	ENSGALG00000025653	2.82478	2.77679e-23	ENSGALG00000042459	-2.77193	9.66658e-27	ENSGALG00000013579	-1.75175	1.94393e-06	ENSGALG00000043264	8.24799	0.00844923
ENSGALG00000009690	-3.14226	1.42521e-24	ENSGALG00000009089	5.30307	2.69972e-15	ENSGALG00000035336	-11.5236	3.2836e-23	ENSGALG00000006899	-2.35799	9.68786e-27	ENSGALG00000037479	1.7375	2.05854e-06	ENSGALG00000030951	8.23851	0.0122992
ENSGALG00000025653	2.55575	9.13316e-24	ENSGALG00000046571	-3.0777	3.0333e-15	ENSGALG00000000067	2.04496	3.68349e-23	ENSGALG00000002033	-3.13076	4.35815e-26	ENSGALG00000045036	2.01069	2.57104e-06	ENSGALG00000037397	8.23644	0.00951243
ENSGALG00000014121	2.0479	9.21914e-24	ENSGALG00000014682	-2.5235	3.20528e-15	ENSGALG00000016467	-1.95256	6.89817e-23	ENSGALG00000003446	3.91946	5.46701e-26	ENSGALG00000044153	6.7482	2.64185e-06	ENSGALG00000034366	8.22666	8.07e-07
ENSGALG00000039181	2.82843	1.25865e-23	ENSGALG00000017380	-1.9177	1.6759e-14	ENSGALG00000014121	2.12703	9.5759e-23	ENSGALG00000031916	5.48201	8.86188e-26	ENSGALG00000042599	-1.69861	3.48889e-06	ENSGALG00000044074	8.21275	3.55e-05
ENSGALG00000015844	2.63455	4.26981e-23	ENSGALG00000003492	2.3916	2.79856e-14	ENSGALG00000013579	-2.90983	1.10753e-22	ENSGALG00000003560	4.54935	1.48891e-25	ENSGALG00000016667	2.32283	3.50324e-06	ENSGALG00000036165	8.21121	0.00926283
ENSGALG00000009855	-2.46066	6.13881e-23	ENSGALG00000028005	3.55101	2.83362e-14	ENSGALG00000045156	2.51555	1.15268e-22	ENSGALG00000005378	2.44117	8.11286e-25	ENSGALG00000045170	-4.2399	4.05035e-06	ENSGALG00000029193	8.19109	1.48e-07
ENSGALG00000041152	2.87822	8.48538e-23	ENSGALG00000029639	10.0312	2.91894e-14	ENSGALG00000029766	2.53167	1.51649e-22	ENSGALG00000044870	5.49206	1.63994e-24	ENSGALG00000010312	-2.43471	4.34637e-06	ENSGALG00000028372	8.16518	2.76e-05
ENSGALG00000032781	10.4812	1.0943e-22	ENSGALG00000024449	2.04922	3.00499e-14	ENSGALG00000011276	2.8552	3.37812e-22	ENSGALG00000000302	9.32619	2.06064e-23	ENSGALG00000033389	2.45756	6.61246e-06	ENSGALG00000038514	8.16445	6.3e-05
ENSGALG00000010961	-2.05271	1.21638e-22	ENSGALG00000044153	13.7999	3.19861e-14	ENSGALG00000034701	4.24643	3.84297e-22	ENSGALG00000010978	6.02072	2.08167e-23	ENSGALG00000034025	4.48098	7.28624e-06	ENSGALG00000041658	8.16169	3.24e-07
ENSGALG00000030736	3.52684	1.3799e-22	ENSGALG00000007080	2.12746	3.33557e-14	ENSGALG00000012227	2.35737	4.01614e-22	ENSGALG00000005338	-2.86868	2.08167e-23	ENSGALG00000005839	2.21472	7.4937e-06	ENSGALG00000031647	8.12368	1.13e-06
ENSGALG00000001428	2.66451	1.75582e-22	ENSGALG00000045557	4.10824	3.34628e-14	ENSGALG00000031916	6.38411	5.62143e-22	ENSGALG00000028145	-4.50876	4.46235e-23	ENSGALG00000044781	-7.5092	8.86008e-06	ENSGALG00000043859	8.0674	8.75e-07
ENSGALG00000009170	-2.52044	3.23041e-22	ENSGALG00000008506	1.94773	5.7539e-14	ENSGALG00000015844	2.77778	1.27779e-21	ENSGALG00000029687	-2.73188	4.49727e-23	ENSGALG00000023083	1.71485	8.86008e-06	ENSGALG00000038742	8.03944	9.5e-07
ENSGALG00000002484	2.00983	3.23041e-22	ENSGALG00000044735	6.20304	6.37704e-14	ENSGALG00000031243	2.54685	1.52946e-21	ENSGALG00000025653	-2.97798	5.19413e-23	ENSGALG00000044751	-1.60116	8.96997e-06	ENSGALG00000035777	8.03403	1.56e-05
ENSGALG00000030031	2.1073	3.60315e-22	ENSGALG00000002775	2.71229	6.42665e-14	ENSGALG00000025996	-3.45462	1.53339e-21	ENSGALG00000046571	-3.40788	6.5805e-23	ENSGALG00000016653	6.60653	1.10563e-05	ENSGALG00000043544	7.96025	1.16e-05
ENSGALG00000034701	4.0706	9.0258e-22	ENSGALG00000031786	-2.31833	7.4407e-14	ENSGALG00000017862	5.01451	1.72216e-21	ENSGALG00000036439	-8.05704	3.44911e-22	ENSGALG00000046231	3.37247	1.31171e-05	ENSGALG00000032994	7.95693	1.39e-06
ENSGALG00000004871	-2.49474	1.62487e-21	ENSGALG00000009262	-2.21642	1.79965e-13	ENSGALG00000039181	2.80554	3.15754e-21	ENSGALG00000031243	-2.79728	4.43199e-22	ENSGALG00000005086	-1.59811	1.51444e-05	ENSGALG00000023348	7.95528	2.28e-05
ENSGALG00000025955	7.32429	1.83139e-21	ENSGALG00000044130	2.23444	2.11732e-13	ENSGALG00000035677	2.42753	5.32795e-21	ENSGALG00000010737	9.10455	5.36982e-22	ENSGALG00000030076	1.64053	1.5849e-05	ENSGALG00000027429	7.94604	6.93e-07
ENSGALG00000042792	3.4589	2.03256e-21	ENSGALG00000032542	-2.00381	2.46557e-13	ENSGALG00000032130	4.32236	8.22656e-21	ENSGALG00000038593	-7.48767	1.41922e-21	ENSGALG00000003595	-2.57668	1.75658e-05	ENSGALG00000039869	7.94125	1.1e-05
ENSGALG00000032335	2.27735	5.76134e-21	ENSGALG00000014486	-1.84914	2.5078e-13	ENSGALG00000010018	7.68586	1.56737e-20	ENSGALG00000046174	-2.52728	2.21072e-21	ENSGALG00000038933	-2.41661	1.75658e-05	ENSGALG00000044280	7.87902	0.00490232
ENSGALG00000041047	10.33	5.851e-21	ENSGALG00000012111	2.68362	2.67953e-13	ENSGALG00000023761	-2.36605	1.75502e-20	ENSGALG00000002690	-2.22817	2.52655e-21	ENSGALG00000036033	-7.67573	1.78322e-05	ENSGALG00000040576	7.86595	8.58e-05
ENSGALG00000042944	4.21293	7.45656e-21	ENSGALG00000044980	10.4903	3.10215e-13	ENSGALG00000014616	6.01107	2.51094e-20	ENSGALG00000016667	3.03558	2.64015e-21	ENSGALG00000046197	1.74443	1.86582e-05	ENSGALG00000032877	7.81487	5.13e-06
ENSGALG00000017289	-1.71616	1.17864e-20	ENSGALG00000016467	-1.8342	3.65592e-13	ENSGALG00000030736	3.64582	3.83616e-20	ENSGALG00000028573	-3.58003	4.55978e-21	ENSGALG00000015244	2.69426	1.89765e-05	ENSGALG00000028810	7.81131	1.27e-46
ENSGALG00000021180	2.06439	1.17864e-20	ENSGALG00000010857	-2.76776	3.65592e-13	ENSGALG00000002847	2.02314	8.57013e-20	ENSGALG00000030736	-3.50372	5.25783e-21	ENSGALG00000035531	-7.37494	2.03169e-05	ENSGALG00000045142	7.80016	0.00513173
ENSGALG00000006771	-2.14121	1.45048e-20	ENSGALG00000043598	2.72347	4.92219e-13	ENSGALG00000004927	2.41623	8.57013e-20	ENSGALG00000024449	2.35344	5.28541e-21	ENSGALG00000032393	-4.42675	2.67937e-05	ENSGALG00000038593	7.7548	2.02e-21
ENSGALG00000031375	10.4978	1.6189e-20	ENSGALG00000008162	-1.89738	4.92219e-13	ENSGALG00000031853	5.10785	1.58495e-19	ENSGALG00000010469	-2.3384	5.50796e-21	ENSGALG00000033338	2.57109	2.67937e-05	ENSGALG00000040958	7.7451	9.77e-05
ENSGALG00000035210	1.8526	1.71107e-20	ENSGALG00000028598	-4.51725	5.12672e-13	ENSGALG00000001264	3.00808	2.15985e-19	ENSGALG00000027963	-1.92959	6.97617e-21	ENSGALG00000039538	1.78621	2.7042e-05	ENSGALG00000044287	7.73978	4.33e-06
ENSGALG00000006147	-2.06347	1.75359e-20	ENSGALG00000037479	3.60671	6.92915e-13	ENSGALG00000016480	-1.85368	2.17158e-19	ENSGALG00000039181	-2.87571	6.97617e-21	ENSGALG00000043754	1.52657	2.8743e-05	ENSGALG00000036919	7.73401	0.000333128
ENSGALG00000032940	3.28742	2.26773e-20	ENSGALG00000030739	2.43182	8.65221e-13	ENSGALG00000001863	11.1352	2.18927e-19	ENSGALG00000038589	-2.46921	1.36166e-20	ENSGALG00000031859	7.61554	3.13957e-05	ENSGALG00000045853	7.71675	0.00536123
ENSGALG00000039030	10.3225	2.35517e-20	ENSGALG00000015721	2.26968	9.31522e-13	ENSGALG00000028145	4.0551	2.29009e-19	ENSGALG00000030410	-11.0683	2.40621e-20	ENSGALG00000000557	2.119	3.33604e-05	ENSGALG00000038169	7.71675	0.00536123
ENSGALG00000025999	-2.14177	2.70277e-20	ENSGALG00000029624	1.87519	9.31522e-13	ENSGALG00000001475	-2.72756	2.73531e-19	ENSGALG00000032781	-10.2553	5.59678e-20	ENSGALG00000003849	-2.07642	3.71909e-05	ENSGALG00000042361	7.71147	3.53e-16
ENSGALG00000031243	2.14505	4.33262e-20	ENSGALG00000006521	5.86758	9.83317e-13	ENSGALG00000038799	-2.71971	3.32348e-19	ENSGALG00000003356	-3.19883	9.28044e-20	ENSGALG00000046034	1.8463	4.14365e-05	ENSGALG00000040963	7.6778	2.72e-06
ENSGALG00000035677	2.12705	5.11309e-20	ENSGALG00000008821	-1.71863	1.05178e-12	ENSGALG00000030075	2.49052	5.22429e-19	ENSGALG00000009076	-2.12035	1.0418e-19	ENSGALG00000034937	7.04288	4.14365e-05	ENSGALG00000044328	7.67102	3.99e-05
ENSGALG00000007510	-1.95704	5.19228e-20	ENSGALG00000046034	3.38794	1.12144e-12	ENSGALG00000035894	5.63144	6.6484e-19	ENSGALG00000032272	2.46897	1.24022e-19	ENSGALG00000045557	2.0666	4.36243e-05	ENSGALG00000024398	7.67069	8.82e-98
ENSGALG00000015721	-2.61489	9.93147e-20	ENSGALG00000032262	-2.07403	1.21264e-12	ENSGALG00000046174	2.10165	7.98225e-19	ENSGALG00000025844	-2.64149	2.92832e-19	ENSGALG00000007179	-6.49526	4.58431e-05	ENSGALG00000032715	7.65892	0.0160076
ENSGALG00000016774	-3.84518	1.0361e-19	ENSGALG00000026287	4.75449	1.71474e-12	ENSGALG00000042672	11.4586	9.28896e-19	ENSGALG00000004436	2.38386	3.60497e-19	ENSGALG00000040007	4.94447	5.17456e-05	ENSGALG00000031828	7.63448	0.000221192
ENSGALG00000044280	10.5359	1.0361e-19	ENSGALG00000000887	1.9008	2.26696e-12	ENSGALG00000003473	2.87003	1.08883e-18	ENSGALG00000008148	3.24881	3.82956e-19	ENSGALG00000030847	2.10031	5.32587e-05	ENSGALG00000045112	7.58954	0.00899347
ENSGALG00000040632	-1.86015	1.04963e-19	ENSGALG00000034967	2.2645	2.53477e-12	ENSGALG00000030031	2.37893	1.17844e-18	ENSGALG00000033034	-3.65081	3.90258e-19	ENSGALG00000016221	-3.66296	5.77022e-05	ENSGALG00000026887	7.57294	1.38e-74
ENSGALG00000013879	1.61103	1.36711e-19	ENSGALG00000016377	-1.96113	3.04737e-12	ENSGALG00000005408	-1.72525	1.4112e-18	ENSGALG00000008784	4.98277	6.01674e-19	ENSGALG00000015053	2.60224	6.532e-05	ENSGALG00000036503	7.56878	4.58e-05
ENSGALG00000004442	-2.23487	1.45762e-19	ENSGALG00000036754	2.73165	3.35195e-12	ENSGALG00000029687	2.18753	2.72344e-18	ENSGALG00000038473	-6.52373	6.01674e-19	ENSGALG00000010737	7.31677	6.75685e-05	ENSGALG00000041204	7.54259	0.000660902
ENSGALG00000028573	3.50618	1.48865e-19	ENSGALG00000023760	3.3912	3.38918e-12	ENSGALG00000003492	2.24084	2.91769e-18	ENSGALG00000039880	-2.05777	6.88591e-19	ENSGALG00000042798	3.74895	6.98714e-05	ENSGALG00000042828	7.47864	0.0203777
ENSGALG00000045142	10.4552	2.21735e-19	ENSGALG00000008084	-1.69018	4.49935e-12	ENSGALG00000044364	10.6803	3.24177e-18	ENSGALG00000046222	-2.93345	8.7424e-19	ENSGALG00000009170	3.55712	0.000106681	ENSGALG00000034037	7.47516	2.09e-05
ENSGALG00000001475	-2.26411	3.13748e-19	ENSGALG00000038714	-2.30762	5.01174e-12	ENSGALG00000029390	-1.94397	3.28331e-18	ENSGALG00000010857	-3.40297	1.33596e-18	ENSGALG00000014242	-5.10266	0.000109832	ENSGALG00000045951	7.43992	0.000125805
ENSGALG00000016965	-2.39237	3.4716e-19	ENSGALG00000040503	-2.02485	6.74113e-12	ENSGALG00000040113	10.1885	3.69117e-18	ENSGALG00000041047	-10.1043	2.04863e-18	ENSGALG00000035412	1.64264	0.000122348	ENSGALG00000032401	7.39374	0.0218056
ENSGALG00000015082	-1.88881	3.52514e-19	ENSGALG00000041296	5.04929	7.98605e-12	ENSGALG00000036956	5.23596	3.94186e-18	ENSGALG00000007716	-2.13337	2.60206e-18	ENSGALG00000000639	3.0892	0.000128425	ENSGALG00000029488	7.39181	0.000978655
ENSGALG00000035961	-11.9959	3.54256e-19	ENSGALG00000033513	2.1617	8.85841e-12	ENSGALG00000032781	11.6518	4.07239e-18	ENSGALG00000016902	-3.96715	2.81331e-18	ENSGALG00000042099	2.26594	0.000132202	ENSGALG00000041693	7.38235	0.000181014
ENSGALG00000000067	1.62312	3.71893e-19	ENSGALG00000030151	3.82218	8.97341e-12	ENSGALG00000004195	-3.16562	4.79789e-18	ENSGALG00000006647	4.60428	4.93297e-18	ENSGALG00000007839	-2.46117	0.000150671	ENSGALG00000046543	7.3721	0.0221366
ENSGALG00000038169	10.3887	5.11981e-19	ENSGALG00000039196	2.43513	1.2314e-11	ENSGALG00000001697	-2.08301	6.02411e-18	ENSGALG00000000990	-2.05571	5.615e-18	ENSGALG00000013001	2.33808	0.000170905	ENSGALG00000041559	7.33692	0.000171822
ENSGALG00000045625	10.3858	5.22143e-19	ENSGALG00000008436	1.86341	1.32422e-11	ENSGALG00000027534	2.62846	6.145e-18	ENSGALG00000031375	-10.2719	6.5525e-18	ENSGALG00000001662	-3.39041	0.000196882	ENSGALG00000046541	7.32783	0.0228141
ENSGALG00000045853	10.3827	6.03998e-19	ENSGALG00000008818	-1.85292	1.48535e-11	ENSGALG00000036659	4.44472	7.64053e-18	ENSGALG00000038166	-10.0083	8.36425e-18	ENSGALG00000003362	-2.19429	0.000197946	ENSGALG00000034624	7.32635	0.000350376
ENSGALG00000000761	2.7663	7.21509e-19	ENSGALG00000044733	3.22122	1.67838e-11	ENSGALG00000006371	2.67227	8.3528e-18	ENSGALG00000004044	5.10922	1.27296e-17	ENSGALG00000031155	-2.37763	0.000229013	ENSGALG00000046175	7.3045	1.94e-05
ENSGALG00000014083	-1.63277	8.29414e-19	ENSGALG00000029766	2.07062	1.93465e-11	ENSGALG00000008675	2.11343	8.62365e-18	ENSGALG00000028005	3.9439	1.34871e-17	ENSGALG00000046573	-2.44969	0.000245126	ENSGALG00000037304	7.29749	0.000355149
ENSGALG00000027899	6.32267	9.33534e-19	ENSGALG00000008034	1.59962	2.07413e-11	ENSGALG00000029567	5.85792	1.02226e-17	ENSGALG00000000474	-2.29698	1.34871e-17	ENSGALG00000026207	-2.48777	0.000272583	ENSGALG00000030140	7.28371	6.53e-05
ENSGALG00000001973	-1.5969	9.53178e-19	ENSGALG00000034960	2.43567	2.34961e-11	ENSGALG00000046034	3.37704	1.39835e-17	ENSGALG00000028910	-2.85501	1.34871e-17	ENSGALG00000038396	-3.68568	0.000305325	ENSGALG00000041843	7.27335	0.00174627
ENSGALG00000017033	-1.98101	1.19968e-18	ENSGALG00000027418	-2.8205	2.98031e-11	ENSGALG00000035961	-11.9033	1.53057e-17	ENSGALG00000019290	2.50762	1.39815e-17	ENSGALG00000043443	3.48495	0.000309949	ENSGALG00000038174	7.25329	0.000352502
ENSGALG00000006094	-1.72171	1.19968e-18	ENSGALG00000012541	6.25815	3.73851e-11	ENSGALG00000004871	-2.40441	1.53057e-17	ENSGALG00000009089	2.34295	2.12106e-17	ENSGALG00000005046	1.59129	0.000322363	ENSGALG00000044364	7.22514	2e-11
ENSGALG00000044364	10.374	1.27244e-18	ENSGALG00000011020	-2.02829	3.73978e-11	ENSGALG00000016313	-1.87928	3.52294e-17	ENSGALG00000042029	-3.28987	2.6449e-17	ENSGALG00000018340	2.99187	0.000374055	ENSGALG00000037672	7.21769	0.000125567
ENSGALG00000033854	2.02027	1.3653e-18	ENSGALG00000006490	10.796	4.48639e-11	ENSGALG00000041152	2.68009	4.18719e-17	ENSGALG00000044280	-10.3094	3.65787e-17	ENSGALG00000044733	1.77546	0.000417902	ENSGALG00000031200	7.21172	0.000441979
ENSGALG00000006489	-1.7538	2.66186e-18	ENSGALG00000007791	3.52277	4.70719e-11	ENSGALG00000000887	2.68636	5.58556e-17	ENSGALG00000016342	6.35968	4.25986e-17	ENSGALG00000006407	-1.52702	0.000436627	ENSGALG00000027138	7.19873	0.000845648
ENSGALG00000000533	2.36252	3.16512e-18	ENSGALG00000040291	2.55597	5.69388e-11	ENSGALG00000042009	-3.00645	7.18652e-17	ENSGALG00000035870	-3.25664	5.61365e-17	ENSGALG00000030861	-7.4969	0.00047351	ENSGALG00000032483	7.19516	0.0264184
ENSGALG00000010978	-2.63336	3.93328e-18	ENSGALG00000004557	1.55689	5.69826e-11	ENSGALG00000000109	1.65932	7.28258e-17	ENSGALG00000037441	-2.03308	5.63146e-17	ENSGALG00000011041	-1.7561	0.000483956	ENSGALG00000044699	7.19369	0.0267834
ENSGALG00000045112	10.2439	7.04218e-18	ENSGALG00000031534	1.93689	5.86986e-11	ENSGALG00000026577	4.97282	8.48116e-17	ENSGALG00000041914	-2.4083	6.66312e-17	ENSGALG00000011269	-7.27643	0.000496092	ENSGALG00000030890	7.17075	2.89e-08
ENSGALG00000044130	2.17944	8.35465e-18	ENSGALG00000014690	-2.01674	5.88062e-11	ENSGALG00000010924	1.99584	9.82911e-17	ENSGALG00000045142	-10.2288	6.85836e-17	ENSGALG00000007728	2.96509	0.000625403	ENSGALG00000035830	7.16651	0.0270376
ENSGALG00000015156	-2.30594	9.16223e-18	ENSGALG00000002403	2.54976	6.97801e-11	ENSGALG00000002484	2.12337	1.46261e-16	ENSGALG00000035961	10.7613	1.01977e-16	ENSGALG00000017862	1.81512	0.000770712	ENSGALG00000043505	7.13298	0.00211692
ENSGALG00000025996	-2.4446	9.80525e-18	ENSGALG00000042232	-1.94429	7.1589e-11	ENSGALG00000041669	7.35792	2.00949e-16	ENSGALG00000034645	-1.77274	1.17283e-16	ENSGALG00000040205	1.5836	0.000788047	ENSGALG00000039654	7.11768	0.02491
ENSGALG00000004927	2.30319	1.26017e-17	ENSGALG00000007636	-7.54473	7.84628e-11	ENSGALG00000005541	2.59155	2.10601e-16	ENSGALG00000037487	-2.69033	1.39722e-16	ENSGALG00000043044	-2.09582	0.000837945	ENSGALG00000031853	7.11093	4.79e-49
ENSGALG00000008095	-2.43082	1.36165e-17	ENSGALG00000010469	-1.79551	8.76405e-11	ENSGALG00000015709	-2.19224	2.1645e-16	ENSGALG00000045625	-10.159	1.40712e-16	ENSGALG00000016636	-1.5758	0.00086579	ENSGALG00000043919	7.09609	1.13e-08
ENSGALG00000008675	1.85067	1.58344e-17	ENSGALG00000044802	-14.1822	9.07429e-11	ENSGALG00000017289	-1.71658	2.23356e-16	ENSGALG00000038169	-10.1623	1.40712e-16	ENSGALG00000014261	-1.76461	0.000890903	ENSGALG00000005801	7.06893	0.0377197
ENSGALG00000008436	1.80068	1.66771e-17	ENSGALG00000005739	4.72025	9.19509e-11	ENSGALG00000030533	1.96869	3.30471e-16	ENSGALG00000045853	-10.1563	1.64599e-16	ENSGALG00000045894	-6.62335	0.00094616	ENSGALG00000005938	7.05483	6.51e-05
ENSGALG00000032933	-2.129	2.16214e-17	ENSGALG00000037880	-1.57923	9.61503e-11	ENSGALG00000009553	-2.31586	3.3724e-16	ENSGALG00000008855	2.48142	1.8054e-16	ENSGALG00000008940	-7.45293	0.0011087	ENSGALG00000036660	7.04421	0.0307864
ENSGALG00000001264	2.29379	2.81822e-17	ENSGALG00000004917	12.3532	9.8191e-11	ENSGALG00000019514	-2.10876	3.3724e-16	ENSGALG00000001330	-2.4247	1.95265e-16	ENSGALG00000045501	-7.21263	0.0011087	ENSGALG00000040901	7.04088	0.000102372
ENSGALG00000015179	-2.32691	3.18646e-17	ENSGALG00000001452	-1.59428	9.8191e-11	ENSGALG00000046003	7.35895	3.46972e-16	ENSGALG00000027418	-3.108	2.82427e-16	ENSGALG00000002427	1.5314	0.0011087	ENSGALG00000044417	7.01154	0.0276508
ENSGALG00000033894	2.64809	3.6294e-17	ENSGALG00000000557	2.4827	1.0425e-10	ENSGALG00000041047	9.89879	3.5208e-16	ENSGALG00000010293	9.65642	2.8822e-16	ENSGALG00000008095	-1.61823	0.00112548	ENSGALG00000035650	7.00945	0.000509987
ENSGALG00000008469	1.91455	4.14693e-17	ENSGALG00000033730	-1.96613	1.08569e-10	ENSGALG00000027899	6.3941	4.24268e-16	ENSGALG00000012809	-2.96477	3.45123e-16	ENSGALG00000041588	-7.65334	0.00116508	ENSGALG00000031239	7.00814	0.0306425
ENSGALG00000030871	3.15062	4.37242e-17	ENSGALG00000005295	1.54485	1.1623e-10	ENSGALG00000015179	-2.19106	4.27606e-16	ENSGALG00000021180	-2.18019	3.90766e-16	ENSGALG00000010500	-3.91599	0.00119242	ENSGALG00000025225	6.99528	0.000170677
ENSGALG00000003373	-1.5936	5.0488e-17	ENSGALG00000029015	2.98436	1.40496e-10	ENSGALG00000020391	-2.23163	4.48952e-16	ENSGALG00000015372	-1.76294	5.86528e-16	ENSGALG00000028598	-3.33055	0.00119329	ENSGALG00000045633	6.99248	0.00103399
ENSGALG00000005378	-2.17058	5.34798e-17	ENSGALG00000006783	2.54103	1.41298e-10	ENSGALG00000006027	2.26481	4.49826e-16	ENSGALG00000027698	-1.92032	9.16074e-16	ENSGALG00000040567	-6.66442	0.00123016	ENSGALG00000040953	6.91696	0.0333948
ENSGALG00000012197	-3.06416	5.80825e-17	ENSGALG00000011998	1.99537	1.46723e-10	ENSGALG00000033730	-2.03776	5.34301e-16	ENSGALG00000045557	2.89024	9.88501e-16	ENSGALG00000030141	-6.59836	0.00124974	ENSGALG00000037705	6.91167	0.0347158
ENSGALG00000015822	4.14919	6.11761e-17	ENSGALG00000028230	2.4412	1.46998e-10	ENSGALG00000032371	9.8418	5.36628e-16	ENSGALG00000017378	7.58986	1.24957e-15	ENSGALG00000002802	3.58951	0.00140595	ENSGALG00000014616	6.90872	0.00327208
ENSGALG00000002033	1.73085	6.31685e-17	ENSGALG00000007683	1.92264	1.55899e-10	ENSGALG00000044930	2.05391	5.77392e-16	ENSGALG00000036742	-3.15386	1.38024e-15	ENSGALG00000006106	-2.25059	0.00142881	ENSGALG00000033473	6.9026	0.000217243
ENSGALG00000040676	-1.59338	7.58779e-17	ENSGALG00000034187	2.0382	1.58858e-10	ENSGALG00000016785	-2.13742	5.81766e-16	ENSGALG00000045112	-10.0175	1.40887e-15	ENSGALG00000015152	-1.53783	0.00154635	ENSGALG00000034937	6.89357	9.51e-05
ENSGALG00000006459	-1.57069	1.36007e-16	ENSGALG00000010628	-3.17175	1.9311e-10	ENSGALG00000012165	-3.18395	6.22023e-16	ENSGALG00000016979	2.28939	1.66131e-15	ENSGALG00000005572	-1.67476	0.0016121	ENSGALG00000034682	6.88589	0.0320516
ENSGALG00000034829	-1.50481	1.47549e-16	ENSGALG00000012227	1.9995	1.97424e-10	ENSGALG00000037479	3.17944	7.09467e-16	ENSGALG00000042079	2.26096	2.18992e-15	ENSGALG00000010820	-3.14579	0.00169883	ENSGALG00000029353	6.88374	0.00161265
ENSGALG00000013967	-2.23584	1.68436e-16	ENSGALG00000010432	1.68208	2.06949e-10	ENSGALG00000001330	2.31905	7.61109e-16	ENSGALG00000039169	1.94534	2.8927e-15	ENSGALG00000030765	-6.42835	0.00171209	ENSGALG00000045987	6.88247	0.00292798
ENSGALG00000035870	2.80833	1.70431e-16	ENSGALG00000009583	1.90476	2.13398e-10	ENSGALG00000030879	1.91435	8.28982e-16	ENSGALG00000030151	5.8278	4.4095e-15	ENSGALG00000034998	-7.36532	0.00181083	ENSGALG00000041506	6.87618	0.0312739
ENSGALG00000038799	-2.12323	1.75106e-16	ENSGALG00000043929	2.74694	2.2946e-10	ENSGALG00000035239	1.93391	8.29491e-16	ENSGALG00000016325	2.594	1.11872e-14	ENSGALG00000026426	-6.06528	0.00190336	ENSGALG00000029494	6.86954	0.000712924
ENSGALG00000006691	1.63896	1.75106e-16	ENSGALG00000006958	2.9668	2.71861e-10	ENSGALG00000027959	5.70799	9.5727e-16	ENSGALG00000032550	1.89167	1.12939e-14	ENSGALG00000045075	2.97369	0.00195308	ENSGALG00000034846	6.85008	0.00112299
ENSGALG00000045424	2.35337	1.98432e-16	ENSGALG00000001320	2.32737	2.72151e-10	ENSGALG00000015691	-3.3318	1.11e-15	ENSGALG00000029567	-3.86942	1.50592e-14	ENSGALG00000035222	2.5297	0.00195633	ENSGALG00000038882	6.84101	0.000150653
ENSGALG00000026577	3.96696	2.08164e-16	ENSGALG00000031361	4.00928	2.9858e-10	ENSGALG00000006771	-2.00428	1.11e-15	ENSGALG00000046003	-9.80484	1.50592e-14	ENSGALG00000044093	-6.63058	0.00200605	ENSGALG00000040592	6.83972	0.000165767
ENSGALG00000006371	2.21313	2.54101e-16	ENSGALG00000036133	1.71559	2.9858e-10	ENSGALG00000007717	-2.18212	1.40297e-15	ENSGALG00000035894	-3.93087	1.5163e-14	ENSGALG00000029353	7.03686	0.00212855	ENSGALG00000040072	6.83554	0.0372525
ENSGALG00000017097	-1.92886	2.55496e-16	ENSGALG00000037867	-1.55535	3.29697e-10	ENSGALG00000036892	-3.76971	1.75302e-15	ENSGALG00000033467	-9.7128	1.54607e-14	ENSGALG00000028347	-3.4806	0.00215129	ENSGALG00000043979	6.81337	0.0331033
ENSGALG00000002042	-1.61708	2.97138e-16	ENSGALG00000008784	3.67	3.34619e-10	ENSGALG00000001973	-1.56228	2.45154e-15	ENSGALG00000004604	-1.77581	2.36929e-14	ENSGALG00000013149	1.96442	0.00225228	ENSGALG00000035356	6.81011	0.000986396
ENSGALG00000014939	-1.59614	3.19558e-16	ENSGALG00000036365	2.25452	3.47068e-10	ENSGALG00000032365	2.01537	2.4951e-15	ENSGALG00000012812	7.24423	3.53915e-14	ENSGALG00000044012	3.22432	0.00225228	ENSGALG00000028697	6.80463	0.0107214
ENSGALG00000010243	-2.25803	3.49029e-16	ENSGALG00000014976	1.90725	3.82702e-10	ENSGALG00000010293	7.91102	2.99519e-15	ENSGALG00000011483	-2.61185	3.73864e-14	ENSGALG00000041859	7.0631	0.00230708	ENSGALG00000033897	6.79045	0.0375657
ENSGALG00000002362	1.79562	3.49268e-16	ENSGALG00000036257	2.05004	4.09651e-10	ENSGALG00000031786	-2.75946	3.00513e-15	ENSGALG00000011221	-3.1148	4.58384e-14	ENSGALG00000026311	-3.02509	0.00243503	ENSGALG00000009006	6.78945	0.0400656
ENSGALG00000002847	1.68175	4.00925e-16	ENSGALG00000011696	-2.0525	4.09651e-10	ENSGALG00000006489	-1.80727	3.29346e-15	ENSGALG00000036754	2.76355	6.65075e-14	ENSGALG00000025163	2.956	0.00245325	ENSGALG00000036042	6.76403	0.00585843
ENSGALG00000029567	4.13162	4.91347e-16	ENSGALG00000016027	-2.1428	4.09651e-10	ENSGALG00000016724	1.89945	3.77937e-15	ENSGALG00000016128	-2.75773	6.99708e-14	ENSGALG00000033171	-2.24955	0.00267335	ENSGALG00000043291	6.76262	0.000350724
ENSGALG00000031853	4.64089	5.8049e-16	ENSGALG00000006027	2.17451	4.16861e-10	ENSGALG00000008429	-1.51963	4.09235e-15	ENSGALG00000034025	3.29207	7.04792e-14	ENSGALG00000044308	-6.33923	0.00273524	ENSGALG00000036415	6.74129	0.0400701
ENSGALG00000037087	-1.69406	6.16633e-16	ENSGALG00000008308	2.51871	4.79951e-10	ENSGALG00000040626	1.95616	4.40202e-15	ENSGALG00000004763	-2.21404	7.87288e-14	ENSGALG00000011236	-4.44332	0.00273524	ENSGALG00000037735	6.72894	0.00238391
ENSGALG00000007036	-1.66923	6.31276e-16	ENSGALG00000006489	-1.52538	4.79951e-10	ENSGALG00000006147	-1.90946	4.53203e-15	ENSGALG00000007611	-1.89761	8.92137e-14	ENSGALG00000038405	4.2957	0.0027687	ENSGALG00000028837	6.72884	0.000354747
ENSGALG00000005643	-2.35315	6.80764e-16	ENSGALG00000012876	1.71987	5.02272e-10	ENSGALG00000016287	3.38204	4.83852e-15	ENSGALG00000033883	-4.13146	1.0022e-13	ENSGALG00000019848	2.26536	0.00288788	ENSGALG00000042980	6.72368	0.0026623
ENSGALG00000034695	-3.01744	7.08163e-16	ENSGALG00000003429	2.41205	5.18387e-10	ENSGALG00000006267	-2.33057	5.18816e-15	ENSGALG00000040113	-9.44668	1.01931e-13	ENSGALG00000037917	2.87083	0.00296849	ENSGALG00000036119	6.71601	0.0442827
ENSGALG00000014526	-1.7835	7.13454e-16	ENSGALG00000014413	-1.58127	5.18387e-10	ENSGALG00000025583	3.96658	5.18816e-15	ENSGALG00000006073	-2.26238	1.56786e-13	ENSGALG00000043505	7.27998	0.00296902	ENSGALG00000044562	6.7093	0.0410592
ENSGALG00000012121	-1.96158	8.15258e-16	ENSGALG00000006332	1.61315	5.48839e-10	ENSGALG00000015612	-1.7202	5.55054e-15	ENSGALG00000031678	-2.36031	1.67399e-13	ENSGALG00000005099	-1.92544	0.00310873	ENSGALG00000015966	6.70046	0.039887
ENSGALG00000032365	1.84194	8.15258e-16	ENSGALG00000030661	2.28748	5.54401e-10	ENSGALG00000044408	2.50998	5.56175e-15	ENSGALG00000043002	-2.73258	2.57484e-13	ENSGALG00000032009	-4.82251	0.00325381	ENSGALG00000038920	6.67231	0.0469088
ENSGALG00000009967	-1.50524	8.65431e-16	ENSGALG00000011796	2.00597	5.67139e-10	ENSGALG00000005077	-2.28551	6.0942e-15	ENSGALG00000044991	-3.12052	3.31785e-13	ENSGALG00000039548	-6.44966	0.00352683	ENSGALG00000009758	6.66336	0.000916804
ENSGALG00000035894	3.98743	9.38594e-16	ENSGALG00000010225	-2.11665	5.67139e-10	ENSGALG00000004593	-1.93941	6.0942e-15	ENSGALG00000029445	2.09789	3.61257e-13	ENSGALG00000000136	-4.37671	0.00382536	ENSGALG00000029987	6.65766	0.00156826
ENSGALG00000015691	-2.11045	1.12046e-15	ENSGALG00000042184	1.81391	5.69068e-10	ENSGALG00000032262	-1.80747	6.72755e-15	ENSGALG00000036659	-4.69664	3.80859e-13	ENSGALG00000026810	-6.5341	0.00396588	ENSGALG00000043033	6.65081	0.0493721
ENSGALG00000040113	9.67225	1.41584e-15	ENSGALG00000025844	-1.79567	6.18731e-10	ENSGALG00000035923	1.90273	8.61049e-15	ENSGALG00000008604	3.41889	3.85847e-13	ENSGALG00000041749	-2.99454	0.00424823	ENSGALG00000044265	6.61369	0.039887
ENSGALG00000001429	-1.50973	1.4768e-15	ENSGALG00000043377	-9.26005	7.05596e-10	ENSGALG00000044870	10.9534	8.61049e-15	ENSGALG00000016501	1.6284	3.90449e-13	ENSGALG00000001963	-7.20582	0.00437976	ENSGALG00000046231	6.60521	1.39e-07
ENSGALG00000004129	-3.15259	1.75909e-15	ENSGALG00000029033	9.13601	7.21273e-10	ENSGALG00000015082	-1.7926	1.01483e-14	ENSGALG00000019036	1.87544	4.02504e-13	ENSGALG00000038025	-2.26844	0.00437976	ENSGALG00000044654	6.60098	1.17e-09
ENSGALG00000015612	-1.54586	1.85477e-15	ENSGALG00000001049	2.73888	7.33149e-10	ENSGALG00000002362	2.18913	1.06867e-14	ENSGALG00000017019	-1.91555	4.91155e-13	ENSGALG00000000556	2.32739	0.00445585	ENSGALG00000033441	6.59693	6.63e-63
ENSGALG00000035412	2.90229	1.91228e-15	ENSGALG00000039169	1.60982	7.36215e-10	ENSGALG00000030076	2.61178	1.07181e-14	ENSGALG00000003743	1.72435	5.00426e-13	ENSGALG00000045987	7.03471	0.00467182	ENSGALG00000007720	6.59308	0.00443239
ENSGALG00000029687	2.01551	2.14023e-15	ENSGALG00000041604	8.0343	7.59078e-10	ENSGALG00000010857	-3.1863	1.12902e-14	ENSGALG00000043744	-1.71302	5.14706e-13	ENSGALG00000042368	6.3049	0.00501695	ENSGALG00000044950	6.59061	0.000374764
ENSGALG00000004648	-1.61028	2.15369e-15	ENSGALG00000010313	1.67216	7.63483e-10	ENSGALG00000001428	2.62078	1.36666e-14	ENSGALG00000026757	1.92425	6.46739e-13	ENSGALG00000044442	-1.69016	0.00504221	ENSGALG00000037924	6.5852	0.0471076
ENSGALG00000043598	2.76611	2.57057e-15	ENSGALG00000015073	1.92102	7.80299e-10	ENSGALG00000041604	6.35973	1.55295e-14	ENSGALG00000006657	1.59567	7.449e-13	ENSGALG00000030696	-6.76264	0.00508665	ENSGALG00000005853	6.5723	0.000907415
ENSGALG00000012586	-1.64798	2.63971e-15	ENSGALG00000001483	-5.48731	8.1028e-10	ENSGALG00000035870	2.67971	1.63583e-14	ENSGALG00000038175	-1.89099	7.94989e-13	ENSGALG00000001824	1.74739	0.00512149	ENSGALG00000044691	6.56986	0.0473234
ENSGALG00000006702	1.87929	2.63971e-15	ENSGALG00000008115	1.68699	8.1348e-10	ENSGALG00000042792	3.62455	1.63583e-14	ENSGALG00000044751	-2.94425	8.9746e-13	ENSGALG00000020388	-3.46047	0.00524945	ENSGALG00000038442	6.54924	0.00716406
ENSGALG00000027534	2.64416	2.78485e-15	ENSGALG00000009268	-1.93256	8.14659e-10	ENSGALG00000017025	-2.73158	1.68642e-14	ENSGALG00000014463	5.98008	1.02482e-12	ENSGALG00000021848	-2.51527	0.00540364	ENSGALG00000042109	6.53066	0.00149445
ENSGALG00000036892	-2.48648	3.04324e-15	ENSGALG00000022991	-2.05079	8.6562e-10	ENSGALG00000010996	2.59327	1.79194e-14	ENSGALG00000035846	-9.50946	1.20044e-12	ENSGALG00000030888	3.63815	0.00542172	ENSGALG00000032652	6.53011	0.00155742
ENSGALG00000003691	1.93348	3.11708e-15	ENSGALG00000009870	-2.09639	9.13928e-10	ENSGALG00000045424	2.25309	2.01984e-14	ENSGALG00000011991	7.068	1.42828e-12	ENSGALG00000007356	-2.18324	0.00542228	ENSGALG00000045262	6.52546	0.0491843
ENSGALG00000037716	-1.54195	3.35175e-15	ENSGALG00000036108	-4.67053	1.02906e-09	ENSGALG00000014526	-1.90263	2.02453e-14	ENSGALG00000032542	-1.7987	1.75198e-12	ENSGALG00000039354	9.07368	0.00545419	ENSGALG00000036710	6.52307	0.0470709
ENSGALG00000027262	-1.52701	3.48443e-15	ENSGALG00000015906	-1.57931	1.08395e-09	ENSGALG00000035210	1.85092	2.03699e-14	ENSGALG00000040676	2.50113	1.81555e-12	ENSGALG00000036041	6.33443	0.00568017	ENSGALG00000043377	6.50271	0.00164293
ENSGALG00000014555	2.21699	3.61572e-15	ENSGALG00000001577	1.83796	1.12476e-09	ENSGALG00000031375	9.97402	2.2131e-14	ENSGALG00000045228	-4.53866	2.00739e-12	ENSGALG00000040418	-1.78554	0.0057018	ENSGALG00000004627	6.493	0.00530547
ENSGALG00000017090	-1.59364	4.14822e-15	ENSGALG00000045156	2.16431	1.21329e-09	ENSGALG00000045625	9.65404	2.48414e-14	ENSGALG00000033171	-4.1991	2.05795e-12	ENSGALG00000001709	-1.99039	0.00602817	ENSGALG00000035847	6.48968	0.00391888
ENSGALG00000012526	-1.57436	5.18212e-15	ENSGALG00000031754	4.86321	1.24378e-09	ENSGALG00000037192	9.63602	2.54749e-14	ENSGALG00000037713	-9.46867	2.27187e-12	ENSGALG00000013117	1.5907	0.00629209	ENSGALG00000031001	6.48962	0.000672684
ENSGALG00000001666	2.97616	6.27101e-15	ENSGALG00000031813	1.96068	1.35208e-09	ENSGALG00000001557	1.99153	3.08471e-14	ENSGALG00000002484	-1.76985	2.97272e-12	ENSGALG00000035660	-6.35597	0.00642521	ENSGALG00000029282	6.48093	0.000928076
ENSGALG00000008152	-1.6281	6.63665e-15	ENSGALG00000010961	-3.01007	1.35208e-09	ENSGALG00000030319	5.28524	3.14552e-14	ENSGALG00000045175	1.8209	3.06663e-12	ENSGALG00000017086	-2.58813	0.00658788	ENSGALG00000027536	6.46404	0.00756953
ENSGALG00000030533	1.68151	7.31646e-15	ENSGALG00000021685	4.04732	1.35848e-09	ENSGALG00000038599	2.90874	3.43891e-14	ENSGALG00000042650	-3.87408	3.17265e-12	ENSGALG00000044261	6.07581	0.00723404	ENSGALG00000041875	6.46332	0.00254437
ENSGALG00000032298	2.75281	7.3524e-15	ENSGALG00000015540	1.64781	1.36846e-09	ENSGALG00000032505	5.57507	3.4737e-14	ENSGALG00000016774	3.45203	4.36077e-12	ENSGALG00000045221	6.07931	0.00724655	ENSGALG00000032893	6.46173	0.0093905
ENSGALG00000014857	-1.72126	7.51065e-15	ENSGALG00000010870	2.43467	1.57254e-09	ENSGALG00000028573	3.72811	3.63732e-14	ENSGALG00000041230	-1.85959	5.16871e-12	ENSGALG00000010708	2.13624	0.00726947	ENSGALG00000036353	6.44341	0.00406594
ENSGALG00000028304	-1.80191	7.86062e-15	ENSGALG00000000920	1.60655	1.87805e-09	ENSGALG00000014857	-1.82227	3.89911e-14	ENSGALG00000006680	-2.75479	5.55683e-12	ENSGALG00000044887	-6.05174	0.00728114	ENSGALG00000031808	6.40486	0.000866401
ENSGALG00000006617	-1.50378	8.0772e-15	ENSGALG00000010978	3.45185	1.88923e-09	ENSGALG00000038396	-4.01855	4.25692e-14	ENSGALG00000015358	2.9323	5.60787e-12	ENSGALG00000044900	-6.85109	0.0073027	ENSGALG00000029941	6.38698	2.3e-09
ENSGALG00000041079	9.6723	1.0011e-14	ENSGALG00000039985	-1.72399	1.97337e-09	ENSGALG00000033927	3.12131	4.4525e-14	ENSGALG00000003067	-1.67214	6.3608e-12	ENSGALG00000045538	-6.22175	0.00734584	ENSGALG00000029284	6.36532	0.00633908
ENSGALG00000033129	1.95407	1.01382e-14	ENSGALG00000041939	2.21091	2.02452e-09	ENSGALG00000030999	5.45896	4.63955e-14	ENSGALG00000001529	1.94213	6.40454e-12	ENSGALG00000015110	-1.56523	0.00735926	ENSGALG00000036013	6.35162	0.00559183
ENSGALG00000033789	-1.99737	1.04464e-14	ENSGALG00000004953	1.76346	2.04906e-09	ENSGALG00000027070	2.91091	4.7618e-14	ENSGALG00000030999	-3.93033	6.49962e-12	ENSGALG00000010513	-1.8769	0.00786603	ENSGALG00000040821	6.34354	0.0499241
ENSGALG00000031814	-2.39322	1.17558e-14	ENSGALG00000038758	1.74011	2.19564e-09	ENSGALG00000016893	-1.56602	4.84412e-14	ENSGALG00000040632	1.58802	8.06175e-12	ENSGALG00000036936	2.75126	0.00867268	ENSGALG00000045197	6.33757	0.0055102
ENSGALG00000040308	2.15062	1.34652e-14	ENSGALG00000006483	2.46206	2.34064e-09	ENSGALG00000043044	-3.31974	5.19957e-14	ENSGALG00000044364	-6.8687	9.18047e-12	ENSGALG00000036742	-1.57876	0.00902706	ENSGALG00000034569	6.31419	0.0123792
ENSGALG00000009303	-1.68281	1.38897e-14	ENSGALG00000028910	-2.34894	2.5271e-09	ENSGALG00000045427	4.78684	5.68191e-14	ENSGALG00000043543	-4.57645	9.52252e-12	ENSGALG00000037977	10.344	0.00902706	ENSGALG00000037501	6.31142	0.00690843
ENSGALG00000023936	2.28599	1.44397e-14	ENSGALG00000002325	2.24067	3.18734e-09	ENSGALG00000009262	-2.66419	5.77834e-14	ENSGALG00000009170	4.4848	9.54319e-12	ENSGALG00000044892	-1.73158	0.0092216	ENSGALG00000000477	6.30812	0.00413431
ENSGALG00000035846	9.73614	1.44667e-14	ENSGALG00000041471	2.9215	3.28952e-09	ENSGALG00000015878	-1.89914	6.1492e-14	ENSGALG00000029411	-9.23271	1.00357e-11	ENSGALG00000029033	3.6309	0.00955087	ENSGALG00000039241	6.30803	0.00282114
ENSGALG00000002160	2.2878	1.53937e-14	ENSGALG00000008763	5.31255	3.35029e-09	ENSGALG00000015012	-1.79132	6.1492e-14	ENSGALG00000035445	2.50899	1.0509e-11	ENSGALG00000045585	9.33683	0.00973719	ENSGALG00000028451	6.28067	0.00267527
ENSGALG00000015012	-1.73	1.78856e-14	ENSGALG00000000603	1.59733	3.46489e-09	ENSGALG00000007331	-1.66539	6.24322e-14	ENSGALG00000003999	2.33981	1.09003e-11	ENSGALG00000024298	-3.14856	0.00980869	ENSGALG00000028039	6.26912	0.0011762
ENSGALG00000002881	-1.68958	1.80224e-14	ENSGALG00000033288	3.63473	3.487e-09	ENSGALG00000000474	2.10254	6.24322e-14	ENSGALG00000014938	-2.32175	1.09003e-11	ENSGALG00000015531	-1.64178	0.0102401	ENSGALG00000040699	6.25384	3.52e-68
ENSGALG00000010763	-1.7016	2.11591e-14	ENSGALG00000027483	-2.99665	3.71286e-09	ENSGALG00000034354	-2.2398	6.31184e-14	ENSGALG00000005860	-2.34591	1.86043e-11	ENSGALG00000033925	-2.92836	0.0102487	ENSGALG00000035924	6.22448	0.0027451
ENSGALG00000026525	2.16195	2.14268e-14	ENSGALG00000042538	2.35728	3.72161e-09	ENSGALG00000036650	9.88107	7.06201e-14	ENSGALG00000038093	-6.45815	2.09944e-11	ENSGALG00000045421	-11.154	0.010257	ENSGALG00000041368	6.21324	0.00327585
ENSGALG00000032253	9.51222	2.59496e-14	ENSGALG00000042511	3.85191	4.04791e-09	ENSGALG00000002855	2.39188	7.61551e-14	ENSGALG00000035768	1.96851	2.10065e-11	ENSGALG00000042154	-9.83263	0.0102813	ENSGALG00000033948	6.20272	0.00695532
ENSGALG00000026978	-1.65747	2.66444e-14	ENSGALG00000009576	-1.58428	4.41425e-09	ENSGALG00000023172	9.43467	7.9071e-14	ENSGALG00000003326	-1.65942	2.19394e-11	ENSGALG00000028106	5.80752	0.0102813	ENSGALG00000031254	6.19886	0.00316812
ENSGALG00000040238	3.93812	2.7316e-14	ENSGALG00000007269	6.39273	4.41979e-09	ENSGALG00000032929	1.85222	7.94709e-14	ENSGALG00000011657	3.02685	2.22033e-11	ENSGALG00000026896	1.75436	0.0103798	ENSGALG00000032752	6.16983	0.00398898
ENSGALG00000011993	-1.71414	2.8388e-14	ENSGALG00000046411	2.8554	4.52441e-09	ENSGALG00000015822	4.44927	8.18108e-14	ENSGALG00000035135	-1.99354	2.30894e-11	ENSGALG00000011838	4.02329	0.0105707	ENSGALG00000033913	6.16707	0.00330784
ENSGALG00000000218	-1.72696	2.88695e-14	ENSGALG00000043641	2.74861	4.87746e-09	ENSGALG00000028517	1.64243	8.51392e-14	ENSGALG00000013971	2.15537	2.34274e-11	ENSGALG00000033312	-5.88584	0.0112406	ENSGALG00000038093	6.16585	1.68e-06
ENSGALG00000032590	-1.93211	3.08594e-14	ENSGALG00000014463	3.79902	5.54535e-09	ENSGALG00000001883	3.24716	9.4832e-14	ENSGALG00000040306	-3.28068	2.35886e-11	ENSGALG00000023757	-1.8018	0.0115041	ENSGALG00000025021	6.15814	0.00327585
ENSGALG00000007155	1.63331	3.42979e-14	ENSGALG00000013297	-1.94888	5.60953e-09	ENSGALG00000011497	2.39748	9.55209e-14	ENSGALG00000037192	-9.15462	2.35886e-11	ENSGALG00000040914	-6.16989	0.0118364	ENSGALG00000025819	6.15755	7.46e-97
ENSGALG00000005046	-2.54985	5.08796e-14	ENSGALG00000001258	1.89454	6.28605e-09	ENSGALG00000033231	-3.42412	1.11722e-13	ENSGALG00000045788	-2.30384	2.51253e-11	ENSGALG00000030287	-6.15393	0.0118751	ENSGALG00000046448	6.14038	0.00450958
ENSGALG00000003197	-1.67097	5.21259e-14	ENSGALG00000013001	4.88876	6.78928e-09	ENSGALG00000023083	2.72781	1.66463e-13	ENSGALG00000006539	-1.7397	2.54522e-11	ENSGALG00000026384	1.60238	0.0120506	ENSGALG00000043543	6.1398	1.12e-12
ENSGALG00000031275	-1.52725	5.5549e-14	ENSGALG00000027070	3.76038	6.78928e-09	ENSGALG00000028937	1.793	1.74702e-13	ENSGALG00000010139	3.94987	2.7909e-11	ENSGALG00000025590	2.09231	0.0120612	ENSGALG00000043525	6.09441	0.000226068
ENSGALG00000042079	-1.68018	6.84597e-14	ENSGALG00000042374	7.2241	6.86061e-09	ENSGALG00000037551	9.52821	1.85114e-13	ENSGALG00000002563	3.88932	3.19341e-11	ENSGALG00000044735	2.44722	0.0120612	ENSGALG00000039367	6.08986	0.00182972
ENSGALG00000043150	3.02283	6.95789e-14	ENSGALG00000015012	-1.56773	7.33373e-09	ENSGALG00000043543	6.38116	2.04192e-13	ENSGALG00000005046	1.56662	3.87497e-11	ENSGALG00000034766	-2.70271	0.0124844	ENSGALG00000028595	6.08112	0.00240873
ENSGALG00000016467	-1.61192	6.97791e-14	ENSGALG00000004170	3.40466	7.53703e-09	ENSGALG00000011856	3.10385	2.13757e-13	ENSGALG00000011474	2.03622	3.98251e-11	ENSGALG00000012106	3.15033	0.0127817	ENSGALG00000026117	6.06298	0.0189262
ENSGALG00000011619	2.97552	7.08985e-14	ENSGALG00000041808	5.26148	7.66909e-09	ENSGALG00000003584	-2.7874	2.22293e-13	ENSGALG00000000542	-1.55746	4.0762e-11	ENSGALG00000037095	-5.75717	0.0132902	ENSGALG00000040912	6.03554	0.00557906
ENSGALG00000042723	2.5166	7.50719e-14	ENSGALG00000037551	8.88569	8.90533e-09	ENSGALG00000002160	1.91458	2.37898e-13	ENSGALG00000007878	-1.69531	4.0762e-11	ENSGALG00000038696	-6.17755	0.0136087	ENSGALG00000029094	6.015	4.88e-69
ENSGALG00000016501	-1.50774	1.004e-13	ENSGALG00000009955	1.99702	9.23559e-09	ENSGALG00000017033	-1.70103	2.59545e-13	ENSGALG00000033680	-5.02556	4.38822e-11	ENSGALG00000012847	-2.41687	0.0137608	ENSGALG00000033297	5.98069	0.00516549
ENSGALG00000042242	-1.53035	1.0572e-13	ENSGALG00000023070	-1.94558	9.23971e-09	ENSGALG00000032922	2.45785	2.8034e-13	ENSGALG00000006421	-2.31111	4.76378e-11	ENSGALG00000014801	-2.25433	0.0140531	ENSGALG00000029797	5.96399	0.00397462
ENSGALG00000001330	2.30929	1.14864e-13	ENSGALG00000015836	-1.92847	1.00426e-08	ENSGALG00000037487	2.60278	2.83146e-13	ENSGALG00000005583	-2.09632	4.95241e-11	ENSGALG00000046285	-2.08455	0.0142603	ENSGALG00000026904	5.95626	2.39e-58
ENSGALG00000027902	1.89386	1.20881e-13	ENSGALG00000035138	2.03536	1.17737e-08	ENSGALG00000016974	-1.59526	3.34951e-13	ENSGALG00000009491	2.06066	5.32071e-11	ENSGALG00000005956	2.37484	0.0142603	ENSGALG00000034377	5.95522	0.00310098
ENSGALG00000005360	-2.98601	1.3622e-13	ENSGALG00000002881	-1.55046	1.20541e-08	ENSGALG00000002466	3.20293	3.50876e-13	ENSGALG00000013640	-1.85438	5.32544e-11	ENSGALG00000013751	-1.83585	0.0145405	ENSGALG00000009572	5.95199	0.00851238
ENSGALG00000029766	1.68842	1.53639e-13	ENSGALG00000002563	3.15059	1.36804e-08	ENSGALG00000041922	5.47188	3.50876e-13	ENSGALG00000040238	-5.55374	5.45125e-11	ENSGALG00000016361	-1.76409	0.0148102	ENSGALG00000033052	5.94906	0.0158512
ENSGALG00000041346	1.76151	1.65007e-13	ENSGALG00000037525	1.68021	1.43049e-08	ENSGALG00000043413	7.71222	3.52459e-13	ENSGALG00000026625	3.77845	5.77465e-11	ENSGALG00000015776	4.08972	0.0160682	ENSGALG00000044261	5.92947	0.00460828
ENSGALG00000006267	-1.99848	1.85707e-13	ENSGALG00000008896	3.88836	1.45055e-08	ENSGALG00000000919	2.43096	3.66846e-13	ENSGALG00000040878	-1.61595	5.87367e-11	ENSGALG00000008998	-1.94336	0.0162038	ENSGALG00000044111	5.90372	0.0088195
ENSGALG00000045199	1.61702	1.99171e-13	ENSGALG00000016555	-2.77788	1.54131e-08	ENSGALG00000046400	4.82037	3.83357e-13	ENSGALG00000032505	-3.77107	5.87599e-11	ENSGALG00000034021	-1.76096	0.0165506	ENSGALG00000045810	5.88074	0.00975716
ENSGALG00000029187	1.68728	1.99171e-13	ENSGALG00000027397	-1.54504	1.59473e-08	ENSGALG00000009268	-2.7007	4.05828e-13	ENSGALG00000004917	12.2193	6.77455e-11	ENSGALG00000003446	2.15186	0.0169619	ENSGALG00000041579	5.87716	5.58e-12
ENSGALG00000042009	-2.52539	2.12661e-13	ENSGALG00000014997	1.52661	1.65437e-08	ENSGALG00000025999	-1.87781	4.05828e-13	ENSGALG00000010736	1.81318	6.97219e-11	ENSGALG00000030845	2.20468	0.0172989	ENSGALG00000010977	5.86178	0.0112036
ENSGALG00000042590	9.78126	2.15349e-13	ENSGALG00000036057	-3.09346	1.93726e-08	ENSGALG00000028304	-2.14777	4.6874e-13	ENSGALG00000044043	-2.8349	7.01504e-11	ENSGALG00000045786	-4.72414	0.0181251	ENSGALG00000040165	5.83832	0.0066328
ENSGALG00000029411	9.45794	2.19134e-13	ENSGALG00000040891	1.71232	2.08895e-08	ENSGALG00000042008	1.67917	4.95095e-13	ENSGALG00000043572	-1.8988	7.03122e-11	ENSGALG00000042620	-1.99738	0.0189715	ENSGALG00000039440	5.83312	0.0060571
ENSGALG00000014953	-1.57142	2.2444e-13	ENSGALG00000003774	1.76162	2.10578e-08	ENSGALG00000043150	3.06858	5.04681e-13	ENSGALG00000006783	2.5623	7.09674e-11	ENSGALG00000029932	8.15555	0.0193511	ENSGALG00000037243	5.80215	0.015109
ENSGALG00000036659	3.70742	2.31865e-13	ENSGALG00000004623	2.63228	2.11737e-08	ENSGALG00000004367	1.70702	5.66357e-13	ENSGALG00000025999	1.55906	7.09674e-11	ENSGALG00000012812	3.53951	0.0195004	ENSGALG00000010375	5.79257	0.0140061
ENSGALG00000033511	-4.61669	2.32116e-13	ENSGALG00000038175	-1.60813	2.12254e-08	ENSGALG00000036766	3.66216	5.67115e-13	ENSGALG00000035138	1.91741	7.46014e-11	ENSGALG00000000112	-6.56644	0.0196725	ENSGALG00000038930	5.77442	0.00397513
ENSGALG00000027698	1.56164	2.93271e-13	ENSGALG00000036043	1.66469	2.14052e-08	ENSGALG00000043002	1.92494	5.81228e-13	ENSGALG00000034575	-2.85009	7.49755e-11	ENSGALG00000038605	-3.32204	0.0199587	ENSGALG00000005937	5.75566	0.0101712
ENSGALG00000040418	2.7393	3.17313e-13	ENSGALG00000003432	-2.07969	2.34749e-08	ENSGALG00000041855	9.62795	5.8415e-13	ENSGALG00000011998	2.07404	7.98765e-11	ENSGALG00000015213	1.7251	0.0199587	ENSGALG00000030319	5.72909	2.64e-05
ENSGALG00000046113	9.38107	3.37495e-13	ENSGALG00000002358	-1.84843	2.37663e-08	ENSGALG00000028766	9.67926	5.92775e-13	ENSGALG00000005999	-1.54023	8.21379e-11	ENSGALG00000009315	-2.05703	0.0208585	ENSGALG00000027899	5.70981	4.78e-08
ENSGALG00000035667	-1.53836	3.60745e-13	ENSGALG00000023444	3.8908	2.42064e-08	ENSGALG00000026978	-1.59083	6.28333e-13	ENSGALG00000001035	3.70009	8.79665e-11	ENSGALG00000008901	-2.81731	0.0210202	ENSGALG00000046441	5.70603	5.91e-07
ENSGALG00000008149	2.04227	3.76226e-13	ENSGALG00000032595	-1.85374	2.45615e-08	ENSGALG00000005378	-2.39912	6.44754e-13	ENSGALG00000036559	-8.89342	9.57104e-11	ENSGALG00000045195	-6.08761	0.0211453	ENSGALG00000025435	5.67888	0.000248688
ENSGALG00000006629	-1.60674	3.9704e-13	ENSGALG00000008418	1.57404	2.8052e-08	ENSGALG00000032468	1.53031	7.3719e-13	ENSGALG00000007269	2.55896	9.73763e-11	ENSGALG00000035246	-6.07775	0.0211998	ENSGALG00000036158	5.63605	0.0136586
ENSGALG00000005956	-4.35702	4.30837e-13	ENSGALG00000037336	2.03079	3.01837e-08	ENSGALG00000041227	9.54881	7.3719e-13	ENSGALG00000042723	-2.35484	9.81816e-11	ENSGALG00000044877	-8.45095	0.0217921	ENSGALG00000032391	5.62152	0.00770181
ENSGALG00000007731	-1.979	4.48462e-13	ENSGALG00000032257	1.59993	3.06523e-08	ENSGALG00000008185	2.90076	8.26132e-13	ENSGALG00000036458	-1.51176	9.8983e-11	ENSGALG00000019663	-1.76443	0.0222465	ENSGALG00000029215	5.61764	0.0348969
ENSGALG00000004195	-2.21903	5.30432e-13	ENSGALG00000002507	-2.42257	3.06523e-08	ENSGALG00000040781	3.78093	8.54885e-13	ENSGALG00000039605	-5.07415	1.01253e-10	ENSGALG00000043484	-1.52355	0.0222465	ENSGALG00000040238	5.58812	2.71e-08
ENSGALG00000038166	6.74125	5.89291e-13	ENSGALG00000007767	1.55649	3.12938e-08	ENSGALG00000003689	2.35373	9.71936e-13	ENSGALG00000040969	2.33431	1.05858e-10	ENSGALG00000045641	-3.45721	0.0226684	ENSGALG00000036220	5.57914	0.0116258
ENSGALG00000020210	-1.88523	5.97258e-13	ENSGALG00000004113	2.65981	3.22693e-08	ENSGALG00000017097	-1.84111	1.091e-12	ENSGALG00000012106	3.12634	1.08141e-10	ENSGALG00000044368	-3.16211	0.0226684	ENSGALG00000038672	5.55455	7.06e-39
ENSGALG00000037192	9.37951	6.15567e-13	ENSGALG00000001647	2.64935	3.38579e-08	ENSGALG00000011609	2.7315	1.18956e-12	ENSGALG00000031094	2.54406	1.14576e-10	ENSGALG00000006297	-2.11401	0.0226684	ENSGALG00000029567	5.5545	5.44e-16
ENSGALG00000005948	-1.64899	6.50303e-13	ENSGALG00000020388	-3.54485	3.4989e-08	ENSGALG00000038941	3.66307	1.26916e-12	ENSGALG00000043919	-7.48949	1.15337e-10	ENSGALG00000028496	2.65247	0.0226684	ENSGALG00000040400	5.55401	0.012133
ENSGALG00000009570	-1.60825	6.85333e-13	ENSGALG00000012106	3.26472	3.57159e-08	ENSGALG00000010340	-1.83361	1.6746e-12	ENSGALG00000006147	2.10157	1.19801e-10	ENSGALG00000045288	2.5543	0.0228636	ENSGALG00000041066	5.54422	0.0158512
ENSGALG00000045228	3.95088	7.42545e-13	ENSGALG00000046316	-2.00055	3.58054e-08	ENSGALG00000021627	-2.28618	1.75921e-12	ENSGALG00000035749	-3.67443	1.20503e-10	ENSGALG00000026396	-1.5484	0.0236045	ENSGALG00000035894	5.53426	4e-17
ENSGALG00000015649	-1.58288	9.53841e-13	ENSGALG00000014862	-1.60384	4.00574e-08	ENSGALG00000030898	9.71894	1.79833e-12	ENSGALG00000044654	-6.40647	1.22403e-10	ENSGALG00000044190	-8.23313	0.0237782	ENSGALG00000046524	5.53262	0.00136057
ENSGALG00000010517	1.61497	9.66377e-13	ENSGALG00000007337	1.5591	4.0628e-08	ENSGALG00000006911	-2.05551	2.10862e-12	ENSGALG00000010117	-2.09644	1.23867e-10	ENSGALG00000044973	-5.96394	0.0242216	ENSGALG00000045745	5.52381	0.0108246
ENSGALG00000007839	2.72208	9.93432e-13	ENSGALG00000042008	1.75225	4.27613e-08	ENSGALG00000035634	4.28639	2.12781e-12	ENSGALG00000042491	1.88181	1.34253e-10	ENSGALG00000034416	-1.56561	0.0245458	ENSGALG00000025433	5.49377	0.0100408
ENSGALG00000011220	1.81345	9.99642e-13	ENSGALG00000015134	9.04043	4.3111e-08	ENSGALG00000001942	-1.68669	2.13512e-12	ENSGALG00000041204	-9.00072	1.39413e-10	ENSGALG00000037511	-1.70304	0.0248925	ENSGALG00000030999	5.48066	2.2e-13
ENSGALG00000003519	2.80354	1.02192e-12	ENSGALG00000016328	1.9346	4.33286e-08	ENSGALG00000034504	11.0148	2.65487e-12	ENSGALG00000015822	2.05893	1.39586e-10	ENSGALG00000029769	-8.26266	0.025595	ENSGALG00000026252	5.4704	0.010365
ENSGALG00000029599	1.69145	1.12532e-12	ENSGALG00000040434	-1.76245	4.44128e-08	ENSGALG00000032940	2.46948	2.66114e-12	ENSGALG00000013063	-2.70092	1.44104e-10	ENSGALG00000029504	-4.23812	0.025595	ENSGALG00000011860	5.45762	0.0099206
ENSGALG00000041922	5.07235	1.1344e-12	ENSGALG00000007434	1.55711	4.50659e-08	ENSGALG00000033129	2.10891	2.86045e-12	ENSGALG00000007927	7.55863	1.4966e-10	ENSGALG00000043386	2.14625	0.025595	ENSGALG00000038872	5.44631	0.0431452
ENSGALG00000042197	-1.70354	1.20214e-12	ENSGALG00000036308	4.72373	5.4419e-08	ENSGALG00000027698	1.639	3.24195e-12	ENSGALG00000013001	5.24127	1.5255e-10	ENSGALG00000011190	-1.60092	0.0256302	ENSGALG00000003660	5.4316	0.0147564
ENSGALG00000016794	-1.5882	1.33689e-12	ENSGALG00000035949	-2.45397	5.4419e-08	ENSGALG00000029411	9.1781	3.4503e-12	ENSGALG00000044735	4.6649	1.62869e-10	ENSGALG00000027269	-2.2443	0.0257347	ENSGALG00000032505	5.42488	9.36e-13
ENSGALG00000029743	-1.57626	1.41125e-12	ENSGALG00000042895	1.79931	5.47439e-08	ENSGALG00000023936	2.17624	3.69123e-12	ENSGALG00000003348	-3.96749	1.68258e-10	ENSGALG00000042919	-5.04509	0.0258439	ENSGALG00000040890	5.4156	0.0144213
ENSGALG00000036831	1.77691	1.43264e-12	ENSGALG00000009958	1.77513	5.47439e-08	ENSGALG00000037797	9.7173	4.04847e-12	ENSGALG00000045798	-3.5978	1.73679e-10	ENSGALG00000029567	1.68893	0.0272839	ENSGALG00000036659	5.40386	7.34e-17
ENSGALG00000034030	-1.73304	1.47215e-12	ENSGALG00000007124	-2.05965	5.75015e-08	ENSGALG00000003045	2.91212	4.09038e-12	ENSGALG00000000141	-2.27277	1.93679e-10	ENSGALG00000014753	-1.88575	0.0275559	ENSGALG00000039015	5.37784	0.0383179
ENSGALG00000030898	9.74007	1.7459e-12	ENSGALG00000001341	1.58132	6.14758e-08	ENSGALG00000037798	3.19967	5.59256e-12	ENSGALG00000004637	-1.82952	2.09569e-10	ENSGALG00000046456	5.43305	0.0279999	ENSGALG00000027690	5.3775	0.0212013
ENSGALG00000023172	9.57943	1.77157e-12	ENSGALG00000002165	1.82188	6.38772e-08	ENSGALG00000046347	2.19469	5.61408e-12	ENSGALG00000016761	-3.77564	2.21272e-10	ENSGALG00000015598	-2.42434	0.0285074	ENSGALG00000040463	5.36693	0.0127585
ENSGALG00000039071	2.73256	1.80019e-12	ENSGALG00000016536	-1.98649	7.4023e-08	ENSGALG00000035846	9.81967	5.63315e-12	ENSGALG00000041807	-2.19149	2.30729e-10	ENSGALG00000002992	-2.3502	0.0285074	ENSGALG00000029300	5.36445	0.0208219
ENSGALG00000034025	-3.54675	2.00776e-12	ENSGALG00000009792	-2.57573	7.45417e-08	ENSGALG00000004760	1.99256	5.72297e-12	ENSGALG00000038514	-8.72	2.34566e-10	ENSGALG00000029741	5.6687	0.0288215	ENSGALG00000038575	5.33935	9.78e-05
ENSGALG00000016279	-3.11204	2.45779e-12	ENSGALG00000041343	-2.64043	7.60496e-08	ENSGALG00000011220	1.849	6.17401e-12	ENSGALG00000040804	-1.88926	2.43903e-10	ENSGALG00000032715	7.8055	0.0296201	ENSGALG00000039106	5.3068	0.0121119
ENSGALG00000000887	2.97194	2.51139e-12	ENSGALG00000011287	2.27851	7.82668e-08	ENSGALG00000045228	4.01166	6.21708e-12	ENSGALG00000010974	-8.86204	2.66538e-10	ENSGALG00000037504	-1.67222	0.0299259	ENSGALG00000043619	5.29718	0.00770297
ENSGALG00000029015	1.98074	2.58821e-12	ENSGALG00000001697	-1.61807	8.01042e-08	ENSGALG00000000557	2.79407	6.5226e-12	ENSGALG00000037193	1.64342	2.68377e-10	ENSGALG00000043198	-1.88884	0.0303638	ENSGALG00000039336	5.28607	0.000485925
ENSGALG00000035445	-2.78931	2.67061e-12	ENSGALG00000009224	-2.2205	8.52787e-08	ENSGALG00000006691	1.67794	6.91736e-12	ENSGALG00000002159	-1.8243	2.68377e-10	ENSGALG00000009826	-1.97302	0.0303956	ENSGALG00000046456	5.28583	0.0155351
ENSGALG00000001320	3.74602	2.78379e-12	ENSGALG00000011314	-2.46915	8.54049e-08	ENSGALG00000015192	3.80362	6.91736e-12	ENSGALG00000026039	-2.17831	2.68377e-10	ENSGALG00000006221	2.35089	0.0310086	ENSGALG00000046474	5.27637	0.0152017
ENSGALG00000036456	2.47798	2.84577e-12	ENSGALG00000027825	-2.28759	8.78173e-08	ENSGALG00000028230	1.67148	7.29776e-12	ENSGALG00000041546	-2.46372	2.93838e-10	ENSGALG00000011734	-2.20057	0.0315426	ENSGALG00000041519	5.26535	0.0221366
ENSGALG00000031493	1.95669	3.00723e-12	ENSGALG00000038532	12.0163	8.92046e-08	ENSGALG00000008584	-3.09889	7.33293e-12	ENSGALG00000041227	-8.82952	3.08096e-10	ENSGALG00000020985	2.32286	0.0332005	ENSGALG00000025590	5.23699	1.89e-09
ENSGALG00000031496	-1.7727	3.14545e-12	ENSGALG00000013624	1.92202	9.60308e-08	ENSGALG00000017153	-1.64765	8.05719e-12	ENSGALG00000033954	1.74586	3.1395e-10	ENSGALG00000045304	-5.89455	0.033348	ENSGALG00000046166	5.23648	1.67e-05
ENSGALG00000039687	-1.85792	3.18729e-12	ENSGALG00000004216	3.39609	9.63442e-08	ENSGALG00000009680	2.61553	8.37309e-12	ENSGALG00000014555	-2.21712	3.14518e-10	ENSGALG00000000745	7.22625	0.0339678	ENSGALG00000045797	5.23336	8.33e-05
ENSGALG00000008308	2.2182	3.72371e-12	ENSGALG00000034130	-1.53567	9.67535e-08	ENSGALG00000032253	9.42313	8.42507e-12	ENSGALG00000032851	-8.89094	3.26198e-10	ENSGALG00000042159	-2.7061	0.0345393	ENSGALG00000031520	5.21891	0.0243097
ENSGALG00000046174	1.54394	3.79027e-12	ENSGALG00000006899	-1.50251	9.8435e-08	ENSGALG00000002775	2.49458	8.64552e-12	ENSGALG00000010077	1.74403	3.27695e-10	ENSGALG00000014820	-2.13755	0.0348807	ENSGALG00000012263	5.21791	5.79e-58
ENSGALG00000004002	1.90579	4.07177e-12	ENSGALG00000000884	1.52181	1.01053e-07	ENSGALG00000012160	-2.78697	9.58568e-12	ENSGALG00000037561	-2.50644	3.69454e-10	ENSGALG00000011970	-1.51552	0.0348807	ENSGALG00000025388	5.21673	0.0156704
ENSGALG00000044368	9.11122	4.1897e-12	ENSGALG00000005034	-1.53693	1.01875e-07	ENSGALG00000040655	1.79655	9.74315e-12	ENSGALG00000005843	6.99712	3.96368e-10	ENSGALG00000046177	-6.02647	0.0350256	ENSGALG00000032940	5.19912	7.55e-05
ENSGALG00000031117	-1.50414	4.19125e-12	ENSGALG00000010346	1.62689	1.07735e-07	ENSGALG00000011035	2.16326	1.10203e-11	ENSGALG00000035079	1.61713	4.22821e-10	ENSGALG00000041708	-1.77033	0.0354228	ENSGALG00000010773	5.19479	0.00964692
ENSGALG00000004122	-1.52206	4.21679e-12	ENSGALG00000007016	1.53174	1.09766e-07	ENSGALG00000029187	1.72204	1.1211e-11	ENSGALG00000029743	1.72099	4.44201e-10	ENSGALG00000042148	1.6192	0.035742	ENSGALG00000002116	5.18653	0.00725936
ENSGALG00000012795	-1.56408	4.2289e-12	ENSGALG00000037089	3.05139	1.12283e-07	ENSGALG00000000707	-1.52279	1.12565e-11	ENSGALG00000037797	-8.77626	4.46474e-10	ENSGALG00000043921	-3.03532	0.0365596	ENSGALG00000038466	5.16725	0.0315847
ENSGALG00000043543	4.78264	4.24275e-12	ENSGALG00000036949	1.58336	1.21676e-07	ENSGALG00000003519	3.65139	1.12565e-11	ENSGALG00000033083	-1.97845	4.50905e-10	ENSGALG00000035894	1.60741	0.0367556	ENSGALG00000030501	5.166	0.00316038
ENSGALG00000000707	-1.52714	4.50223e-12	ENSGALG00000041717	1.62807	1.22625e-07	ENSGALG00000008469	1.56669	1.21332e-11	ENSGALG00000042599	-3.99796	4.50905e-10	ENSGALG00000016502	-1.742	0.0377299	ENSGALG00000026030	5.16055	0.0435948
ENSGALG00000013869	-1.73776	4.70488e-12	ENSGALG00000004044	3.70987	1.22748e-07	ENSGALG00000031031	2.10803	1.30181e-11	ENSGALG00000010189	1.93594	4.85611e-10	ENSGALG00000016570	2.12063	0.038591	ENSGALG00000031701	5.14581	0.012797
ENSGALG00000002473	2.50733	4.74761e-12	ENSGALG00000011797	-1.84342	1.25257e-07	ENSGALG00000025650	2.53819	1.33314e-11	ENSGALG00000023828	-1.59205	5.21755e-10	ENSGALG00000042723	1.99182	0.0390612	ENSGALG00000039032	5.13036	0.00162521
ENSGALG00000009870	-2.03917	5.03172e-12	ENSGALG00000003519	4.50437	1.35886e-07	ENSGALG00000004161	-2.09796	1.33473e-11	ENSGALG00000026207	-3.69061	5.28341e-10	ENSGALG00000041743	-7.73695	0.0393256	ENSGALG00000035618	5.12731	8.39e-09
ENSGALG00000032505	3.88143	5.26956e-12	ENSGALG00000034693	1.91147	1.37059e-07	ENSGALG00000001963	-10.3765	1.47123e-11	ENSGALG00000001502	1.64808	5.42138e-10	ENSGALG00000015902	-1.56464	0.0393256	ENSGALG00000039605	5.10847	1.07e-09
ENSGALG00000043919	6.62797	5.68294e-12	ENSGALG00000016909	1.68883	1.48884e-07	ENSGALG00000007768	-2.74574	1.47931e-11	ENSGALG00000000208	1.73282	5.55333e-10	ENSGALG00000023444	2.04105	0.0410834	ENSGALG00000038473	5.08753	0.000173136
ENSGALG00000030999	3.86705	5.87539e-12	ENSGALG00000040927	3.44543	1.54592e-07	ENSGALG00000003691	1.79515	1.53062e-11	ENSGALG00000007077	-2.79181	5.75693e-10	ENSGALG00000034064	5.13952	0.0427086	ENSGALG00000017052	5.04801	0.000551883
ENSGALG00000003584	-1.88471	6.11434e-12	ENSGALG00000013661	-1.54911	1.56707e-07	ENSGALG00000045409	6.96583	1.68522e-11	ENSGALG00000005268	-2.28899	5.93124e-10	ENSGALG00000045596	-1.53618	0.0452696	ENSGALG00000036423	5.04635	0.0389126
ENSGALG00000041616	2.12115	6.50881e-12	ENSGALG00000032365	2.65595	1.65392e-07	ENSGALG00000044153	13.4612	1.70532e-11	ENSGALG00000044153	7.11562	5.97852e-10	ENSGALG00000008562	-3.15834	0.0452724	ENSGALG00000043413	5.04093	0.000186109
ENSGALG00000034768	-1.548	6.70113e-12	ENSGALG00000014938	-2.77344	1.88771e-07	ENSGALG00000001666	3.09254	1.71123e-11	ENSGALG00000027281	-3.0437	6.00872e-10	ENSGALG00000037467	1.78354	0.045997	ENSGALG00000045944	5.02022	0.0334612
ENSGALG00000015878	-1.5286	7.1492e-12	ENSGALG00000046580	-1.61382	1.94064e-07	ENSGALG00000008162	-1.56958	1.77646e-11	ENSGALG00000028372	-8.68673	6.04317e-10	ENSGALG00000004216	3.19389	0.0464246	ENSGALG00000045981	5.02022	0.0334612
ENSGALG00000045956	3.50473	7.33676e-12	ENSGALG00000038879	-1.94789	1.94064e-07	ENSGALG00000006459	-1.58259	1.84217e-11	ENSGALG00000031443	-3.35502	6.55989e-10	ENSGALG00000026137	-1.96499	0.0471836	ENSGALG00000011838	5.00705	4.04e-06
ENSGALG00000011347	2.91373	7.45487e-12	ENSGALG00000022819	-3.38659	2.05121e-07	ENSGALG00000043154	10.5499	1.90947e-11	ENSGALG00000006521	5.83837	6.75564e-10	ENSGALG00000001115	-1.63204	0.0473004	ENSGALG00000042190	4.9936	0.0235778
ENSGALG00000036713	-1.55218	7.80591e-12	ENSGALG00000005579	-1.50478	2.05235e-07	ENSGALG00000016377	-2.11675	2.20654e-11	ENSGALG00000034358	-3.05648	7.11867e-10	ENSGALG00000005245	-3.02275	0.0473785	ENSGALG00000030442	4.9936	0.0235778
ENSGALG00000042804	2.57031	7.87226e-12	ENSGALG00000036867	2.94518	2.31483e-07	ENSGALG00000015492	-2.69742	2.24354e-11	ENSGALG00000029881	-2.485	7.55125e-10	ENSGALG00000045583	-2.3119	0.0479053	ENSGALG00000034771	4.9814	0.0250387
ENSGALG00000026957	2.31578	8.04207e-12	ENSGALG00000002802	4.6472	2.38867e-07	ENSGALG00000001483	-5.7766	2.52718e-11	ENSGALG00000046524	-6.31629	8.23689e-10	ENSGALG00000042511	1.64511	0.0480252	ENSGALG00000039249	4.96016	0.000360116
ENSGALG00000035923	1.55092	8.07906e-12	ENSGALG00000011921	-2.2262	2.43611e-07	ENSGALG00000030597	-2.8378	3.14826e-11	ENSGALG00000030871	-2.2845	8.9518e-10	ENSGALG00000043986	-1.80899	0.049355	ENSGALG00000027825	4.95815	5.84e-65
ENSGALG00000004760	1.82473	1.01655e-11	ENSGALG00000030845	3.69239	2.46375e-07	ENSGALG00000040023	-1.7914	3.14826e-11	ENSGALG00000046360	1.76625	9.26018e-10	ENSGALG00000041342	-2.00168	0.0498039	ENSGALG00000046276	4.94223	0.000824076
ENSGALG00000012153	-2.22416	1.02737e-11	ENSGALG00000017025	-1.98336	2.4642e-07	ENSGALG00000010517	1.74688	3.14826e-11	ENSGALG00000012505	4.11669	9.57485e-10	ENSGALG00000045637	-7.44765	0.0498394	ENSGALG00000042650	4.9125	3.28e-20
ENSGALG00000045706	2.64523	1.08395e-11	ENSGALG00000039595	2.86686	2.48698e-07	ENSGALG00000042443	11.9324	3.24113e-11	ENSGALG00000046371	-2.20423	1.0237e-09				ENSGALG00000029203	4.90815	0.00155322
ENSGALG00000037487	2.3751	1.11151e-11	ENSGALG00000041812	-1.52661	2.51344e-07	ENSGALG00000009501	-1.7552	3.72707e-11	ENSGALG00000001049	2.71274	1.09654e-09				ENSGALG00000004394	4.89421	0.0338613
ENSGALG00000021473	-1.99318	1.126e-11	ENSGALG00000030047	-1.91998	2.51344e-07	ENSGALG00000025842	-1.54108	3.83801e-11	ENSGALG00000040503	-2.26989	1.18067e-09				ENSGALG00000015776	4.89242	0.00246539
ENSGALG00000006083	3.10393	1.17649e-11	ENSGALG00000015358	2.24174	2.53956e-07	ENSGALG00000043598	3.14196	5.46267e-11	ENSGALG00000041930	-9.10761	1.18383e-09				ENSGALG00000020078	4.87909	3.61e-59
ENSGALG00000043351	2.6016	1.2615e-11	ENSGALG00000042009	-2.22904	2.54891e-07	ENSGALG00000005643	-2.55928	5.60284e-11	ENSGALG00000026811	3.23573	1.20308e-09				ENSGALG00000032279	4.8766	0.00369722
ENSGALG00000021627	-2.20576	1.27841e-11	ENSGALG00000005839	4.5438	2.55603e-07	ENSGALG00000019290	-2.88353	5.60478e-11	ENSGALG00000015486	-1.52054	1.20308e-09				ENSGALG00000025579	4.85957	0.0496798
ENSGALG00000010974	9.08692	1.33296e-11	ENSGALG00000027835	1.5922	2.62474e-07	ENSGALG00000046658	9.44219	5.98103e-11	ENSGALG00000034187	1.64806	1.43653e-09				ENSGALG00000044387	4.85326	4.02e-05
ENSGALG00000046532	1.74873	1.35686e-11	ENSGALG00000026385	-1.65447	2.92116e-07	ENSGALG00000037867	-1.59093	6.1896e-11	ENSGALG00000002683	-1.53178	1.55447e-09				ENSGALG00000044083	4.80038	0.00535631
ENSGALG00000001793	-9.36888	1.42371e-11	ENSGALG00000030324	6.43218	2.98112e-07	ENSGALG00000045621	2.09155	6.22985e-11	ENSGALG00000037569	-2.79456	1.63107e-09				ENSGALG00000027959	4.77744	6.94e-12
ENSGALG00000015709	-1.65675	1.61832e-11	ENSGALG00000028304	-1.54014	3.1054e-07	ENSGALG00000040238	4.01754	6.26694e-11	ENSGALG00000032595	-1.8973	1.74394e-09				ENSGALG00000025650	4.74573	2.41e-43
ENSGALG00000010550	-1.83635	1.64005e-11	ENSGALG00000039205	1.59169	3.29919e-07	ENSGALG00000027416	2.08671	8.81496e-11	ENSGALG00000028376	4.83532	1.8084e-09				ENSGALG00000037957	4.74502	0.00374304
ENSGALG00000000919	1.72823	1.67618e-11	ENSGALG00000042073	-2.39987	3.29919e-07	ENSGALG00000043959	9.8069	8.86539e-11	ENSGALG00000038876	3.92737	1.85512e-09				ENSGALG00000046658	4.73393	0.00517948
ENSGALG00000041227	9.05487	1.67824e-11	ENSGALG00000011221	-2.14152	3.40867e-07	ENSGALG00000033894	2.34429	8.96564e-11	ENSGALG00000010996	-2.07982	1.86577e-09				ENSGALG00000017845	4.73021	0.00161072
ENSGALG00000007717	-1.75226	1.81366e-11	ENSGALG00000011838	-6.0208	3.50126e-07	ENSGALG00000037562	8.91815	1.03883e-10	ENSGALG00000005230	-1.77079	1.86676e-09				ENSGALG00000033680	4.71158	1.33e-15
ENSGALG00000016556	2.35094	1.81672e-11	ENSGALG00000025650	-2.18188	3.71268e-07	ENSGALG00000009157	-3.31806	1.05308e-10	ENSGALG00000041855	-8.67985	1.8739e-09				ENSGALG00000032899	4.67221	0.0105365
ENSGALG00000002775	2.53279	1.81672e-11	ENSGALG00000005541	1.77813	3.91621e-07	ENSGALG00000038589	1.81645	1.07726e-10	ENSGALG00000026392	-2.08279	1.9919e-09				ENSGALG00000039916	4.66593	0.00125952
ENSGALG00000003492	1.5616	1.9026e-11	ENSGALG00000033303	2.09989	3.92609e-07	ENSGALG00000008676	-1.74903	1.11204e-10	ENSGALG00000002427	2.23331	2.07771e-09				ENSGALG00000043674	4.66483	0.00474448
ENSGALG00000033927	2.81654	2.23114e-11	ENSGALG00000043411	1.64046	4.15812e-07	ENSGALG00000004710	-1.55482	1.15662e-10	ENSGALG00000035297	2.43188	2.12479e-09				ENSGALG00000000556	4.64402	1.22e-05
ENSGALG00000007699	-1.76281	2.25056e-11	ENSGALG00000029702	1.59681	4.28237e-07	ENSGALG00000011444	1.92105	1.19562e-10	ENSGALG00000007620	-2.63102	2.18496e-09				ENSGALG00000044598	4.63649	0.00587932
ENSGALG00000045848	3.98241	2.26615e-11	ENSGALG00000030466	2.08746	4.3709e-07	ENSGALG00000008506	1.5499	1.31777e-10	ENSGALG00000045956	-3.06405	2.35199e-09				ENSGALG00000011856	4.62093	7.14e-11
ENSGALG00000017862	3.16184	2.40271e-11	ENSGALG00000035274	1.81248	4.54826e-07	ENSGALG00000015649	-1.54378	1.32974e-10	ENSGALG00000039380	1.7993	2.38435e-09				ENSGALG00000005043	4.57186	0.0220295
ENSGALG00000004230	-3.20662	2.60098e-11	ENSGALG00000006073	-1.90361	4.61776e-07	ENSGALG00000032746	-1.66668	1.63004e-10	ENSGALG00000012769	-2.15977	2.38435e-09				ENSGALG00000045228	4.5605	3.14e-11
ENSGALG00000012165	-2.06854	2.82425e-11	ENSGALG00000012277	1.80338	4.96313e-07	ENSGALG00000016929	-1.58592	1.67508e-10	ENSGALG00000008763	5.17998	2.48287e-09				ENSGALG00000017858	4.55575	0.0142683
ENSGALG00000037797	9.00221	2.82425e-11	ENSGALG00000005002	-1.62425	4.96313e-07	ENSGALG00000005977	-2.78441	1.74109e-10	ENSGALG00000019663	-2.44739	2.60662e-09				ENSGALG00000026689	4.55137	0.0255932
ENSGALG00000043089	1.5024	2.8454e-11	ENSGALG00000034112	3.56397	4.97737e-07	ENSGALG00000040081	3.58808	1.74109e-10	ENSGALG00000016491	3.01861	2.62288e-09				ENSGALG00000010537	4.53675	0.00533564
ENSGALG00000014786	-1.76375	3.2309e-11	ENSGALG00000030303	2.29652	5.03551e-07	ENSGALG00000043351	2.63132	1.74479e-10	ENSGALG00000029006	1.89624	2.65151e-09				ENSGALG00000032757	4.52931	9.97e-16
ENSGALG00000014509	-2.54832	3.94655e-11	ENSGALG00000021340	-2.30222	5.06449e-07	ENSGALG00000006413	-1.90555	2.0007e-10	ENSGALG00000028598	-3.8685	2.86063e-09				ENSGALG00000008121	4.49342	0.000120613
ENSGALG00000015195	-1.54558	3.94655e-11	ENSGALG00000011141	7.6264	5.42879e-07	ENSGALG00000001793	-9.27202	2.16355e-10	ENSGALG00000033632	-2.81924	3.11729e-09				ENSGALG00000016653	4.42222	0.0117869
ENSGALG00000046003	6.60301	4.23784e-11	ENSGALG00000005779	2.05686	5.53297e-07	ENSGALG00000006367	2.09025	2.54304e-10	ENSGALG00000003370	-1.59585	3.1958e-09				ENSGALG00000031447	4.4176	0.000158795
ENSGALG00000009036	-1.54865	4.52092e-11	ENSGALG00000013034	2.53739	5.8634e-07	ENSGALG00000030847	4.61621	2.61687e-10	ENSGALG00000014189	2.89333	3.2166e-09				ENSGALG00000007636	4.36674	2.15e-06
ENSGALG00000032398	-1.95688	5.6664e-11	ENSGALG00000042443	13.3949	6.10779e-07	ENSGALG00000039193	1.99979	2.6215e-10	ENSGALG00000008152	2.21365	3.23674e-09				ENSGALG00000028145	4.35271	1.28e-17
ENSGALG00000036742	2.20046	6.24398e-11	ENSGALG00000022720	4.39924	6.37701e-07	ENSGALG00000032590	-2.11343	2.8365e-10	ENSGALG00000004788	-9.0479	3.36342e-09				ENSGALG00000042723	4.34142	1.6e-08
ENSGALG00000044870	6.43729	6.24398e-11	ENSGALG00000002517	-2.38179	6.49513e-07	ENSGALG00000028451	3.36807	2.84788e-10	ENSGALG00000036919	-8.55587	3.64451e-09				ENSGALG00000040922	4.28512	1.44e-05
ENSGALG00000005977	-2.37518	6.28767e-11	ENSGALG00000026973	4.06676	6.61544e-07	ENSGALG00000008763	3.957	2.86474e-10	ENSGALG00000032246	-4.20852	3.79651e-09				ENSGALG00000034701	4.26971	7e-08
ENSGALG00000046400	4.28533	7.00725e-11	ENSGALG00000035362	4.22644	6.76931e-07	ENSGALG00000002175	-2.66303	3.14561e-10	ENSGALG00000035820	-9.22264	3.95714e-09				ENSGALG00000032246	4.24884	2.09e-05
ENSGALG00000000466	2.84919	7.57406e-11	ENSGALG00000038666	3.25655	6.76931e-07	ENSGALG00000042804	2.53372	3.19761e-10	ENSGALG00000002605	-2.3187	3.96486e-09				ENSGALG00000033894	4.2471	7.02e-25
ENSGALG00000012847	2.35868	8.16565e-11	ENSGALG00000019873	-1.60323	6.92108e-07	ENSGALG00000025590	4.93644	3.3546e-10	ENSGALG00000032757	-4.83034	4.21971e-09				ENSGALG00000025746	4.24525	0.0217939
ENSGALG00000006008	-1.51962	8.22184e-11	ENSGALG00000011474	1.98647	7.26879e-07	ENSGALG00000034515	5.63	3.61595e-10	ENSGALG00000027899	-5.67474	4.21971e-09				ENSGALG00000029697	4.23884	0.0164728
ENSGALG00000033683	1.76264	8.3117e-11	ENSGALG00000013929	-2.07523	7.8386e-07	ENSGALG00000040921	1.69361	3.62634e-10	ENSGALG00000015244	2.85144	4.44281e-09				ENSGALG00000025955	4.23544	0.00564226
ENSGALG00000009501	-1.69868	9.13952e-11	ENSGALG00000000748	1.57776	7.97293e-07	ENSGALG00000039122	3.60344	3.79523e-10	ENSGALG00000033051	1.75927	4.44281e-09				ENSGALG00000032816	4.22494	0.0273659
ENSGALG00000032002	-1.96877	9.46834e-11	ENSGALG00000029012	1.99206	8.18472e-07	ENSGALG00000032002	-1.65529	3.80951e-10	ENSGALG00000009307	1.89694	4.85261e-09				ENSGALG00000044569	4.1952	0.0137182
ENSGALG00000038694	1.5103	9.4876e-11	ENSGALG00000023661	-1.54401	8.18472e-07	ENSGALG00000043587	-1.54659	4.08673e-10	ENSGALG00000032052	1.74644	4.86665e-09				ENSGALG00000000436	4.18723	0.000255661
ENSGALG00000033338	-1.99486	1.01664e-10	ENSGALG00000044408	2.02968	8.21321e-07	ENSGALG00000004002	1.8512	4.42388e-10	ENSGALG00000002688	-2.73084	5.38984e-09				ENSGALG00000016326	4.1764	0.0200065
ENSGALG00000011287	-2.60826	1.0345e-10	ENSGALG00000036895	8.46189	8.96407e-07	ENSGALG00000000436	4.31997	4.46264e-10	ENSGALG00000024298	-6.70354	5.53922e-09				ENSGALG00000044012	4.17423	0.00851294
ENSGALG00000028037	3.8165	1.03873e-10	ENSGALG00000017241	-1.80316	9.14684e-07	ENSGALG00000043919	6.28467	4.59587e-10	ENSGALG00000007955	-1.97194	6.14652e-09				ENSGALG00000027980	4.15654	0.0222493
ENSGALG00000012227	1.71266	1.04141e-10	ENSGALG00000008095	-2.60079	9.14684e-07	ENSGALG00000002683	1.50175	4.75408e-10	ENSGALG00000026300	-1.76001	6.15604e-09				ENSGALG00000017862	4.15149	5.9e-15
ENSGALG00000034354	-1.74782	1.08513e-10	ENSGALG00000005951	-2.37337	9.49594e-07	ENSGALG00000011993	-1.50843	5.1269e-10	ENSGALG00000041296	4.15494	6.23983e-09				ENSGALG00000044088	4.14326	0.01155
ENSGALG00000016377	-1.51581	1.1023e-10	ENSGALG00000016289	1.85535	9.6403e-07	ENSGALG00000041808	5.603	5.31441e-10	ENSGALG00000003604	-2.19958	6.36807e-09				ENSGALG00000040180	4.137	3.54e-21
ENSGALG00000013728	-1.93831	1.14203e-10	ENSGALG00000034064	10.8388	9.833e-07	ENSGALG00000026957	1.97946	5.39947e-10	ENSGALG00000036650	-8.57332	6.48125e-09				ENSGALG00000031850	4.13615	0.0214629
ENSGALG00000031205	2.20827	1.25793e-10	ENSGALG00000014923	-1.78877	9.8661e-07	ENSGALG00000041616	2.02003	5.56091e-10	ENSGALG00000039140	-3.5648	6.72845e-09				ENSGALG00000044134	4.12806	0.00141212
ENSGALG00000001483	-5.01397	1.29848e-10	ENSGALG00000031511	1.71342	9.86874e-07	ENSGALG00000034232	-1.91284	5.62955e-10	ENSGALG00000041604	7.60085	7.01205e-09				ENSGALG00000045068	4.11336	0.011604
ENSGALG00000003353	-1.66267	1.31625e-10	ENSGALG00000009680	4.80964	9.91336e-07	ENSGALG00000039641	-9.20512	7.13573e-10	ENSGALG00000030086	-1.54522	7.12133e-09				ENSGALG00000040081	4.1029	1.55e-11
ENSGALG00000041855	8.90618	1.39478e-10	ENSGALG00000043775	1.67203	1.01779e-06	ENSGALG00000030112	-1.56728	7.15586e-10	ENSGALG00000033927	-2.60177	7.72944e-09				ENSGALG00000045075	4.10204	0.00427942
ENSGALG00000010900	-2.31371	1.39608e-10	ENSGALG00000033034	-2.57387	1.01779e-06	ENSGALG00000014923	-2.05968	7.26117e-10	ENSGALG00000041298	-2.09286	7.88088e-09				ENSGALG00000040201	4.09744	0.0374944
ENSGALG00000000731	2.11902	1.43213e-10	ENSGALG00000037953	1.57173	1.03199e-06	ENSGALG00000045940	-2.27526	7.68479e-10	ENSGALG00000011619	-3.16468	8.10808e-09				ENSGALG00000036904	4.08424	0.0408907
ENSGALG00000030940	2.04187	1.49515e-10	ENSGALG00000003457	1.64953	1.03982e-06	ENSGALG00000001569	1.81817	7.72652e-10	ENSGALG00000015540	1.55553	8.2464e-09				ENSGALG00000037152	4.06816	0.0010109
ENSGALG00000031593	1.92781	1.51571e-10	ENSGALG00000009690	-2.78268	1.06323e-06	ENSGALG00000006192	-4.03626	8.12453e-10	ENSGALG00000010853	-1.72842	8.71612e-09				ENSGALG00000030898	4.06723	0.0499592
ENSGALG00000011117	-1.93332	1.6824e-10	ENSGALG00000010737	9.45008	1.06454e-06	ENSGALG00000041579	5.90202	8.24502e-10	ENSGALG00000046543	-9.01501	1.00983e-08				ENSGALG00000028910	4.06629	2.21e-34
ENSGALG00000007170	-1.84325	1.73403e-10	ENSGALG00000008805	8.64893	1.06454e-06	ENSGALG00000035445	-2.71899	8.38045e-10	ENSGALG00000023761	2.46301	1.01001e-08				ENSGALG00000037652	4.05064	0.0196731
ENSGALG00000010139	-2.03564	1.78011e-10	ENSGALG00000019844	-2.79997	1.09078e-06	ENSGALG00000008438	1.62513	8.42575e-10	ENSGALG00000032889	5.28965	1.17653e-08				ENSGALG00000034788	4.0468	0.000540112
ENSGALG00000011314	-2.24636	1.83958e-10	ENSGALG00000033671	-1.85243	1.10976e-06	ENSGALG00000013967	-1.86639	8.77965e-10	ENSGALG00000013579	-1.89003	1.17653e-08				ENSGALG00000021931	4.04154	0.0293319
ENSGALG00000033116	3.10343	1.9102e-10	ENSGALG00000029102	2.13186	1.12134e-06	ENSGALG00000026525	2.93768	9.03588e-10	ENSGALG00000002160	-1.95937	1.18522e-08				ENSGALG00000045638	4.02789	0.0243088
ENSGALG00000015192	4.31359	1.9185e-10	ENSGALG00000010221	1.72442	1.1341e-06	ENSGALG00000012833	1.55409	9.91864e-10	ENSGALG00000030511	-1.65341	1.21113e-08				ENSGALG00000003348	4.02488	1.6e-10
ENSGALG00000009031	-1.51081	1.94806e-10	ENSGALG00000015844	1.64699	1.13555e-06	ENSGALG00000002042	-1.55039	1.02147e-09	ENSGALG00000007381	-1.82341	1.23287e-08				ENSGALG00000037838	4.00578	2.47e-38
ENSGALG00000046186	8.94842	1.99804e-10	ENSGALG00000009076	-1.54674	1.16139e-06	ENSGALG00000010202	-1.54893	1.05013e-09	ENSGALG00000041579	-4.09888	1.23643e-08				ENSGALG00000033017	3.96642	0.00374129
ENSGALG00000033231	-2.50433	2.23802e-10	ENSGALG00000001376	1.70859	1.26817e-06	ENSGALG00000030871	2.61317	1.08275e-09	ENSGALG00000034236	-8.65292	1.39608e-08				ENSGALG00000008462	3.95589	0.0318405
ENSGALG00000008306	-1.89397	3.03684e-10	ENSGALG00000041592	2.00054	1.30106e-06	ENSGALG00000004009	2.1844	1.10321e-09	ENSGALG00000029731	-2.39573	1.43635e-08				ENSGALG00000033034	3.93316	5.9e-22
ENSGALG00000033467	6.43773	3.25746e-10	ENSGALG00000000674	1.93265	1.31383e-06	ENSGALG00000005338	1.62298	1.14034e-09	ENSGALG00000039779	-1.55465	1.46109e-08				ENSGALG00000031859	3.92972	0.0284188
ENSGALG00000036645	-1.98803	3.37599e-10	ENSGALG00000001981	2.8539	1.43226e-06	ENSGALG00000015425	-3.09168	1.21386e-09	ENSGALG00000009286	-1.54649	1.50282e-08				ENSGALG00000040236	3.9295	0.0361094
ENSGALG00000036919	8.78074	3.37599e-10	ENSGALG00000006539	-1.69938	1.43298e-06	ENSGALG00000045706	2.87291	1.2232e-09	ENSGALG00000042361	-6.25162	1.52248e-08				ENSGALG00000007109	3.90685	0.000480862
ENSGALG00000007981	1.757	3.59495e-10	ENSGALG00000033256	-2.16309	1.47822e-06	ENSGALG00000028910	1.69294	1.26193e-09	ENSGALG00000005448	6.50315	1.54625e-08				ENSGALG00000029248	3.90269	0.00894701
ENSGALG00000010340	-1.67105	3.90654e-10	ENSGALG00000023517	3.75696	1.63138e-06	ENSGALG00000008629	-1.72885	1.264e-09	ENSGALG00000005217	-5.00441	1.58947e-08				ENSGALG00000024507	3.84279	0.00306531
ENSGALG00000025454	3.58294	4.04927e-10	ENSGALG00000013568	2.96139	1.74444e-06	ENSGALG00000036645	-3.10665	1.28802e-09	ENSGALG00000029941	-6.18604	1.63595e-08				ENSGALG00000044252	3.83518	0.0461878
ENSGALG00000046543	9.24083	4.41596e-10	ENSGALG00000026957	1.79926	1.75344e-06	ENSGALG00000017302	1.84386	1.31168e-09	ENSGALG00000042168	2.2887	1.72618e-08				ENSGALG00000033187	3.80946	4.41e-06
ENSGALG00000030319	4.8729	4.47299e-10	ENSGALG00000011423	-1.64578	1.76048e-06	ENSGALG00000044018	3.62515	1.36361e-09	ENSGALG00000043544	-8.78887	1.72618e-08				ENSGALG00000046082	3.80779	0.0223481
ENSGALG00000045621	1.8091	4.49931e-10	ENSGALG00000004612	2.04049	2.00748e-06	ENSGALG00000029941	4.89579	1.41087e-09	ENSGALG00000010244	1.6627	1.85746e-08				ENSGALG00000040306	3.79947	8.83e-16
ENSGALG00000005541	1.73688	4.53561e-10	ENSGALG00000042326	2.15622	2.05303e-06	ENSGALG00000029015	2.04017	1.41596e-09	ENSGALG00000016555	-2.45063	1.97308e-08				ENSGALG00000002517	3.77964	6.52e-12
ENSGALG00000046095	2.05155	4.54202e-10	ENSGALG00000011444	1.85115	2.05533e-06	ENSGALG00000042723	4.54103	1.43029e-09	ENSGALG00000012298	-1.85562	2.07799e-08				ENSGALG00000033399	3.77855	0.00530547
ENSGALG00000015937	-3.45686	4.81494e-10	ENSGALG00000013352	1.89174	2.09864e-06	ENSGALG00000009031	-1.72179	1.45555e-09	ENSGALG00000045769	-3.66908	2.08337e-08				ENSGALG00000028573	3.76699	3.49e-14
ENSGALG00000002428	9.05033	4.85001e-10	ENSGALG00000034009	1.89855	2.13506e-06	ENSGALG00000003438	-2.46891	1.63801e-09	ENSGALG00000033017	-5.26877	2.10971e-08				ENSGALG00000044431	3.76539	1.89e-06
ENSGALG00000010077	-1.50594	5.08476e-10	ENSGALG00000027540	1.90797	2.15615e-06	ENSGALG00000040306	2.30964	1.67543e-09	ENSGALG00000006872	4.03038	2.31762e-08				ENSGALG00000031273	3.7597	0.00385066
ENSGALG00000045409	6.43788	5.24423e-10	ENSGALG00000004002	1.75765	2.20085e-06	ENSGALG00000002431	-1.75728	1.84698e-09	ENSGALG00000013244	-2.82025	2.39601e-08				ENSGALG00000031071	3.75596	0.00283768
ENSGALG00000000474	1.66579	5.62982e-10	ENSGALG00000011003	4.96376	2.24979e-06	ENSGALG00000013754	-1.73317	1.91316e-09	ENSGALG00000023936	-2.03974	2.42455e-08				ENSGALG00000038894	3.75023	0.0314433
ENSGALG00000027188	2.58458	5.73031e-10	ENSGALG00000019276	2.4627	2.24979e-06	ENSGALG00000026811	-2.48609	1.91514e-09	ENSGALG00000045671	-1.65264	2.44621e-08				ENSGALG00000036991	3.74932	8.08e-09
ENSGALG00000036650	8.79856	5.76544e-10	ENSGALG00000034116	9.80031	2.29609e-06	ENSGALG00000002428	8.7359	1.91514e-09	ENSGALG00000029102	1.94223	2.44857e-08				ENSGALG00000011799	3.74838	0.011699
ENSGALG00000029614	3.28218	6.92312e-10	ENSGALG00000004161	-1.70161	2.31863e-06	ENSGALG00000035618	5.44574	2.01757e-09	ENSGALG00000042511	2.78382	2.47662e-08				ENSGALG00000043443	3.74519	0.00478788
ENSGALG00000046347	1.70283	7.20333e-10	ENSGALG00000002159	-1.55872	2.33884e-06	ENSGALG00000014729	-3.62987	2.04194e-09	ENSGALG00000030858	8.31945	2.50892e-08				ENSGALG00000023237	3.72277	2.14e-07
ENSGALG00000002517	1.7454	7.31911e-10	ENSGALG00000006253	1.82559	2.36386e-06	ENSGALG00000029599	1.71598	2.30972e-09	ENSGALG00000038667	-1.70325	2.57944e-08				ENSGALG00000032958	3.70188	0.0361094
ENSGALG00000016902	3.9088	7.51828e-10	ENSGALG00000003103	4.76335	2.39503e-06	ENSGALG00000030739	2.2923	2.37471e-09	ENSGALG00000000748	1.9508	2.8051e-08				ENSGALG00000038714	3.69653	1e-37
ENSGALG00000040781	3.44651	7.80164e-10	ENSGALG00000016500	3.17187	2.43719e-06	ENSGALG00000029614	3.39174	2.37471e-09	ENSGALG00000033769	-2.26352	2.8114e-08				ENSGALG00000025390	3.69167	8.92e-07
ENSGALG00000025650	2.19094	7.85036e-10	ENSGALG00000034605	-3.87779	2.43719e-06	ENSGALG00000044733	2.65427	2.45074e-09	ENSGALG00000032233	-1.70973	2.85627e-08				ENSGALG00000033632	3.68803	2.71e-06
ENSGALG00000040588	10.0128	7.89147e-10	ENSGALG00000002066	-1.54336	2.44308e-06	ENSGALG00000005553	1.9484	2.67309e-09	ENSGALG00000003473	1.81679	2.9088e-08				ENSGALG00000000184	3.64467	0.0347158
ENSGALG00000043413	6.71173	8.50575e-10	ENSGALG00000032029	1.78932	2.45531e-06	ENSGALG00000026548	3.01443	2.68373e-09	ENSGALG00000017163	-1.59381	2.9088e-08				ENSGALG00000029542	3.63938	0.00173565
ENSGALG00000017025	-2.31492	9.04921e-10	ENSGALG00000008855	1.8257	2.4807e-06	ENSGALG00000032713	2.20322	3.15798e-09	ENSGALG00000036942	-2.76852	3.19026e-08				ENSGALG00000038760	3.61585	0.000142521
ENSGALG00000045581	4.10255	9.93217e-10	ENSGALG00000006680	-1.95077	2.5049e-06	ENSGALG00000016412	7.5445	3.15798e-09	ENSGALG00000029614	-2.14091	3.23221e-08				ENSGALG00000031176	3.61006	0.00845605
ENSGALG00000034236	8.87787	1.03021e-09	ENSGALG00000012032	1.96799	2.54161e-06	ENSGALG00000014924	-2.29788	3.19788e-09	ENSGALG00000006702	3.14542	3.23482e-08				ENSGALG00000043112	3.60801	0.0336686
ENSGALG00000027035	-1.65425	1.13913e-09	ENSGALG00000002907	5.45657	2.55692e-06	ENSGALG00000017158	-1.59748	3.37943e-09	ENSGALG00000003570	-2.19656	3.82006e-08				ENSGALG00000046400	3.60284	2.07e-08
ENSGALG00000007768	-2.44295	1.14707e-09	ENSGALG00000007047	-4.0586	2.65079e-06	ENSGALG00000028822	3.02631	3.85661e-09	ENSGALG00000043685	-2.00695	4.02382e-08				ENSGALG00000030736	3.58541	1.69e-18
ENSGALG00000020391	-1.52133	1.15475e-09	ENSGALG00000009842	2.59241	2.74574e-06	ENSGALG00000032335	2.08634	3.89421e-09	ENSGALG00000013253	-2.1379	4.11169e-08				ENSGALG00000040673	3.52674	0.0142683
ENSGALG00000002466	2.12679	1.16626e-09	ENSGALG00000012709	1.80869	2.78219e-06	ENSGALG00000036361	2.13808	4.04363e-09	ENSGALG00000011856	-4.19069	4.11169e-08				ENSGALG00000035749	3.52027	1.95e-08
ENSGALG00000031937	9.00157	1.23831e-09	ENSGALG00000030941	4.74437	2.98975e-06	ENSGALG00000033633	1.56648	4.22884e-09	ENSGALG00000005470	5.34118	4.15894e-08				ENSGALG00000044536	3.51811	7.87e-05
ENSGALG00000030862	-1.61249	1.30192e-09	ENSGALG00000031276	2.32651	2.98975e-06	ENSGALG00000010562	-1.89668	4.69405e-09	ENSGALG00000003081	2.79146	4.16077e-08				ENSGALG00000041793	3.5104	0.0119628
ENSGALG00000036108	-4.89082	1.61573e-09	ENSGALG00000004045	1.93478	3.08283e-06	ENSGALG00000015412	-1.55411	4.84594e-09	ENSGALG00000011141	7.40319	4.16426e-08				ENSGALG00000031497	3.49788	0.0127032
ENSGALG00000016265	1.72082	1.7125e-09	ENSGALG00000037798	2.19176	3.17829e-06	ENSGALG00000007981	2.00795	4.994e-09	ENSGALG00000007205	-1.75624	4.29908e-08				ENSGALG00000033661	3.49535	6.48e-06
ENSGALG00000036600	1.80582	1.71904e-09	ENSGALG00000039878	1.70577	3.30009e-06	ENSGALG00000044130	2.44666	5.08983e-09	ENSGALG00000012032	1.90367	4.66564e-08				ENSGALG00000035028	3.49269	0.0121417
ENSGALG00000039883	2.30236	1.75894e-09	ENSGALG00000000764	1.58427	3.37353e-06	ENSGALG00000043443	8.87578	5.42181e-09	ENSGALG00000023083	1.58626	4.71158e-08				ENSGALG00000044803	3.49127	6.57e-05
ENSGALG00000001617	-1.52364	1.94865e-09	ENSGALG00000017323	2.08002	3.45118e-06	ENSGALG00000003922	-2.87667	5.48362e-09	ENSGALG00000033854	-1.85502	4.71158e-08				ENSGALG00000038787	3.48167	0.00186423
ENSGALG00000034556	3.09865	2.12094e-09	ENSGALG00000005826	-1.83764	3.7238e-06	ENSGALG00000032757	2.07594	6.02424e-09	ENSGALG00000033857	-2.10438	4.7364e-08				ENSGALG00000007118	3.45679	0.00410401
ENSGALG00000034960	1.96925	2.14899e-09	ENSGALG00000031405	-1.84323	3.74947e-06	ENSGALG00000020388	-4.80292	6.2068e-09	ENSGALG00000030614	1.7757	4.73971e-08				ENSGALG00000042161	3.43205	0.0126319
ENSGALG00000015356	-2.26357	2.16479e-09	ENSGALG00000008301	-1.5742	3.7495e-06	ENSGALG00000010178	-1.53731	6.29942e-09	ENSGALG00000016492	4.65729	5.4795e-08				ENSGALG00000000573	3.42699	1.59e-08
ENSGALG00000043035	1.65847	2.17989e-09	ENSGALG00000031496	-1.55556	3.87523e-06	ENSGALG00000016731	-1.68685	6.39895e-09	ENSGALG00000012886	2.50315	5.79723e-08				ENSGALG00000037019	3.41399	0.0284425
ENSGALG00000030739	1.86657	2.37899e-09	ENSGALG00000019663	-1.97223	3.90066e-06	ENSGALG00000010900	-2.72019	6.40831e-09	ENSGALG00000041616	-1.74256	5.86713e-08				ENSGALG00000002033	3.40894	4.03e-31
ENSGALG00000035749	3.00104	2.43417e-09	ENSGALG00000009020	2.23402	3.99052e-06	ENSGALG00000034236	8.61918	6.63265e-09	ENSGALG00000011488	-1.60069	6.47442e-08				ENSGALG00000042677	3.40323	0.0152021
ENSGALG00000043674	6.03205	2.58687e-09	ENSGALG00000007357	2.15365	4.0151e-06	ENSGALG00000012802	-3.16849	8.04753e-09	ENSGALG00000042828	-8.76569	6.61831e-08				ENSGALG00000045798	3.40237	3.41e-07
ENSGALG00000030597	-1.98572	2.65114e-09	ENSGALG00000026525	1.73579	4.1612e-06	ENSGALG00000033150	2.61223	8.16512e-09	ENSGALG00000030047	-2.15093	6.81037e-08				ENSGALG00000032130	3.39473	1.41e-06
ENSGALG00000012761	2.40886	2.67577e-09	ENSGALG00000006018	-1.5938	4.57386e-06	ENSGALG00000032344	2.03759	8.36185e-09	ENSGALG00000001729	1.64491	7.01747e-08				ENSGALG00000045908	3.3907	0.00645285
ENSGALG00000041222	-3.75452	2.69313e-09	ENSGALG00000038913	3.03446	4.5891e-06	ENSGALG00000039883	2.31769	8.84375e-09	ENSGALG00000024964	-2.28499	7.31622e-08				ENSGALG00000045292	3.36437	0.0486466
ENSGALG00000043154	10.2127	2.76608e-09	ENSGALG00000023881	3.0752	4.66658e-06	ENSGALG00000039196	2.05679	9.3908e-09	ENSGALG00000041222	3.55572	7.63406e-08				ENSGALG00000034556	3.35462	0.00412571
ENSGALG00000030089	3.44947	2.79596e-09	ENSGALG00000004195	-1.75637	4.82764e-06	ENSGALG00000024964	3.26754	9.98399e-09	ENSGALG00000012092	2.38403	7.65392e-08				ENSGALG00000042029	3.34182	4.8e-26
ENSGALG00000045060	-1.64706	2.85674e-09	ENSGALG00000013208	-2.69938	4.91017e-06	ENSGALG00000031814	-1.8588	1.13656e-08	ENSGALG00000010870	2.21779	7.98036e-08				ENSGALG00000044991	3.33161	7.13e-13
ENSGALG00000032272	-1.76266	2.89784e-09	ENSGALG00000046199	-8.56705	4.91017e-06	ENSGALG00000008149	1.73189	1.17449e-08	ENSGALG00000014690	-1.50669	8.15289e-08				ENSGALG00000001717	3.32984	2.35e-07
ENSGALG00000011444	1.5425	3.0043e-09	ENSGALG00000000883	1.72493	4.93972e-06	ENSGALG00000036895	8.50669	1.21893e-08	ENSGALG00000041471	2.06951	8.75283e-08				ENSGALG00000043633	3.32126	0.0105152
ENSGALG00000010234	-1.94667	3.11212e-09	ENSGALG00000041404	2.36841	5.06952e-06	ENSGALG00000029102	1.89216	1.28344e-08	ENSGALG00000045381	-2.40648	8.9527e-08				ENSGALG00000040626	3.30435	5.22e-39
ENSGALG00000036168	-4.16241	3.38595e-09	ENSGALG00000006473	2.10516	5.07296e-06	ENSGALG00000041797	2.12264	1.36364e-08	ENSGALG00000016304	1.92999	9.2651e-08				ENSGALG00000003356	3.29519	3.6e-21
ENSGALG00000009262	-2.12095	4.06604e-09	ENSGALG00000012165	-2.20637	5.4467e-06	ENSGALG00000038694	1.69767	1.38073e-08	ENSGALG00000046095	-2.24075	9.3924e-08				ENSGALG00000041205	3.28371	1e-06
ENSGALG00000030640	2.54081	4.19475e-09	ENSGALG00000040342	4.32533	5.52435e-06	ENSGALG00000023444	4.63642	1.42963e-08	ENSGALG00000032910	-2.8804	9.49545e-08				ENSGALG00000034515	3.28368	0.00221516
ENSGALG00000037031	3.20049	4.57288e-09	ENSGALG00000044752	-8.14391	5.95589e-06	ENSGALG00000031937	8.40633	1.48128e-08	ENSGALG00000004550	-2.12626	1.05955e-07				ENSGALG00000039474	3.27113	7.06e-05
ENSGALG00000037561	5.03549	5.42205e-09	ENSGALG00000001263	2.25007	6.38978e-06	ENSGALG00000030366	9.92842	1.51864e-08	ENSGALG00000027429	-8.40783	1.07172e-07				ENSGALG00000040268	3.26874	0.00397462
ENSGALG00000034822	-3.51057	5.8764e-09	ENSGALG00000012196	2.91114	6.43899e-06	ENSGALG00000007478	1.86525	1.54827e-08	ENSGALG00000010763	1.60814	1.1044e-07				ENSGALG00000031197	3.26418	0.000364531
ENSGALG00000009553	-1.56169	5.88002e-09	ENSGALG00000014067	1.86828	6.43899e-06	ENSGALG00000030325	8.54241	1.64505e-08	ENSGALG00000037924	-8.80243	1.13383e-07				ENSGALG00000037082	3.24815	0.00384452
ENSGALG00000003321	1.68258	6.12933e-09	ENSGALG00000036165	-9.21182	6.61176e-06	ENSGALG00000027902	1.67093	1.68741e-08	ENSGALG00000005839	3.48507	1.17613e-07				ENSGALG00000027418	3.24383	3.98e-17
ENSGALG00000039122	3.28337	6.87108e-09	ENSGALG00000015297	1.74738	6.64366e-06	ENSGALG00000034960	1.99512	1.74602e-08	ENSGALG00000037857	-2.64481	1.17613e-07				ENSGALG00000039918	3.24274	0.0264086
ENSGALG00000040626	1.60763	6.9664e-09	ENSGALG00000000669	1.63508	6.76606e-06	ENSGALG00000045842	-2.52869	1.7842e-08	ENSGALG00000034630	-2.12282	1.17933e-07				ENSGALG00000042043	3.24111	9.47e-06
ENSGALG00000031786	-1.84127	7.07233e-09	ENSGALG00000014106	1.58552	6.76606e-06	ENSGALG00000040236	8.63301	1.81353e-08	ENSGALG00000035177	9.2417	1.1794e-07				ENSGALG00000035412	3.23569	9.47e-13
ENSGALG00000008584	-1.91842	7.1635e-09	ENSGALG00000034289	1.60726	6.94896e-06	ENSGALG00000026380	-3.25655	1.85281e-08	ENSGALG00000007892	-3.56796	1.19861e-07				ENSGALG00000041152	3.23551	6.22e-21
ENSGALG00000004161	-1.53397	7.19791e-09	ENSGALG00000040796	-3.20968	6.94896e-06	ENSGALG00000044536	3.22841	1.88103e-08	ENSGALG00000000731	-2.00937	1.20134e-07				ENSGALG00000042782	3.23364	0.0313215
ENSGALG00000002066	-1.68017	7.47932e-09	ENSGALG00000032371	9.78363	7.4475e-06	ENSGALG00000041658	8.42032	2.02354e-08	ENSGALG00000040426	-2.06982	1.20917e-07				ENSGALG00000031752	3.2318	0.0256134
ENSGALG00000000504	3.29206	7.48144e-09	ENSGALG00000008959	-1.64975	7.46448e-06	ENSGALG00000036190	2.17804	2.08875e-08	ENSGALG00000011236	-8.00622	1.28373e-07				ENSGALG00000040296	3.22426	0.00308981
ENSGALG00000037924	9.02625	7.48963e-09	ENSGALG00000015705	-1.50291	7.98275e-06	ENSGALG00000026298	1.77007	2.16549e-08	ENSGALG00000036991	-3.45953	1.45474e-07				ENSGALG00000045769	3.21256	7.68e-07
ENSGALG00000014907	-1.73847	7.72498e-09	ENSGALG00000030866	2.29699	8.09709e-06	ENSGALG00000045956	3.39615	2.16549e-08	ENSGALG00000034701	-4.11772	1.45474e-07				ENSGALG00000025653	3.20815	6.49e-21
ENSGALG00000043925	8.51994	8.39004e-09	ENSGALG00000007191	1.51831	8.37587e-06	ENSGALG00000015937	-4.39311	2.17683e-08	ENSGALG00000029369	-1.81211	1.49436e-07				ENSGALG00000046396	3.19169	0.0490387
ENSGALG00000008646	1.9794	8.53533e-09	ENSGALG00000045545	8.01507	8.49191e-06	ENSGALG00000032398	-2.66609	2.31963e-08	ENSGALG00000013634	7.86324	1.50883e-07				ENSGALG00000038941	3.17492	3.06e-05
ENSGALG00000032589	4.66825	8.86016e-09	ENSGALG00000009854	-2.70019	8.68013e-06	ENSGALG00000002473	2.39143	2.36856e-08	ENSGALG00000036920	-2.02343	1.54662e-07				ENSGALG00000040825	3.16685	0.0185558
ENSGALG00000042424	8.40542	9.14855e-09	ENSGALG00000042792	2.31479	8.69288e-06	ENSGALG00000028409	1.96327	2.38966e-08	ENSGALG00000031139	-1.71114	1.6242e-07				ENSGALG00000031243	3.1666	5.98e-23
ENSGALG00000016731	-1.6402	9.53264e-09	ENSGALG00000030597	-2.45652	8.69457e-06	ENSGALG00000026689	9.44938	2.45274e-08	ENSGALG00000017241	-1.71424	1.63953e-07				ENSGALG00000026144	3.15972	0.00104218
ENSGALG00000037798	2.27483	1.02279e-08	ENSGALG00000030076	2.5199	8.78777e-06	ENSGALG00000000556	6.32172	2.46659e-08	ENSGALG00000046411	2.41874	1.66285e-07				ENSGALG00000035975	3.15539	4.59e-06
ENSGALG00000041777	2.34988	1.04115e-08	ENSGALG00000001076	2.22275	8.86474e-06	ENSGALG00000011649	1.63947	2.50259e-08	ENSGALG00000003321	-1.8921	1.66285e-07				ENSGALG00000040301	3.15305	0.0391607
ENSGALG00000043572	1.79265	1.05e-08	ENSGALG00000007079	1.9077	9.0604e-06	ENSGALG00000029646	1.56426	2.54691e-08	ENSGALG00000015355	-1.67843	1.66298e-07				ENSGALG00000044375	3.14176	0.000957767
ENSGALG00000009792	-2.50384	1.05704e-08	ENSGALG00000005268	-1.99461	9.5138e-06	ENSGALG00000042572	2.29966	2.54691e-08	ENSGALG00000030890	-6.64584	1.67943e-07				ENSGALG00000037071	3.13701	0.000111956
ENSGALG00000036439	5.24675	1.08558e-08	ENSGALG00000012505	2.65709	9.68592e-06	ENSGALG00000036108	-4.87686	2.58308e-08	ENSGALG00000006937	-2.09555	1.68762e-07				ENSGALG00000042572	3.13485	4.04e-06
ENSGALG00000023828	1.52922	1.09892e-08	ENSGALG00000001569	1.68306	9.77524e-06	ENSGALG00000039071	2.51923	2.66392e-08	ENSGALG00000008805	8.51749	1.69037e-07				ENSGALG00000025583	3.12431	4.32e-07
ENSGALG00000023760	1.76572	1.10297e-08	ENSGALG00000027046	1.68294	9.82986e-06	ENSGALG00000011619	2.59975	2.73948e-08	ENSGALG00000037784	1.7949	1.95386e-07				ENSGALG00000043154	3.1241	0.00172624
ENSGALG00000041797	2.06825	1.14356e-08	ENSGALG00000029571	-1.7332	9.93255e-06	ENSGALG00000006473	2.49822	2.91185e-08	ENSGALG00000002172	1.60059	2.126e-07				ENSGALG00000016485	3.11861	0.00010834
ENSGALG00000033303	2.24026	1.15717e-08	ENSGALG00000005830	2.18153	1.0054e-05	ENSGALG00000041777	2.37629	3.05799e-08	ENSGALG00000036165	-8.12461	2.20399e-07				ENSGALG00000009875	3.11706	0.0270082
ENSGALG00000038045	4.22495	1.16783e-08	ENSGALG00000042804	2.01438	1.03515e-05	ENSGALG00000038166	6.59244	3.11252e-08	ENSGALG00000041362	1.76051	2.24476e-07				ENSGALG00000027281	3.1123	1.66e-08
ENSGALG00000003473	1.59562	1.17196e-08	ENSGALG00000012821	1.60221	1.05304e-05	ENSGALG00000038787	4.44701	3.1154e-08	ENSGALG00000015728	7.03194	2.25462e-07				ENSGALG00000005338	3.10634	4.8e-26
ENSGALG00000034575	2.17613	1.26848e-08	ENSGALG00000034453	2.33247	1.0701e-05	ENSGALG00000044803	2.88468	3.31809e-08	ENSGALG00000003149	1.94476	2.26998e-07				ENSGALG00000026577	3.10419	3.52e-08
ENSGALG00000003045	2.24591	1.26931e-08	ENSGALG00000001264	1.72162	1.07098e-05	ENSGALG00000009870	-1.81182	3.63725e-08	ENSGALG00000012823	2.66017	2.29784e-07				ENSGALG00000035870	3.09519	1.81e-15
ENSGALG00000045624	2.39496	1.46712e-08	ENSGALG00000046611	1.81704	1.07693e-05	ENSGALG00000004129	-2.39681	3.65048e-08	ENSGALG00000039626	-8.27085	2.38772e-07				ENSGALG00000036190	3.0931	0.000120163
ENSGALG00000002771	-1.50325	1.50883e-08	ENSGALG00000042944	3.21712	1.10124e-05	ENSGALG00000005217	-2.55793	3.65362e-08	ENSGALG00000035268	-1.71168	2.39338e-07				ENSGALG00000024964	3.09214	8.3e-08
ENSGALG00000006887	3.40285	1.71706e-08	ENSGALG00000012823	2.27566	1.10646e-05	ENSGALG00000002511	-1.77516	3.7103e-08	ENSGALG00000039772	-7.90667	2.40597e-07				ENSGALG00000042463	3.09149	0.0332268
ENSGALG00000005217	3.3641	1.76877e-08	ENSGALG00000030908	5.99718	1.10975e-05	ENSGALG00000011117	-1.798	3.86547e-08	ENSGALG00000007748	-2.23036	2.43615e-07				ENSGALG00000046571	3.08829	2.39e-13
ENSGALG00000042103	3.18363	1.78405e-08	ENSGALG00000043107	1.77638	1.12979e-05	ENSGALG00000007699	-1.55318	3.89229e-08	ENSGALG00000014106	1.74337	2.43669e-07				ENSGALG00000021285	3.06054	5.54e-05
ENSGALG00000016361	1.75234	1.79376e-08	ENSGALG00000043939	1.71876	1.13438e-05	ENSGALG00000027608	1.86081	4.1608e-08	ENSGALG00000041763	-1.73163	2.65294e-07				ENSGALG00000046174	3.05084	1.25e-26
ENSGALG00000036942	2.36238	1.88021e-08	ENSGALG00000021039	6.07929	1.1356e-05	ENSGALG00000030901	1.87567	4.1608e-08	ENSGALG00000040755	-1.99691	2.65294e-07				ENSGALG00000043002	3.05037	7.7e-17
ENSGALG00000016554	-1.82599	1.8855e-08	ENSGALG00000034846	-8.00666	1.15434e-05	ENSGALG00000045557	3.26325	4.18359e-08	ENSGALG00000007636	-4.90797	2.7445e-07				ENSGALG00000036766	3.04679	1.51e-08
ENSGALG00000011898	2.3589	2.01791e-08	ENSGALG00000046595	7.77999	1.19393e-05	ENSGALG00000004230	-4.3909	4.26113e-08	ENSGALG00000009020	2.66503	2.75257e-07				ENSGALG00000039140	3.04431	1.29e-05
ENSGALG00000032922	1.78889	2.02685e-08	ENSGALG00000036749	-1.71068	1.1966e-05	ENSGALG00000042361	7.01264	4.4211e-08	ENSGALG00000042275	3.20104	2.75387e-07				ENSGALG00000029109	3.0443	0.0180795
ENSGALG00000003527	1.76462	2.06943e-08	ENSGALG00000004483	2.29544	1.23164e-05	ENSGALG00000023686	2.17623	4.52297e-08	ENSGALG00000039595	2.45683	2.86438e-07				ENSGALG00000023396	3.04291	0.0330818
ENSGALG00000034232	-1.50404	2.13573e-08	ENSGALG00000002845	5.40546	1.30556e-05	ENSGALG00000016438	-3.56735	4.71976e-08	ENSGALG00000011181	1.69285	2.876e-07				ENSGALG00000002688	3.04041	7.37e-11
ENSGALG00000039196	1.91762	2.19238e-08	ENSGALG00000041556	1.64083	1.31019e-05	ENSGALG00000007170	-1.5264	4.82565e-08	ENSGALG00000014678	1.77064	2.8937e-07				ENSGALG00000001768	3.03034	0.0394316
ENSGALG00000037991	2.0438	2.25432e-08	ENSGALG00000012956	2.67772	1.32284e-05	ENSGALG00000039032	8.95276	4.91551e-08	ENSGALG00000039421	-2.27496	2.95888e-07				ENSGALG00000035836	3.02759	4.45e-05
ENSGALG00000036089	2.95529	2.25432e-08	ENSGALG00000037325	1.59063	1.35714e-05	ENSGALG00000010595	-1.56838	5.49894e-08	ENSGALG00000001607	-1.53643	2.96375e-07				ENSGALG00000034237	3.02014	0.030324
ENSGALG00000002648	1.52099	2.46783e-08	ENSGALG00000026231	1.92783	1.39695e-05	ENSGALG00000014976	1.69963	5.76405e-08	ENSGALG00000037672	-7.86768	3.02939e-07				ENSGALG00000017197	3.00958	0.00250392
ENSGALG00000029941	4.65572	2.46805e-08	ENSGALG00000040308	1.70766	1.39695e-05	ENSGALG00000023070	-1.93925	6.14161e-08	ENSGALG00000031260	1.70257	3.32716e-07				ENSGALG00000011276	2.99904	2.14e-19
ENSGALG00000006836	2.59249	2.64687e-08	ENSGALG00000035675	3.25547	1.39914e-05	ENSGALG00000011003	4.41986	6.43643e-08	ENSGALG00000030908	6.59773	3.54411e-07				ENSGALG00000036970	2.99895	0.00115023
ENSGALG00000043002	1.56918	2.7258e-08	ENSGALG00000034649	3.03139	1.41673e-05	ENSGALG00000017052	8.48668	7.17909e-08	ENSGALG00000004231	2.6142	3.65265e-07				ENSGALG00000030108	2.98937	1.47e-06
ENSGALG00000038941	3.0268	2.7853e-08	ENSGALG00000040969	1.67679	1.45188e-05	ENSGALG00000034030	-1.79186	7.4701e-08	ENSGALG00000021692	-2.54749	3.65265e-07				ENSGALG00000042056	2.9886	0.0140431
ENSGALG00000012588	-1.67863	2.86768e-08	ENSGALG00000002006	2.27573	1.46692e-05	ENSGALG00000042454	-1.70193	7.69614e-08	ENSGALG00000007234	2.17358	3.72764e-07				ENSGALG00000041071	2.98468	0.0137205
ENSGALG00000004444	-2.56227	2.93576e-08	ENSGALG00000003045	2.04252	1.46692e-05	ENSGALG00000039046	11.8898	7.82287e-08	ENSGALG00000039865	-1.87744	3.72764e-07				ENSGALG00000017099	2.98285	0.0118588
ENSGALG00000006911	-1.51353	2.9812e-08	ENSGALG00000011898	2.43083	1.47973e-05	ENSGALG00000038742	8.29795	7.94763e-08	ENSGALG00000004216	3.41002	3.86311e-07				ENSGALG00000036180	2.97718	0.000761837
ENSGALG00000004009	1.93549	2.99386e-08	ENSGALG00000040730	2.31336	1.52175e-05	ENSGALG00000004623	1.58438	8.05817e-08	ENSGALG00000017122	6.78957	4.06602e-07				ENSGALG00000041352	2.97119	0.00127399
ENSGALG00000038951	2.29235	3.02389e-08	ENSGALG00000043948	7.79826	1.52587e-05	ENSGALG00000006887	3.43558	8.0591e-08	ENSGALG00000004741	1.99171	4.06602e-07				ENSGALG00000037127	2.96853	0.0168704
ENSGALG00000014948	-2.06447	3.09242e-08	ENSGALG00000045182	-2.26291	1.56318e-05	ENSGALG00000003258	-2.07261	8.25435e-08	ENSGALG00000017133	1.79188	4.06602e-07				ENSGALG00000045640	2.9682	8.45e-06
ENSGALG00000003474	1.67714	3.12888e-08	ENSGALG00000039538	3.34186	1.56609e-05	ENSGALG00000046532	1.59432	8.32354e-08	ENSGALG00000035777	-8.33556	4.20432e-07				ENSGALG00000015218	2.95428	0.00195816
ENSGALG00000039032	8.27859	3.21853e-08	ENSGALG00000041452	1.75683	1.64762e-05	ENSGALG00000011347	2.68717	8.5664e-08	ENSGALG00000036710	-7.92522	4.3331e-07				ENSGALG00000032062	2.92826	0.00712787
ENSGALG00000024964	2.42558	3.39113e-08	ENSGALG00000030576	8.15547	1.67979e-05	ENSGALG00000038520	4.47338	8.81822e-08	ENSGALG00000004009	-1.96127	4.501e-07				ENSGALG00000045956	2.92575	3.02e-06
ENSGALG00000046192	2.43641	3.51294e-08	ENSGALG00000014189	2.97095	1.67979e-05	ENSGALG00000033026	8.58142	8.86736e-08	ENSGALG00000002529	12.9894	4.75179e-07				ENSGALG00000037402	2.91973	2.95e-10
ENSGALG00000011236	8.2315	3.51978e-08	ENSGALG00000005956	-2.71818	1.69486e-05	ENSGALG00000002325	2.10669	9.26004e-08	ENSGALG00000031902	2.355	5.11446e-07				ENSGALG00000023308	2.91786	8.95e-05
ENSGALG00000041030	1.67993	3.59155e-08	ENSGALG00000000745	11.7055	1.69719e-05	ENSGALG00000034094	8.76493	9.37987e-08	ENSGALG00000044733	2.30991	5.11446e-07				ENSGALG00000030640	2.9159	0.000165281
ENSGALG00000027142	-1.89234	3.67466e-08	ENSGALG00000033017	-6.25236	1.70986e-05	ENSGALG00000036600	1.73701	9.60493e-08	ENSGALG00000027483	-1.67238	5.31551e-07				ENSGALG00000007489	2.9131	0.000221192
ENSGALG00000038879	-1.56973	3.67891e-08	ENSGALG00000035225	-1.61083	1.71269e-05	ENSGALG00000034453	2.32029	9.80006e-08	ENSGALG00000000218	1.54192	5.99983e-07				ENSGALG00000032147	2.89462	0.019225
ENSGALG00000017302	1.52416	3.78031e-08	ENSGALG00000011052	8.30548	1.71567e-05	ENSGALG00000005540	-2.05525	1.00261e-07	ENSGALG00000002579	3.49562	6.34365e-07				ENSGALG00000035810	2.88314	0.00132622
ENSGALG00000036766	3.24064	3.92688e-08	ENSGALG00000031014	1.51561	1.71623e-05	ENSGALG00000007731	-2.20594	1.02382e-07	ENSGALG00000040891	1.82919	6.36433e-07				ENSGALG00000037487	2.88304	2.22e-18
ENSGALG00000039682	1.59476	3.97477e-08	ENSGALG00000045788	-1.8918	1.73756e-05	ENSGALG00000003474	1.67461	1.02971e-07	ENSGALG00000046400	-3.1037	6.57522e-07				ENSGALG00000017658	2.87193	0.00237235
ENSGALG00000039878	1.72634	4.0828e-08	ENSGALG00000005843	5.64051	1.74043e-05	ENSGALG00000011898	2.47148	1.032e-07	ENSGALG00000000452	2.00551	6.7404e-07				ENSGALG00000033927	2.86892	1.4e-10
ENSGALG00000012117	1.60847	4.29719e-08	ENSGALG00000001749	4.42963	1.78787e-05	ENSGALG00000015363	-2.77413	1.04801e-07	ENSGALG00000025386	-2.47432	6.7765e-07				ENSGALG00000029687	2.86658	4.57e-25
ENSGALG00000012392	-1.53735	4.31287e-08	ENSGALG00000016654	2.16703	1.79861e-05	ENSGALG00000039072	1.75254	1.08361e-07	ENSGALG00000040796	-3.04559	6.7765e-07				ENSGALG00000035634	2.86387	8.39e-09
ENSGALG00000040236	8.22157	4.372e-08	ENSGALG00000035042	1.55103	1.90581e-05	ENSGALG00000027142	-1.82348	1.10348e-07	ENSGALG00000035949	-2.10747	6.81492e-07				ENSGALG00000046222	2.85921	5.92e-17
ENSGALG00000039943	8.41301	4.68628e-08	ENSGALG00000028822	2.22289	1.91706e-05	ENSGALG00000000533	1.79904	1.13083e-07	ENSGALG00000032231	-1.59275	6.83759e-07				ENSGALG00000017036	2.84485	0.0355305
ENSGALG00000042365	1.97337	4.82359e-08	ENSGALG00000012886	2.25508	1.93024e-05	ENSGALG00000029193	6.71674	1.13592e-07	ENSGALG00000017242	-1.61461	6.94205e-07				ENSGALG00000013191	2.84049	5.67e-14
ENSGALG00000011856	2.63847	4.87898e-08	ENSGALG00000043727	4.56315	1.98701e-05	ENSGALG00000014425	-2.29956	1.15038e-07	ENSGALG00000031447	-4.94964	6.96566e-07				ENSGALG00000030920	2.82541	0.00142362
ENSGALG00000041459	2.99476	5.01121e-08	ENSGALG00000012546	2.40968	2.01014e-05	ENSGALG00000032589	4.66781	1.15038e-07	ENSGALG00000005095	-2.57247	7.08134e-07				ENSGALG00000044397	2.82234	0.00043586
ENSGALG00000044536	2.97535	5.09425e-08	ENSGALG00000026301	1.94748	2.03559e-05	ENSGALG00000044991	2.62735	1.19331e-07	ENSGALG00000037941	1.91766	7.13852e-07				ENSGALG00000037914	2.82223	0.0490119
ENSGALG00000009157	-2.64517	5.10203e-08	ENSGALG00000004669	-2.29669	2.09914e-05	ENSGALG00000045060	-1.63718	1.23106e-07	ENSGALG00000034502	-2.06516	7.13852e-07				ENSGALG00000039181	2.8187	1.17e-18
ENSGALG00000035777	8.55981	5.13621e-08	ENSGALG00000014908	1.60508	2.11588e-05	ENSGALG00000031408	1.56374	1.24857e-07	ENSGALG00000029193	-7.95064	7.13852e-07				ENSGALG00000037569	2.80338	4.58e-08
ENSGALG00000023444	2.56203	5.36567e-08	ENSGALG00000037935	3.63872	2.17474e-05	ENSGALG00000036439	5.54702	1.30697e-07	ENSGALG00000004170	3.30295	7.16434e-07				ENSGALG00000036200	2.79724	0.00202637
ENSGALG00000029017	3.03981	5.48405e-08	ENSGALG00000004590	1.52141	2.17474e-05	ENSGALG00000003432	-1.68946	1.32034e-07	ENSGALG00000034661	-2.45131	7.20101e-07				ENSGALG00000028420	2.78229	0.00378187
ENSGALG00000029387	1.80698	5.76633e-08	ENSGALG00000008901	-2.44441	2.24674e-05	ENSGALG00000036202	10.4831	1.3515e-07	ENSGALG00000028204	-1.97684	7.26576e-07				ENSGALG00000014121	2.78015	9.51e-26
ENSGALG00000016524	1.77752	5.76967e-08	ENSGALG00000005349	-1.90508	2.24813e-05	ENSGALG00000041030	1.84441	1.36816e-07	ENSGALG00000029256	-3.24306	7.72388e-07				ENSGALG00000034022	2.77856	0.00910995
ENSGALG00000007412	-1.80338	6.07103e-08	ENSGALG00000033497	2.41827	2.25628e-05	ENSGALG00000006558	-1.82658	1.38409e-07	ENSGALG00000012200	-1.8692	7.97541e-07				ENSGALG00000036089	2.76383	0.00105439
ENSGALG00000044113	-3.31736	6.30219e-08	ENSGALG00000033150	2.17585	2.28967e-05	ENSGALG00000035975	3.43129	1.45636e-07	ENSGALG00000040541	-1.89736	7.97541e-07				ENSGALG00000038589	2.76182	2.43e-17
ENSGALG00000025583	2.60218	6.36478e-08	ENSGALG00000000692	1.7949	2.2949e-05	ENSGALG00000033680	1.7457	1.47609e-07	ENSGALG00000021285	-2.97474	8.05018e-07				ENSGALG00000039071	2.75701	0.000254283
ENSGALG00000003429	1.55658	6.58526e-08	ENSGALG00000036290	3.16857	2.34506e-05	ENSGALG00000026161	8.41763	1.47718e-07	ENSGALG00000043087	1.67111	8.26093e-07				ENSGALG00000045552	2.75023	0.013701
ENSGALG00000001883	2.77573	6.62239e-08	ENSGALG00000013191	-1.80667	2.3926e-05	ENSGALG00000003015	-2.06708	1.48637e-07	ENSGALG00000044442	-1.742	8.26093e-07				ENSGALG00000008185	2.74764	1.23e-17
ENSGALG00000015705	-1.53583	7.06992e-08	ENSGALG00000012456	1.54216	2.44023e-05	ENSGALG00000032994	8.21536	1.48637e-07	ENSGALG00000043956	-1.73326	8.41701e-07				ENSGALG00000002605	2.74724	9.34e-09
ENSGALG00000003922	-1.95479	7.17866e-08	ENSGALG00000027765	-3.34467	2.47123e-05	ENSGALG00000025390	4.38077	1.5172e-07	ENSGALG00000009387	2.42187	8.51352e-07				ENSGALG00000011619	2.74708	1.99e-05
ENSGALG00000039772	8.13166	7.36897e-08	ENSGALG00000039440	-7.89212	2.47123e-05	ENSGALG00000035749	2.8765	1.58058e-07	ENSGALG00000036362	-1.59813	8.59644e-07				ENSGALG00000031760	2.74425	0.0417224
ENSGALG00000009268	-2.12194	7.96269e-08	ENSGALG00000012755	-3.12535	2.49415e-05	ENSGALG00000001320	4.57946	1.65025e-07	ENSGALG00000042043	-3.30865	8.95228e-07				ENSGALG00000021692	2.72621	1.19e-07
ENSGALG00000045980	8.92041	8.01096e-08	ENSGALG00000033680	-2.93679	2.49843e-05	ENSGALG00000005099	-2.50443	1.65883e-07	ENSGALG00000046595	7.65133	8.98697e-07				ENSGALG00000022991	2.72308	3.55e-23
ENSGALG00000031475	1.83509	8.1133e-08	ENSGALG00000030357	1.54925	2.50347e-05	ENSGALG00000014801	-3.26069	1.77109e-07	ENSGALG00000014509	2.11265	9.48344e-07				ENSGALG00000029410	2.71168	0.0153399
ENSGALG00000005521	1.90105	8.1133e-08	ENSGALG00000019157	8.03419	2.53602e-05	ENSGALG00000037161	10.3948	1.78726e-07	ENSGALG00000002707	3.06189	1.00803e-06				ENSGALG00000027758	2.70617	0.0440199
ENSGALG00000031274	8.38613	8.34461e-08	ENSGALG00000028106	7.49879	2.53631e-05	ENSGALG00000012111	3.23435	1.85952e-07	ENSGALG00000013494	1.95214	1.03215e-06				ENSGALG00000032653	2.70334	0.0114836
ENSGALG00000036190	1.82521	8.83632e-08	ENSGALG00000038217	1.51182	2.5478e-05	ENSGALG00000001506	-2.82977	1.89934e-07	ENSGALG00000031754	3.55221	1.08136e-06				ENSGALG00000000474	2.69551	4.93e-20
ENSGALG00000028409	1.92835	8.84904e-08	ENSGALG00000000154	1.59017	2.56344e-05	ENSGALG00000014555	2.14166	1.92338e-07	ENSGALG00000034064	10.7054	1.10334e-06				ENSGALG00000034661	2.68341	9.68e-06
ENSGALG00000037160	3.19183	8.84904e-08	ENSGALG00000032889	5.46671	2.56686e-05	ENSGALG00000014950	-1.63044	1.98668e-07	ENSGALG00000015108	-1.99512	1.10334e-06				ENSGALG00000042944	2.68208	3.02e-06
ENSGALG00000013149	-2.108	9.74903e-08	ENSGALG00000003304	1.84935	2.70375e-05	ENSGALG00000012760	-1.74954	2.0087e-07	ENSGALG00000043960	-8.44905	1.11154e-06				ENSGALG00000037595	2.67763	0.00532031
ENSGALG00000010792	2.37382	1.00348e-07	ENSGALG00000034408	-1.62626	2.70375e-05	ENSGALG00000036831	2.02219	2.0087e-07	ENSGALG00000012121	1.64521	1.11829e-06				ENSGALG00000006899	2.67753	1.06e-27
ENSGALG00000009307	-1.94558	1.07694e-07	ENSGALG00000025996	-1.85535	2.82919e-05	ENSGALG00000039711	10.3376	2.0087e-07	ENSGALG00000016301	7.49503	1.15077e-06				ENSGALG00000032059	2.66797	0.00902831
ENSGALG00000038278	2.16148	1.07694e-07	ENSGALG00000032702	1.87828	2.8559e-05	ENSGALG00000003353	-2.17086	2.10954e-07	ENSGALG00000034354	2.24705	1.16251e-06				ENSGALG00000007114	2.66055	0.0336469
ENSGALG00000038032	1.7937	1.13758e-07	ENSGALG00000032922	1.89587	3.03189e-05	ENSGALG00000032205	10.3224	2.14168e-07	ENSGALG00000041290	-8.41776	1.18896e-06				ENSGALG00000031443	2.65505	9.61e-05
ENSGALG00000003438	-2.08896	1.14401e-07	ENSGALG00000036492	3.40558	3.04407e-05	ENSGALG00000043035	1.59151	2.21263e-07	ENSGALG00000023237	-3.53052	1.21013e-06				ENSGALG00000032491	2.65273	0.00943073
ENSGALG00000045341	2.38844	1.15229e-07	ENSGALG00000002769	-2.22942	3.04407e-05	ENSGALG00000043779	2.96779	2.21557e-07	ENSGALG00000034077	1.66739	1.24299e-06				ENSGALG00000027460	2.65243	0.0394839
ENSGALG00000038599	1.78512	1.23407e-07	ENSGALG00000044043	-2.13426	3.27834e-05	ENSGALG00000032791	2.1364	2.26278e-07	ENSGALG00000017862	-2.33648	1.24299e-06				ENSGALG00000045788	2.63693	1.12e-12
ENSGALG00000010018	3.27941	1.37343e-07	ENSGALG00000034751	-4.413	3.35717e-05	ENSGALG00000046113	9.31836	2.30843e-07	ENSGALG00000023517	3.80663	1.28118e-06				ENSGALG00000037007	2.6366	6.22e-05
ENSGALG00000002507	-2.13186	1.39427e-07	ENSGALG00000043779	3.33628	3.37846e-05	ENSGALG00000009792	-2.69067	2.36711e-07	ENSGALG00000000745	13.6442	1.32764e-06				ENSGALG00000011221	2.63506	1.42e-08
ENSGALG00000012111	2.00016	1.41378e-07	ENSGALG00000011958	1.63246	3.47563e-05	ENSGALG00000032393	-3.95927	2.3783e-07	ENSGALG00000027315	-2.1492	1.32764e-06				ENSGALG00000021180	2.627	4.57e-20
ENSGALG00000041008	2.52706	1.42836e-07	ENSGALG00000004372	2.463	3.53648e-05	ENSGALG00000039834	-2.16184	2.46565e-07	ENSGALG00000026577	-2.13666	1.39532e-06				ENSGALG00000022819	2.61862	0.00709338
ENSGALG00000038217	1.62956	1.51968e-07	ENSGALG00000005087	3.6003	3.55253e-05	ENSGALG00000045581	3.68639	2.46837e-07	ENSGALG00000031807	2.52958	1.41345e-06				ENSGALG00000034630	2.61136	1e-11
ENSGALG00000038093	6.08752	1.52628e-07	ENSGALG00000033116	2.92546	3.56568e-05	ENSGALG00000004515	-1.84362	2.61672e-07	ENSGALG00000011291	-1.54285	1.41586e-06				ENSGALG00000032910	2.59193	1e-06
ENSGALG00000040245	-8.34054	1.55631e-07	ENSGALG00000021135	3.82623	3.58348e-05	ENSGALG00000008669	-2.86422	2.71229e-07	ENSGALG00000043948	7.66766	1.44858e-06				ENSGALG00000034575	2.58537	5.34e-07
ENSGALG00000029240	1.86766	1.58568e-07	ENSGALG00000034955	1.6842	3.58664e-05	ENSGALG00000028871	1.76819	2.82538e-07	ENSGALG00000043062	-2.71988	1.52351e-06				ENSGALG00000032682	2.57754	8.62e-06
ENSGALG00000027768	2.01152	1.61732e-07	ENSGALG00000017122	5.51421	3.62626e-05	ENSGALG00000037561	4.8069	2.87107e-07	ENSGALG00000029710	-3.03512	1.53914e-06				ENSGALG00000039190	2.57563	0.000364506
ENSGALG00000034399	2.63801	1.61732e-07	ENSGALG00000029368	2.48659	3.63415e-05	ENSGALG00000034569	11.5618	2.95328e-07	ENSGALG00000029284	-7.67666	1.53914e-06				ENSGALG00000006073	2.56909	3.98e-17
ENSGALG00000042478	1.59605	1.73431e-07	ENSGALG00000033051	1.55148	3.64893e-05	ENSGALG00000037373	-2.99752	3.0044e-07	ENSGALG00000029494	-7.81152	1.55215e-06				ENSGALG00000045427	2.56127	1.28e-05
ENSGALG00000011497	1.65254	1.81691e-07	ENSGALG00000002118	1.74137	3.81815e-05	ENSGALG00000005377	1.58044	3.06573e-07	ENSGALG00000033664	-4.1316	1.60986e-06				ENSGALG00000038045	2.55649	0.000866401
ENSGALG00000027633	-1.51125	1.84405e-07	ENSGALG00000026757	1.60428	4.00097e-05	ENSGALG00000032933	-1.63547	3.11191e-07	ENSGALG00000043859	-7.70858	1.62923e-06				ENSGALG00000027202	2.55432	0.00327208
ENSGALG00000006558	-1.78062	1.84756e-07	ENSGALG00000015874	-2.36462	4.00937e-05	ENSGALG00000008608	-2.11764	3.28439e-07	ENSGALG00000021039	7.51851	1.6362e-06				ENSGALG00000030658	2.55148	0.000173942
ENSGALG00000001035	-3.11816	1.86264e-07	ENSGALG00000006431	-2.40826	4.02591e-05	ENSGALG00000003149	1.81708	3.72739e-07	ENSGALG00000023023	1.62406	1.66326e-06				ENSGALG00000025844	2.55041	1.61e-20
ENSGALG00000045940	-1.76215	1.88119e-07	ENSGALG00000025886	2.38454	4.05485e-05	ENSGALG00000026293	2.89822	3.72827e-07	ENSGALG00000032009	-8.07819	1.68882e-06				ENSGALG00000042995	2.54924	0.00601776
ENSGALG00000042446	-2.05174	2.07108e-07	ENSGALG00000045582	8.97728	4.10573e-05	ENSGALG00000007412	-1.92029	3.95958e-07	ENSGALG00000040964	-7.57114	1.72512e-06				ENSGALG00000033806	2.53481	0.0448368
ENSGALG00000023070	-1.56365	2.08906e-07	ENSGALG00000044181	2.91602	4.31792e-05	ENSGALG00000004246	-1.88329	4.00192e-07	ENSGALG00000038909	8.09643	1.74434e-06				ENSGALG00000042459	2.53424	5.33e-20
ENSGALG00000045545	8.18979	2.08906e-07	ENSGALG00000031440	2.23895	4.33374e-05	ENSGALG00000005857	-1.66736	4.00231e-07	ENSGALG00000037479	2.1378	1.79267e-06				ENSGALG00000041914	2.52773	1.28e-17
ENSGALG00000006367	1.63738	2.13486e-07	ENSGALG00000031274	8.36583	4.33493e-05	ENSGALG00000041930	6.04721	4.05179e-07	ENSGALG00000038045	-2.71541	1.79267e-06				ENSGALG00000029000	2.5163	0.00019886
ENSGALG00000017052	8.12515	2.19317e-07	ENSGALG00000033058	1.631	4.36911e-05	ENSGALG00000044190	-8.17249	4.11252e-07	ENSGALG00000033683	-1.79759	1.82171e-06				ENSGALG00000026392	2.51621	8.34e-12
ENSGALG00000007489	4.11734	2.30397e-07	ENSGALG00000007927	6.63143	4.37023e-05	ENSGALG00000007080	1.8173	4.19989e-07	ENSGALG00000031534	1.86829	1.89052e-06				ENSGALG00000016555	2.51361	0.000175247
ENSGALG00000013494	-2.09819	2.30404e-07	ENSGALG00000031807	4.34309	4.39978e-05	ENSGALG00000045624	2.32273	4.32431e-07	ENSGALG00000016441	1.80892	1.96317e-06				ENSGALG00000036955	2.50817	1.42e-05
ENSGALG00000039761	2.44529	2.45742e-07	ENSGALG00000008233	2.6504	4.51451e-05	ENSGALG00000030235	-1.53221	4.40474e-07	ENSGALG00000039202	-1.97346	2.10963e-06				ENSGALG00000027064	2.50789	0.000443711
ENSGALG00000045786	5.55492	2.47285e-07	ENSGALG00000020342	2.58339	4.62181e-05	ENSGALG00000017290	-1.58473	4.6042e-07	ENSGALG00000029033	3.70127	2.17416e-06				ENSGALG00000039083	2.50728	0.00742554
ENSGALG00000006584	2.48592	2.50146e-07	ENSGALG00000007768	-2.18518	4.75992e-05	ENSGALG00000035227	2.0004	4.72724e-07	ENSGALG00000032994	-8.0333	2.1941e-06				ENSGALG00000036014	2.49588	0.000769798
ENSGALG00000039426	8.40457	2.55774e-07	ENSGALG00000015226	1.54398	4.79046e-05	ENSGALG00000002771	-1.80974	4.80088e-07	ENSGALG00000034116	9.66685	2.20096e-06				ENSGALG00000021275	2.49549	7.11e-06
ENSGALG00000002397	-1.81988	2.58493e-07	ENSGALG00000043154	7.38594	4.88924e-05	ENSGALG00000007147	7.91796	4.82792e-07	ENSGALG00000038724	-8.00985	2.21231e-06				ENSGALG00000029731	2.49273	1.53e-08
ENSGALG00000035634	3.08211	2.60933e-07	ENSGALG00000045450	7.32509	4.88924e-05	ENSGALG00000023828	1.5298	5.07149e-07	ENSGALG00000042784	1.79505	2.29308e-06				ENSGALG00000011497	2.49047	2.87e-08
ENSGALG00000037402	2.33008	2.63276e-07	ENSGALG00000017378	7.35366	4.9191e-05	ENSGALG00000037007	3.52479	5.15833e-07	ENSGALG00000033633	-1.6389	2.29308e-06				ENSGALG00000044018	2.48534	0.00471746
ENSGALG00000015874	-1.8	2.72706e-07	ENSGALG00000043829	3.76971	4.9191e-05	ENSGALG00000033789	-1.88046	5.28858e-07	ENSGALG00000030658	-2.57196	2.29325e-06				ENSGALG00000029881	2.48067	1.9e-08
ENSGALG00000044618	-1.81859	2.85906e-07	ENSGALG00000032856	1.60128	5.01759e-05	ENSGALG00000036390	-2.03142	5.35738e-07	ENSGALG00000004045	1.86709	2.31287e-06				ENSGALG00000026158	2.46527	0.0455678
ENSGALG00000012836	-2.06047	2.8931e-07	ENSGALG00000006530	1.86694	5.32726e-05	ENSGALG00000041294	-1.92999	5.44541e-07	ENSGALG00000009572	-7.92346	2.31628e-06				ENSGALG00000031996	2.46382	4.78e-05
ENSGALG00000029256	3.1686	2.91305e-07	ENSGALG00000036073	-1.98332	5.37688e-05	ENSGALG00000044287	7.99821	5.44541e-07	ENSGALG00000046316	-1.5993	2.34603e-06				ENSGALG00000029710	2.44814	0.00238039
ENSGALG00000031227	-2.07335	3.01432e-07	ENSGALG00000007242	9.43754	5.42072e-05	ENSGALG00000034695	-2.57054	5.84015e-07	ENSGALG00000015053	2.53372	2.40771e-06				ENSGALG00000042460	2.44204	9.78e-05
ENSGALG00000035975	3.63578	3.01432e-07	ENSGALG00000030614	1.59223	5.4354e-05	ENSGALG00000046197	1.73187	6.02141e-07	ENSGALG00000030640	-3.23145	2.48866e-06				ENSGALG00000003562	2.44163	0.00071178
ENSGALG00000003258	-1.90306	3.10279e-07	ENSGALG00000016099	2.10844	5.55074e-05	ENSGALG00000023760	2.0865	6.17008e-07	ENSGALG00000045661	-1.89266	2.53356e-06				ENSGALG00000030047	2.44076	1.08e-12
ENSGALG00000003973	2.08434	3.11887e-07	ENSGALG00000032838	7.60249	5.58993e-05	ENSGALG00000044026	-1.72458	6.39969e-07	ENSGALG00000030845	2.76176	2.53473e-06				ENSGALG00000025386	2.43649	7.81e-05
ENSGALG00000027281	2.52962	3.20701e-07	ENSGALG00000045706	2.06803	5.66689e-05	ENSGALG00000044980	9.03199	6.43745e-07	ENSGALG00000042374	9.5862	2.54825e-06				ENSGALG00000046381	2.43491	0.0444825
ENSGALG00000002407	2.86424	3.20701e-07	ENSGALG00000011902	2.75104	5.6741e-05	ENSGALG00000021405	1.62126	6.47335e-07	ENSGALG00000001666	-1.84582	2.59544e-06				ENSGALG00000035403	2.42823	0.0167084
ENSGALG00000041556	1.51571	3.34766e-07	ENSGALG00000015263	2.00462	5.68451e-05	ENSGALG00000001035	-2.8341	6.49475e-07	ENSGALG00000028230	1.75952	2.7102e-06				ENSGALG00000032344	2.4234	3.72e-08
ENSGALG00000003085	-1.53081	3.35137e-07	ENSGALG00000041777	1.97352	5.7473e-05	ENSGALG00000043909	-2.53478	6.49475e-07	ENSGALG00000022887	3.66158	2.90572e-06				ENSGALG00000033458	2.42045	0.00978658
ENSGALG00000038559	2.31745	3.4144e-07	ENSGALG00000014855	1.53942	5.80059e-05	ENSGALG00000029240	1.92589	6.53407e-07	ENSGALG00000006106	-4.69823	2.92669e-06				ENSGALG00000007892	2.41933	0.00477275
ENSGALG00000044026	-1.51379	3.59528e-07	ENSGALG00000004127	7.15576	6.09897e-05	ENSGALG00000008661	2.4042	6.64268e-07	ENSGALG00000033187	-3.62641	2.99882e-06				ENSGALG00000012809	2.41636	0.000293544
ENSGALG00000023933	-4.58288	3.78826e-07	ENSGALG00000010900	-1.8499	6.12478e-05	ENSGALG00000033689	8.05169	6.73106e-07	ENSGALG00000027796	1.7403	3.08807e-06				ENSGALG00000035107	2.40356	0.0336226
ENSGALG00000030917	-2.52724	3.98449e-07	ENSGALG00000041409	2.10354	6.51015e-05	ENSGALG00000038405	4.34003	6.80122e-07	ENSGALG00000038923	-1.9584	3.1141e-06				ENSGALG00000004057	2.40143	3.01e-05
ENSGALG00000000436	3.65616	4.08032e-07	ENSGALG00000016761	-4.26534	6.54003e-05	ENSGALG00000016979	-1.6783	7.09112e-07	ENSGALG00000043674	-3.72359	3.25808e-06				ENSGALG00000017195	2.40021	0.00136057
ENSGALG00000032994	8.25995	4.26901e-07	ENSGALG00000030920	-3.51342	6.6136e-05	ENSGALG00000014948	-2.16493	7.10391e-07	ENSGALG00000034345	-2.18068	3.29524e-06				ENSGALG00000036942	2.39937	0.00382244
ENSGALG00000038243	2.71579	4.27229e-07	ENSGALG00000015849	1.84269	6.61549e-05	ENSGALG00000029033	9.0961	7.126e-07	ENSGALG00000026553	2.58108	3.41477e-06				ENSGALG00000031031	2.39892	7.98e-13
ENSGALG00000008608	-2.01883	4.36018e-07	ENSGALG00000039108	1.67363	6.65063e-05	ENSGALG00000006633	-2.26586	7.17438e-07	ENSGALG00000044062	2.0394	3.45288e-06				ENSGALG00000001330	2.39643	8.85e-18
ENSGALG00000046082	7.92207	4.39734e-07	ENSGALG00000003258	-2.16142	6.69877e-05	ENSGALG00000040291	2.62496	7.17438e-07	ENSGALG00000044431	-3.61635	3.50555e-06				ENSGALG00000030176	2.39581	0.00102809
ENSGALG00000038724	8.23596	4.54207e-07	ENSGALG00000041290	-8.10558	6.70261e-05	ENSGALG00000012392	-1.77096	7.43509e-07	ENSGALG00000037071	-3.35238	3.60728e-06				ENSGALG00000043959	2.39552	0.0146138
ENSGALG00000044991	2.37877	4.62042e-07	ENSGALG00000000244	-2.88686	6.76637e-05	ENSGALG00000001662	-4.35962	7.75146e-07	ENSGALG00000014226	2.04424	3.66814e-06				ENSGALG00000033857	2.39015	8.39e-09
ENSGALG00000041808	4.61377	4.72338e-07	ENSGALG00000004729	2.74209	6.78268e-05	ENSGALG00000016837	-3.05523	8.22687e-07	ENSGALG00000022586	-2.4811	3.68152e-06				ENSGALG00000027482	2.38763	0.000584611
ENSGALG00000030799	7.9514	4.77889e-07	ENSGALG00000005347	-1.84055	6.82182e-05	ENSGALG00000000241	-2.24829	8.23626e-07	ENSGALG00000031734	-1.69742	3.81826e-06				ENSGALG00000034345	2.38394	4.65e-06
ENSGALG00000015728	-4.21273	4.82497e-07	ENSGALG00000032146	1.98827	6.88406e-05	ENSGALG00000031493	1.54879	8.3308e-07	ENSGALG00000030022	-1.85225	3.99036e-06				ENSGALG00000034746	2.37637	0.000157954
ENSGALG00000029981	-9.33252	4.99495e-07	ENSGALG00000033171	-3.15004	7.04032e-05	ENSGALG00000038951	2.16029	8.35754e-07	ENSGALG00000041625	-1.57207	4.05068e-06				ENSGALG00000023904	2.37429	0.0273586
ENSGALG00000045477	5.83037	5.14242e-07	ENSGALG00000007149	1.5239	7.17286e-05	ENSGALG00000045102	3.80915	8.38256e-07	ENSGALG00000034037	-7.57571	4.12104e-06				ENSGALG00000025288	2.3687	0.0312752
ENSGALG00000027070	1.62463	5.16961e-07	ENSGALG00000032220	-2.20919	7.20349e-05	ENSGALG00000045747	2.2249	8.43994e-07	ENSGALG00000002006	2.98047	4.12441e-06				ENSGALG00000014812	2.36541	0.00220309
ENSGALG00000035760	1.9961	5.17147e-07	ENSGALG00000043959	7.37059	7.5475e-05	ENSGALG00000038278	2.38753	8.83557e-07	ENSGALG00000036293	2.54629	4.32066e-06				ENSGALG00000036346	2.36132	0.00125952
ENSGALG00000002421	1.83415	5.43318e-07	ENSGALG00000033572	2.02635	7.5475e-05	ENSGALG00000011369	1.51902	8.89336e-07	ENSGALG00000031197	-3.40465	4.32066e-06				ENSGALG00000036147	2.3583	0.0283862
ENSGALG00000033883	2.93643	5.43318e-07	ENSGALG00000031094	2.10701	7.55528e-05	ENSGALG00000020985	3.48684	9.05858e-07	ENSGALG00000009303	1.64657	4.3461e-06				ENSGALG00000027315	2.3577	1.22e-07
ENSGALG00000009846	-1.57619	5.66069e-07	ENSGALG00000046219	7.84959	7.66195e-05	ENSGALG00000013869	-1.84018	9.27506e-07	ENSGALG00000035111	-1.58942	4.35508e-06				ENSGALG00000039197	2.3535	0.000464158
ENSGALG00000008661	2.63781	5.74151e-07	ENSGALG00000043425	6.08328	7.7092e-05	ENSGALG00000027592	1.59441	9.67918e-07	ENSGALG00000005249	1.56775	4.63172e-06				ENSGALG00000011291	2.34996	6.17e-13
ENSGALG00000002325	1.87935	5.78831e-07	ENSGALG00000041797	1.8574	7.73475e-05	ENSGALG00000037991	1.96847	9.8327e-07	ENSGALG00000009758	-8.65845	4.63172e-06				ENSGALG00000015040	2.33939	4.49e-12
ENSGALG00000010513	2.89701	6.53232e-07	ENSGALG00000004966	-2.53844	7.79863e-05	ENSGALG00000032556	-1.50446	9.9115e-07	ENSGALG00000045359	-7.45288	4.63572e-06				ENSGALG00000037863	2.33673	7.9e-08
ENSGALG00000046611	1.68613	6.61819e-07	ENSGALG00000016036	-1.50817	7.99644e-05	ENSGALG00000027281	2.6343	1.0026e-06	ENSGALG00000044781	-7.45288	4.63572e-06				ENSGALG00000044303	2.33283	0.047087
ENSGALG00000034094	9.0654	6.61819e-07	ENSGALG00000007620	-1.9484	8.20477e-05	ENSGALG00000006594	1.5144	1.01506e-06	ENSGALG00000019157	7.90383	4.83408e-06				ENSGALG00000036802	2.32806	0.0183264
ENSGALG00000033769	2.14706	6.62857e-07	ENSGALG00000036856	2.54479	8.34354e-05	ENSGALG00000007900	1.73635	1.02553e-06	ENSGALG00000038573	2.29635	4.83408e-06				ENSGALG00000002335	2.32296	0.0348397
ENSGALG00000032838	7.94438	6.89408e-07	ENSGALG00000001883	2.36066	8.66799e-05	ENSGALG00000016931	-3.18847	1.06793e-06	ENSGALG00000036713	2.07498	4.99102e-06				ENSGALG00000030095	2.32147	2.5e-06
ENSGALG00000034321	-1.54577	7.07128e-07	ENSGALG00000002207	-2.20642	8.7363e-05	ENSGALG00000040922	4.71269	1.11304e-06	ENSGALG00000035975	-3.39999	5.05838e-06				ENSGALG00000044043	2.31922	1.86e-06
ENSGALG00000044604	3.46584	7.17051e-07	ENSGALG00000023172	7.79359	8.7686e-05	ENSGALG00000005521	1.73875	1.13339e-06	ENSGALG00000039869	-7.7153	5.05838e-06				ENSGALG00000026039	2.31841	1.52e-08
ENSGALG00000027959	3.32758	7.34635e-07	ENSGALG00000009572	-10.7502	8.7686e-05	ENSGALG00000032298	2.19097	1.15564e-06	ENSGALG00000046166	-5.14736	5.08767e-06				ENSGALG00000028496	2.31052	0.0334612
ENSGALG00000035026	1.71698	7.42422e-07	ENSGALG00000010148	-8.93695	8.82919e-05	ENSGALG00000020943	1.9917	1.20814e-06	ENSGALG00000004612	1.91896	5.20252e-06				ENSGALG00000027231	2.30957	0.0107861
ENSGALG00000042916	2.9794	7.60376e-07	ENSGALG00000029083	3.04623	8.94493e-05	ENSGALG00000040531	1.97579	1.22558e-06	ENSGALG00000029571	-1.65551	5.3186e-06				ENSGALG00000042599	2.30802	0.00219874
ENSGALG00000014699	8.2181	7.88423e-07	ENSGALG00000001558	1.74624	9.01301e-05	ENSGALG00000002802	2.99582	1.23268e-06	ENSGALG00000003241	-2.10721	5.32327e-06				ENSGALG00000045443	2.30569	0.0263525
ENSGALG00000003345	1.85643	7.90551e-07	ENSGALG00000015753	8.13245	9.06878e-05	ENSGALG00000015097	-8.46526	1.2958e-06	ENSGALG00000040800	3.66207	5.33801e-06				ENSGALG00000044235	2.29976	0.0126955
ENSGALG00000042599	1.95007	7.93225e-07	ENSGALG00000016491	2.05824	9.30367e-05	ENSGALG00000039869	8.1998	1.33905e-06	ENSGALG00000030176	-2.67237	5.37767e-06				ENSGALG00000025648	2.29797	0.0421443
ENSGALG00000033807	2.51046	8.19078e-07	ENSGALG00000045359	-7.80758	9.36079e-05	ENSGALG00000028807	-1.52102	1.3414e-06	ENSGALG00000040081	-2.73843	5.37767e-06				ENSGALG00000040052	2.29778	0.0053021
ENSGALG00000032882	2.47972	8.56998e-07	ENSGALG00000029999	2.48657	9.37148e-05	ENSGALG00000032336	1.5465	1.35953e-06	ENSGALG00000039190	-2.67184	5.48605e-06				ENSGALG00000028216	2.28758	0.0490119
ENSGALG00000002679	-1.73267	8.59851e-07	ENSGALG00000039865	-1.75969	9.42925e-05	ENSGALG00000026039	1.55019	1.40869e-06	ENSGALG00000005918	1.81253	5.54858e-06				ENSGALG00000001320	2.27754	0.00867088
ENSGALG00000039054	3.38531	8.90044e-07	ENSGALG00000017184	-3.20388	9.42925e-05	ENSGALG00000016024	-2.26574	1.42598e-06	ENSGALG00000044328	-7.59683	5.69719e-06				ENSGALG00000011483	2.27726	0.00073617
ENSGALG00000011970	2.56311	8.91112e-07	ENSGALG00000017031	-2.06928	9.4738e-05	ENSGALG00000009307	-1.87832	1.47261e-06	ENSGALG00000039336	-5.71472	5.92355e-06				ENSGALG00000045624	2.27652	0.000272022
ENSGALG00000038663	7.91822	8.97125e-07	ENSGALG00000002121	3.04778	9.78002e-05	ENSGALG00000028037	3.0411	1.47698e-06	ENSGALG00000007489	-3.18401	6.02129e-06				ENSGALG00000025486	2.27131	0.015488
ENSGALG00000008669	-1.94091	9.34558e-07	ENSGALG00000026887	-1.76657	9.98898e-05	ENSGALG00000007728	3.09032	1.50427e-06	ENSGALG00000040592	-7.9612	6.04453e-06				ENSGALG00000037857	2.27007	9.71e-05
ENSGALG00000031916	2.31056	1.0221e-06	ENSGALG00000008120	2.33388	0.000100762	ENSGALG00000031227	-2.11456	1.55971e-06	ENSGALG00000032653	-3.86787	6.07647e-06				ENSGALG00000037742	2.26725	0.0389497
ENSGALG00000030325	8.46442	1.03374e-06	ENSGALG00000004907	1.57372	0.000102327	ENSGALG00000004236	-2.01831	1.58589e-06	ENSGALG00000040368	1.97479	6.37001e-06				ENSGALG00000043062	2.26258	0.000712924
ENSGALG00000045583	5.12211	1.05709e-06	ENSGALG00000040855	-2.7014	0.000102701	ENSGALG00000044062	-2.06984	1.58749e-06	ENSGALG00000034094	-8.83872	6.38167e-06				ENSGALG00000030623	2.25609	0.0118431
ENSGALG00000030901	1.60158	1.06209e-06	ENSGALG00000034990	-1.54072	0.00010376	ENSGALG00000037905	8.57055	1.59185e-06	ENSGALG00000032940	-6.04732	6.52951e-06				ENSGALG00000031531	2.25588	0.0246227
ENSGALG00000004665	7.72299	1.09734e-06	ENSGALG00000003122	1.63823	0.000108813	ENSGALG00000013494	-2.07043	1.60223e-06	ENSGALG00000030324	5.12719	6.7583e-06				ENSGALG00000043953	2.25492	8.06e-06
ENSGALG00000031325	1.74679	1.15322e-06	ENSGALG00000032282	7.64454	0.000110645	ENSGALG00000045848	3.19442	1.60353e-06	ENSGALG00000030325	-8.24076	6.79179e-06				ENSGALG00000037561	2.24487	1.56e-05
ENSGALG00000034037	7.80023	1.21353e-06	ENSGALG00000007109	-4.24957	0.000112457	ENSGALG00000008308	3.94693	1.61402e-06	ENSGALG00000004129	1.93575	6.83702e-06				ENSGALG00000040781	2.2441	0.00124998
ENSGALG00000027630	2.82664	1.22993e-06	ENSGALG00000044781	-7.75412	0.000112457	ENSGALG00000012801	-1.70588	1.62341e-06	ENSGALG00000035026	-1.88918	6.89538e-06				ENSGALG00000031678	2.23576	6.2e-11
ENSGALG00000039869	7.93923	1.27135e-06	ENSGALG00000037064	7.14325	0.000113733	ENSGALG00000035777	8.29258	1.71759e-06	ENSGALG00000010537	-5.25483	6.9888e-06				ENSGALG00000041338	2.22855	4.18e-07
ENSGALG00000015234	7.69866	1.28876e-06	ENSGALG00000032191	2.62191	0.000113733	ENSGALG00000003356	1.5608	1.72603e-06	ENSGALG00000008646	-1.81408	7.07349e-06				ENSGALG00000007748	2.22369	4.8e-08
ENSGALG00000040592	8.18785	1.30419e-06	ENSGALG00000015691	-1.70503	0.000114235	ENSGALG00000035810	2.45917	1.74229e-06	ENSGALG00000034902	-7.56115	7.16835e-06				ENSGALG00000029614	2.21949	2.01e-07
ENSGALG00000036389	7.83446	1.39081e-06	ENSGALG00000007412	-1.72037	0.000117835	ENSGALG00000041161	1.5886	1.74312e-06	ENSGALG00000004841	-2.30579	7.37799e-06				ENSGALG00000006680	2.21703	4.2e-06
ENSGALG00000035362	3.84758	1.41397e-06	ENSGALG00000034716	6.3479	0.000119707	ENSGALG00000036091	7.63724	1.75383e-06	ENSGALG00000013149	4.66676	7.41689e-06				ENSGALG00000031621	2.21593	0.000267549
ENSGALG00000045836	7.79592	1.44701e-06	ENSGALG00000040030	1.88301	0.00012212	ENSGALG00000000802	2.17558	1.75651e-06	ENSGALG00000039015	-7.52273	7.65275e-06				ENSGALG00000042903	2.21516	0.0045305
ENSGALG00000041579	4.08519	1.4682e-06	ENSGALG00000010882	1.51009	0.000122844	ENSGALG00000009207	-1.86876	1.82824e-06	ENSGALG00000037050	6.67504	7.66439e-06				ENSGALG00000037179	2.215	0.0323443
ENSGALG00000011881	-1.58453	1.58304e-06	ENSGALG00000011483	-2.78469	0.000123361	ENSGALG00000006189	3.2946	1.89705e-06	ENSGALG00000012220	2.97999	7.83419e-06				ENSGALG00000046405	2.21265	0.00315688
ENSGALG00000032618	2.39364	1.59659e-06	ENSGALG00000016254	13.1921	0.000125994	ENSGALG00000031410	-2.61329	1.90301e-06	ENSGALG00000039071	-3.00218	8.01623e-06				ENSGALG00000032186	2.21141	0.00442001
ENSGALG00000006358	1.5982	1.60985e-06	ENSGALG00000003085	-1.70207	0.000127179	ENSGALG00000029639	7.88168	2.04645e-06	ENSGALG00000043533	14.7904	8.02401e-06				ENSGALG00000038175	2.21063	3.14e-13
ENSGALG00000029617	-3.91289	1.6141e-06	ENSGALG00000003120	1.61848	0.000128497	ENSGALG00000014509	-1.90094	2.05006e-06	ENSGALG00000030503	9.92922	8.15268e-06				ENSGALG00000025659	2.21062	0.00160567
ENSGALG00000034738	2.17015	1.6141e-06	ENSGALG00000008584	-1.84974	0.000129171	ENSGALG00000010792	2.82216	2.09985e-06	ENSGALG00000036572	2.08112	8.17986e-06				ENSGALG00000016128	2.20785	7.12e-09
ENSGALG00000026298	1.50685	1.73808e-06	ENSGALG00000030894	1.9537	0.000131069	ENSGALG00000028598	-4.00578	2.17702e-06	ENSGALG00000030953	-7.42231	8.17986e-06				ENSGALG00000035949	2.20688	1.26e-06
ENSGALG00000035993	2.37908	1.73808e-06	ENSGALG00000038202	1.52364	0.000134877	ENSGALG00000039538	1.65247	2.18767e-06	ENSGALG00000038872	-7.48327	8.17986e-06				ENSGALG00000037991	2.20086	0.000107006
ENSGALG00000011372	-1.64692	1.79352e-06	ENSGALG00000041719	7.22726	0.000140593	ENSGALG00000029981	-9.24072	2.22696e-06	ENSGALG00000036033	-7.61579	8.17986e-06				ENSGALG00000025174	2.1972	0.0344183
ENSGALG00000038340	-1.5441	1.83678e-06	ENSGALG00000005099	-2.36124	0.000143071	ENSGALG00000042309	1.85225	2.26263e-06	ENSGALG00000002960	-1.55992	8.3313e-06				ENSGALG00000039054	2.19464	0.00748883
ENSGALG00000034453	2.27027	1.89397e-06	ENSGALG00000008713	-1.97648	0.00014683	ENSGALG00000010225	-2.11089	2.27277e-06	ENSGALG00000045424	-1.69115	8.35369e-06				ENSGALG00000036498	2.1855	0.00655099
ENSGALG00000041031	2.51687	1.93642e-06	ENSGALG00000009067	2.65784	0.000148517	ENSGALG00000034955	1.62218	2.3142e-06	ENSGALG00000041875	-8.0783	8.36896e-06				ENSGALG00000032729	2.18541	0.000969818
ENSGALG00000036390	-1.54336	1.95613e-06	ENSGALG00000036091	7.19346	0.000149114	ENSGALG00000007531	1.65625	2.37688e-06	ENSGALG00000021848	-2.66573	8.40781e-06				ENSGALG00000044398	2.18305	0.006255
ENSGALG00000036361	1.74927	1.97346e-06	ENSGALG00000000227	3.1859	0.000149116	ENSGALG00000014855	1.55011	2.38326e-06	ENSGALG00000032816	-5.40496	8.50573e-06				ENSGALG00000039421	2.18087	1.52e-06
ENSGALG00000029193	6.37907	2.14426e-06	ENSGALG00000006267	-1.58193	0.000149116	ENSGALG00000011372	-1.75922	2.43632e-06	ENSGALG00000032262	-1.60462	8.5748e-06				ENSGALG00000004009	2.17504	4.92e-08
ENSGALG00000016456	-1.69529	2.19596e-06	ENSGALG00000000293	-2.43904	0.000151677	ENSGALG00000046082	7.62949	2.45472e-06	ENSGALG00000032854	-2.07186	8.61077e-06				ENSGALG00000009076	2.17195	1.05e-17
ENSGALG00000004231	-1.59509	2.19596e-06	ENSGALG00000010792	2.2827	0.000154133	ENSGALG00000045152	8.27358	2.54504e-06	ENSGALG00000036057	-2.08981	8.61077e-06				ENSGALG00000046371	2.16706	3.78e-12
ENSGALG00000039417	7.86399	2.19596e-06	ENSGALG00000000318	2.639	0.000159171	ENSGALG00000009266	-1.69245	2.57135e-06	ENSGALG00000019276	2.87528	9.11595e-06				ENSGALG00000039880	2.16621	1.76e-15
ENSGALG00000036033	7.84007	2.20653e-06	ENSGALG00000039243	2.29464	0.000159171	ENSGALG00000014648	-1.70909	2.61946e-06	ENSGALG00000044074	-7.33873	9.14091e-06				ENSGALG00000032335	2.16513	0.000948169
ENSGALG00000004569	2.00998	2.23217e-06	ENSGALG00000036645	-1.55885	0.000159881	ENSGALG00000016937	-3.35069	2.77038e-06	ENSGALG00000002473	-1.89338	9.46671e-06				ENSGALG00000030847	2.16099	4.1e-05
ENSGALG00000007791	2.56858	2.31289e-06	ENSGALG00000035058	8.12081	0.000160352	ENSGALG00000043583	-1.80152	2.77135e-06	ENSGALG00000039538	3.44432	9.67203e-06				ENSGALG00000033815	2.15854	0.00703386
ENSGALG00000023686	1.8666	2.47912e-06	ENSGALG00000046079	7.55473	0.000160685	ENSGALG00000002688	1.80445	2.80624e-06	ENSGALG00000032645	-2.41071	9.69813e-06				ENSGALG00000037256	2.15399	0.00309662
ENSGALG00000038872	7.70881	2.54898e-06	ENSGALG00000035911	1.6256	0.000162047	ENSGALG00000036089	2.56247	2.86306e-06	ENSGALG00000045814	2.66032	9.92524e-06				ENSGALG00000008859	2.14952	0.0380957
ENSGALG00000001863	1.90714	2.65097e-06	ENSGALG00000012847	1.82987	0.000167964	ENSGALG00000023348	8.2138	2.96463e-06	ENSGALG00000035531	-7.31907	9.92679e-06				ENSGALG00000035062	2.1481	0.00306595
ENSGALG00000030953	7.64749	2.70232e-06	ENSGALG00000003081	1.97219	0.000169114	ENSGALG00000036908	-1.5055	3.00293e-06	ENSGALG00000038710	2.51258	9.96793e-06				ENSGALG00000023686	2.14717	2.71e-06
ENSGALG00000004336	2.10713	2.73201e-06	ENSGALG00000000645	7.68305	0.000169534	ENSGALG00000046175	7.56234	3.05209e-06	ENSGALG00000029387	-1.64223	1.03809e-05				ENSGALG00000030075	2.14291	0.000110948
ENSGALG00000032713	2.35867	2.81335e-06	ENSGALG00000005353	2.28371	0.000170016	ENSGALG00000034037	7.73319	3.05257e-06	ENSGALG00000030125	-1.56639	1.03815e-05				ENSGALG00000030031	2.13532	1.56e-05
ENSGALG00000039249	4.99355	2.83983e-06	ENSGALG00000033811	5.19224	0.000171004	ENSGALG00000002121	3.04475	3.13524e-06	ENSGALG00000034746	-2.73014	1.09634e-05				ENSGALG00000010996	2.13456	1.74e-06
ENSGALG00000046524	5.89534	2.86842e-06	ENSGALG00000013073	-2.16444	0.000174308	ENSGALG00000016265	1.60449	3.27912e-06	ENSGALG00000007242	7.66821	1.1007e-05				ENSGALG00000033769	2.13381	4.14e-06
ENSGALG00000008638	-3.55799	2.87206e-06	ENSGALG00000016024	-2.08659	0.000174744	ENSGALG00000031274	7.76385	3.29998e-06	ENSGALG00000001617	1.5664	1.11375e-05				ENSGALG00000033758	2.13077	0.00449551
ENSGALG00000046098	2.84429	2.93221e-06	ENSGALG00000016342	5.12615	0.000176786	ENSGALG00000038243	2.78556	3.31962e-06	ENSGALG00000034556	-4.33428	1.12692e-05				ENSGALG00000002466	2.1289	0.00030548
ENSGALG00000040784	1.6994	3.03398e-06	ENSGALG00000005408	-1.85712	0.000176793	ENSGALG00000042650	3.27093	3.4345e-06	ENSGALG00000015729	4.8289	1.12958e-05				ENSGALG00000043685	2.12779	3.27e-05
ENSGALG00000037857	2.68837	3.12481e-06	ENSGALG00000002605	-1.74593	0.000177925	ENSGALG00000026553	-2.67858	3.4391e-06	ENSGALG00000008850	2.97633	1.12958e-05				ENSGALG00000037369	2.12681	0.00647164
ENSGALG00000043112	7.49005	3.29739e-06	ENSGALG00000025426	6.99562	0.000186866	ENSGALG00000011287	1.87728	3.44613e-06	ENSGALG00000029215	-7.58278	1.17903e-05				ENSGALG00000038667	2.12279	7.48e-12
ENSGALG00000032400	-1.73264	3.30838e-06	ENSGALG00000003348	-2.54635	0.000188199	ENSGALG00000030640	2.26795	3.5541e-06	ENSGALG00000037991	-2.30687	1.18614e-05				ENSGALG00000037441	2.11987	7.34e-17
ENSGALG00000007079	1.79803	3.32727e-06	ENSGALG00000017652	4.29628	0.000188214	ENSGALG00000041346	1.55454	3.61456e-06	ENSGALG00000033462	2.957	1.22234e-05				ENSGALG00000027963	2.11694	4.05e-19
ENSGALG00000036119	10.2188	3.40646e-06	ENSGALG00000005470	3.52568	0.000190665	ENSGALG00000033303	1.81919	3.67576e-06	ENSGALG00000035210	-1.57851	1.22411e-05				ENSGALG00000039122	2.11222	4.99e-05
ENSGALG00000041930	5.82783	3.54635e-06	ENSGALG00000034313	1.68491	0.000194213	ENSGALG00000005957	-2.53623	3.68682e-06	ENSGALG00000021473	1.52678	1.24738e-05				ENSGALG00000007611	2.10927	9.97e-16
ENSGALG00000035531	7.54395	3.56001e-06	ENSGALG00000010013	2.15925	0.000195696	ENSGALG00000039499	-2.00175	3.71494e-06	ENSGALG00000045641	-7.5253	1.25467e-05				ENSGALG00000033364	2.10708	0.0015903
ENSGALG00000033234	2.18077	3.61175e-06	ENSGALG00000014935	1.96518	0.000196966	ENSGALG00000045486	4.12366	3.74295e-06	ENSGALG00000027536	-7.19261	1.31005e-05				ENSGALG00000014555	2.1063	1.54e-05
ENSGALG00000029394	2.37765	3.69619e-06	ENSGALG00000030140	-7.25963	0.00019834	ENSGALG00000015705	-1.69692	3.75208e-06	ENSGALG00000042388	2.00726	1.32763e-05				ENSGALG00000040004	2.10259	0.00178531
ENSGALG00000039966	2.2524	3.78703e-06	ENSGALG00000044834	2.98245	0.000199352	ENSGALG00000033467	5.96322	3.76513e-06	ENSGALG00000036119	-9.99608	1.37503e-05				ENSGALG00000032854	2.09566	3.06e-05
ENSGALG00000042491	-1.5298	3.79045e-06	ENSGALG00000015544	-2.05367	0.000199352	ENSGALG00000015836	-1.66839	3.80153e-06	ENSGALG00000031647	-7.45503	1.4009e-05				ENSGALG00000038647	2.0919	0.0218232
ENSGALG00000032854	1.74188	3.80245e-06	ENSGALG00000043513	2.56949	0.00020284	ENSGALG00000002599	-2.97473	3.91297e-06	ENSGALG00000014907	4.22374	1.407e-05				ENSGALG00000025506	2.08694	0.0490119
ENSGALG00000026161	7.82836	3.96877e-06	ENSGALG00000008661	2.29501	0.000204848	ENSGALG00000011281	-2.30325	3.95379e-06	ENSGALG00000015356	2.83433	1.407e-05				ENSGALG00000020985	2.08497	0.0191816
ENSGALG00000037213	-1.57459	3.9759e-06	ENSGALG00000014425	-2.10299	0.000209472	ENSGALG00000035125	3.56974	4.01499e-06	ENSGALG00000000645	6.05807	1.42513e-05				ENSGALG00000029899	2.0844	0.0279209
ENSGALG00000002651	1.50951	4.0614e-06	ENSGALG00000008903	1.97252	0.000218347	ENSGALG00000010628	-1.53472	4.17228e-06	ENSGALG00000033026	-7.14273	1.42718e-05				ENSGALG00000045409	2.07924	0.00842996
ENSGALG00000028376	8.57448	4.24789e-06	ENSGALG00000008141	-2.36976	0.000224146	ENSGALG00000015746	-1.56494	4.33766e-06	ENSGALG00000031159	-1.60804	1.43526e-05				ENSGALG00000046095	2.07806	0.0140414
ENSGALG00000012160	-1.72346	4.30548e-06	ENSGALG00000033932	1.56376	0.000229742	ENSGALG00000007493	-2.78248	4.38904e-06	ENSGALG00000044397	-3.00895	1.44547e-05				ENSGALG00000016287	2.0779	0.0159753
ENSGALG00000036180	2.18531	4.38908e-06	ENSGALG00000016690	-2.85703	0.000234061	ENSGALG00000040757	8.90042	4.4899e-06	ENSGALG00000002802	5.2125	1.46248e-05				ENSGALG00000001959	2.07626	0.00336342
ENSGALG00000026119	2.36208	4.42189e-06	ENSGALG00000046293	5.49229	0.000235627	ENSGALG00000015874	-2.63031	4.60001e-06	ENSGALG00000017323	1.95014	1.47555e-05				ENSGALG00000033123	2.07461	1.83e-05
ENSGALG00000045032	3.4464	4.51364e-06	ENSGALG00000005821	2.14968	0.000240971	ENSGALG00000043112	7.42875	4.71377e-06	ENSGALG00000003644	2.46609	1.53607e-05				ENSGALG00000030105	2.07287	0.00108802
ENSGALG00000044071	1.56626	4.6061e-06	ENSGALG00000045807	1.7035	0.000253756	ENSGALG00000033446	2.25403	5.03839e-06	ENSGALG00000035675	2.47249	1.55104e-05				ENSGALG00000041230	2.06789	6.36e-16
ENSGALG00000031658	7.41335	4.63995e-06	ENSGALG00000026482	-1.82043	0.000263425	ENSGALG00000016224	1.61861	5.09468e-06	ENSGALG00000041097	-1.64591	1.56125e-05				ENSGALG00000033229	2.06112	0.0169379
ENSGALG00000041630	2.63409	4.92958e-06	ENSGALG00000009976	8.7364	0.000273256	ENSGALG00000032838	7.46484	5.11485e-06	ENSGALG00000008866	2.9648	1.56598e-05				ENSGALG00000032298	2.05904	0.00415651
ENSGALG00000002855	1.61055	4.94162e-06	ENSGALG00000040690	7.41696	0.000279061	ENSGALG00000008127	-1.69058	5.16726e-06	ENSGALG00000029659	-1.64972	1.57728e-05				ENSGALG00000039842	2.05602	8.92e-05
ENSGALG00000028063	-2.40981	4.99465e-06	ENSGALG00000039898	3.00551	0.000279061	ENSGALG00000005839	3.24326	5.37462e-06	ENSGALG00000003466	3.08808	1.61566e-05				ENSGALG00000003301	2.05472	0.0153485
ENSGALG00000037152	4.56411	5.09056e-06	ENSGALG00000039688	-7.14175	0.000279593	ENSGALG00000038045	4.0992	5.3866e-06	ENSGALG00000022909	1.52191	1.64526e-05				ENSGALG00000035715	2.04774	0.00121813
ENSGALG00000040690	7.38682	5.15385e-06	ENSGALG00000023142	3.79331	0.00028053	ENSGALG00000028420	5.93666	5.52769e-06	ENSGALG00000039688	-7.47946	1.64528e-05				ENSGALG00000046316	2.043	1.37e-09
ENSGALG00000007493	-2.7751	5.27609e-06	ENSGALG00000009971	-1.61614	0.000285272	ENSGALG00000007077	-2.05181	5.70801e-06	ENSGALG00000040673	-3.31755	1.65004e-05				ENSGALG00000042565	2.04146	0.0109297
ENSGALG00000039576	-2.11899	5.2802e-06	ENSGALG00000002437	3.76157	0.000289999	ENSGALG00000007785	-5.61059	5.78699e-06	ENSGALG00000036766	-2.66451	1.65445e-05				ENSGALG00000003241	2.04033	2.77e-05
ENSGALG00000000802	2.00837	5.35643e-06	ENSGALG00000011116	-1.72247	0.000289999	ENSGALG00000034630	1.57125	5.86134e-06	ENSGALG00000019094	1.6448	1.6578e-05				ENSGALG00000040078	2.03524	1.94e-05
ENSGALG00000039140	2.55568	5.37432e-06	ENSGALG00000041253	1.51544	0.000296559	ENSGALG00000042103	2.80074	6.40529e-06	ENSGALG00000013583	1.57026	1.70345e-05				ENSGALG00000032595	2.03305	1.32e-09
ENSGALG00000044018	2.86611	5.38966e-06	ENSGALG00000044026	-1.56886	0.000296559	ENSGALG00000033671	-1.85077	6.4754e-06	ENSGALG00000007493	4.43008	1.75319e-05				ENSGALG00000041807	2.03094	7.05e-08
ENSGALG00000006723	-2.11466	5.4381e-06	ENSGALG00000040709	-2.81883	0.000297544	ENSGALG00000007489	3.88922	6.4754e-06	ENSGALG00000031440	2.04397	1.75319e-05				ENSGALG00000003570	2.02853	1.54e-06
ENSGALG00000016665	-2.46176	5.44304e-06	ENSGALG00000038535	-2.82361	0.000301679	ENSGALG00000039878	1.61139	7.00516e-06	ENSGALG00000031828	-7.13847	1.79649e-05				ENSGALG00000037297	2.0285	0.0455741
ENSGALG00000015154	-3.22409	5.45881e-06	ENSGALG00000025444	7.8016	0.00030372	ENSGALG00000033511	-4.5193	7.02952e-06	ENSGALG00000035412	-1.5921	1.8204e-05				ENSGALG00000015108	2.02734	7.42e-06
ENSGALG00000033026	7.367	5.81966e-06	ENSGALG00000037569	-2.03604	0.000304614	ENSGALG00000000883	1.53665	7.07012e-06	ENSGALG00000036337	-2.34276	1.8204e-05				ENSGALG00000038205	2.02427	0.0139942
ENSGALG00000016937	-2.46766	5.85755e-06	ENSGALG00000029615	1.86891	0.000306405	ENSGALG00000031680	2.1813	7.09489e-06	ENSGALG00000012586	1.81437	1.82074e-05				ENSGALG00000003067	2.02342	5.63e-17
ENSGALG00000046219	7.91159	6.14996e-06	ENSGALG00000038975	7.50682	0.000307996	ENSGALG00000009219	5.70338	7.12282e-06	ENSGALG00000001475	4.65578	1.83383e-05				ENSGALG00000017811	2.02306	0.0121375
ENSGALG00000031118	7.78804	6.24665e-06	ENSGALG00000007234	1.66826	0.00030812	ENSGALG00000042995	5.70788	7.16578e-06	ENSGALG00000039724	1.53911	1.83732e-05				ENSGALG00000007205	2.01562	6.54e-09
ENSGALG00000017039	1.69086	6.30627e-06	ENSGALG00000017023	-5.19927	0.000311435	ENSGALG00000044892	-1.61938	7.18093e-06	ENSGALG00000032298	-2.6482	1.89294e-05				ENSGALG00000035244	2.01487	0.000251283
ENSGALG00000043493	2.1284	6.86536e-06	ENSGALG00000044468	6.95876	0.00031222	ENSGALG00000012836	-2.0885	7.22695e-06	ENSGALG00000002403	1.56252	1.91363e-05				ENSGALG00000029823	2.0144	0.00835952
ENSGALG00000044525	4.22525	6.89221e-06	ENSGALG00000011659	-1.67411	0.000323878	ENSGALG00000027093	-1.67989	7.29628e-06	ENSGALG00000015126	-5.97498	1.917e-05				ENSGALG00000041298	2.01398	0.000526318
ENSGALG00000031828	7.36335	7.12107e-06	ENSGALG00000032748	2.29776	0.000324889	ENSGALG00000043925	8.15551	7.40381e-06	ENSGALG00000038742	-7.09312	1.96696e-05				ENSGALG00000006836	2.01015	0.0264185
ENSGALG00000044751	1.99432	7.15854e-06	ENSGALG00000004249	4.81921	0.000326234	ENSGALG00000029394	2.30168	7.61985e-06	ENSGALG00000043033	-7.85351	1.97525e-05				ENSGALG00000036361	2.00894	5.28e-06
ENSGALG00000007814	2.87565	7.22852e-06	ENSGALG00000033664	-3.76691	0.000330585	ENSGALG00000036168	-3.38548	7.74363e-06	ENSGALG00000045624	-2.38868	2.04575e-05				ENSGALG00000040531	2.00691	1.96e-05
ENSGALG00000032526	1.67707	7.33122e-06	ENSGALG00000002944	2.06656	0.000340771	ENSGALG00000031225	1.65551	7.88423e-06	ENSGALG00000000557	1.78005	2.08303e-05				ENSGALG00000004841	2.0066	0.00011263
ENSGALG00000015152	1.76323	7.48562e-06	ENSGALG00000036953	1.93475	0.000344083	ENSGALG00000041398	1.73087	7.94247e-06	ENSGALG00000015140	10.03	2.14973e-05				ENSGALG00000045486	2.00511	0.00100879
ENSGALG00000037369	2.72917	7.59978e-06	ENSGALG00000002599	-2.35741	0.000344286	ENSGALG00000009312	-1.81916	8.03244e-06	ENSGALG00000046118	-1.81629	2.14973e-05				ENSGALG00000046118	2.00495	1.44e-06
ENSGALG00000002675	2.55945	7.6348e-06	ENSGALG00000032757	-2.42739	0.000345307	ENSGALG00000045233	-12.5196	8.39019e-06	ENSGALG00000008940	-8.10075	2.20271e-05				ENSGALG00000005095	2.00425	0.000272864
ENSGALG00000041298	2.38838	7.8369e-06	ENSGALG00000002175	-2.0002	0.000346997	ENSGALG00000016279	-2.04234	8.43161e-06	ENSGALG00000036308	3.42826	2.24964e-05				ENSGALG00000008861	2.00377	0.00304556
ENSGALG00000008301	-1.60262	7.86564e-06	ENSGALG00000041626	1.57636	0.000347649	ENSGALG00000043953	2.13998	8.53484e-06	ENSGALG00000000003	8.96752	2.26264e-05				ENSGALG00000035111	1.99852	2.2e-08
ENSGALG00000026548	2.21643	7.88833e-06	ENSGALG00000021443	3.05155	0.000353109	ENSGALG00000044735	3.96058	8.65918e-06	ENSGALG00000045797	-5.30862	2.30322e-05				ENSGALG00000041952	1.99329	0.00951798
ENSGALG00000039696	1.76274	7.90364e-06	ENSGALG00000001824	1.63973	0.000373666	ENSGALG00000031475	1.60341	8.68298e-06	ENSGALG00000028106	5.60527	2.33017e-05				ENSGALG00000001533	1.99056	0.000597887
ENSGALG00000042611	2.16845	7.94402e-06	ENSGALG00000003689	1.69348	0.00038649	ENSGALG00000025809	1.70949	8.68413e-06	ENSGALG00000031118	-7.5646	2.39114e-05				ENSGALG00000000639	1.98091	0.0401888
ENSGALG00000028880	-2.47975	7.95318e-06	ENSGALG00000029881	-1.72671	0.000388631	ENSGALG00000033288	3.38092	8.93101e-06	ENSGALG00000033453	1.85465	2.41689e-05				ENSGALG00000007716	1.98006	4.66e-14
ENSGALG00000038742	7.31727	7.95318e-06	ENSGALG00000016476	-1.8061	0.000388631	ENSGALG00000010152	-1.77882	9.19065e-06	ENSGALG00000017845	-5.18261	2.41689e-05				ENSGALG00000030305	1.97722	0.00270019
ENSGALG00000045872	3.65344	8.1046e-06	ENSGALG00000033689	7.08944	0.000393393	ENSGALG00000037031	2.73604	9.46187e-06	ENSGALG00000012228	3.40599	2.428e-05				ENSGALG00000006937	1.97709	7.64e-06
ENSGALG00000041592	1.63277	8.11489e-06	ENSGALG00000012044	-1.92428	0.000393464	ENSGALG00000014690	-1.57397	9.50964e-06	ENSGALG00000030303	1.90177	2.43538e-05				ENSGALG00000040174	1.9755	0.00280413
ENSGALG00000046200	2.65878	8.52604e-06	ENSGALG00000005977	-2.15717	0.000393464	ENSGALG00000032279	3.63954	9.72651e-06	ENSGALG00000032958	-6.85296	2.46348e-05				ENSGALG00000002855	1.97464	1.27e-06
ENSGALG00000043881	7.58834	8.55237e-06	ENSGALG00000015218	-2.68979	0.000393464	ENSGALG00000008306	-1.72792	9.72704e-06	ENSGALG00000044592	-7.37738	2.48945e-05				ENSGALG00000004763	1.97339	5.81e-08
ENSGALG00000031100	7.44958	8.70763e-06	ENSGALG00000008850	2.55173	0.000396333	ENSGALG00000031859	7.72143	9.92043e-06	ENSGALG00000011184	-1.53028	2.51639e-05				ENSGALG00000040227	1.9711	0.0267803
ENSGALG00000042906	2.97494	8.75681e-06	ENSGALG00000019651	-2.79808	0.000396686	ENSGALG00000008601	-2.39604	9.94119e-06	ENSGALG00000016556	-2.47981	2.58918e-05				ENSGALG00000015428	1.97037	0.00123577
ENSGALG00000034112	2.97485	8.85512e-06	ENSGALG00000041832	2.57042	0.000399458	ENSGALG00000028250	-3.73499	9.96721e-06	ENSGALG00000026203	-1.85101	2.59868e-05				ENSGALG00000008037	1.967	0.0136719
ENSGALG00000045842	-1.77515	9.09198e-06	ENSGALG00000031492	7.42806	0.000400686	ENSGALG00000033807	2.80588	1.00234e-05	ENSGALG00000033530	-1.81408	2.60265e-05				ENSGALG00000002503	1.96662	0.00404135
ENSGALG00000010182	2.18483	9.54905e-06	ENSGALG00000003456	5.41414	0.000400686	ENSGALG00000019844	-2.31179	1.01273e-05	ENSGALG00000035618	-3.63828	2.60265e-05				ENSGALG00000029172	1.96433	1.09e-12
ENSGALG00000036520	-2.90332	9.64686e-06	ENSGALG00000014759	-2.43117	0.000404798	ENSGALG00000016556	1.67712	1.01273e-05	ENSGALG00000032335	-2.3834	2.63736e-05				ENSGALG00000029394	1.96411	0.000472294
ENSGALG00000037065	2.02606	9.72412e-06	ENSGALG00000013430	-1.53738	0.000406088	ENSGALG00000016099	2.24262	1.01478e-05	ENSGALG00000011733	-1.60522	2.6601e-05				ENSGALG00000045661	1.96374	1.07e-05
ENSGALG00000028822	2.46775	9.93531e-06	ENSGALG00000043831	2.66038	0.0004092	ENSGALG00000041459	2.66292	1.0301e-05	ENSGALG00000004221	3.39429	2.67534e-05				ENSGALG00000027698	1.96142	1.97e-13
ENSGALG00000026293	2.50457	1.00825e-05	ENSGALG00000031680	2.09618	0.000414084	ENSGALG00000044898	2.30221	1.03801e-05	ENSGALG00000013535	-1.57509	2.69291e-05				ENSGALG00000046056	1.96109	0.0444
ENSGALG00000040291	1.84244	1.02058e-05	ENSGALG00000043931	7.17302	0.000419169	ENSGALG00000004569	2.06314	1.05819e-05	ENSGALG00000009978	-1.64999	2.73283e-05				ENSGALG00000025984	1.95821	0.0391607
ENSGALG00000031680	2.22324	1.05708e-05	ENSGALG00000001204	2.04672	0.000419779	ENSGALG00000044792	1.50028	1.07678e-05	ENSGALG00000040963	-7.4385	2.757e-05				ENSGALG00000009286	1.95692	5.15e-11
ENSGALG00000014616	4.67674	1.06903e-05	ENSGALG00000005768	2.56399	0.000430361	ENSGALG00000004469	2.26994	1.10292e-05	ENSGALG00000046622	-7.12519	2.86289e-05				ENSGALG00000033171	1.95575	0.014295
ENSGALG00000043289	-2.86845	1.07792e-05	ENSGALG00000041922	3.72427	0.000431719	ENSGALG00000006110	-2.60465	1.10982e-05	ENSGALG00000036950	-5.18176	2.86407e-05				ENSGALG00000032645	1.955	0.00665281
ENSGALG00000040884	7.79533	1.0928e-05	ENSGALG00000036145	1.92801	0.000438859	ENSGALG00000037692	7.62131	1.14199e-05	ENSGALG00000031254	-7.32208	2.90674e-05				ENSGALG00000043754	1.95484	0.000553178
ENSGALG00000028296	2.7609	1.11083e-05	ENSGALG00000034502	-1.95358	0.000476421	ENSGALG00000033256	-2.45508	1.18708e-05	ENSGALG00000033123	-1.90619	2.9178e-05				ENSGALG00000010902	1.9525	0.0401308
ENSGALG00000040869	3.01162	1.12527e-05	ENSGALG00000043219	4.76154	0.000481031	ENSGALG00000001181	-2.17921	1.19494e-05	ENSGALG00000033925	-2.9651	2.95103e-05				ENSGALG00000026300	1.94538	1.27e-09
ENSGALG00000032791	1.69611	1.155e-05	ENSGALG00000032860	1.53075	0.000481031	ENSGALG00000034575	1.95045	1.20316e-05	ENSGALG00000016361	-2.91178	3.04965e-05				ENSGALG00000000141	1.94242	4.33e-06
ENSGALG00000043877	3.35345	1.21153e-05	ENSGALG00000009507	-2.85534	0.000485727	ENSGALG00000005848	1.76491	1.223e-05	ENSGALG00000030140	-7.31397	3.05151e-05				ENSGALG00000033633	1.93958	2.85e-08
ENSGALG00000026380	-2.10306	1.22821e-05	ENSGALG00000038573	2.52462	0.000489095	ENSGALG00000042810	1.66443	1.25581e-05	ENSGALG00000031071	-4.28459	3.13733e-05				ENSGALG00000025695	1.93923	3.72e-09
ENSGALG00000032550	2.06844	1.23556e-05	ENSGALG00000003438	-1.54315	0.000504998	ENSGALG00000040576	8.12437	1.2687e-05	ENSGALG00000043377	-7.65165	3.19982e-05				ENSGALG00000031679	1.93677	0.0169486
ENSGALG00000030105	2.41332	1.24508e-05	ENSGALG00000011715	1.52334	0.000518763	ENSGALG00000032191	2.12685	1.27198e-05	ENSGALG00000044618	1.62596	3.23004e-05				ENSGALG00000042104	1.93655	0.0301075
ENSGALG00000016667	-1.59993	1.25298e-05	ENSGALG00000019175	-5.29517	0.000520325	ENSGALG00000038760	3.80084	1.27927e-05	ENSGALG00000036145	2.15367	3.25163e-05				ENSGALG00000003029	1.93641	0.000383809
ENSGALG00000027429	5.58251	1.25315e-05	ENSGALG00000005572	1.79853	0.000525675	ENSGALG00000017343	7.37869	1.31767e-05	ENSGALG00000030031	-1.89248	3.26651e-05				ENSGALG00000000990	1.93338	2.92e-14
ENSGALG00000038149	7.42734	1.29398e-05	ENSGALG00000038599	1.53299	0.000527185	ENSGALG00000033769	2.05344	1.32569e-05	ENSGALG00000028949	2.93793	3.32697e-05				ENSGALG00000001666	1.92853	9.53e-05
ENSGALG00000035618	3.91754	1.34332e-05	ENSGALG00000037029	2.15791	0.000533683	ENSGALG00000007410	1.66265	1.3324e-05	ENSGALG00000037363	6.03965	3.33061e-05				ENSGALG00000046284	1.9232	0.00418497
ENSGALG00000035227	1.6753	1.38531e-05	ENSGALG00000044328	-7.19774	0.000541461	ENSGALG00000016289	1.76568	1.35648e-05	ENSGALG00000029639	3.18562	3.33061e-05				ENSGALG00000041546	1.91517	0.000134377
ENSGALG00000034382	7.34333	1.39721e-05	ENSGALG00000041079	7.40885	0.000546363	ENSGALG00000043960	5.48996	1.39157e-05	ENSGALG00000037325	1.61475	3.33061e-05				ENSGALG00000031545	1.91356	0.0302388
ENSGALG00000016518	-1.67509	1.49588e-05	ENSGALG00000015333	2.36074	0.000555735	ENSGALG00000035803	1.89854	1.40692e-05	ENSGALG00000039249	-4.9978	3.37614e-05				ENSGALG00000035135	1.9122	3.44e-09
ENSGALG00000007157	-2.5988	1.50071e-05	ENSGALG00000003076	1.91254	0.000557553	ENSGALG00000033349	3.57064	1.45496e-05	ENSGALG00000023686	-1.86979	3.41392e-05				ENSGALG00000038359	1.90462	0.0296559
ENSGALG00000045523	4.51772	1.51053e-05	ENSGALG00000042916	2.5129	0.000562792	ENSGALG00000044781	-7.81878	1.49006e-05	ENSGALG00000030729	-1.5835	3.53422e-05				ENSGALG00000023936	1.90052	5.86e-07
ENSGALG00000001209	6.01326	1.51765e-05	ENSGALG00000010868	-2.77818	0.000571817	ENSGALG00000026973	3.65299	1.57743e-05	ENSGALG00000029399	2.61938	3.67361e-05				ENSGALG00000027778	1.8972	0.00433974
ENSGALG00000017343	7.26755	1.52272e-05	ENSGALG00000000625	2.00488	0.00057408	ENSGALG00000035094	-1.51532	1.59482e-05	ENSGALG00000002519	-1.93204	3.77486e-05				ENSGALG00000000456	1.8916	2.44e-12
ENSGALG00000046346	7.30422	1.52984e-05	ENSGALG00000010120	-1.77412	0.000575193	ENSGALG00000027482	2.35661	1.59541e-05	ENSGALG00000039351	-2.05183	3.87297e-05				ENSGALG00000008255	1.8891	0.0281254
ENSGALG00000033556	7.1878	1.54885e-05	ENSGALG00000041330	2.50335	0.000582091	ENSGALG00000021685	2.94269	1.59734e-05	ENSGALG00000038149	-7.20314	3.91706e-05				ENSGALG00000005860	1.87937	0.00404988
ENSGALG00000002555	-3.70079	1.56024e-05	ENSGALG00000045319	-3.60907	0.000582091	ENSGALG00000041630	2.90854	1.61139e-05	ENSGALG00000041859	6.85982	4.01778e-05				ENSGALG00000038626	1.87903	0.0362317
ENSGALG00000019201	-1.73761	1.60143e-05	ENSGALG00000038278	1.76811	0.000582517	ENSGALG00000006490	7.38843	1.62743e-05	ENSGALG00000016456	1.95761	4.06364e-05				ENSGALG00000015372	1.87723	3.65e-13
ENSGALG00000010646	6.48206	1.62671e-05	ENSGALG00000003466	2.48569	0.000584262	ENSGALG00000043641	1.99896	1.64459e-05	ENSGALG00000031294	-1.61305	4.18191e-05				ENSGALG00000023612	1.87238	0.00237404
ENSGALG00000037742	4.41662	1.66742e-05	ENSGALG00000001959	-2.65	0.000586499	ENSGALG00000039249	4.98573	1.64933e-05	ENSGALG00000046346	-7.08041	4.21007e-05				ENSGALG00000041826	1.87101	0.0125422
ENSGALG00000033446	2.0226	1.69543e-05	ENSGALG00000002232	1.86648	0.000592716	ENSGALG00000025810	-3.48063	1.65241e-05	ENSGALG00000003103	3.79238	4.31674e-05				ENSGALG00000040755	1.87077	9.12e-05
ENSGALG00000002708	2.60657	1.7217e-05	ENSGALG00000036960	2.34572	0.000597615	ENSGALG00000032854	1.7967	1.65241e-05	ENSGALG00000036180	-2.99919	4.37325e-05				ENSGALG00000015293	1.86948	0.0401888
ENSGALG00000039243	2.45231	1.83625e-05	ENSGALG00000035883	2.48197	0.00060593	ENSGALG00000026891	-1.58161	1.69307e-05	ENSGALG00000025743	1.57657	4.42044e-05				ENSGALG00000000871	1.86757	0.044755
ENSGALG00000046448	7.1898	1.87809e-05	ENSGALG00000025806	4.48398	0.000630375	ENSGALG00000006584	2.34084	1.78005e-05	ENSGALG00000042148	2.57218	4.55988e-05				ENSGALG00000039794	1.86727	0.0162
ENSGALG00000040292	1.52645	1.88724e-05	ENSGALG00000015729	3.84607	0.000646662	ENSGALG00000044618	-1.97608	1.79366e-05	ENSGALG00000046448	-6.96493	4.57622e-05				ENSGALG00000029724	1.86691	0.00691209
ENSGALG00000042148	-3.10899	1.90915e-05	ENSGALG00000014699	6.74394	0.000649461	ENSGALG00000041338	3.24393	1.79468e-05	ENSGALG00000007101	-1.51912	4.75604e-05				ENSGALG00000008091	1.86677	0.000227096
ENSGALG00000041590	7.94169	1.94188e-05	ENSGALG00000011808	3.32782	0.000652427	ENSGALG00000046551	7.56635	1.80108e-05	ENSGALG00000043532	-2.56965	4.896e-05				ENSGALG00000014938	1.86474	4.45e-05
ENSGALG00000034973	1.71595	1.96025e-05	ENSGALG00000045288	5.17223	0.000660202	ENSGALG00000038740	6.00238	1.80582e-05	ENSGALG00000041372	3.50971	4.89845e-05				ENSGALG00000040765	1.86309	0.0238564
ENSGALG00000001529	-1.54658	2.07372e-05	ENSGALG00000033857	-1.70058	0.000674785	ENSGALG00000034937	7.15107	1.84134e-05	ENSGALG00000046145	-3.73958	4.91203e-05				ENSGALG00000045783	1.86154	0.00490337
ENSGALG00000040306	1.75326	2.10769e-05	ENSGALG00000038194	-2.07745	0.000686048	ENSGALG00000005470	2.17691	1.89003e-05	ENSGALG00000005696	-1.54905	4.91239e-05				ENSGALG00000030729	1.86068	4.88e-07
ENSGALG00000042572	1.84641	2.14461e-05	ENSGALG00000003677	5.88002	0.000695512	ENSGALG00000003013	1.56975	1.90252e-05	ENSGALG00000000466	-2.01391	5.03051e-05				ENSGALG00000031712	1.86056	0.026723
ENSGALG00000035356	7.8511	2.14461e-05	ENSGALG00000020538	2.32891	0.000696768	ENSGALG00000004444	-2.32653	1.9462e-05	ENSGALG00000006942	-1.51036	5.08789e-05				ENSGALG00000025627	1.85968	0.0295424
ENSGALG00000028420	5.5939	2.14719e-05	ENSGALG00000030732	2.17778	0.000697583	ENSGALG00000014759	-2.37034	1.94733e-05	ENSGALG00000034738	-2.01935	5.14149e-05				ENSGALG00000045747	1.8583	0.000849201
ENSGALG00000034902	5.99092	2.2043e-05	ENSGALG00000041078	4.53845	0.000708438	ENSGALG00000027462	2.1101	1.96002e-05	ENSGALG00000040958	-7.24077	5.22944e-05				ENSGALG00000012269	1.85639	1.18e-07
ENSGALG00000031679	2.40721	2.3499e-05	ENSGALG00000002428	7.27793	0.000732985	ENSGALG00000016500	2.75602	1.99969e-05	ENSGALG00000042460	-2.49304	5.45698e-05				ENSGALG00000025668	1.8557	0.0147248
ENSGALG00000011657	-1.55894	2.35965e-05	ENSGALG00000008518	2.22182	0.000740318	ENSGALG00000033874	2.16765	2.17863e-05	ENSGALG00000002845	5.17392	5.4694e-05				ENSGALG00000003013	1.85534	0.000682876
ENSGALG00000015835	7.65674	2.36349e-05	ENSGALG00000001604	1.61362	0.000743661	ENSGALG00000012319	1.8878	2.21313e-05	ENSGALG00000038174	-6.87671	5.53218e-05				ENSGALG00000044443	1.85485	0.000433513
ENSGALG00000032910	2.85364	2.39421e-05	ENSGALG00000044641	1.92861	0.000747448	ENSGALG00000045552	2.69856	2.31348e-05	ENSGALG00000015333	2.78198	5.53407e-05				ENSGALG00000040355	1.85467	0.0310886
ENSGALG00000041597	6.9041	2.40008e-05	ENSGALG00000037124	5.29356	0.000754342	ENSGALG00000007354	-2.92147	2.3183e-05	ENSGALG00000006241	5.39543	5.59135e-05				ENSGALG00000041898	1.85289	0.00418497
ENSGALG00000038174	7.10118	2.40589e-05	ENSGALG00000016582	-1.8469	0.000756042	ENSGALG00000000652	-1.61347	2.37981e-05	ENSGALG00000040227	-3.16246	5.60234e-05				ENSGALG00000015486	1.85259	2.13e-12
ENSGALG00000039015	5.95239	2.41516e-05	ENSGALG00000004569	1.84884	0.000758318	ENSGALG00000029623	3.46485	2.41276e-05	ENSGALG00000035715	-2.24906	5.73276e-05				ENSGALG00000007620	1.85243	0.00224397
ENSGALG00000005814	1.90879	2.42959e-05	ENSGALG00000044815	12.1291	0.000768166	ENSGALG00000005739	2.16603	2.45457e-05	ENSGALG00000042572	-2.72191	5.75733e-05				ENSGALG00000037526	1.85056	0.0397537
ENSGALG00000029547	3.40874	2.48712e-05	ENSGALG00000040368	1.65071	0.000768166	ENSGALG00000036365	1.60921	2.50131e-05	ENSGALG00000026137	-3.09416	5.77085e-05				ENSGALG00000002484	1.85016	9.3e-10
ENSGALG00000029204	1.88207	2.57883e-05	ENSGALG00000025672	1.69267	0.000778733	ENSGALG00000014682	-2.35264	2.53417e-05	ENSGALG00000022819	-3.26832	5.90442e-05				ENSGALG00000038283	1.84985	0.0110911
ENSGALG00000006318	2.21779	2.58948e-05	ENSGALG00000038520	3.41661	0.000783173	ENSGALG00000011314	-1.69121	2.53472e-05	ENSGALG00000036089	-3.18594	5.99865e-05				ENSGALG00000036458	1.84504	4.27e-12
ENSGALG00000043211	5.59658	2.59051e-05	ENSGALG00000030245	2.20159	0.000788073	ENSGALG00000007841	-1.6304	2.56999e-05	ENSGALG00000033989	-1.55915	6.04172e-05				ENSGALG00000035015	1.83775	0.0376353
ENSGALG00000014923	-1.56913	2.73313e-05	ENSGALG00000002707	2.04551	0.000791161	ENSGALG00000030108	2.04547	2.57006e-05	ENSGALG00000045841	2.0645	6.08828e-05				ENSGALG00000030603	1.83667	0.00218674
ENSGALG00000043921	6.28782	2.76908e-05	ENSGALG00000026548	1.99057	0.000792917	ENSGALG00000004083	4.06095	2.63828e-05	ENSGALG00000046186	-5.08971	6.13926e-05				ENSGALG00000026780	1.83636	0.00330784
ENSGALG00000045769	1.77111	2.84348e-05	ENSGALG00000040577	6.79071	0.000817418	ENSGALG00000030189	7.74487	2.66506e-05	ENSGALG00000031840	-1.58949	6.14532e-05				ENSGALG00000040541	1.83287	6.78e-05
ENSGALG00000045856	-1.55073	2.93908e-05	ENSGALG00000039943	7.10259	0.00083721	ENSGALG00000021443	2.97329	2.71316e-05	ENSGALG00000041205	-2.81311	6.18012e-05				ENSGALG00000039865	1.82279	4.01e-06
ENSGALG00000040577	7.23817	2.94387e-05	ENSGALG00000032314	2.51984	0.00083721	ENSGALG00000037539	2.71529	2.78906e-05	ENSGALG00000043044	-1.9543	6.2576e-05				ENSGALG00000008040	1.81951	0.00132598
ENSGALG00000044443	1.7066	2.95873e-05	ENSGALG00000019509	-1.865	0.000850292	ENSGALG00000002390	2.96128	2.78906e-05	ENSGALG00000039474	-4.34003	6.44505e-05				ENSGALG00000026203	1.81545	0.0004372
ENSGALG00000044755	7.25808	3.04346e-05	ENSGALG00000001662	-3.59696	0.000850292	ENSGALG00000034605	-2.3782	2.82474e-05	ENSGALG00000030108	-2.75129	6.83134e-05				ENSGALG00000036337	1.81102	0.00615425
ENSGALG00000007354	-1.96994	3.04649e-05	ENSGALG00000017179	-1.62455	0.000885845	ENSGALG00000017032	1.97529	2.84544e-05	ENSGALG00000004875	1.64261	7.10807e-05				ENSGALG00000003326	1.80786	5.41e-12
ENSGALG00000044440	1.77151	3.04851e-05	ENSGALG00000016577	6.99709	0.000894498	ENSGALG00000012185	1.52655	2.86418e-05	ENSGALG00000032933	1.5783	7.10807e-05				ENSGALG00000039760	1.80728	0.000596265
ENSGALG00000040340	1.80092	3.09119e-05	ENSGALG00000042275	2.7059	0.000902232	ENSGALG00000042801	1.65635	2.89174e-05	ENSGALG00000014935	2.06894	7.33078e-05				ENSGALG00000006358	1.80495	0.0249212
ENSGALG00000045233	-12.6121	3.10157e-05	ENSGALG00000008681	2.64787	0.00092087	ENSGALG00000041559	7.59489	2.93444e-05	ENSGALG00000033143	-1.56159	7.43722e-05				ENSGALG00000031139	1.80373	3.22e-07
ENSGALG00000044122	2.94217	3.11194e-05	ENSGALG00000002919	1.98801	0.00092087	ENSGALG00000008121	3.57162	2.9971e-05	ENSGALG00000014242	-4.96494	7.51073e-05				ENSGALG00000012200	1.80005	1.09e-05
ENSGALG00000000955	1.70297	3.20044e-05	ENSGALG00000000672	1.71539	0.000926284	ENSGALG00000038882	7.09857	3.00394e-05	ENSGALG00000034774	-1.65389	7.58202e-05				ENSGALG00000027446	1.79791	0.00780417
ENSGALG00000000141	1.63707	3.22586e-05	ENSGALG00000029724	-1.97235	0.000926284	ENSGALG00000045493	7.50302	3.01036e-05	ENSGALG00000002225	-1.74786	7.66292e-05				ENSGALG00000002960	1.79695	2.62e-05
ENSGALG00000029215	6.01363	3.22586e-05	ENSGALG00000003356	-1.71061	0.000931769	ENSGALG00000046286	3.28534	3.04246e-05	ENSGALG00000027778	-2.1638	7.73281e-05				ENSGALG00000004047	1.79422	0.00235388
ENSGALG00000029000	1.69027	3.24831e-05	ENSGALG00000002899	2.20399	0.000959677	ENSGALG00000044399	1.90524	3.2079e-05	ENSGALG00000030095	-2.11326	7.73603e-05				ENSGALG00000010117	1.79294	2.73e-06
ENSGALG00000027482	2.17664	3.29261e-05	ENSGALG00000004550	-1.54364	0.000976758	ENSGALG00000003429	1.56691	3.26655e-05	ENSGALG00000029795	-6.80386	7.79247e-05				ENSGALG00000033349	1.79174	0.0433969
ENSGALG00000040531	1.72141	3.31173e-05	ENSGALG00000015937	-3.17	0.000977252	ENSGALG00000006836	2.15631	3.30439e-05	ENSGALG00000007149	1.73579	7.83155e-05				ENSGALG00000043930	1.79036	0.0491884
ENSGALG00000000461	1.74934	3.37234e-05	ENSGALG00000007778	1.69609	0.000994954	ENSGALG00000040592	7.09726	3.30648e-05	ENSGALG00000015057	2.50707	8.10439e-05				ENSGALG00000013708	1.7891	9.28e-09
ENSGALG00000031257	1.51048	3.42662e-05	ENSGALG00000039585	-6.91748	0.0010094	ENSGALG00000045477	5.38063	3.35413e-05	ENSGALG00000005353	2.34117	8.17432e-05				ENSGALG00000026449	1.78554	0.0347501
ENSGALG00000045486	3.69759	3.63767e-05	ENSGALG00000039839	-1.75045	0.00101259	ENSGALG00000026902	7.67506	3.39924e-05	ENSGALG00000011490	-1.59428	8.41192e-05				ENSGALG00000043756	1.78411	1.69e-10
ENSGALG00000038639	1.91468	3.64091e-05	ENSGALG00000010812	2.15247	0.0010228	ENSGALG00000006723	-2.54509	3.41676e-05	ENSGALG00000032860	1.71289	8.50769e-05				ENSGALG00000016556	1.78177	0.00493583
ENSGALG00000014924	-1.56391	3.6457e-05	ENSGALG00000037633	2.05805	0.00102442	ENSGALG00000015073	1.61588	3.58071e-05	ENSGALG00000035356	-7.62726	8.72437e-05				ENSGALG00000042539	1.77827	0.0261778
ENSGALG00000015363	-1.83382	3.64934e-05	ENSGALG00000009553	-1.51221	0.00103987	ENSGALG00000017227	1.62698	3.60303e-05	ENSGALG00000002907	3.80532	8.81505e-05				ENSGALG00000038243	1.77571	0.00800341
ENSGALG00000040925	2.36604	3.84452e-05	ENSGALG00000010291	1.90582	0.00104439	ENSGALG00000046461	7.73016	3.65981e-05	ENSGALG00000029000	-2.49102	8.84379e-05				ENSGALG00000038690	1.77492	0.0060571
ENSGALG00000044734	1.61523	3.91249e-05	ENSGALG00000015602	7.41962	0.00104723	ENSGALG00000039474	3.51865	3.66503e-05	ENSGALG00000015134	8.18823	9.2227e-05				ENSGALG00000030000	1.77394	0.0430931
ENSGALG00000027462	2.0255	3.92321e-05	ENSGALG00000006872	2.59714	0.00105055	ENSGALG00000017031	-2.08991	3.67298e-05	ENSGALG00000025590	-3.14887	9.47384e-05				ENSGALG00000039459	1.77182	0.0031807
ENSGALG00000033689	7.47506	3.95892e-05	ENSGALG00000044422	6.54621	0.00105402	ENSGALG00000031828	7.89273	3.79393e-05	ENSGALG00000000573	-2.11889	9.60867e-05				ENSGALG00000004637	1.76879	6.92e-10
ENSGALG00000013356	1.59388	4.057e-05	ENSGALG00000015244	1.78676	0.00105515	ENSGALG00000046219	7.22563	3.81479e-05	ENSGALG00000011497	-1.77324	9.64429e-05				ENSGALG00000041922	1.76837	0.0127032
ENSGALG00000005951	-1.5182	4.09892e-05	ENSGALG00000038495	3.74146	0.0010685	ENSGALG00000019175	-4.65021	3.83815e-05	ENSGALG00000007778	1.99561	9.72242e-05				ENSGALG00000029659	1.76677	2.63e-05
ENSGALG00000040561	2.0352	4.09892e-05	ENSGALG00000015492	-1.72766	0.0010685	ENSGALG00000037152	4.4802	3.83815e-05	ENSGALG00000044536	-3.29996	9.86437e-05				ENSGALG00000042013	1.76531	0.0201594
ENSGALG00000033874	1.92879	4.25023e-05	ENSGALG00000008462	-5.63695	0.00107477	ENSGALG00000023757	-1.87843	3.97807e-05	ENSGALG00000003595	-2.35387	0.0001005				ENSGALG00000034286	1.76257	1.22e-05
ENSGALG00000039367	7.31898	4.31376e-05	ENSGALG00000046197	2.16543	0.00109017	ENSGALG00000027630	2.86106	3.99167e-05	ENSGALG00000039655	7.38345	0.000101041				ENSGALG00000034645	1.75536	8.73e-12
ENSGALG00000031158	-1.69792	4.41612e-05	ENSGALG00000018276	3.98351	0.00112155	ENSGALG00000004372	1.84553	4.00674e-05	ENSGALG00000034377	-7.17951	0.000104772				ENSGALG00000036805	1.75042	0.031369
ENSGALG00000026196	3.98203	4.48407e-05	ENSGALG00000030988	2.06368	0.0011287	ENSGALG00000007179	-6.0594	4.0517e-05	ENSGALG00000017235	-1.79199	0.00010556				ENSGALG00000038951	1.74517	0.0159234
ENSGALG00000032440	-1.55593	4.53769e-05	ENSGALG00000037018	1.89061	0.00113241	ENSGALG00000010868	-2.62148	4.2063e-05	ENSGALG00000040531	-1.79382	0.000105985				ENSGALG00000002473	1.74514	0.000639707
ENSGALG00000028766	8.19525	4.57188e-05	ENSGALG00000009476	2.05605	0.00115576	ENSGALG00000039916	3.32616	4.2063e-05	ENSGALG00000003029	-1.81992	0.000106758				ENSGALG00000041625	1.74304	2.06e-06
ENSGALG00000044654	4.38024	4.57309e-05	ENSGALG00000011801	2.06157	0.00116146	ENSGALG00000034112	3.02435	4.36518e-05	ENSGALG00000015218	-2.84963	0.000110027				ENSGALG00000026229	1.74155	2.51e-11
ENSGALG00000029248	3.32257	4.57794e-05	ENSGALG00000009978	-1.68212	0.00116313	ENSGALG00000033556	7.23626	4.38745e-05	ENSGALG00000043842	-1.9907	0.000110749				ENSGALG00000029369	1.73745	2.76e-05
ENSGALG00000046426	5.29646	4.63325e-05	ENSGALG00000030630	3.38787	0.00119249	ENSGALG00000031117	-1.62579	4.46106e-05	ENSGALG00000045689	-6.71342	0.00011237				ENSGALG00000030086	1.73429	6.76e-09
ENSGALG00000006633	-1.98242	4.67633e-05	ENSGALG00000004444	-1.77606	0.00123104	ENSGALG00000029823	2.55288	4.54838e-05	ENSGALG00000001492	2.07196	0.000114258				ENSGALG00000040878	1.72789	2.55e-12
ENSGALG00000003644	-1.90634	4.79976e-05	ENSGALG00000011419	4.63311	0.00124053	ENSGALG00000024020	-1.58348	4.64179e-05	ENSGALG00000008903	2.00876	0.000114369				ENSGALG00000030871	1.7149	0.000112814
ENSGALG00000029532	6.9402	4.81664e-05	ENSGALG00000008604	2.16205	0.00126841	ENSGALG00000034543	5.52738	4.64179e-05	ENSGALG00000035244	-2.13567	0.000114425				ENSGALG00000044964	1.71243	0.0345994
ENSGALG00000032571	1.5047	4.83179e-05	ENSGALG00000032087	-1.54481	0.00127894	ENSGALG00000003155	2.36703	4.65304e-05	ENSGALG00000041517	1.57721	0.000120166				ENSGALG00000006320	1.71236	0.00159102
ENSGALG00000004280	1.66783	4.85262e-05	ENSGALG00000020160	1.7597	0.00129428	ENSGALG00000039054	2.81616	4.7287e-05	ENSGALG00000012196	2.38331	0.000120515				ENSGALG00000040434	1.71073	8.39e-09
ENSGALG00000023761	-1.65581	5.02234e-05	ENSGALG00000027188	2.00973	0.00130802	ENSGALG00000044443	2.002	4.823e-05	ENSGALG00000041555	-4.84739	0.000122289				ENSGALG00000030376	1.70855	0.000814985
ENSGALG00000008591	-2.44961	5.0522e-05	ENSGALG00000021692	-1.69355	0.00134269	ENSGALG00000044604	3.05933	4.88185e-05	ENSGALG00000038930	-6.6769	0.000122834				ENSGALG00000037880	1.7051	1.78e-09
ENSGALG00000028372	3.29695	5.08161e-05	ENSGALG00000013743	7.51641	0.00135795	ENSGALG00000023924	6.13079	4.94505e-05	ENSGALG00000025444	7.6695	0.000126854				ENSGALG00000005230	1.70347	2.01e-07
ENSGALG00000023612	2.32695	5.12445e-05	ENSGALG00000015136	1.80323	0.00135795	ENSGALG00000008304	-1.62333	5.00536e-05	ENSGALG00000041008	-2.21663	0.000128466				ENSGALG00000007981	1.70343	9.68e-06
ENSGALG00000025365	4.34695	5.14624e-05	ENSGALG00000045740	4.86964	0.00140206	ENSGALG00000002893	2.32101	5.00536e-05	ENSGALG00000002899	2.295	0.00012855				ENSGALG00000008945	1.702	0.012858
ENSGALG00000039474	4.56686	5.1776e-05	ENSGALG00000011609	1.60566	0.00141017	ENSGALG00000044493	7.47797	5.00536e-05	ENSGALG00000007109	-3.93549	0.000129217				ENSGALG00000007878	1.69658	6.28e-09
ENSGALG00000002390	2.06973	5.1885e-05	ENSGALG00000008669	-1.80638	0.00141819	ENSGALG00000029000	1.7509	5.08579e-05	ENSGALG00000029394	-2.07466	0.000129429				ENSGALG00000015577	1.69633	0.011685
ENSGALG00000032653	2.62537	5.2445e-05	ENSGALG00000011113	10.3223	0.0014326	ENSGALG00000036867	2.0954	5.17098e-05	ENSGALG00000029017	-1.90231	0.000129488				ENSGALG00000002847	1.69572	2.72e-09
ENSGALG00000019845	-1.52555	5.2943e-05	ENSGALG00000000583	1.52037	0.00145073	ENSGALG00000027768	1.85071	5.42223e-05	ENSGALG00000011921	-1.66122	0.000131191				ENSGALG00000034310	1.69451	0.0260184
ENSGALG00000045810	7.07707	5.35034e-05	ENSGALG00000023338	5.57887	0.00145521	ENSGALG00000045908	4.36382	5.4571e-05	ENSGALG00000044443	-1.59516	0.000132471				ENSGALG00000025181	1.69442	0.0112591
ENSGALG00000044432	7.30792	5.39388e-05	ENSGALG00000041988	2.6114	0.00145521	ENSGALG00000036133	1.63479	5.46636e-05	ENSGALG00000039760	-1.71317	0.000133027				ENSGALG00000021364	1.68437	8.29e-11
ENSGALG00000046381	4.80783	5.42684e-05	ENSGALG00000002963	-1.83504	0.00146029	ENSGALG00000010120	-2.58356	5.47641e-05	ENSGALG00000039109	1.57469	0.000133771				ENSGALG00000007077	1.68283	0.00764553
ENSGALG00000002529	-12.9678	5.45799e-05	ENSGALG00000037363	5.77034	0.00154389	ENSGALG00000041590	6.91441	5.49896e-05	ENSGALG00000039367	-7.09479	0.000136528				ENSGALG00000041008	1.68252	0.0152021
ENSGALG00000035335	1.88614	5.46192e-05	ENSGALG00000015053	1.88579	0.00155521	ENSGALG00000044654	4.62809	5.50079e-05	ENSGALG00000005814	-1.92085	0.000140401				ENSGALG00000040303	1.68227	0.00184205
ENSGALG00000002455	2.2937	5.46192e-05	ENSGALG00000028183	6.57079	0.00156307	ENSGALG00000004322	1.50417	5.55425e-05	ENSGALG00000045810	-6.85303	0.000142462				ENSGALG00000043761	1.67878	0.0499036
ENSGALG00000027868	5.31623	5.46192e-05	ENSGALG00000008465	-7.52476	0.00157172	ENSGALG00000004740	-3.09101	5.61489e-05	ENSGALG00000034822	2.43493	0.000142808				ENSGALG00000034856	1.67077	0.0493471
ENSGALG00000038760	3.54704	5.50509e-05	ENSGALG00000016441	1.64783	0.00158713	ENSGALG00000012153	-1.98991	5.80547e-05	ENSGALG00000039781	-1.80956	0.000148522				ENSGALG00000039779	1.66811	6.01e-09
ENSGALG00000038527	1.9446	5.5664e-05	ENSGALG00000045102	3.16545	0.00159713	ENSGALG00000011476	-1.65038	5.90042e-05	ENSGALG00000038495	4.29905	0.00014903				ENSGALG00000027472	1.6672	1.39e-08
ENSGALG00000016837	-2.16167	5.65131e-05	ENSGALG00000046117	2.15768	0.00160324	ENSGALG00000039417	7.44326	5.96155e-05	ENSGALG00000036361	-1.65915	0.000149394				ENSGALG00000010628	1.66583	0.00588308
ENSGALG00000011052	7.61507	5.66086e-05	ENSGALG00000033591	7.33944	0.00163548	ENSGALG00000036919	7.99235	6.07433e-05	ENSGALG00000010013	1.99094	0.000150135				ENSGALG00000032231	1.66528	1.94e-05
ENSGALG00000042361	5.51253	5.67429e-05	ENSGALG00000045448	10.6544	0.00165049	ENSGALG00000011058	2.05961	6.07437e-05	ENSGALG00000033593	1.96583	0.000150591				ENSGALG00000046347	1.65848	9.14e-06
ENSGALG00000010397	-2.18012	5.71673e-05	ENSGALG00000035803	1.82358	0.00167159	ENSGALG00000016654	1.62934	6.13903e-05	ENSGALG00000030941	3.56862	0.00015063				ENSGALG00000039781	1.65814	0.0039726
ENSGALG00000039421	1.82242	5.72915e-05	ENSGALG00000005043	-5.93881	0.00167754	ENSGALG00000026144	3.96859	6.19222e-05	ENSGALG00000033511	3.49991	0.00015168				ENSGALG00000006812	1.65665	4.58e-06
ENSGALG00000034067	2.79146	5.78083e-05	ENSGALG00000014824	-1.84217	0.0017132	ENSGALG00000029013	5.19605	6.21838e-05	ENSGALG00000001749	3.76594	0.000157165				ENSGALG00000030320	1.65629	0.0214906
ENSGALG00000045493	7.03908	5.85264e-05	ENSGALG00000009739	2.41948	0.00171561	ENSGALG00000038626	3.45582	6.23416e-05	ENSGALG00000036955	-2.12634	0.000157165				ENSGALG00000035882	1.65442	0.000158795
ENSGALG00000041097	1.65902	5.92718e-05	ENSGALG00000003922	-1.64347	0.00171561	ENSGALG00000033344	1.81939	6.27404e-05	ENSGALG00000010879	1.502	0.000162253				ENSGALG00000039706	1.65401	2.31e-11
ENSGALG00000003803	-1.5619	5.92764e-05	ENSGALG00000046431	6.3953	0.00172745	ENSGALG00000034624	7.58433	6.58309e-05	ENSGALG00000030719	1.77667	0.000165224				ENSGALG00000005580	1.65374	0.00155129
ENSGALG00000033934	6.93075	5.93707e-05	ENSGALG00000037780	2.10815	0.00172745	ENSGALG00000002735	1.55163	6.60639e-05	ENSGALG00000046034	1.83093	0.000166425				ENSGALG00000027435	1.64973	3.64e-05
ENSGALG00000005349	-2.73978	6.10072e-05	ENSGALG00000039326	-1.74913	0.00172745	ENSGALG00000038174	7.51115	6.67307e-05	ENSGALG00000030861	-7.44361	0.00016671				ENSGALG00000041763	1.6475	6.48e-06
ENSGALG00000030009	1.58327	6.46069e-05	ENSGALG00000045427	2.24397	0.00173021	ENSGALG00000037304	7.55537	6.69874e-05	ENSGALG00000027202	-2.90175	0.000167343				ENSGALG00000026635	1.64267	0.0457515
ENSGALG00000044297	6.96223	6.5073e-05	ENSGALG00000034056	-6.82099	0.00175286	ENSGALG00000033806	2.63064	6.74466e-05	ENSGALG00000000692	1.54756	0.000169441				ENSGALG00000030803	1.64041	0.00347148
ENSGALG00000003005	-3.46195	6.54168e-05	ENSGALG00000030645	-11.3931	0.00176435	ENSGALG00000042619	-6.07532	6.80309e-05	ENSGALG00000030376	-1.86155	0.000169441				ENSGALG00000035923	1.6397	0.00100103
ENSGALG00000009089	2.89865	6.57204e-05	ENSGALG00000036127	5.5689	0.00176954	ENSGALG00000030105	2.3712	6.92608e-05	ENSGALG00000000227	3.0319	0.000171468				ENSGALG00000006649	1.63766	0.0499241
ENSGALG00000012894	-1.78794	6.71067e-05	ENSGALG00000036456	2.45387	0.00177062	ENSGALG00000031257	1.50596	6.95926e-05	ENSGALG00000013743	6.71537	0.00017153				ENSGALG00000034738	1.63682	0.00633908
ENSGALG00000033150	1.93121	6.7739e-05	ENSGALG00000046222	-1.69312	0.00177136	ENSGALG00000027269	-3.085	7.3756e-05	ENSGALG00000036936	2.13244	0.0001721				ENSGALG00000031357	1.63657	0.0483005
ENSGALG00000038740	5.19132	6.80533e-05	ENSGALG00000012160	-1.88236	0.00180211	ENSGALG00000043291	7.01989	7.45981e-05	ENSGALG00000030290	-5.0197	0.000173208				ENSGALG00000027611	1.63603	2.08e-08
ENSGALG00000042903	2.86065	6.95479e-05	ENSGALG00000033766	6.25171	0.00180315	ENSGALG00000034140	1.7624	7.50645e-05	ENSGALG00000030105	-2.14778	0.000175178				ENSGALG00000025809	1.63143	0.00162542
ENSGALG00000001181	-1.75118	6.96023e-05	ENSGALG00000033183	9.91307	0.00182249	ENSGALG00000029387	1.51514	7.53553e-05	ENSGALG00000003973	-1.84644	0.000177859				ENSGALG00000021271	1.6284	0.0160076
ENSGALG00000021443	2.63498	6.96023e-05	ENSGALG00000001963	-4.16661	0.0018292	ENSGALG00000011291	2.1105	7.53959e-05	ENSGALG00000039955	7.30581	0.000178488				ENSGALG00000045381	1.62462	0.000633614
ENSGALG00000045811	7.17571	7.0174e-05	ENSGALG00000044830	-1.53483	0.00183575	ENSGALG00000042911	2.57757	7.56673e-05	ENSGALG00000003456	5.63238	0.000181781				ENSGALG00000043148	1.6228	0.0064609
ENSGALG00000012756	-2.40392	7.073e-05	ENSGALG00000033455	1.92418	0.00183623	ENSGALG00000028837	6.98607	7.64311e-05	ENSGALG00000043612	-6.71755	0.00018244				ENSGALG00000002683	1.61893	5.18e-08
ENSGALG00000038787	4.17975	7.16327e-05	ENSGALG00000037558	7.20374	0.00183697	ENSGALG00000036389	7.40786	7.67485e-05	ENSGALG00000034788	-3.8704	0.000183874				ENSGALG00000022440	1.61823	0.0107651
ENSGALG00000016024	-1.9627	7.4295e-05	ENSGALG00000002888	1.52379	0.00183697	ENSGALG00000038093	5.81192	7.75011e-05	ENSGALG00000005061	1.65907	0.000184962				ENSGALG00000045802	1.61809	0.00620517
ENSGALG00000037084	2.48136	7.52861e-05	ENSGALG00000021405	1.80984	0.00185481	ENSGALG00000044012	4.33232	7.80049e-05	ENSGALG00000029797	-6.9863	0.000186984				ENSGALG00000043290	1.61715	0.000508672
ENSGALG00000032155	1.727	7.69676e-05	ENSGALG00000010036	2.27826	0.00186823	ENSGALG00000030630	3.45698	7.81143e-05	ENSGALG00000008681	2.86327	0.000191044				ENSGALG00000039993	1.61535	0.000986396
ENSGALG00000038882	7.61948	7.69898e-05	ENSGALG00000004665	6.47628	0.0018935	ENSGALG00000027429	5.23874	7.90387e-05	ENSGALG00000044818	1.78669	0.000192206				ENSGALG00000006887	1.61447	0.00703571
ENSGALG00000039585	-7.07379	7.76734e-05	ENSGALG00000033894	-1.88043	0.00189647	ENSGALG00000032029	1.55746	8.04826e-05	ENSGALG00000026826	5.33094	0.000194173				ENSGALG00000001779	1.61411	0.0489992
ENSGALG00000046166	3.79257	7.77723e-05	ENSGALG00000003691	1.58547	0.00190025	ENSGALG00000043572	1.53953	8.08092e-05	ENSGALG00000015428	-2.14211	0.000198416				ENSGALG00000002769	1.60864	0.0135111
ENSGALG00000029013	4.66529	7.85546e-05	ENSGALG00000036610	-11.5077	0.00190025	ENSGALG00000029746	-1.93516	8.12105e-05	ENSGALG00000036081	-6.97594	0.000198689				ENSGALG00000035751	1.60802	3.07e-06
ENSGALG00000033806	2.73044	7.91374e-05	ENSGALG00000031717	-7.21232	0.00191252	ENSGALG00000032882	2.27442	8.51957e-05	ENSGALG00000040303	-1.88839	0.000199329				ENSGALG00000043572	1.60742	3.59e-05
ENSGALG00000027207	-3.342	7.94994e-05	ENSGALG00000008823	-1.52867	0.00192699	ENSGALG00000028296	2.6304	8.52912e-05	ENSGALG00000028766	-7.97209	0.000202202				ENSGALG00000041616	1.60691	2.54e-06
ENSGALG00000010163	3.37155	8.01518e-05	ENSGALG00000045811	6.47828	0.00194122	ENSGALG00000044950	6.84779	8.66567e-05	ENSGALG00000011328	-1.53298	0.00020341				ENSGALG00000007955	1.60547	0.000417743
ENSGALG00000027765	-5.25508	8.01623e-05	ENSGALG00000042154	9.41529	0.00195097	ENSGALG00000030773	-1.60505	8.67249e-05	ENSGALG00000010628	-1.97662	0.00020341				ENSGALG00000032195	1.60498	0.0206278
ENSGALG00000035254	3.04311	8.15385e-05	ENSGALG00000040757	9.09895	0.0020101	ENSGALG00000031200	7.46964	8.69819e-05	ENSGALG00000037948	-6.82621	0.000206682				ENSGALG00000016724	1.60432	2.45e-08
ENSGALG00000044902	5.23862	8.2207e-05	ENSGALG00000038740	5.36176	0.0020172	ENSGALG00000009846	-1.54029	8.75645e-05	ENSGALG00000035720	1.91319	0.000207141				ENSGALG00000045234	1.6011	0.000226068
ENSGALG00000011468	1.95024	8.22513e-05	ENSGALG00000011376	2.33723	0.00203865	ENSGALG00000037663	2.09471	8.79918e-05	ENSGALG00000012748	2.67908	0.000215806				ENSGALG00000039939	1.59655	9.84e-06
ENSGALG00000029615	1.75876	8.32974e-05	ENSGALG00000039228	1.82228	0.00203971	ENSGALG00000010778	-5.08902	9.25596e-05	ENSGALG00000045895	-1.69273	0.000215806				ENSGALG00000011490	1.59414	0.000265974
ENSGALG00000043435	7.11205	8.426e-05	ENSGALG00000005095	-1.73645	0.00205417	ENSGALG00000039761	2.37267	9.25596e-05	ENSGALG00000044204	1.994	0.000220079				ENSGALG00000037257	1.59363	0.0295195
ENSGALG00000045917	7.39176	8.55098e-05	ENSGALG00000015164	-2.47566	0.00206642	ENSGALG00000040925	2.4573	9.72223e-05	ENSGALG00000014368	-1.70393	0.000222291				ENSGALG00000004322	1.59283	0.013341
ENSGALG00000016287	3.62227	8.65283e-05	ENSGALG00000012874	1.55685	0.002084	ENSGALG00000030799	6.91293	9.78048e-05	ENSGALG00000045802	-1.89452	0.000222291				ENSGALG00000004154	1.59257	0.0284425
ENSGALG00000042109	7.50574	8.68234e-05	ENSGALG00000042329	2.58586	0.00208732	ENSGALG00000004669	-2.11061	0.00010098	ENSGALG00000037089	1.98153	0.000226165				ENSGALG00000044666	1.59169	3.88e-05
ENSGALG00000039241	7.45884	8.70666e-05	ENSGALG00000026119	1.96175	0.0020943	ENSGALG00000029204	1.61751	0.00010098	ENSGALG00000026780	-1.90114	0.000226165				ENSGALG00000027198	1.58837	0.000310894
ENSGALG00000005330	-1.67039	9.00353e-05	ENSGALG00000014950	-2.10732	0.00209622	ENSGALG00000045032	3.40303	0.000101332	ENSGALG00000027959	-2.43359	0.000226165				ENSGALG00000002690	1.58816	0.000116454
ENSGALG00000040960	2.02015	9.07662e-05	ENSGALG00000001918	3.62629	0.00210164	ENSGALG00000007791	2.16119	0.000104813	ENSGALG00000038359	-2.2678	0.000226572				ENSGALG00000033807	1.588	0.0195709
ENSGALG00000040726	7.1736	9.15793e-05	ENSGALG00000029073	6.37282	0.0021568	ENSGALG00000032349	-1.57673	0.00010593	ENSGALG00000037863	-1.56527	0.000230064				ENSGALG00000041397	1.58745	0.00934978
ENSGALG00000022815	3.14317	9.20311e-05	ENSGALG00000044399	1.7253	0.00218301	ENSGALG00000030623	3.09572	0.000108633	ENSGALG00000040004	-2.30966	0.00023056				ENSGALG00000038791	1.58579	0.0110511
ENSGALG00000040757	7.8411	9.31336e-05	ENSGALG00000009387	1.68107	0.00221324	ENSGALG00000011806	-2.09485	0.000109386	ENSGALG00000008901	-2.10066	0.00023208				ENSGALG00000046309	1.57913	0.0106444
ENSGALG00000012830	1.73377	9.45637e-05	ENSGALG00000030424	-1.58299	0.00221738	ENSGALG00000039421	1.76449	0.000110331	ENSGALG00000038760	-3.39835	0.000234015				ENSGALG00000036742	1.57564	0.0114157
ENSGALG00000038875	1.56345	9.47772e-05	ENSGALG00000028214	2.26957	0.00223459	ENSGALG00000035883	2.63508	0.000117387	ENSGALG00000045974	-6.82513	0.0002378				ENSGALG00000017242	1.57403	4.79e-06
ENSGALG00000026482	-1.64505	9.53868e-05	ENSGALG00000016570	2.62251	0.00226326	ENSGALG00000027188	1.90095	0.000119025	ENSGALG00000032146	1.59636	0.000241224				ENSGALG00000021126	1.57375	0.016973
ENSGALG00000035366	4.28258	9.54591e-05	ENSGALG00000043150	1.78852	0.00227633	ENSGALG00000031361	2.61142	0.00011991	ENSGALG00000034286	-1.61843	0.000241224				ENSGALG00000011921	1.57293	0.000613909
ENSGALG00000031834	7.4233	9.55009e-05	ENSGALG00000041774	-4.41149	0.00228889	ENSGALG00000002555	-3.27447	0.000123219	ENSGALG00000042620	-3.36921	0.000241224				ENSGALG00000032138	1.57129	0.00155322
ENSGALG00000030630	3.64278	9.89371e-05	ENSGALG00000018264	-1.53432	0.00229342	ENSGALG00000039966	2.06941	0.000125602	ENSGALG00000045443	-3.00638	0.000247554				ENSGALG00000015355	1.56999	1.49e-05
ENSGALG00000025800	1.56429	0.000100228	ENSGALG00000038405	4.33698	0.00232687	ENSGALG00000015795	1.74298	0.000126017	ENSGALG00000022718	-2.59907	0.000249452				ENSGALG00000033718	1.56996	0.00647333
ENSGALG00000036904	5.07708	0.000100931	ENSGALG00000039406	6.61246	0.00242347	ENSGALG00000016761	-3.89948	0.000130514	ENSGALG00000030319	-5.35063	0.000254178				ENSGALG00000008217	1.56964	0.000882275
ENSGALG00000009680	1.71852	0.000101372	ENSGALG00000011991	3.9375	0.00247008	ENSGALG00000032910	2.60072	0.000130514	ENSGALG00000029899	-3.08608	0.000254702				ENSGALG00000034472	1.5692	0.0320516
ENSGALG00000038135	2.44906	0.000102313	ENSGALG00000030481	1.63896	0.00248053	ENSGALG00000030845	3.10063	0.000130514	ENSGALG00000012874	1.80192	0.000258001				ENSGALG00000042103	1.56851	0.0254493
ENSGALG00000021685	2.49025	0.000102955	ENSGALG00000038920	-7.10397	0.00248053	ENSGALG00000045075	3.73975	0.000132463	ENSGALG00000029308	2.90788	0.000264917				ENSGALG00000030121	1.56481	0.0235084
ENSGALG00000033553	2.53585	0.000103307	ENSGALG00000026945	-1.71745	0.00250584	ENSGALG00000006809	2.25752	0.000133283	ENSGALG00000039122	-1.82915	0.000269025				ENSGALG00000017019	1.56425	0.000800351
ENSGALG00000041939	1.50584	0.000103423	ENSGALG00000035627	6.72651	0.00251915	ENSGALG00000002028	1.74532	0.000133506	ENSGALG00000040078	-1.82073	0.000272081				ENSGALG00000046607	1.56007	0.0143662
ENSGALG00000044803	2.21967	0.000103432	ENSGALG00000044210	1.75433	0.00251915	ENSGALG00000035690	1.56849	0.00013431	ENSGALG00000012197	3.20362	0.000272596				ENSGALG00000023828	1.55884	1.72e-07
ENSGALG00000045170	4.53885	0.000103796	ENSGALG00000001289	1.55633	0.00253998	ENSGALG00000027620	1.51276	0.000135338	ENSGALG00000005937	-8.09009	0.000273082				ENSGALG00000004469	1.55335	0.000778999
ENSGALG00000039760	1.68247	0.000104821	ENSGALG00000029245	3.02573	0.00255019	ENSGALG00000000293	-1.82633	0.000136523	ENSGALG00000003562	-2.18998	0.000274916				ENSGALG00000022586	1.5528	0.00217781
ENSGALG00000046553	6.79726	0.000105197	ENSGALG00000025810	-1.99309	0.00255892	ENSGALG00000010334	7.13555	0.000143337	ENSGALG00000006681	1.62514	0.000279593				ENSGALG00000045424	1.55232	0.000128888
ENSGALG00000040345	6.95516	0.000105225	ENSGALG00000040180	2.79962	0.00259976	ENSGALG00000026896	1.99063	0.000146857	ENSGALG00000038882	-7.39264	0.00027968				ENSGALG00000002160	1.55128	8.08e-07
ENSGALG00000016186	-2.09301	0.000106789	ENSGALG00000040270	1.57432	0.00259976	ENSGALG00000040312	1.63285	0.000147147	ENSGALG00000041143	5.84382	0.000281329				ENSGALG00000012282	1.55078	2.44e-08
ENSGALG00000041559	7.16929	0.000107742	ENSGALG00000033063	1.90477	0.00260156	ENSGALG00000043674	6.98672	0.000150197	ENSGALG00000010148	-7.31611	0.000283095				ENSGALG00000014368	1.54874	0.00206059
ENSGALG00000019844	-2.37381	0.000110607	ENSGALG00000000652	-1.82668	0.00262035	ENSGALG00000036041	8.27337	0.000150197	ENSGALG00000032729	-2.15809	0.000283555				ENSGALG00000011783	1.54832	0.0287534
ENSGALG00000030245	2.14914	0.000112323	ENSGALG00000012748	2.30438	0.00263136	ENSGALG00000030893	7.38726	0.000150941	ENSGALG00000025806	5.28655	0.000285536				ENSGALG00000015904	1.54705	2.86e-08
ENSGALG00000046280	6.82916	0.000112549	ENSGALG00000027974	9.32146	0.00266651	ENSGALG00000043831	2.40997	0.0001513	ENSGALG00000037369	-2.33473	0.000289705				ENSGALG00000035677	1.5466	3.43e-08
ENSGALG00000037304	7.01615	0.000112967	ENSGALG00000004598	1.74286	0.0026708	ENSGALG00000030089	2.96289	0.0001513	ENSGALG00000015683	1.51816	0.000289848				ENSGALG00000011184	1.54567	0.000114741
ENSGALG00000028595	7.14438	0.000114744	ENSGALG00000045341	1.75199	0.00268525	ENSGALG00000007636	-3.20666	0.000151944	ENSGALG00000037917	2.33538	0.000290454				ENSGALG00000028209	1.53959	0.0102526
ENSGALG00000041832	2.24499	0.000114815	ENSGALG00000038345	-1.51315	0.00268916	ENSGALG00000002453	3.03042	0.000151944	ENSGALG00000041338	-1.71969	0.000290638				ENSGALG00000005999	1.53837	1.46e-08
ENSGALG00000046566	7.15915	0.000115699	ENSGALG00000045203	2.11857	0.00271633	ENSGALG00000046166	3.92133	0.000151944	ENSGALG00000044398	-2.63429	0.000290638				ENSGALG00000035210	1.53689	0.000192174
ENSGALG00000012056	2.61992	0.000119917	ENSGALG00000035254	2.75159	0.00275211	ENSGALG00000031205	1.59848	0.000155727	ENSGALG00000037152	-4.17573	0.000292851				ENSGALG00000020754	1.53602	0.000847923
ENSGALG00000039113	-2.06473	0.000120929	ENSGALG00000034737	4.15434	0.00277626	ENSGALG00000014854	-1.58971	0.000156311	ENSGALG00000036970	-3.04308	0.000293383				ENSGALG00000027483	1.53276	2.27e-07
ENSGALG00000040081	2.18585	0.000121229	ENSGALG00000030461	6.65053	0.00277814	ENSGALG00000000102	-2.29586	0.000157071	ENSGALG00000012181	7.40994	0.00029676				ENSGALG00000032342	1.53132	1.57e-08
ENSGALG00000032913	7.01637	0.000121407	ENSGALG00000008105	-7.24094	0.00280887	ENSGALG00000007596	-2.13399	0.000158834	ENSGALG00000006802	-1.55826	0.00029909				ENSGALG00000039351	1.52718	0.0106096
ENSGALG00000033399	2.38999	0.000121496	ENSGALG00000015234	9.04745	0.00280944	ENSGALG00000001383	7.13486	0.000161106	ENSGALG00000016485	-3.03318	0.00029909				ENSGALG00000032159	1.52689	0.0043645
ENSGALG00000039336	4.22844	0.00012382	ENSGALG00000002675	2.51088	0.0028196	ENSGALG00000045872	3.55588	0.000163257	ENSGALG00000003301	-2.45031	0.000300211				ENSGALG00000013740	1.52544	0.00710687
ENSGALG00000045443	2.86226	0.000126097	ENSGALG00000025764	2.40787	0.00283238	ENSGALG00000031007	1.59995	0.000165872	ENSGALG00000039241	-7.23567	0.000301752				ENSGALG00000023725	1.5254	0.000188371
ENSGALG00000040927	2.49364	0.000129808	ENSGALG00000033174	1.86054	0.00290293	ENSGALG00000041008	2.03291	0.000165973	ENSGALG00000030801	7.72249	0.00030431				ENSGALG00000045896	1.52399	1.84e-07
ENSGALG00000008447	3.9655	0.000133737	ENSGALG00000036892	-1.68621	0.00291044	ENSGALG00000003085	-2.00295	0.000166078	ENSGALG00000042109	-7.28262	0.000306562				ENSGALG00000012298	1.52177	0.000188483
ENSGALG00000004662	1.52465	0.000137401	ENSGALG00000016937	-1.99603	0.00292591	ENSGALG00000044468	7.32149	0.000167817	ENSGALG00000011419	2.24996	0.00030766				ENSGALG00000040503	1.51877	0.00493758
ENSGALG00000043641	1.91289	0.000137468	ENSGALG00000002742	1.82854	0.00294493	ENSGALG00000000955	1.64971	0.000169063	ENSGALG00000039054	-2.80169	0.000309371				ENSGALG00000027579	1.51498	1.18e-07
ENSGALG00000044283	2.89994	0.000138962	ENSGALG00000004631	4.89624	0.00295177	ENSGALG00000023881	2.38822	0.000170068	ENSGALG00000028996	1.53174	0.000311927				ENSGALG00000029226	1.51346	0.0219311
ENSGALG00000015230	-1.52088	0.000139226	ENSGALG00000001106	2.06424	0.00295472	ENSGALG00000031889	1.53296	0.00017277	ENSGALG00000045949	-3.48746	0.000312542				ENSGALG00000042163	1.51331	1.05e-05
ENSGALG00000008206	1.90798	0.000139226	ENSGALG00000024378	2.03158	0.002957	ENSGALG00000020342	1.82277	0.000173468	ENSGALG00000037304	-6.79271	0.000314299				ENSGALG00000042809	1.50904	2.51e-06
ENSGALG00000013253	2.36123	0.000139226	ENSGALG00000039894	2.26488	0.00296786	ENSGALG00000009560	-2.73159	0.00017465	ENSGALG00000003345	-1.85673	0.000315021				ENSGALG00000006367	1.50522	5.68e-07
ENSGALG00000044047	6.99517	0.000140961	ENSGALG00000004525	6.04872	0.00297965	ENSGALG00000023612	2.4395	0.00017468	ENSGALG00000044265	-6.62255	0.000316806				ENSGALG00000044649	1.50475	0.0189968
ENSGALG00000033680	2.03197	0.000142116	ENSGALG00000042096	10.589	0.00299311	ENSGALG00000028298	-3.10916	0.000176107	ENSGALG00000041559	-6.94319	0.000323176				ENSGALG00000045036	1.50422	0.00498373
ENSGALG00000026252	6.76968	0.000143195	ENSGALG00000000911	3.89307	0.00301673	ENSGALG00000033116	2.47542	0.000179102	ENSGALG00000031834	-7.19757	0.000324321				ENSGALG00000045966	1.50376	0.0343491
ENSGALG00000020485	-3.25862	0.000144385	ENSGALG00000010139	1.97935	0.00301673	ENSGALG00000011881	-1.8002	0.000182253	ENSGALG00000030992	1.50817	0.000325622				ENSGALG00000014877	1.50311	0.0363261
ENSGALG00000043544	3.45618	0.000144512	ENSGALG00000017389	1.50532	0.00301673	ENSGALG00000035579	6.62547	0.000191498	ENSGALG00000026252	-6.54512	0.000325622				ENSGALG00000005996	1.50268	0.00910995
ENSGALG00000008735	-1.66525	0.000144651	ENSGALG00000003015	-2.34404	0.00301673	ENSGALG00000008735	-1.82767	0.000197355	ENSGALG00000020538	2.33346	0.000328219				ENSGALG00000034932	1.5019	0.0276547
ENSGALG00000033891	1.5765	0.000147097	ENSGALG00000032618	2.01242	0.00307919	ENSGALG00000039585	-6.97762	0.000197577	ENSGALG00000040418	-2.27509	0.000328816				ENSGALG00000041626	-1.50018	0.00105146
ENSGALG00000026558	1.73547	0.000149639	ENSGALG00000028175	8.88786	0.00312657	ENSGALG00000006083	2.24459	0.000199005	ENSGALG00000023933	4.02943	0.000333632				ENSGALG00000006483	-1.50262	0.000248688
ENSGALG00000015902	1.87575	0.000152523	ENSGALG00000017197	-3.2083	0.00312992	ENSGALG00000028880	-1.90426	0.000200859	ENSGALG00000045583	-5.25151	0.000338862				ENSGALG00000026757	-1.50281	5.63e-07
ENSGALG00000013034	1.66391	0.000152933	ENSGALG00000037373	-1.73674	0.00313568	ENSGALG00000046217	-1.69952	0.000201013	ENSGALG00000032913	-6.7933	0.00033895				ENSGALG00000004436	-1.50308	0.001091
ENSGALG00000030623	2.71531	0.000155035	ENSGALG00000028394	4.46527	0.00313917	ENSGALG00000032571	1.55698	0.000209458	ENSGALG00000035882	-1.52669	0.000339882				ENSGALG00000034187	-1.50431	1.87e-05
ENSGALG00000037842	7.16493	0.000156666	ENSGALG00000002098	9.53844	0.00314844	ENSGALG00000036498	3.31099	0.000209904	ENSGALG00000039966	-1.60195	0.000341651				ENSGALG00000014509	-1.5069	0.00175891
ENSGALG00000036867	1.92583	0.000158166	ENSGALG00000029912	1.58729	0.00316736	ENSGALG00000012056	2.55313	0.000213045	ENSGALG00000028595	-6.92043	0.000341899				ENSGALG00000044181	-1.50764	0.00577747
ENSGALG00000034998	7.53507	0.000159352	ENSGALG00000026625	1.904	0.0031917	ENSGALG00000043895	6.87935	0.000218597	ENSGALG00000002771	1.98364	0.000345366				ENSGALG00000036840	-1.50789	0.00535827
ENSGALG00000011476	-1.58148	0.000160001	ENSGALG00000026811	1.82828	0.00320828	ENSGALG00000005768	2.3314	0.000218622	ENSGALG00000046278	2.81161	0.000358054				ENSGALG00000002170	-1.50815	0.000439873
ENSGALG00000012044	-1.77876	0.000160377	ENSGALG00000046461	7.75044	0.00325787	ENSGALG00000035211	1.58387	0.000220527	ENSGALG00000040567	-6.60643	0.000359804				ENSGALG00000042452	-1.50947	0.0103396
ENSGALG00000030141	6.76701	0.000160377	ENSGALG00000036841	8.94502	0.00327498	ENSGALG00000045185	-2.87806	0.000220715	ENSGALG00000030141	-6.54223	0.00036881				ENSGALG00000012947	-1.51137	0.0270631
ENSGALG00000045814	-1.88277	0.000161056	ENSGALG00000017083	-2.02719	0.00327498	ENSGALG00000035783	-7.42065	0.000222048	ENSGALG00000040296	-3.33864	0.000369059				ENSGALG00000011623	-1.51141	0.0144213
ENSGALG00000026689	7.48364	0.000161413	ENSGALG00000001491	-1.79739	0.00328686	ENSGALG00000001491	-1.89953	0.000223136	ENSGALG00000017652	4.01868	0.000373316				ENSGALG00000009690	-1.51265	0.0406665
ENSGALG00000025590	2.81098	0.000162657	ENSGALG00000039895	1.78673	0.00329013	ENSGALG00000040308	1.64105	0.000223136	ENSGALG00000014820	-2.81307	0.000376006				ENSGALG00000031227	-1.51575	0.000207317
ENSGALG00000009560	-2.41173	0.000163519	ENSGALG00000001370	3.07134	0.00329366	ENSGALG00000039760	1.81102	0.000223136	ENSGALG00000002421	-1.51261	0.000384865				ENSGALG00000017394	-1.51631	0.0200834
ENSGALG00000023364	1.61018	0.000163526	ENSGALG00000021848	-2.40473	0.0033014	ENSGALG00000035356	7.06736	0.000224075	ENSGALG00000013043	-1.55628	0.000386191				ENSGALG00000003584	-1.51817	0.00360905
ENSGALG00000036950	2.64497	0.000167517	ENSGALG00000033783	1.57453	0.00334499	ENSGALG00000039197	1.91276	0.000226127	ENSGALG00000016684	-2.33292	0.000390489				ENSGALG00000036645	-1.5196	0.0204053
ENSGALG00000029710	1.99729	0.00016781	ENSGALG00000021285	-2.11568	0.00339421	ENSGALG00000005194	7.47522	0.000226228	ENSGALG00000038920	-7.19991	0.000403443				ENSGALG00000032052	-1.52439	6.08e-06
ENSGALG00000031443	2.77154	0.00016886	ENSGALG00000029546	1.58913	0.00341205	ENSGALG00000029282	6.73801	0.000226733	ENSGALG00000018276	4.03545	0.000403649				ENSGALG00000014721	-1.52701	0.000502862
ENSGALG00000044671	2.4319	0.00017511	ENSGALG00000029491	5.58849	0.00342322	ENSGALG00000032282	6.71793	0.000233476	ENSGALG00000036190	-2.76221	0.000414786				ENSGALG00000016501	-1.5282	9.64e-10
ENSGALG00000010120	-1.75687	0.000179945	ENSGALG00000036936	1.62737	0.00342343	ENSGALG00000045633	7.2501	0.000233578	ENSGALG00000008326	1.94969	0.00042617				ENSGALG00000001263	-1.52985	0.00393503
ENSGALG00000032537	2.4312	0.000181738	ENSGALG00000010258	3.58317	0.00343098	ENSGALG00000016215	-1.76412	0.000243763	ENSGALG00000044815	11.9951	0.000434962				ENSGALG00000045841	-1.53394	0.00658928
ENSGALG00000007920	1.98304	0.000182223	ENSGALG00000044413	9.2717	0.00343169	ENSGALG00000032314	2.39316	0.000245186	ENSGALG00000044283	-2.09023	0.000437082				ENSGALG00000040713	-1.53677	1.8e-06
ENSGALG00000016492	-3.75046	0.000183499	ENSGALG00000010826	2.20881	0.00343183	ENSGALG00000032534	-2.22623	0.000245953	ENSGALG00000042903	-2.40712	0.000437082				ENSGALG00000003987	-1.53907	0.0026623
ENSGALG00000036073	-1.59516	0.000186057	ENSGALG00000006804	-1.60968	0.00352364	ENSGALG00000026482	-1.80669	0.000246221	ENSGALG00000006530	1.53579	0.000438912				ENSGALG00000006445	-1.54244	0.00812378
ENSGALG00000032391	6.81285	0.000186218	ENSGALG00000032382	-1.58022	0.00355945	ENSGALG00000029448	2.79445	0.000249344	ENSGALG00000011740	-1.74251	0.00043915				ENSGALG00000028988	-1.54422	4.49e-05
ENSGALG00000032752	7.20268	0.000190837	ENSGALG00000033244	2.26573	0.00356746	ENSGALG00000015356	-1.66024	0.000257533	ENSGALG00000012755	-2.60759	0.000439645				ENSGALG00000012874	-1.54487	0.00463103
ENSGALG00000032059	4.12233	0.000191502	ENSGALG00000012401	1.9131	0.00358357	ENSGALG00000037857	2.3481	0.000258881	ENSGALG00000038538	6.89897	0.00044403				ENSGALG00000007659	-1.54599	0.0125422
ENSGALG00000024083	-1.56117	0.000193425	ENSGALG00000038442	-6.37904	0.00367116	ENSGALG00000026239	1.55317	0.00026036	ENSGALG00000029083	2.37566	0.000453384				ENSGALG00000013892	-1.54899	0.000850595
ENSGALG00000014164	1.80298	0.000193425	ENSGALG00000021634	1.85669	0.00368834	ENSGALG00000011099	-1.73458	0.000260544	ENSGALG00000037160	-2.51573	0.000453857				ENSGALG00000016731	-1.5496	1.76e-05
ENSGALG00000006707	2.26166	0.000194699	ENSGALG00000015531	-1.5352	0.00369611	ENSGALG00000037369	2.55177	0.000263888	ENSGALG00000043484	-2.27228	0.000454617				ENSGALG00000010812	-1.55072	0.00972193
ENSGALG00000009877	7.46081	0.000197661	ENSGALG00000006494	1.54258	0.00370019	ENSGALG00000010646	5.82419	0.00026535	ENSGALG00000032391	-6.5884	0.000455366				ENSGALG00000003560	-1.55895	0.00232183
ENSGALG00000030964	6.84722	0.000197685	ENSGALG00000013372	1.70294	0.00376841	ENSGALG00000038135	2.48292	0.000274885	ENSGALG00000023612	-1.79178	0.000457				ENSGALG00000032860	-1.56024	0.000601938
ENSGALG00000011281	-1.87461	0.000199096	ENSGALG00000001492	1.64396	0.00378298	ENSGALG00000012894	-1.62861	0.000278934	ENSGALG00000042468	11.7907	0.000464171				ENSGALG00000015209	-1.56625	0.0160467
ENSGALG00000044153	6.77513	0.000202398	ENSGALG00000001021	1.77865	0.00384502	ENSGALG00000025225	5.52638	0.000283884	ENSGALG00000010163	-2.10798	0.000465751				ENSGALG00000026465	-1.56874	0.0255872
ENSGALG00000016628	-2.47308	0.000206422	ENSGALG00000012422	2.15774	0.00388346	ENSGALG00000036456	1.70473	0.000287027	ENSGALG00000038690	-2.31953	0.000468655				ENSGALG00000025996	-1.57021	0.00200756
ENSGALG00000043865	6.97415	0.000206428	ENSGALG00000002893	1.64402	0.00388346	ENSGALG00000035993	2.23279	0.000294271	ENSGALG00000029204	-1.77647	0.000468701				ENSGALG00000013742	-1.57055	6.08e-06
ENSGALG00000012802	-2.78376	0.000209377	ENSGALG00000005767	1.86235	0.00389586	ENSGALG00000001946	5.38953	0.000295254	ENSGALG00000008040	-1.74434	0.000473616				ENSGALG00000043929	-1.57083	0.000200473
ENSGALG00000029742	-1.85235	0.00021123	ENSGALG00000006106	-3.98475	0.0038961	ENSGALG00000008456	5.34127	0.000295691	ENSGALG00000036042	-6.98384	0.000481132				ENSGALG00000012148	-1.57274	0.000748158
ENSGALG00000045605	5.96672	0.000212335	ENSGALG00000040958	-6.38324	0.00390343	ENSGALG00000013740	1.7768	0.000295815	ENSGALG00000030765	-6.37242	0.000486363				ENSGALG00000035720	-1.57481	0.00581916
ENSGALG00000011740	-1.67893	0.000217639	ENSGALG00000039026	1.6692	0.00398016	ENSGALG00000028106	7.71157	0.000296437	ENSGALG00000001263	1.93019	0.000490813				ENSGALG00000014140	-1.57733	0.00025875
ENSGALG00000006189	2.37004	0.000218727	ENSGALG00000005853	-6.62628	0.0040079	ENSGALG00000045036	1.935	0.000303356	ENSGALG00000004249	4.26298	0.000492527				ENSGALG00000009068	-1.58091	9.8e-05
ENSGALG00000009219	4.98303	0.000219503	ENSGALG00000027472	-1.52998	0.00407028	ENSGALG00000044375	2.30132	0.000303714	ENSGALG00000029248	-3.82346	0.000493944				ENSGALG00000042491	-1.58203	1.5e-05
ENSGALG00000037549	1.71194	0.000219564	ENSGALG00000040062	3.97234	0.00412277	ENSGALG00000040927	2.74155	0.00030397	ENSGALG00000032159	-1.58585	0.000505764				ENSGALG00000012032	-1.58435	0.000451613
ENSGALG00000002386	7.01636	0.000220061	ENSGALG00000022887	3.18808	0.00416052	ENSGALG00000044122	2.94414	0.000313641	ENSGALG00000028551	1.95803	0.000506799				ENSGALG00000002172	-1.58507	1.03e-07
ENSGALG00000004469	2.11292	0.000222526	ENSGALG00000046424	4.40552	0.00423745	ENSGALG00000007210	1.98236	0.000313742	ENSGALG00000032186	-2.59673	0.000507113				ENSGALG00000041452	-1.58514	0.00121978
ENSGALG00000031508	7.25818	0.000222851	ENSGALG00000046136	5.94539	0.00423907	ENSGALG00000031679	2.37001	0.000313938	ENSGALG00000030866	1.82931	0.000512222				ENSGALG00000004045	-1.58771	0.000525033
ENSGALG00000034682	7.1677	0.0002235	ENSGALG00000031844	1.78797	0.00423907	ENSGALG00000015776	5.65336	0.000320818	ENSGALG00000027070	2.07057	0.000512433				ENSGALG00000034077	-1.58898	3.18e-08
ENSGALG00000028457	-2.4244	0.000224614	ENSGALG00000014912	6.08942	0.00431909	ENSGALG00000002207	-3.33891	0.000330993	ENSGALG00000043369	10.9114	0.000534301				ENSGALG00000031260	-1.59062	3.89e-05
ENSGALG00000044093	6.79467	0.000224901	ENSGALG00000002708	2.17278	0.00431909	ENSGALG00000010208	-1.8388	0.000340935	ENSGALG00000006095	3.15344	0.000535601				ENSGALG00000010662	-1.5926	0.0327005
ENSGALG00000012860	1.50639	0.000227751	ENSGALG00000032398	-1.83959	0.00434942	ENSGALG00000038605	-4.14117	0.000341852	ENSGALG00000015602	7.29169	0.000536146				ENSGALG00000009748	-1.59385	6.17e-05
ENSGALG00000011838	-5.10631	0.000232329	ENSGALG00000015363	-1.67952	0.00439681	ENSGALG00000025435	4.80164	0.000354781	ENSGALG00000034594	1.50062	0.000539572				ENSGALG00000005206	-1.59511	0.00196898
ENSGALG00000005194	7.08382	0.000235756	ENSGALG00000045767	6.37013	0.00440269	ENSGALG00000042511	2.68649	0.000357517	ENSGALG00000040342	3.18839	0.000540349				ENSGALG00000015691	-1.59749	0.0107647
ENSGALG00000029639	6.94257	0.000238932	ENSGALG00000027269	-2.31661	0.00440561	ENSGALG00000042109	6.78745	0.000368221	ENSGALG00000042099	2.77133	0.000548335				ENSGALG00000013603	-1.60179	0.0139494
ENSGALG00000027415	3.05991	0.000239128	ENSGALG00000035720	1.62334	0.00441216	ENSGALG00000009855	-2.29287	0.000368817	ENSGALG00000017394	2.02554	0.000548335				ENSGALG00000016965	-1.60381	5.89e-06
ENSGALG00000039202	1.99695	0.000239984	ENSGALG00000014066	-1.63758	0.00445031	ENSGALG00000027974	6.48916	0.000370684	ENSGALG00000033288	2.12333	0.00055599				ENSGALG00000009826	-1.60454	0.0384428
ENSGALG00000043929	1.60139	0.000240106	ENSGALG00000032693	-4.89477	0.00445085	ENSGALG00000044337	6.52788	0.000374274	ENSGALG00000037811	2.09728	0.000558933				ENSGALG00000029743	-1.60475	2.07e-08
ENSGALG00000036159	7.28961	0.000241252	ENSGALG00000033047	1.50804	0.0044798	ENSGALG00000009596	-4.08461	0.000378158	ENSGALG00000029224	-1.56725	0.000559218				ENSGALG00000015090	-1.60623	0.00856067
ENSGALG00000039633	6.70897	0.000241292	ENSGALG00000038771	4.26048	0.00449658	ENSGALG00000020876	2.49375	0.000379063	ENSGALG00000044093	-6.57205	0.000559218				ENSGALG00000006174	-1.61164	0.0130658
ENSGALG00000005419	2.11527	0.000246646	ENSGALG00000029308	3.07644	0.00450643	ENSGALG00000029987	6.91477	0.000379063	ENSGALG00000023760	1.56208	0.000565718				ENSGALG00000001895	-1.61343	0.00574821
ENSGALG00000034515	4.06812	0.000249156	ENSGALG00000032287	1.53868	0.00451054	ENSGALG00000026098	-1.89975	0.000382098	ENSGALG00000042538	1.51404	0.000566189				ENSGALG00000009476	-1.61435	0.0160772
ENSGALG00000008911	2.74408	0.000254949	ENSGALG00000011347	1.58565	0.00454668	ENSGALG00000043032	2.85159	0.000394869	ENSGALG00000003005	2.71748	0.000579873				ENSGALG00000031668	-1.61537	0.00317565
ENSGALG00000019233	-2.76323	0.000261128	ENSGALG00000015384	3.87458	0.004565	ENSGALG00000012709	1.54121	0.000407707	ENSGALG00000027960	3.58576	0.000586108				ENSGALG00000033954	-1.61725	5.87e-07
ENSGALG00000029482	2.72212	0.000266071	ENSGALG00000009170	2.02955	0.00458163	ENSGALG00000038032	1.54822	0.000408642	ENSGALG00000032752	-6.97956	0.000586841				ENSGALG00000011007	-1.62151	1.97e-07
ENSGALG00000046609	6.72007	0.000266745	ENSGALG00000038559	1.74356	0.00463484	ENSGALG00000036180	2.18887	0.000408642	ENSGALG00000017052	-4.63712	0.000587316				ENSGALG00000011181	-1.62572	1.73e-05
ENSGALG00000041782	2.45568	0.00026756	ENSGALG00000034704	1.69914	0.00463484	ENSGALG00000025984	3.36605	0.000411357	ENSGALG00000020754	-1.58863	0.000588849				ENSGALG00000006886	-1.62671	0.0139382
ENSGALG00000046079	6.7428	0.000273929	ENSGALG00000038657	1.69146	0.00463484	ENSGALG00000029615	1.82512	0.000411698	ENSGALG00000007659	1.71815	0.000602738				ENSGALG00000004700	-1.62811	0.000274302
ENSGALG00000042368	-6.87752	0.000274469	ENSGALG00000043372	2.39452	0.00465397	ENSGALG00000033786	7.19991	0.000412252	ENSGALG00000037064	4.50882	0.000614418				ENSGALG00000032856	-1.62992	0.00115174
ENSGALG00000025390	3.1242	0.000275295	ENSGALG00000038718	5.87983	0.00466545	ENSGALG00000039243	2.31292	0.000413559	ENSGALG00000037018	1.80894	0.000621151				ENSGALG00000007234	-1.63049	0.0246903
ENSGALG00000025886	1.6091	0.000277754	ENSGALG00000041280	6.79381	0.00473816	ENSGALG00000014910	-1.77906	0.000414793	ENSGALG00000014464	1.50458	0.000627198				ENSGALG00000008551	-1.63271	0.0313222
ENSGALG00000035883	2.06511	0.000278013	ENSGALG00000033297	-6.74018	0.00476362	ENSGALG00000045966	2.26947	0.000417354	ENSGALG00000014847	-1.87034	0.000648974				ENSGALG00000000558	-1.63698	0.0346024
ENSGALG00000046647	1.90653	0.00027826	ENSGALG00000038265	2.40458	0.00476534	ENSGALG00000041843	7.53128	0.000417604	ENSGALG00000045221	6.54352	0.000652219				ENSGALG00000041362	-1.63819	1.84e-05
ENSGALG00000041280	6.91345	0.000279473	ENSGALG00000040004	-1.81956	0.00476653	ENSGALG00000026231	1.65699	0.000423295	ENSGALG00000001106	2.30511	0.000652219				ENSGALG00000001981	-1.64084	0.0111887
ENSGALG00000034909	1.519	0.000281795	ENSGALG00000031895	1.85337	0.00479119	ENSGALG00000032059	4.82244	0.000424255	ENSGALG00000016507	2.02032	0.000652219				ENSGALG00000012952	-1.64329	1.01e-07
ENSGALG00000027247	3.36165	0.000284298	ENSGALG00000042490	1.87098	0.00482193	ENSGALG00000043881	6.38617	0.000424955	ENSGALG00000043829	2.53284	0.00066543				ENSGALG00000005249	-1.6449	9.23e-06
ENSGALG00000038580	6.7226	0.000286093	ENSGALG00000015151	1.62545	0.00486977	ENSGALG00000027654	5.76888	0.000426483	ENSGALG00000034682	-6.94514	0.000681683				ENSGALG00000012770	-1.64512	0.0316312
ENSGALG00000032816	4.99005	0.000287877	ENSGALG00000009559	-1.61726	0.00489203	ENSGALG00000013001	1.95807	0.000427248	ENSGALG00000039498	-1.62553	0.000684393				ENSGALG00000032556	-1.64528	1.1e-05
ENSGALG00000003562	1.92781	0.000293322	ENSGALG00000032975	3.27804	0.0049345	ENSGALG00000012812	4.73526	0.000429555	ENSGALG00000033644	-3.50846	0.000693244				ENSGALG00000024449	-1.64876	5.8e-12
ENSGALG00000003155	2.07536	0.000296233	ENSGALG00000040470	6.49013	0.00495164	ENSGALG00000037951	3.16541	0.000432164	ENSGALG00000033173	-2.23639	0.000694669				ENSGALG00000022758	-1.64927	0.00293278
ENSGALG00000041408	2.29658	0.000307803	ENSGALG00000024398	-1.84659	0.0049952	ENSGALG00000012860	1.63951	0.000435728	ENSGALG00000006490	4.96446	0.000696518				ENSGALG00000038688	-1.65017	0.000290932
ENSGALG00000038576	2.76028	0.000310126	ENSGALG00000001506	-2.50182	0.00502924	ENSGALG00000015134	6.06774	0.000437539	ENSGALG00000039993	-1.55104	0.000698318				ENSGALG00000001529	-1.65104	2.44e-08
ENSGALG00000033786	6.72535	0.000318916	ENSGALG00000002792	7.21696	0.00506447	ENSGALG00000026196	4.14709	0.000437682	ENSGALG00000035634	-1.69043	0.000717393				ENSGALG00000003743	-1.65223	3.2e-07
ENSGALG00000036299	7.70548	0.000319447	ENSGALG00000027805	-1.75517	0.00506447	ENSGALG00000031176	3.08488	0.000445036	ENSGALG00000031046	-6.1989	0.000723666				ENSGALG00000012886	-1.65244	0.000749534
ENSGALG00000002893	2.17057	0.000319516	ENSGALG00000001383	5.95643	0.00507143	ENSGALG00000021931	4.72701	0.000453483	ENSGALG00000038345	-1.6099	0.00072944				ENSGALG00000014264	-1.65478	0.0250387
ENSGALG00000029448	2.6577	0.000323826	ENSGALG00000015128	4.87127	0.00512691	ENSGALG00000038666	2.32798	0.000459454	ENSGALG00000008437	1.70519	0.000733222				ENSGALG00000027165	-1.65632	0.000297528
ENSGALG00000046535	7.33046	0.000324289	ENSGALG00000000695	2.58872	0.00517833	ENSGALG00000008120	2.00521	0.000460526	ENSGALG00000027482	-2.23801	0.000733222				ENSGALG00000014189	-1.6577	0.00479962
ENSGALG00000009365	-1.68549	0.000325478	ENSGALG00000034843	9.08078	0.00519207	ENSGALG00000046381	4.49104	0.000466304	ENSGALG00000029396	-1.54784	0.000733901				ENSGALG00000006911	-1.66116	0.00572943
ENSGALG00000042798	-4.37724	0.00032659	ENSGALG00000016931	-2.11345	0.00523847	ENSGALG00000004662	1.50312	0.000469436	ENSGALG00000025365	-3.62465	0.000740478				ENSGALG00000005540	-1.66184	0.00396824
ENSGALG00000003362	1.78742	0.0003318	ENSGALG00000036810	8.45082	0.00527422	ENSGALG00000037441	1.68503	0.0004727	ENSGALG00000029235	5.54442	0.000741826				ENSGALG00000043837	-1.66932	0.00677157
ENSGALG00000038107	2.11404	0.0003318	ENSGALG00000009596	-3.82862	0.00530666	ENSGALG00000043727	3.56446	0.0004727	ENSGALG00000036200	-2.84199	0.000749696				ENSGALG00000033014	-1.6778	0.0134822
ENSGALG00000031197	3.0764	0.000335578	ENSGALG00000029235	5.4895	0.00533262	ENSGALG00000000504	2.51633	0.000476599	ENSGALG00000029073	6.24927	0.000755846				ENSGALG00000000913	-1.68074	0.00195816
ENSGALG00000023844	2.17379	0.000336682	ENSGALG00000029494	-6.1066	0.00533349	ENSGALG00000035366	4.1902	0.000489426	ENSGALG00000034294	6.6821	0.000756592				ENSGALG00000032590	-1.68265	1.33e-05
ENSGALG00000004729	1.92567	0.00033836	ENSGALG00000045493	5.88263	0.00533489	ENSGALG00000030540	1.78106	0.000492669	ENSGALG00000008676	1.76499	0.000760964				ENSGALG00000015333	-1.68265	0.0482411
ENSGALG00000032620	5.12175	0.000340989	ENSGALG00000024298	-4.89791	0.00535254	ENSGALG00000003562	2.20776	0.00049928	ENSGALG00000035830	-6.89854	0.000760964				ENSGALG00000035675	-1.68983	0.0374961
ENSGALG00000041562	1.68772	0.000352448	ENSGALG00000015101	1.75901	0.00538582	ENSGALG00000025454	2.65461	0.00051105	ENSGALG00000030645	-11.4303	0.000764115				ENSGALG00000016430	-1.69043	0.0279654
ENSGALG00000008120	1.77996	0.000356555	ENSGALG00000031309	2.17614	0.00539364	ENSGALG00000034399	2.25526	0.000512411	ENSGALG00000001709	-1.85823	0.000768824				ENSGALG00000010077	-1.69125	2.54e-08
ENSGALG00000016099	1.58922	0.000361088	ENSGALG00000033971	2.39978	0.0053988	ENSGALG00000012761	1.85179	0.000520644	ENSGALG00000037402	-2.01431	0.000769256				ENSGALG00000006783	-1.69238	0.000226768
ENSGALG00000026207	1.79691	0.000363275	ENSGALG00000012761	1.70512	0.00542539	ENSGALG00000043505	7.39074	0.000520644	ENSGALG00000011266	1.52815	0.000776939				ENSGALG00000030719	-1.69331	0.000590524
ENSGALG00000030176	1.74491	0.000363827	ENSGALG00000024047	-1.78232	0.00542913	ENSGALG00000030863	1.68042	0.00052993	ENSGALG00000023740	6.5791	0.000779652				ENSGALG00000030626	-1.69686	0.0068881
ENSGALG00000037951	2.60517	0.000366805	ENSGALG00000025887	1.78759	0.00545275	ENSGALG00000039367	6.34616	0.000536238	ENSGALG00000033244	2.53076	0.00078111				ENSGALG00000026578	-1.7026	0.00478361
ENSGALG00000040351	1.83959	0.000368659	ENSGALG00000045106	1.76988	0.00548916	ENSGALG00000032682	3.03594	0.000536471	ENSGALG00000003510	1.61112	0.00078453				ENSGALG00000012823	-1.70457	0.00469065
ENSGALG00000032757	2.3444	0.000372394	ENSGALG00000041510	6.72797	0.00551399	ENSGALG00000038613	5.13254	0.000541033	ENSGALG00000045342	-6.34261	0.000790716				ENSGALG00000025842	-1.70595	1.68e-05
ENSGALG00000040400	6.61371	0.000373039	ENSGALG00000010502	-1.6038	0.00557683	ENSGALG00000044134	1.89645	0.000545668	ENSGALG00000003203	-6.78479	0.000808613				ENSGALG00000040969	-1.71167	4.52e-06
ENSGALG00000031046	6.42185	0.000374634	ENSGALG00000039842	-1.58386	0.00561323	ENSGALG00000042903	2.70083	0.000566782	ENSGALG00000008896	2.50739	0.000811716				ENSGALG00000041471	-1.7161	0.00397462
ENSGALG00000013751	2.44252	0.000378506	ENSGALG00000040901	-7.17361	0.00564281	ENSGALG00000036632	-2.62309	0.000567578	ENSGALG00000046326	2.25634	0.00081397				ENSGALG00000036545	-1.71809	0.000989398
ENSGALG00000033623	1.84418	0.000381559	ENSGALG00000045289	1.86745	0.00564929	ENSGALG00000037748	-2.06842	0.000576079	ENSGALG00000027051	-6.19534	0.000817717				ENSGALG00000015709	-1.71946	2.64e-08
ENSGALG00000005470	-1.88239	0.000382537	ENSGALG00000005957	-1.6079	0.00569176	ENSGALG00000043874	-6.05914	0.000579465	ENSGALG00000015018	5.0966	0.000825572				ENSGALG00000037504	-1.72158	0.02892
ENSGALG00000031276	1.67003	0.000387777	ENSGALG00000037467	2.15134	0.00570051	ENSGALG00000013776	-1.64421	0.000583273	ENSGALG00000025225	-6.14936	0.00084348				ENSGALG00000024020	-1.72245	0.00103366
ENSGALG00000009050	-2.252	0.000389354	ENSGALG00000002503	-1.82547	0.00570622	ENSGALG00000044525	3.60017	0.000592574	ENSGALG00000045288	3.56077	0.000844401				ENSGALG00000044204	-1.72259	0.000823227
ENSGALG00000041338	2.70084	0.000391881	ENSGALG00000030243	5.71913	0.00588643	ENSGALG00000033399	2.3785	0.000596919	ENSGALG00000015577	-1.71522	0.000844401				ENSGALG00000033063	-1.72511	0.00283124
ENSGALG00000032279	2.56843	0.000397429	ENSGALG00000032774	8.50024	0.00593291	ENSGALG00000044673	6.47167	0.000606526	ENSGALG00000043619	-6.48605	0.000844401				ENSGALG00000013568	-1.73077	0.029391
ENSGALG00000039548	6.61658	0.000399684	ENSGALG00000033234	2.25449	0.00594563	ENSGALG00000044996	-2.52628	0.000612447	ENSGALG00000040825	-3.48643	0.000845086				ENSGALG00000001502	-1.73208	1.74e-08
ENSGALG00000001506	-1.69837	0.000400572	ENSGALG00000033198	-2.53259	0.00596549	ENSGALG00000037735	6.98635	0.000615465	ENSGALG00000008233	2.85064	0.000849725				ENSGALG00000011283	-1.73217	0.0123669
ENSGALG00000045111	7.1074	0.000402349	ENSGALG00000037746	2.43642	0.00604667	ENSGALG00000039113	-2.03735	0.000617873	ENSGALG00000025021	-6.33567	0.000856304				ENSGALG00000005657	-1.73779	0.00018261
ENSGALG00000001204	1.82935	0.000404092	ENSGALG00000033623	1.77028	0.00605249	ENSGALG00000034738	1.81632	0.000617873	ENSGALG00000041078	4.14809	0.000858275				ENSGALG00000039380	-1.73803	2.2e-08
ENSGALG00000003160	1.63163	0.000408009	ENSGALG00000029742	-1.7074	0.00605249	ENSGALG00000006964	-2.08678	0.000619518	ENSGALG00000040400	-6.3905	0.000858275				ENSGALG00000012277	-1.74213	1.36e-06
ENSGALG00000037257	2.25659	0.00041133	ENSGALG00000002116	-5.66201	0.0060611	ENSGALG00000036955	1.95786	0.000619518	ENSGALG00000034472	-1.77463	0.000864377				ENSGALG00000011937	-1.75284	8.65e-09
ENSGALG00000032414	2.66866	0.000412228	ENSGALG00000029389	2.57917	0.00608166	ENSGALG00000015531	-1.90483	0.000622479	ENSGALG00000038941	-2.58018	0.000877186				ENSGALG00000031902	-1.7545	0.0010885
ENSGALG00000002581	1.90003	0.000414952	ENSGALG00000002453	2.68623	0.00609069	ENSGALG00000011391	1.80634	0.000633973	ENSGALG00000016309	2.629	0.00088842				ENSGALG00000011998	-1.76218	7.37e-07
ENSGALG00000027051	6.41852	0.000418392	ENSGALG00000042422	1.5403	0.00609098	ENSGALG00000003647	-4.6479	0.000637267	ENSGALG00000040007	5.38641	0.000888699				ENSGALG00000003446	-1.77263	0.0201361
ENSGALG00000042676	4.81003	0.000427929	ENSGALG00000000802	1.50202	0.00611004	ENSGALG00000007831	-6.7151	0.000643479	ENSGALG00000042700	6.91538	0.000888724				ENSGALG00000044818	-1.77444	0.00697684
ENSGALG00000034021	2.0012	0.000429615	ENSGALG00000016128	-1.69713	0.00623173	ENSGALG00000034529	1.74442	0.000649067	ENSGALG00000037165	-6.53174	0.000912059				ENSGALG00000002125	-1.77523	0.0162778
ENSGALG00000042919	7.12094	0.000430531	ENSGALG00000037050	5.1183	0.00633968	ENSGALG00000042575	6.77584	0.00065192	ENSGALG00000033591	7.21077	0.000916497				ENSGALG00000020538	-1.77599	0.0116902
ENSGALG00000045916	1.79135	0.000435842	ENSGALG00000038207	1.77921	0.00634908	ENSGALG00000002103	6.80081	0.00065758	ENSGALG00000043354	-1.7951	0.000923389				ENSGALG00000040368	-1.77856	0.000415536
ENSGALG00000038626	3.34851	0.000447203	ENSGALG00000027778	-1.80085	0.00636718	ENSGALG00000035184	-7.2361	0.00065837	ENSGALG00000041690	6.88464	0.000927239				ENSGALG00000039595	-1.78019	0.00117773
ENSGALG00000037007	3.08313	0.000447819	ENSGALG00000004788	-8.77827	0.00637277	ENSGALG00000046192	2.21451	0.000667791	ENSGALG00000016570	2.98167	0.000929934				ENSGALG00000009387	-1.78097	0.000304563
ENSGALG00000033913	7.05543	0.000455721	ENSGALG00000034637	1.65337	0.00643217	ENSGALG00000037084	2.44155	0.000673037	ENSGALG00000042103	-1.99028	0.000932602				ENSGALG00000033631	-1.78477	0.0167736
ENSGALG00000039968	4.89061	0.000457141	ENSGALG00000028357	-2.38894	0.00647212	ENSGALG00000041298	2.343	0.000692673	ENSGALG00000043953	-1.7594	0.000937337				ENSGALG00000008840	-1.78525	0.0193096
ENSGALG00000015213	-3.12289	0.000478952	ENSGALG00000045409	4.87299	0.00647646	ENSGALG00000042830	2.26529	0.000695443	ENSGALG00000013073	-1.82428	0.000946315				ENSGALG00000043198	-1.78611	0.0238687
ENSGALG00000007152	-2.26581	0.000482454	ENSGALG00000000558	2.0725	0.00648458	ENSGALG00000005956	-1.94783	0.000695447	ENSGALG00000045421	-11.0939	0.000955235				ENSGALG00000000357	-1.78717	9.03e-05
ENSGALG00000039634	4.02024	0.000482454	ENSGALG00000038612	2.37442	0.00658459	ENSGALG00000023844	2.39633	0.000697251	ENSGALG00000033364	-1.75011	0.000962789				ENSGALG00000015822	-1.79252	0.000127164
ENSGALG00000044508	6.64434	0.000484425	ENSGALG00000015167	2.55184	0.00664921	ENSGALG00000001115	-1.80167	0.000700891	ENSGALG00000009507	-2.66505	0.000987748				ENSGALG00000013971	-1.79301	7e-05
ENSGALG00000030696	6.92349	0.000485123	ENSGALG00000034366	-7.28952	0.00673585	ENSGALG00000023933	-2.8595	0.000701892	ENSGALG00000033497	1.69195	0.000994212				ENSGALG00000009067	-1.79368	0.0208646
ENSGALG00000037539	2.37957	0.000490879	ENSGALG00000044627	1.5944	0.0067551	ENSGALG00000006854	1.52683	0.000708064	ENSGALG00000001737	1.56967	0.000996092				ENSGALG00000012196	-1.80068	0.00905436
ENSGALG00000033861	6.61678	0.000494621	ENSGALG00000006221	2.68319	0.00690716	ENSGALG00000002578	2.04812	0.000713046	ENSGALG00000034706	-2.45305	0.000996906				ENSGALG00000002555	-1.80517	0.0326657
ENSGALG00000025764	1.73297	0.000495737	ENSGALG00000010009	7.77333	0.00692916	ENSGALG00000028595	6.33718	0.000714546	ENSGALG00000008465	-7.44132	0.00100218				ENSGALG00000001183	-1.81553	0.00192139
ENSGALG00000043372	2.41725	0.000497738	ENSGALG00000030751	1.64592	0.00694003	ENSGALG00000014751	2.18655	0.000714601	ENSGALG00000025390	-2.47079	0.00101637				ENSGALG00000044618	-1.81988	0.000381787
ENSGALG00000040890	6.55511	0.000508882	ENSGALG00000005655	1.55861	0.00694984	ENSGALG00000008901	-3.18789	0.000717068	ENSGALG00000045448	10.5209	0.0010185				ENSGALG00000002006	-1.82045	0.00418497
ENSGALG00000045979	6.43166	0.000511996	ENSGALG00000006194	2.00264	0.00704453	ENSGALG00000031276	1.86182	0.000722036	ENSGALG00000026810	-6.47401	0.00102727				ENSGALG00000036572	-1.82103	0.000466351
ENSGALG00000039228	1.67569	0.000512469	ENSGALG00000039113	-1.72299	0.00707013	ENSGALG00000033580	6.42977	0.000723974	ENSGALG00000010820	-1.90406	0.00102853				ENSGALG00000034950	-1.82471	0.00073617
ENSGALG00000032130	2.0643	0.000517296	ENSGALG00000041414	2.96032	0.00709809	ENSGALG00000017096	1.66391	0.00073272	ENSGALG00000044344	-2.07801	0.00104016				ENSGALG00000019094	-1.82827	3.18e-06
ENSGALG00000044384	2.04644	0.000521282	ENSGALG00000042728	6.28622	0.00713416	ENSGALG00000036073	-1.97313	0.000735312	ENSGALG00000045979	-6.20755	0.00104017				ENSGALG00000012847	-1.82974	0.0406586
ENSGALG00000016582	-1.52206	0.000533458	ENSGALG00000006192	-2.18557	0.00719066	ENSGALG00000004986	2.39459	0.000741562	ENSGALG00000033783	1.51557	0.00104977				ENSGALG00000016507	-1.83295	0.0273659
ENSGALG00000039952	2.956	0.000538014	ENSGALG00000011551	1.886	0.00719367	ENSGALG00000034661	2.28153	0.000743467	ENSGALG00000046540	1.66522	0.001059				ENSGALG00000007434	-1.83781	3.62e-10
ENSGALG00000045639	2.42305	0.000540771	ENSGALG00000015283	-2.45555	0.00740141	ENSGALG00000043964	1.67296	0.00074659	ENSGALG00000027920	3.04567	0.00106642				ENSGALG00000009837	-1.83954	0.0234459
ENSGALG00000015384	4.05964	0.000543469	ENSGALG00000000769	2.72581	0.00744263	ENSGALG00000004966	-1.93522	0.000748169	ENSGALG00000045878	-3.66435	0.00107801				ENSGALG00000027583	-1.84845	0.00491044
ENSGALG00000037692	7.0931	0.0005445	ENSGALG00000029399	1.91909	0.00749703	ENSGALG00000037780	2.01242	0.00075348	ENSGALG00000022871	2.13502	0.00107949				ENSGALG00000036293	-1.85397	0.00614553
ENSGALG00000032645	1.57632	0.000545779	ENSGALG00000028037	2.66307	0.00754302	ENSGALG00000001824	2.0203	0.000771259	ENSGALG00000010703	2.62543	0.00109576				ENSGALG00000016491	-1.86501	0.00481821
ENSGALG00000028283	6.65282	0.000549057	ENSGALG00000023866	1.83999	0.00754302	ENSGALG00000037425	-2.03328	0.000773125	ENSGALG00000044649	-1.73927	0.0011084				ENSGALG00000035048	-1.86568	0.0369996
ENSGALG00000025284	-2.55597	0.000552022	ENSGALG00000012045	2.4635	0.00756612	ENSGALG00000030032	-1.65979	0.000785917	ENSGALG00000010391	7.50814	0.00111353				ENSGALG00000009307	-1.86899	2.75e-07
ENSGALG00000029333	-1.88913	0.000572639	ENSGALG00000009755	-1.7894	0.0075851	ENSGALG00000031845	1.80179	0.000789923	ENSGALG00000007191	1.53479	0.00111505				ENSGALG00000037941	-1.87915	2.15e-05
ENSGALG00000038207	1.64182	0.000573178	ENSGALG00000031071	-3.9238	0.00766202	ENSGALG00000027868	5.27989	0.000791447	ENSGALG00000026311	-3.30584	0.0011161				ENSGALG00000000452	-1.88061	0.00370715
ENSGALG00000001981	1.81587	0.000575142	ENSGALG00000037453	-1.56898	0.00770855	ENSGALG00000039872	1.79845	0.000816594	ENSGALG00000040901	-6.58783	0.0011161				ENSGALG00000006964	-1.8829	0.029391
ENSGALG00000034624	6.99803	0.000587516	ENSGALG00000000607	3.10962	0.00774157	ENSGALG00000039241	6.56426	0.000820966	ENSGALG00000001723	2.02877	0.00112185				ENSGALG00000015935	-1.88348	0.0385097
ENSGALG00000014729	-1.90157	0.000590492	ENSGALG00000043859	-5.9568	0.00776722	ENSGALG00000038580	6.56426	0.000820966	ENSGALG00000040890	-6.33286	0.00113821				ENSGALG00000004740	-1.88441	0.0429937
ENSGALG00000004134	4.75612	0.000636612	ENSGALG00000006525	-1.66106	0.00778023	ENSGALG00000006804	-2.25099	0.000827885	ENSGALG00000009476	1.99406	0.00114839				ENSGALG00000008088	-1.88515	0.000185757
ENSGALG00000029697	3.89878	0.000642871	ENSGALG00000037672	-6.19734	0.00781579	ENSGALG00000035760	1.74458	0.000827885	ENSGALG00000042980	-6.27794	0.00115203				ENSGALG00000040891	-1.89059	5.09e-08
ENSGALG00000046461	6.65947	0.00064311	ENSGALG00000045841	1.85436	0.00781727	ENSGALG00000016221	-3.23235	0.00083149	ENSGALG00000033861	-6.39365	0.00117233				ENSGALG00000014163	-1.89178	0.0234316
ENSGALG00000005701	1.77976	0.000656854	ENSGALG00000036293	1.57335	0.00802259	ENSGALG00000042577	-1.77599	0.000836891	ENSGALG00000045111	-6.88201	0.00117503				ENSGALG00000003081	-1.89185	0.000721956
ENSGALG00000045797	4.13255	0.000657608	ENSGALG00000011281	-1.60329	0.00809388	ENSGALG00000025746	6.46981	0.000842737	ENSGALG00000042285	-3.15003	0.00117943				ENSGALG00000008518	-1.89916	0.00121733
ENSGALG00000039066	4.90626	0.000659569	ENSGALG00000027810	3.60252	0.00813233	ENSGALG00000004729	1.97753	0.000851803	ENSGALG00000000274	-6.55548	0.00118507				ENSGALG00000008152	-1.90204	2.73e-06
ENSGALG00000044524	4.32788	0.000661327	ENSGALG00000025766	2.77935	0.00813233	ENSGALG00000031156	2.07143	0.000858518	ENSGALG00000023142	3.0716	0.00120161				ENSGALG00000041222	-1.91081	0.0177132
ENSGALG00000016931	-1.57965	0.000662235	ENSGALG00000030287	5.63812	0.00814149	ENSGALG00000046426	5.02277	0.000858518	ENSGALG00000042963	-4.84446	0.00120349				ENSGALG00000032748	-1.9154	0.00566955
ENSGALG00000010293	1.68722	0.00066389	ENSGALG00000038876	2.07699	0.00818805	ENSGALG00000020160	1.57818	0.000858771	ENSGALG00000045528	-3.7695	0.00121857				ENSGALG00000004804	-1.91873	0.0223763
ENSGALG00000036522	2.81912	0.000671601	ENSGALG00000042159	1.80845	0.00818977	ENSGALG00000004116	-1.80258	0.000858853	ENSGALG00000038575	-4.66493	0.00122478				ENSGALG00000045940	-1.93303	0.000672684
ENSGALG00000043860	6.61969	0.000680792	ENSGALG00000002203	-4.40548	0.00818977	ENSGALG00000029245	2.9946	0.000861522	ENSGALG00000030160	2.85287	0.00123536				ENSGALG00000008909	-1.9358	0.00203146
ENSGALG00000034661	2.0152	0.000682496	ENSGALG00000031826	2.01679	0.00820042	ENSGALG00000037742	3.78063	0.000863272	ENSGALG00000039206	1.6467	0.00123536				ENSGALG00000016142	-1.94013	0.00250392
ENSGALG00000044950	6.58059	0.000682578	ENSGALG00000004250	3.19843	0.00820684	ENSGALG00000040869	2.46312	0.00088004	ENSGALG00000029724	-1.85666	0.00123539				ENSGALG00000006958	-1.95181	1.96e-05
ENSGALG00000029999	1.74331	0.000690657	ENSGALG00000044592	-8.54964	0.00824632	ENSGALG00000019286	1.5148	0.000881901	ENSGALG00000045786	-3.14739	0.00125478				ENSGALG00000036713	-1.95332	0.000172182
ENSGALG00000015172	6.78653	0.000690657	ENSGALG00000008548	-2.69991	0.00826067	ENSGALG00000030518	5.22865	0.000881901	ENSGALG00000000911	2.97806	0.00126438				ENSGALG00000037784	-1.95667	3.06e-07
ENSGALG00000042443	8.06622	0.000697203	ENSGALG00000030792	-8.61459	0.00827875	ENSGALG00000027232	-1.89195	0.000881991	ENSGALG00000042919	-6.89879	0.00126779				ENSGALG00000013494	-1.96024	7.64e-06
ENSGALG00000002175	-1.80837	0.000697831	ENSGALG00000038540	1.60497	0.00839135	ENSGALG00000012589	-1.78607	0.000887739	ENSGALG00000041459	-1.78335	0.001293				ENSGALG00000011808	-1.96397	0.0285485
ENSGALG00000044337	6.2749	0.000698489	ENSGALG00000014624	-1.85099	0.0085376	ENSGALG00000044253	1.7573	0.000891497	ENSGALG00000037952	8.31073	0.00129494				ENSGALG00000013980	-1.96795	0.0403321
ENSGALG00000005170	6.85771	0.00071147	ENSGALG00000010397	-2.53817	0.00856405	ENSGALG00000028158	-3.43795	0.000893597	ENSGALG00000030917	1.95941	0.00129494				ENSGALG00000001049	-1.96885	0.000191081
ENSGALG00000044900	7.02323	0.000711557	ENSGALG00000043047	2.29648	0.00862736	ENSGALG00000027410	6.42879	0.000893798	ENSGALG00000042123	-6.3478	0.00129494				ENSGALG00000026625	-1.97804	0.00899071
ENSGALG00000026744	6.42503	0.000725615	ENSGALG00000045848	2.29639	0.00873769	ENSGALG00000046293	6.03106	0.000901179	ENSGALG00000041979	-6.3478	0.00129494				ENSGALG00000044892	-1.9816	6.04e-08
ENSGALG00000031156	2.09362	0.000743139	ENSGALG00000040561	1.76895	0.00880434	ENSGALG00000016502	-2.0789	0.000908338	ENSGALG00000037957	-4.50657	0.00129718				ENSGALG00000030894	-1.98269	8.04e-05
ENSGALG00000035660	6.52554	0.000748295	ENSGALG00000002993	2.03783	0.00889929	ENSGALG00000042844	1.67192	0.000916598	ENSGALG00000046197	2.14896	0.00130658				ENSGALG00000036856	-1.98592	0.00132598
ENSGALG00000034427	-1.51046	0.000752619	ENSGALG00000010998	-1.7393	0.00902133	ENSGALG00000000466	2.10499	0.000922807	ENSGALG00000033913	-6.83286	0.00130658				ENSGALG00000007778	-1.98653	0.000314936
ENSGALG00000015126	2.45452	0.000755166	ENSGALG00000004986	2.95717	0.00902846	ENSGALG00000029017	2.22724	0.000930574	ENSGALG00000025766	2.85127	0.00131241				ENSGALG00000006147	-1.98783	3.49e-08
ENSGALG00000036091	6.38933	0.000758647	ENSGALG00000045212	1.85969	0.00933306	ENSGALG00000044690	4.01234	0.000930728	ENSGALG00000034022	-3.04298	0.00131388				ENSGALG00000030992	-1.98873	1.72e-05
ENSGALG00000027410	6.38933	0.000758647	ENSGALG00000035010	2.16998	0.00934214	ENSGALG00000029546	2.17137	0.000934638	ENSGALG00000028283	-6.42749	0.00131448				ENSGALG00000036145	-1.99406	0.0385298
ENSGALG00000009739	2.06702	0.000758692	ENSGALG00000046403	6.69076	0.00948511	ENSGALG00000012044	-1.66072	0.000947503	ENSGALG00000039842	-1.63579	0.00131653				ENSGALG00000016441	-1.99455	9.68e-06
ENSGALG00000030888	-2.9382	0.000760076	ENSGALG00000013548	2.07674	0.00956514	ENSGALG00000040716	6.53669	0.000953954	ENSGALG00000008462	-4.41362	0.00132275				ENSGALG00000035768	-2.00067	4.65e-10
ENSGALG00000031862	1.5421	0.000777445	ENSGALG00000033694	-1.50493	0.00956514	ENSGALG00000026315	-2.21212	0.000962575	ENSGALG00000030696	-6.70084	0.00132353				ENSGALG00000006494	-2.00368	9.26e-05
ENSGALG00000017189	6.75647	0.000778089	ENSGALG00000045585	7.81352	0.00957743	ENSGALG00000003595	-1.55623	0.000967769	ENSGALG00000031571	-1.83421	0.00135616				ENSGALG00000041299	-2.02349	1.42e-05
ENSGALG00000010507	1.76656	0.000780507	ENSGALG00000008735	-1.64876	0.00971794	ENSGALG00000031747	2.22909	0.000974907	ENSGALG00000026578	1.77485	0.00136975				ENSGALG00000009491	-2.03244	2.01e-09
ENSGALG00000044572	6.74255	0.000781132	ENSGALG00000036502	1.7373	0.00983059	ENSGALG00000041368	6.46927	0.000989641	ENSGALG00000029741	9.49095	0.0013715				ENSGALG00000029308	-2.04898	0.014486
ENSGALG00000045747	1.56891	0.000796929	ENSGALG00000009667	-3.34575	0.0099206	ENSGALG00000033913	6.42298	0.000999745	ENSGALG00000030940	-1.9899	0.00138623				ENSGALG00000036892	-2.05671	0.00727368
ENSGALG00000028100	6.27867	0.000798638	ENSGALG00000038672	-1.75588	0.00993187	ENSGALG00000046200	2.40237	0.00100294	ENSGALG00000031996	-2.19119	0.00140148				ENSGALG00000001492	-2.05704	0.000293544
ENSGALG00000006175	6.77807	0.000806764	ENSGALG00000001115	-1.52038	0.00994026	ENSGALG00000045092	-1.8572	0.00100655	ENSGALG00000039032	-4.38936	0.00140365				ENSGALG00000003849	-2.05788	1.84e-07
ENSGALG00000038313	2.68113	0.000809205	ENSGALG00000013720	-1.94663	0.00994026	ENSGALG00000031658	7.12776	0.0010138	ENSGALG00000037138	2.14335	0.00140774				ENSGALG00000004113	-2.05869	5.57e-05
ENSGALG00000028814	6.28228	0.00081455	ENSGALG00000034505	-2.25702	0.00994055	ENSGALG00000029474	-1.93046	0.00101807	ENSGALG00000009388	2.54368	0.00142541				ENSGALG00000009538	-2.05998	0.0110913
ENSGALG00000040954	6.77533	0.000838165	ENSGALG00000032932	-8.42519	0.00996499	ENSGALG00000043860	6.92162	0.00102574	ENSGALG00000007825	1.76698	0.00145234				ENSGALG00000000607	-2.06403	0.00869558
ENSGALG00000033092	1.75689	0.000841051	ENSGALG00000045769	-1.83425	0.0100646	ENSGALG00000000791	-1.97229	0.00103364	ENSGALG00000003015	-2.29672	0.00146302				ENSGALG00000011657	-2.06468	5.93e-05
ENSGALG00000034294	-5.1048	0.000848675	ENSGALG00000009895	-1.86329	0.0102004	ENSGALG00000039140	2.07065	0.00103426	ENSGALG00000008539	1.60109	0.00147632				ENSGALG00000046507	-2.07788	0.0100202
ENSGALG00000037633	1.7417	0.000854715	ENSGALG00000039875	7.89854	0.0103492	ENSGALG00000040007	3.16599	0.00103982	ENSGALG00000031000	-1.8189	0.00147632				ENSGALG00000015849	-2.07872	0.000175753
ENSGALG00000028183	6.21617	0.00087349	ENSGALG00000003203	-6.47342	0.0103632	ENSGALG00000016325	-1.64335	0.00106465	ENSGALG00000008795	2.58576	0.00151174				ENSGALG00000006054	-2.08388	0.000424793
ENSGALG00000038328	4.23293	0.000881085	ENSGALG00000009452	2.18895	0.0105324	ENSGALG00000045585	9.45147	0.00107163	ENSGALG00000025454	-2.16568	0.00153811				ENSGALG00000038416	-2.09302	0.0223175
ENSGALG00000045538	6.38934	0.000882687	ENSGALG00000035600	1.71777	0.0105806	ENSGALG00000029279	-1.73246	0.00109681	ENSGALG00000041885	-9.84253	0.00155345				ENSGALG00000014226	-2.09986	7.64e-06
ENSGALG00000016500	2.10529	0.00088772	ENSGALG00000027868	4.6272	0.0107938	ENSGALG00000027198	1.93776	0.00110063	ENSGALG00000032893	-6.48079	0.00158703				ENSGALG00000017217	-2.10543	0.00851294
ENSGALG00000043960	4.98928	0.000891226	ENSGALG00000045371	2.89069	0.0107938	ENSGALG00000038107	2.16698	0.00110239	ENSGALG00000006054	1.85107	0.00161149				ENSGALG00000030380	-2.11977	0.0458826
ENSGALG00000043642	-1.68877	0.000899189	ENSGALG00000005212	-6.54119	0.0109618	ENSGALG00000013830	-2.36559	0.00110336	ENSGALG00000044950	-6.35815	0.00161149				ENSGALG00000029083	-2.12622	0.00274574
ENSGALG00000046286	2.77678	0.000915641	ENSGALG00000004804	2.32536	0.0110238	ENSGALG00000004309	3.00742	0.00111657	ENSGALG00000034624	-6.77377	0.00162141				ENSGALG00000042795	-2.13956	0.032723
ENSGALG00000043433	6.10732	0.000921701	ENSGALG00000031328	1.54452	0.0111986	ENSGALG00000016665	-2.30107	0.00113096	ENSGALG00000035660	-6.30052	0.00162958				ENSGALG00000012802	-2.14949	0.000284222
ENSGALG00000044887	6.2199	0.000921701	ENSGALG00000021737	3.93717	0.0111997	ENSGALG00000023531	-1.79979	0.00113891	ENSGALG00000044387	-3.8696	0.00165907				ENSGALG00000031807	-2.15608	0.00112702
ENSGALG00000031760	4.1126	0.000923218	ENSGALG00000011657	1.5318	0.0112358	ENSGALG00000006194	1.71743	0.00114592	ENSGALG00000038583	-6.16617	0.00168556				ENSGALG00000008855	-2.16203	4.1e-06
ENSGALG00000035565	7.03389	0.000940078	ENSGALG00000042244	2.75669	0.0114936	ENSGALG00000009854	-2.00671	0.00114987	ENSGALG00000007152	2.32725	0.00169436				ENSGALG00000010036	-2.16329	0.00291012
ENSGALG00000029944	2.51509	0.00094376	ENSGALG00000043062	-1.73486	0.0115566	ENSGALG00000043377	-2.55607	0.00115502	ENSGALG00000006358	-2.36034	0.00171004				ENSGALG00000026970	-2.16869	6.34e-06
ENSGALG00000011551	2.03907	0.000950998	ENSGALG00000045798	-2.21862	0.011574	ENSGALG00000036353	6.70006	0.00116043	ENSGALG00000037742	-2.94298	0.00172512				ENSGALG00000019276	-2.17038	1.84e-07
ENSGALG00000028982	1.58289	0.000953415	ENSGALG00000043591	3.62485	0.0116308	ENSGALG00000030151	-3.71427	0.00116833	ENSGALG00000032424	-4.66767	0.00174031				ENSGALG00000012956	-2.17283	0.00105389
ENSGALG00000045051	2.07914	0.000981312	ENSGALG00000005938	-6.20466	0.0117061	ENSGALG00000002407	2.33194	0.00116833	ENSGALG00000044803	-2.85442	0.0017426				ENSGALG00000005808	-2.1742	0.0239735
ENSGALG00000038364	-2.57263	0.000984524	ENSGALG00000037366	2.63461	0.0117958	ENSGALG00000041280	6.38061	0.00117515	ENSGALG00000008733	1.61139	0.00175083				ENSGALG00000009680	-2.17548	0.033959
ENSGALG00000004106	-2.13222	0.000986091	ENSGALG00000011058	1.79456	0.011801	ENSGALG00000026989	-2.15926	0.00117543	ENSGALG00000029109	-2.41051	0.00176584				ENSGALG00000009157	-2.17888	6.85e-05
ENSGALG00000002558	-2.18249	0.000986458	ENSGALG00000007508	2.72035	0.0118751	ENSGALG00000044000	-4.91415	0.00119269	ENSGALG00000028697	-5.993	0.00176663				ENSGALG00000037425	-2.18252	0.000336835
ENSGALG00000038514	4.63826	0.00100447	ENSGALG00000036553	2.04253	0.0120766	ENSGALG00000002992	-2.74165	0.00121014	ENSGALG00000008121	-3.77212	0.00177402				ENSGALG00000032393	-2.18826	0.0121375
ENSGALG00000012546	1.76472	0.00101224	ENSGALG00000010507	1.73399	0.0120766	ENSGALG00000036610	-11.5684	0.00121349	ENSGALG00000033183	9.77784	0.00177574				ENSGALG00000029639	-2.19075	0.00375736
ENSGALG00000030988	1.90523	0.00101236	ENSGALG00000008503	1.86055	0.0121289	ENSGALG00000021341	2.35896	0.00122278	ENSGALG00000039976	-6.03816	0.00179976				ENSGALG00000008850	-2.1926	0.00835952
ENSGALG00000028837	6.42531	0.00101276	ENSGALG00000038359	-1.98377	0.0122292	ENSGALG00000035062	3.17132	0.00122861	ENSGALG00000008601	2.53744	0.00184483				ENSGALG00000000227	-2.19617	0.0230632
ENSGALG00000044611	6.27853	0.00101452	ENSGALG00000037065	2.33939	0.0122811	ENSGALG00000032752	6.42581	0.00123933	ENSGALG00000004113	1.90402	0.00184483				ENSGALG00000008437	-2.19705	4.75e-05
ENSGALG00000044403	1.97387	0.00101518	ENSGALG00000046653	1.62319	0.0122877	ENSGALG00000000477	6.56445	0.00126865	ENSGALG00000006836	-2.47786	0.00186164				ENSGALG00000008795	-2.19725	0.013659
ENSGALG00000036559	3.87602	0.00101645	ENSGALG00000026407	-5.71598	0.0122901	ENSGALG00000041885	6.30581	0.00127441	ENSGALG00000017195	-1.96208	0.00187281				ENSGALG00000014261	-2.19824	0.02947
ENSGALG00000008503	1.87556	0.00101861	ENSGALG00000040007	3.64586	0.0123195	ENSGALG00000035527	1.84175	0.00128149	ENSGALG00000045538	-6.16499	0.00187312				ENSGALG00000023464	-2.19993	0.00384304
ENSGALG00000010773	3.94085	0.00102248	ENSGALG00000042676	4.70665	0.0123586	ENSGALG00000034556	2.14222	0.0013008	ENSGALG00000044887	-5.99637	0.0018876				ENSGALG00000033244	-2.20286	0.00809865
ENSGALG00000036881	6.33854	0.00102996	ENSGALG00000026405	4.60878	0.0125016	ENSGALG00000039633	6.19124	0.00130964	ENSGALG00000014877	-1.84874	0.00189379				ENSGALG00000027960	-2.20294	0.0345103
ENSGALG00000004083	3.88174	0.00104588	ENSGALG00000007814	2.06932	0.0125154	ENSGALG00000006637	1.70104	0.00130982	ENSGALG00000006202	-3.73359	0.00189605				ENSGALG00000001181	-2.20529	0.00261698
ENSGALG00000038710	-2.17896	0.00107075	ENSGALG00000021275	-1.6609	0.0125154	ENSGALG00000029617	-2.34084	0.00131259	ENSGALG00000005330	1.72879	0.00190277				ENSGALG00000032272	-2.21161	2.57e-14
ENSGALG00000040296	2.77848	0.00107229	ENSGALG00000035464	2.21519	0.0125369	ENSGALG00000045797	4.09791	0.00131282	ENSGALG00000001518	-1.87387	0.00190516				ENSGALG00000015057	-2.21601	0.000186305
ENSGALG00000026315	-2.08786	0.00108708	ENSGALG00000033271	1.54892	0.0125466	ENSGALG00000008503	1.99708	0.00131506	ENSGALG00000042096	10.4533	0.00190672				ENSGALG00000016837	-2.21966	0.0211335
ENSGALG00000031176	2.82123	0.00108831	ENSGALG00000014907	2.5517	0.012624	ENSGALG00000042420	-6.45711	0.00132782	ENSGALG00000004127	4.92659	0.00190956				ENSGALG00000039206	-2.2226	9.5e-07
ENSGALG00000006958	1.51426	0.00109964	ENSGALG00000038328	3.91186	0.0126912	ENSGALG00000014692	-1.52925	0.00133567	ENSGALG00000026384	1.78216	0.0019115				ENSGALG00000044735	-2.22336	0.00511049
ENSGALG00000016510	1.61133	0.00110682	ENSGALG00000044135	-8.11989	0.0128482	ENSGALG00000000703	2.34298	0.00133595	ENSGALG00000009842	1.66914	0.00191314				ENSGALG00000033497	-2.23565	0.000799274
ENSGALG00000038613	4.67555	0.00111895	ENSGALG00000045986	7.73954	0.0130671	ENSGALG00000044431	3.3806	0.00134718	ENSGALG00000009680	3.02499	0.00191316				ENSGALG00000046375	-2.2494	0.00615425
ENSGALG00000026383	7.44842	0.00113276	ENSGALG00000045846	1.64064	0.0130671	ENSGALG00000011275	-1.63463	0.00135603	ENSGALG00000044539	-9.52589	0.0019145				ENSGALG00000008676	-2.26092	4.96e-06
ENSGALG00000032851	3.72212	0.00115395	ENSGALG00000022850	1.59598	0.0130671	ENSGALG00000039354	8.34058	0.00136479	ENSGALG00000003979	-1.55056	0.00191581				ENSGALG00000043750	-2.27128	0.000165275
ENSGALG00000033644	3.26312	0.00117009	ENSGALG00000015154	-2.70377	0.0131101	ENSGALG00000005411	-4.23367	0.00137236	ENSGALG00000026460	1.80446	0.00192724				ENSGALG00000045660	-2.27195	0.0293574
ENSGALG00000014820	2.64642	0.00118583	ENSGALG00000043989	5.33788	0.0131246	ENSGALG00000006174	-2.0221	0.00139303	ENSGALG00000043052	-1.63434	0.00193415				ENSGALG00000015356	-2.27199	0.00188465
ENSGALG00000039497	6.79953	0.00118737	ENSGALG00000014695	2.36308	0.0131498	ENSGALG00000046326	-2.06469	0.00139726	ENSGALG00000045809	-2.40477	0.00193415				ENSGALG00000010139	-2.27745	0.0348969
ENSGALG00000040922	2.99717	0.00119716	ENSGALG00000029470	-6.02122	0.013154	ENSGALG00000044280	8.13748	0.00139726	ENSGALG00000014912	5.96089	0.00194617				ENSGALG00000036447	-2.28087	0.000181301
ENSGALG00000011058	1.74124	0.00122519	ENSGALG00000032996	1.77322	0.0133212	ENSGALG00000046448	6.396	0.0014097	ENSGALG00000044375	-2.93042	0.0019493				ENSGALG00000028347	-2.28121	0.0212013
ENSGALG00000045289	1.69979	0.00122998	ENSGALG00000000950	2.33301	0.0133514	ENSGALG00000040340	1.53407	0.00142833	ENSGALG00000010312	-2.60841	0.00196417				ENSGALG00000028077	-2.29018	0.0189137
ENSGALG00000039252	-2.41938	0.00123172	ENSGALG00000015213	-3.22276	0.013371	ENSGALG00000043638	9.24864	0.00142935	ENSGALG00000041826	-1.5304	0.00197034				ENSGALG00000033783	-2.29246	1.12e-05
ENSGALG00000025288	1.57509	0.00123172	ENSGALG00000016375	-3.16672	0.0133884	ENSGALG00000006639	-1.75586	0.00143077	ENSGALG00000044572	-6.52041	0.00197695				ENSGALG00000037811	-2.30271	0.0291297
ENSGALG00000015795	1.53699	0.0012531	ENSGALG00000016127	3.54407	0.0134154	ENSGALG00000039030	9.14679	0.00144649	ENSGALG00000038718	5.75621	0.00198559				ENSGALG00000012748	-2.307	0.0168704
ENSGALG00000044539	9.754	0.00125714	ENSGALG00000042123	-6.10425	0.0134154	ENSGALG00000004665	6.69305	0.00147495	ENSGALG00000027805	-1.7546	0.00199608				ENSGALG00000021135	-2.31229	0.0141974
ENSGALG00000028451	2.68479	0.00126862	ENSGALG00000043211	5.7512	0.0136155	ENSGALG00000045142	8.05857	0.00147758	ENSGALG00000037935	2.51856	0.00200582				ENSGALG00000002771	-2.31711	0.00015526
ENSGALG00000032894	6.89752	0.00129037	ENSGALG00000017235	-1.51817	0.0136155	ENSGALG00000044396	4.1619	0.00148624	ENSGALG00000023925	3.08177	0.00205618				ENSGALG00000033163	-2.31726	0.0182112
ENSGALG00000033349	2.71686	0.00129047	ENSGALG00000006681	1.915	0.0137344	ENSGALG00000035254	2.90047	0.00150269	ENSGALG00000043413	-4.08873	0.00206365				ENSGALG00000022871	-2.32112	0.00187441
ENSGALG00000037551	9.36021	0.00129073	ENSGALG00000028904	6.19453	0.0138079	ENSGALG00000037026	-2.19327	0.0015051	ENSGALG00000033399	-3.81826	0.00207063				ENSGALG00000008903	-2.32123	4.99e-05
ENSGALG00000040837	1.52125	0.00129503	ENSGALG00000033231	-1.98933	0.0138554	ENSGALG00000046309	1.71865	0.00151774	ENSGALG00000045170	-5.39914	0.00207949				ENSGALG00000008896	-2.32217	0.00601776
ENSGALG00000034964	1.74528	0.00129604	ENSGALG00000011847	-2.20649	0.0138991	ENSGALG00000011801	2.0024	0.00152557	ENSGALG00000016690	-2.34178	0.0020972				ENSGALG00000037935	-2.32266	0.00726364
ENSGALG00000000556	3.9552	0.00130682	ENSGALG00000005933	-1.81191	0.0139042	ENSGALG00000006375	3.12475	0.00152969	ENSGALG00000006887	-1.61627	0.00212564				ENSGALG00000008784	-2.33048	0.00096966
ENSGALG00000032314	2.19007	0.00130875	ENSGALG00000011254	1.55398	0.0139308	ENSGALG00000001209	4.99561	0.00155241	ENSGALG00000044611	-6.05438	0.00212724				ENSGALG00000023517	-2.3449	0.0124876
ENSGALG00000040825	4.65893	0.00130942	ENSGALG00000045559	3.35785	0.0139346	ENSGALG00000015053	1.92572	0.00155701	ENSGALG00000040954	-6.54914	0.00212836				ENSGALG00000014813	-2.34596	4.34e-06
ENSGALG00000034090	4.91135	0.00131066	ENSGALG00000026207	-1.82979	0.0140931	ENSGALG00000029248	3.44018	0.00156621	ENSGALG00000025435	-5.05873	0.00213153				ENSGALG00000011902	-2.34667	0.00885336
ENSGALG00000034529	1.62575	0.00131167	ENSGALG00000043480	8.29415	0.014312	ENSGALG00000045853	7.97509	0.00156932	ENSGALG00000005204	-2.11203	0.0021347				ENSGALG00000043829	-2.3551	0.00357707
ENSGALG00000000544	1.63777	0.00131546	ENSGALG00000040584	2.60339	0.0143335	ENSGALG00000038169	7.97509	0.00156932	ENSGALG00000005831	3.92533	0.00213579				ENSGALG00000030126	-2.36228	0.0112036
ENSGALG00000042154	10.009	0.00131582	ENSGALG00000035125	2.57573	0.0149386	ENSGALG00000045210	4.85049	0.00158148	ENSGALG00000028837	-6.20347	0.00220871				ENSGALG00000040676	-2.36255	7.93e-10
ENSGALG00000043685	1.80331	0.00134753	ENSGALG00000008007	-1.70171	0.0149939	ENSGALG00000029697	3.94427	0.00158996	ENSGALG00000031545	-2.10611	0.00221958				ENSGALG00000002579	-2.36307	0.00200213
ENSGALG00000025173	4.64456	0.00136323	ENSGALG00000035275	-8.07036	0.0150062	ENSGALG00000026119	2.2522	0.00159194	ENSGALG00000005739	4.15546	0.00223384				ENSGALG00000022887	-2.36643	0.003939
ENSGALG00000008121	2.82035	0.00136554	ENSGALG00000037545	-3.4168	0.0151952	ENSGALG00000045288	4.12758	0.00159792	ENSGALG00000016558	-2.19295	0.00224129				ENSGALG00000030576	-2.37103	0.0416089
ENSGALG00000012422	1.77511	0.00137208	ENSGALG00000041204	-9.07881	0.0151952	ENSGALG00000031301	-3.46205	0.00160156	ENSGALG00000039180	-1.69318	0.00224511				ENSGALG00000031410	-2.37512	9.26e-05
ENSGALG00000037441	1.56113	0.00137765	ENSGALG00000038410	1.74736	0.015199	ENSGALG00000039952	2.92211	0.00160338	ENSGALG00000005411	5.39661	0.00227588				ENSGALG00000037089	-2.37671	0.00150828
ENSGALG00000002561	4.03412	0.00138025	ENSGALG00000002638	-1.66471	0.0153364	ENSGALG00000043865	6.43654	0.00161742	ENSGALG00000046607	-1.67062	0.0022943				ENSGALG00000033462	-2.39139	0.00171667
ENSGALG00000033312	6.04968	0.00138608	ENSGALG00000043401	8.61085	0.0154038	ENSGALG00000044841	-10.2582	0.00161905	ENSGALG00000034950	1.64637	0.00229468				ENSGALG00000004231	-2.39582	4.31e-05
ENSGALG00000030287	6.31734	0.00138794	ENSGALG00000017347	5.39026	0.0155414	ENSGALG00000017849	2.18639	0.00163865	ENSGALG00000009185	1.55678	0.00229813				ENSGALG00000001106	-2.39953	0.00108802
ENSGALG00000002207	-1.53248	0.00139053	ENSGALG00000017903	5.45948	0.0155652	ENSGALG00000005360	-2.3276	0.0016546	ENSGALG00000022720	2.69331	0.00231404				ENSGALG00000036492	-2.40066	0.00408177
ENSGALG00000008378	1.91462	0.00139633	ENSGALG00000042708	7.30035	0.0159035	ENSGALG00000028904	6.45028	0.00168043	ENSGALG00000042452	1.58285	0.00232407				ENSGALG00000029399	-2.42681	0.000106844
ENSGALG00000032147	3.96257	0.00141302	ENSGALG00000035419	1.5994	0.0161028	ENSGALG00000015360	-2.10266	0.0016846	ENSGALG00000033474	-2.83596	0.00236119				ENSGALG00000034504	-2.43028	0.0353821
ENSGALG00000003301	1.68509	0.00142505	ENSGALG00000046098	2.26771	0.0161273	ENSGALG00000027728	-2.58146	0.00169644	ENSGALG00000032147	-3.17034	0.00237368				ENSGALG00000032534	-2.43193	0.000338932
ENSGALG00000005038	-1.52888	0.00143049	ENSGALG00000041143	3.87929	0.0162679	ENSGALG00000004897	-2.59951	0.00172235	ENSGALG00000000695	2.6576	0.00244239				ENSGALG00000000695	-2.44562	0.010634
ENSGALG00000019175	-3.02309	0.00143084	ENSGALG00000010703	2.29245	0.0163617	ENSGALG00000036013	6.60806	0.00172279	ENSGALG00000030305	-1.63016	0.00245923				ENSGALG00000032889	-2.44671	0.0238608
ENSGALG00000016577	9.34864	0.00143084	ENSGALG00000027207	-1.77485	0.0163617	ENSGALG00000039959	3.41404	0.00173678	ENSGALG00000008007	-1.68111	0.00246757				ENSGALG00000014948	-2.45044	0.0172706
ENSGALG00000012557	4.80361	0.00145624	ENSGALG00000043760	4.57412	0.0164268	ENSGALG00000033553	2.49151	0.00174192	ENSGALG00000039083	-2.6735	0.00250889				ENSGALG00000032550	-2.45268	6.21e-05
ENSGALG00000031309	1.94423	0.00147391	ENSGALG00000042599	-1.99293	0.0165437	ENSGALG00000041414	3.30124	0.00174987	ENSGALG00000016430	1.96065	0.00251273				ENSGALG00000046326	-2.45777	0.000423868
ENSGALG00000021301	1.64739	0.00148675	ENSGALG00000006189	1.95189	0.0166607	ENSGALG00000033254	-1.65752	0.00177011	ENSGALG00000038243	-1.73833	0.00251415				ENSGALG00000035445	-2.46886	3.37e-09
ENSGALG00000007269	3.77705	0.00151596	ENSGALG00000030547	-1.79859	0.0166892	ENSGALG00000039576	-2.25605	0.00177757	ENSGALG00000027791	2.08107	0.00253151				ENSGALG00000010870	-2.47266	4.88e-07
ENSGALG00000042422	1.50789	0.00152057	ENSGALG00000021020	3.58241	0.0167398	ENSGALG00000040912	6.29086	0.00179235	ENSGALG00000019651	-2.46214	0.00255055				ENSGALG00000009020	-2.48374	7.78e-07
ENSGALG00000005937	5.77389	0.00154272	ENSGALG00000015728	2.88907	0.0168128	ENSGALG00000026287	1.84088	0.00180047	ENSGALG00000035565	-6.8114	0.00258069				ENSGALG00000004250	-2.49568	0.0425532
ENSGALG00000038696	6.33897	0.00155134	ENSGALG00000038652	1.67828	0.0169978	ENSGALG00000043861	-2.42027	0.00180435	ENSGALG00000007157	2.16009	0.00262012				ENSGALG00000018276	-2.49569	0.044755
ENSGALG00000044396	3.84325	0.00155283	ENSGALG00000040625	-1.82494	0.0170157	ENSGALG00000006997	-2.5171	0.00180931	ENSGALG00000008091	-1.53388	0.002623				ENSGALG00000044745	-2.50804	0.0175118
ENSGALG00000025579	6.11944	0.00155875	ENSGALG00000001946	4.59091	0.0172254	ENSGALG00000005996	1.62037	0.00186688	ENSGALG00000003362	-1.59431	0.002623				ENSGALG00000035297	-2.50938	1.5e-09
ENSGALG00000027010	6.21629	0.0016327	ENSGALG00000029338	7.39748	0.0173163	ENSGALG00000008638	-2.46294	0.00188755	ENSGALG00000039614	-2.08196	0.00263327				ENSGALG00000005572	-2.51776	8.84e-09
ENSGALG00000036497	1.78269	0.00164198	ENSGALG00000042534	1.54166	0.0174594	ENSGALG00000030481	1.54148	0.00192367	ENSGALG00000000436	-3.5524	0.00263431				ENSGALG00000019290	-2.51872	2.31e-07
ENSGALG00000036662	-2.06277	0.00166034	ENSGALG00000040227	-1.82766	0.0176877	ENSGALG00000025764	1.55691	0.00195674	ENSGALG00000040832	-1.83693	0.00266611				ENSGALG00000005739	-2.5337	0.00104218
ENSGALG00000027960	-2.76158	0.00167085	ENSGALG00000026577	1.8928	0.0177191	ENSGALG00000044003	1.8621	0.00195815	ENSGALG00000045582	5.83498	0.0026823				ENSGALG00000026098	-2.53658	0.0105288
ENSGALG00000025103	2.8433	0.00167277	ENSGALG00000006175	7.20945	0.017731	ENSGALG00000031179	2.24039	0.00196365	ENSGALG00000045848	-1.74823	0.00269356				ENSGALG00000002907	-2.55606	0.0113224
ENSGALG00000033455	1.75389	0.00167348	ENSGALG00000006835	7.58001	0.0179106	ENSGALG00000025163	3.81427	0.00198123	ENSGALG00000035847	-6.06552	0.00272615				ENSGALG00000005087	-2.56006	0.00155129
ENSGALG00000037095	5.92211	0.00168793	ENSGALG00000020479	1.75972	0.0179118	ENSGALG00000043837	-2.51999	0.00199282	ENSGALG00000038442	-6.84351	0.0027295				ENSGALG00000008417	-2.56265	0.0212935
ENSGALG00000025376	2.49467	0.00169718	ENSGALG00000042418	2.04145	0.0179855	ENSGALG00000002386	6.38559	0.0019986	ENSGALG00000046383	-6.76237	0.00279623				ENSGALG00000010978	-2.5718	2.3e-05
ENSGALG00000031820	1.68556	0.00170262	ENSGALG00000040896	1.62947	0.017994	ENSGALG00000005619	-1.68194	0.00200587	ENSGALG00000044752	-9.13194	0.00281562				ENSGALG00000029253	-2.59684	0.00493583
ENSGALG00000025269	2.36191	0.00172308	ENSGALG00000034962	5.51901	0.0180572	ENSGALG00000046567	6.23124	0.00201801	ENSGALG00000015551	-2.26493	0.00284689				ENSGALG00000038265	-2.61644	0.00284829
ENSGALG00000017849	2.0573	0.00173775	ENSGALG00000027920	4.89483	0.0181594	ENSGALG00000008498	-2.75625	0.00203064	ENSGALG00000002919	1.76966	0.00285739				ENSGALG00000046278	-2.61922	0.00771214
ENSGALG00000025984	2.71679	0.00174658	ENSGALG00000010391	5.39873	0.0182249	ENSGALG00000035867	6.56529	0.00203287	ENSGALG00000041898	-1.75119	0.00286925				ENSGALG00000037746	-2.6395	0.00387473
ENSGALG00000042677	2.71115	0.00175971	ENSGALG00000004230	-2.58608	0.0182979	ENSGALG00000039866	5.90678	0.00203458	ENSGALG00000008077	-2.29974	0.00287169				ENSGALG00000040342	-2.64083	0.00910714
ENSGALG00000002755	1.68094	0.00177228	ENSGALG00000028100	5.2024	0.0183109	ENSGALG00000028069	6.94398	0.00204737	ENSGALG00000040922	-2.61271	0.00288351				ENSGALG00000025806	-2.65271	0.0492994
ENSGALG00000043953	1.60636	0.00179491	ENSGALG00000010752	2.23819	0.0184785	ENSGALG00000041405	1.93574	0.00205419	ENSGALG00000033312	-5.82779	0.00288367				ENSGALG00000016979	-2.66749	6.24e-18
ENSGALG00000042023	1.58392	0.00180279	ENSGALG00000008733	1.55651	0.0184812	ENSGALG00000025657	5.94118	0.00208946	ENSGALG00000029981	8.78581	0.00291063				ENSGALG00000005378	-2.70677	4e-17
ENSGALG00000029940	1.593	0.00182121	ENSGALG00000008326	1.62	0.0184957	ENSGALG00000034144	-3.30658	0.00209116	ENSGALG00000036841	8.81037	0.00291634				ENSGALG00000008604	-2.7115	2.2e-08
ENSGALG00000042847	4.19989	0.00182222	ENSGALG00000011080	-3.32802	0.0188083	ENSGALG00000044113	-2.13773	0.00210793	ENSGALG00000031679	-2.01152	0.00297321				ENSGALG00000013149	-2.71221	0.0203458
ENSGALG00000009415	-2.6224	0.00182741	ENSGALG00000040565	1.58642	0.0190714	ENSGALG00000040351	1.80059	0.00212268	ENSGALG00000010902	-2.39698	0.00299108				ENSGALG00000012505	-2.71958	6.75e-05
ENSGALG00000042828	3.81969	0.00182741	ENSGALG00000044755	5.40768	0.0191295	ENSGALG00000030576	5.81873	0.00212573	ENSGALG00000028880	3.75739	0.00301945				ENSGALG00000000950	-2.73738	6.77e-05
ENSGALG00000036498	2.88079	0.00182887	ENSGALG00000008037	-1.58186	0.0191928	ENSGALG00000040165	6.09356	0.00212974	ENSGALG00000036520	2.68174	0.0030401				ENSGALG00000015358	-2.74374	8.19e-05
ENSGALG00000029588	1.58552	0.00184996	ENSGALG00000043381	7.28568	0.0195774	ENSGALG00000012106	3.25666	0.00213803	ENSGALG00000002098	9.40573	0.00304123				ENSGALG00000038913	-2.75288	2.44e-05
ENSGALG00000045427	1.83515	0.00189836	ENSGALG00000030847	2.4798	0.0197183	ENSGALG00000036904	5.09208	0.00219553	ENSGALG00000030603	-1.68712	0.00305598				ENSGALG00000025766	-2.77063	0.0139907
ENSGALG00000044181	1.94022	0.00189836	ENSGALG00000007354	-1.89529	0.01975	ENSGALG00000038559	1.74832	0.00220646	ENSGALG00000044413	9.13641	0.00307277				ENSGALG00000036520	-2.77244	0.0458821
ENSGALG00000044431	3.1963	0.00189998	ENSGALG00000012756	-2.81041	0.0198034	ENSGALG00000026558	1.73771	0.00226936	ENSGALG00000001183	1.58476	0.00307884				ENSGALG00000043909	-2.77508	4.09e-06
ENSGALG00000034125	5.90872	0.00190948	ENSGALG00000009032	-2.59201	0.019806	ENSGALG00000039228	1.76211	0.0022887	ENSGALG00000021275	-1.55161	0.00309595				ENSGALG00000034354	-2.78067	2.02e-08
ENSGALG00000044252	7.19703	0.00191168	ENSGALG00000006375	3.07673	0.0198365	ENSGALG00000026426	-4.7585	0.00229043	ENSGALG00000031497	-4.17241	0.00310894				ENSGALG00000002563	-2.78814	2.6e-06
ENSGALG00000010334	6.53899	0.00193988	ENSGALG00000013149	2.62517	0.0198365	ENSGALG00000008646	1.66211	0.00229769	ENSGALG00000014066	-1.56319	0.00312498				ENSGALG00000000241	-2.78838	0.00875025
ENSGALG00000044877	8.62745	0.00195621	ENSGALG00000015774	-2.39502	0.0199876	ENSGALG00000022440	2.53667	0.00229769	ENSGALG00000044235	-2.23463	0.00314656				ENSGALG00000024272	-2.80255	0.0444148
ENSGALG00000041669	5.91908	0.00197625	ENSGALG00000033132	1.52301	0.0200491	ENSGALG00000034632	-6.63907	0.00232308	ENSGALG00000010773	-4.85322	0.00322943				ENSGALG00000045341	-2.80571	8.87e-08
ENSGALG00000044397	2.36617	0.00197907	ENSGALG00000002242	3.44327	0.020118	ENSGALG00000033948	6.45872	0.00232792	ENSGALG00000046284	-1.89914	0.00325459				ENSGALG00000012220	-2.80868	0.0011762
ENSGALG00000027365	1.61217	0.00200382	ENSGALG00000007182	-2.78387	0.020118	ENSGALG00000032611	2.11777	0.00234959	ENSGALG00000026969	-5.6912	0.00328702				ENSGALG00000028394	-2.80947	0.00815866
ENSGALG00000041405	1.82155	0.00201426	ENSGALG00000046585	7.11527	0.0201209	ENSGALG00000005170	5.82293	0.00234981	ENSGALG00000025579	-5.89585	0.00329459				ENSGALG00000036754	-2.81838	6.25e-05
ENSGALG00000044898	1.6943	0.00204017	ENSGALG00000044827	7.11527	0.0201209	ENSGALG00000030964	6.46299	0.00235395	ENSGALG00000032220	-1.54824	0.00330643				ENSGALG00000042275	-2.83144	9.8e-05
ENSGALG00000046658	8.66344	0.00207139	ENSGALG00000010977	-5.80012	0.020264	ENSGALG00000028496	3.74217	0.00239884	ENSGALG00000032059	-1.99667	0.00331524				ENSGALG00000001191	-2.83206	0.000273735
ENSGALG00000030108	1.76716	0.00207508	ENSGALG00000036041	7.24808	0.0202955	ENSGALG00000037257	2.0816	0.00241094	ENSGALG00000042938	8.60261	0.00332439				ENSGALG00000044062	-2.84287	3.97e-12
ENSGALG00000046326	-1.89407	0.00208292	ENSGALG00000032772	1.76764	0.0203001	ENSGALG00000004134	5.06975	0.00241094	ENSGALG00000045951	-6.2246	0.00337591				ENSGALG00000009089	-2.85262	2.78e-09
ENSGALG00000032037	1.65775	0.00211553	ENSGALG00000034741	-2.73171	0.0205907	ENSGALG00000031492	5.89499	0.00244948	ENSGALG00000042677	-3.45391	0.00337596				ENSGALG00000002707	-2.85842	0.00304602
ENSGALG00000046175	5.84219	0.00213628	ENSGALG00000041850	7.23022	0.0206443	ENSGALG00000032391	5.87586	0.00250771	ENSGALG00000034605	-2.58983	0.00337681				ENSGALG00000026287	-2.89392	2.95e-05
ENSGALG00000035579	6.06235	0.00216327	ENSGALG00000030068	1.96397	0.020668	ENSGALG00000010773	4.3074	0.0025102	ENSGALG00000032894	-6.67388	0.00337681				ENSGALG00000002437	-2.90214	0.00522323
ENSGALG00000000112	6.73908	0.00216978	ENSGALG00000036881	7.05735	0.0206744	ENSGALG00000044252	5.99641	0.00252198	ENSGALG00000038532	6.0376	0.00338089				ENSGALG00000027643	-2.90751	0.031299
ENSGALG00000045895	1.5492	0.00218913	ENSGALG00000030540	1.55061	0.0212825	ENSGALG00000040513	2.36938	0.00257498	ENSGALG00000005087	1.92672	0.00338089				ENSGALG00000013001	-2.91064	0.00257972
ENSGALG00000030653	5.01146	0.00221468	ENSGALG00000043139	7.57892	0.021287	ENSGALG00000032326	2.37272	0.00259144	ENSGALG00000042365	-2.59769	0.00338758				ENSGALG00000008866	-2.91222	0.000110215
ENSGALG00000030773	-1.57088	0.00223127	ENSGALG00000026276	7.11093	0.0213673	ENSGALG00000046079	6.60486	0.00260816	ENSGALG00000008037	-1.91451	0.00339257				ENSGALG00000004170	-2.92129	2.74e-05
ENSGALG00000038982	1.65506	0.00223371	ENSGALG00000011914	-1.72317	0.0213813	ENSGALG00000041832	1.94023	0.00261717	ENSGALG00000032652	-6.00963	0.00340881				ENSGALG00000014989	-2.92538	0.00156411
ENSGALG00000020479	2.00648	0.00225704	ENSGALG00000032630	-7.6271	0.0215381	ENSGALG00000046117	2.2112	0.00262299	ENSGALG00000045821	-2.08937	0.00342947				ENSGALG00000041510	-2.93363	0.00517948
ENSGALG00000044089	3.68185	0.00225998	ENSGALG00000015221	-2.02204	0.021683	ENSGALG00000045481	-7.10806	0.00268418	ENSGALG00000037095	-5.69994	0.00345337				ENSGALG00000006575	-2.94553	0.0273314
ENSGALG00000037373	-1.67403	0.00226033	ENSGALG00000016301	4.24955	0.0218997	ENSGALG00000011914	-2.73567	0.0027304	ENSGALG00000043905	-6.08481	0.00345464				ENSGALG00000037064	-2.9456	0.0145166
ENSGALG00000006297	2.51315	0.00226058	ENSGALG00000002578	1.64627	0.0219461	ENSGALG00000045740	4.0427	0.00274718	ENSGALG00000027471	5.57486	0.003465				ENSGALG00000015134	-2.94711	0.049568
ENSGALG00000033682	2.14162	0.00226303	ENSGALG00000005411	3.68929	0.0222432	ENSGALG00000045917	6.25073	0.00274828	ENSGALG00000028216	-2.83933	0.00346501				ENSGALG00000041296	-2.95064	0.00200528
ENSGALG00000044375	2.04836	0.00226601	ENSGALG00000044727	2.56309	0.0222452	ENSGALG00000034294	-4.46571	0.00278273	ENSGALG00000005122	-3.39229	0.00352205				ENSGALG00000004106	-3.00105	0.00935695
ENSGALG00000001325	2.64855	0.00226969	ENSGALG00000036872	-2.02211	0.0222491	ENSGALG00000019848	-1.73983	0.00282219	ENSGALG00000044134	-3.86144	0.00358432				ENSGALG00000011086	-3.03164	0.00975471
ENSGALG00000011166	6.02837	0.00227622	ENSGALG00000030799	7.04836	0.0224977	ENSGALG00000004106	-2.14429	0.00284364	ENSGALG00000031721	-4.26903	0.00358498				ENSGALG00000016492	-3.0356	0.000758875
ENSGALG00000001383	6.71673	0.0023119	ENSGALG00000025533	5.59911	0.022803	ENSGALG00000036881	6.00051	0.00285187	ENSGALG00000045559	3.40788	0.00364866				ENSGALG00000009365	-3.05125	0.0170764
ENSGALG00000029027	1.73324	0.00231265	ENSGALG00000004059	-1.6113	0.0228043	ENSGALG00000032537	2.22208	0.00286522	ENSGALG00000004057	-1.65402	0.00365535				ENSGALG00000038396	-3.05835	0.000350868
ENSGALG00000012589	-1.67133	0.002321	ENSGALG00000029921	1.70771	0.0228377	ENSGALG00000031197	2.96321	0.00286522	ENSGALG00000025506	-2.76257	0.00365535				ENSGALG00000016325	-3.09833	6.54e-09
ENSGALG00000029769	8.42579	0.00233094	ENSGALG00000030089	2.21841	0.0229299	ENSGALG00000010010	-1.61254	0.00288192	ENSGALG00000039894	2.2046	0.00368008				ENSGALG00000028005	-3.10505	1.96e-09
ENSGALG00000001491	-1.57988	0.00236971	ENSGALG00000033097	2.4542	0.0229528	ENSGALG00000045112	7.84777	0.00288525	ENSGALG00000010798	3.72574	0.00368136				ENSGALG00000041372	-3.16082	0.000340872
ENSGALG00000016438	-2.19365	0.00238471	ENSGALG00000010068	-1.595	0.0231471	ENSGALG00000013422	-4.7283	0.00289834	ENSGALG00000030920	-2.56067	0.00369276				ENSGALG00000013830	-3.16924	1.07e-05
ENSGALG00000002578	1.72142	0.00248168	ENSGALG00000043865	5.47899	0.023275	ENSGALG00000011735	-1.62008	0.00291294	ENSGALG00000015849	1.79046	0.00370371				ENSGALG00000042870	-3.18408	0.0230611
ENSGALG00000012216	-1.54525	0.00249593	ENSGALG00000023622	-3.22212	0.0233011	ENSGALG00000041448	2.0347	0.00291866	ENSGALG00000032499	-1.53725	0.00371047				ENSGALG00000026553	-3.1907	2.97e-17
ENSGALG00000034830	6.21594	0.00250844	ENSGALG00000043610	1.6202	0.0234111	ENSGALG00000007868	2.08058	0.00292769	ENSGALG00000001209	-2.22525	0.003738				ENSGALG00000023761	-3.20827	3.75e-32
ENSGALG00000031155	1.73639	0.00250873	ENSGALG00000036215	1.72158	0.0234789	ENSGALG00000027875	4.29554	0.00294563	ENSGALG00000008551	1.84672	0.00376214				ENSGALG00000031306	-3.21695	0.0125222
ENSGALG00000025543	5.76762	0.00255051	ENSGALG00000026311	-2.89538	0.0237181	ENSGALG00000036427	1.79698	0.00296755	ENSGALG00000023866	1.80434	0.00379127				ENSGALG00000028382	-3.2211	0.0408957
ENSGALG00000026553	-2.10303	0.00255161	ENSGALG00000016719	1.69682	0.0239766	ENSGALG00000006322	-8.01838	0.00296881	ENSGALG00000003660	-6.41993	0.00383856				ENSGALG00000028880	-3.22573	0.0127015
ENSGALG00000011914	-2.13123	0.00256771	ENSGALG00000043734	2.54706	0.024637	ENSGALG00000030245	2.017	0.00299209	ENSGALG00000038913	1.75655	0.00385307				ENSGALG00000013634	-3.23292	0.0112974
ENSGALG00000045394	5.66826	0.00257187	ENSGALG00000044493	6.94747	0.0249688	ENSGALG00000038527	1.72032	0.00299695	ENSGALG00000027064	-2.13835	0.00389063				ENSGALG00000005831	-3.24407	0.0110781
ENSGALG00000029368	1.75188	0.00257213	ENSGALG00000039322	1.887	0.0250645	ENSGALG00000009971	-1.60926	0.00302509	ENSGALG00000025583	-1.79241	0.00390128				ENSGALG00000037366	-3.25847	0.0027451
ENSGALG00000001718	-2.14575	0.00257533	ENSGALG00000026293	1.66525	0.0251981	ENSGALG00000010737	7.63986	0.00303038	ENSGALG00000000081	-2.15691	0.00393111				ENSGALG00000016665	-3.26825	0.0200813
ENSGALG00000042650	2.1994	0.00260742	ENSGALG00000005123	2.55425	0.0253419	ENSGALG00000033404	1.64182	0.00304334	ENSGALG00000026836	-2.30148	0.00396642				ENSGALG00000016785	-3.28592	0.0157593
ENSGALG00000035403	2.6679	0.00264448	ENSGALG00000006547	1.9282	0.0254085	ENSGALG00000023237	1.96613	0.00305794	ENSGALG00000004631	4.00061	0.00397058				ENSGALG00000017652	-3.29764	0.00579071
ENSGALG00000037663	1.59369	0.00266901	ENSGALG00000012220	1.83833	0.0254429	ENSGALG00000036366	5.75374	0.00308832	ENSGALG00000026449	-2.03118	0.0039868				ENSGALG00000042159	-3.34645	0.000467527
ENSGALG00000045821	2.66864	0.00266901	ENSGALG00000006575	2.99693	0.0256091	ENSGALG00000010397	-1.90485	0.00310276	ENSGALG00000032155	-1.57247	0.00401944				ENSGALG00000005123	-3.35364	0.0300291
ENSGALG00000032474	1.67235	0.00271904	ENSGALG00000024628	5.06506	0.0258739	ENSGALG00000031505	3.04084	0.00311261	ENSGALG00000034100	1.59995	0.00406072				ENSGALG00000034766	-3.37781	0.0137382
ENSGALG00000029987	6.39716	0.00276933	ENSGALG00000046231	-4.23747	0.0258739	ENSGALG00000029999	1.70419	0.00313608	ENSGALG00000023338	4.27209	0.00407105				ENSGALG00000007269	-3.38016	7.24e-05
ENSGALG00000026902	6.34652	0.00278203	ENSGALG00000044885	7.14709	0.0258997	ENSGALG00000011376	3.73164	0.00320203	ENSGALG00000002769	-1.55043	0.00408936				ENSGALG00000043591	-3.41097	0.0227997
ENSGALG00000041448	1.82692	0.00279828	ENSGALG00000041272	5.07736	0.0259025	ENSGALG00000039336	3.83363	0.00322766	ENSGALG00000043148	-1.55542	0.00410611				ENSGALG00000033511	-3.42478	0.00559183
ENSGALG00000045185	-1.79407	0.0028215	ENSGALG00000043885	4.20921	0.025905	ENSGALG00000027287	2.26071	0.00325649	ENSGALG00000041749	-2.8172	0.00412737				ENSGALG00000028298	-3.42791	0.000105254
ENSGALG00000043369	-11.3384	0.00283105	ENSGALG00000035948	2.08139	0.025943	ENSGALG00000017189	5.64541	0.00328071	ENSGALG00000045920	-6.28845	0.00412905				ENSGALG00000030366	-3.43797	0.0207278
ENSGALG00000042830	1.77963	0.00285506	ENSGALG00000036710	-7.76337	0.0264053	ENSGALG00000029932	8.26565	0.00330637	ENSGALG00000035403	-2.54111	0.00415286				ENSGALG00000004249	-3.44081	0.00916458
ENSGALG00000029022	1.58958	0.00287952	ENSGALG00000037905	7.09035	0.0264715	ENSGALG00000045810	6.13591	0.00331414	ENSGALG00000012770	1.96253	0.00417599				ENSGALG00000006490	-3.44798	0.000906282
ENSGALG00000000244	-1.71684	0.00288251	ENSGALG00000045836	6.89868	0.0264715	ENSGALG00000025433	5.74842	0.00331423	ENSGALG00000033718	-2.81573	0.00418452				ENSGALG00000001035	-3.45076	1.29e-10
ENSGALG00000016771	5.86104	0.00292316	ENSGALG00000038518	6.81561	0.0266506	ENSGALG00000025326	5.7495	0.0033253	ENSGALG00000046276	-4.7512	0.00419529				ENSGALG00000010293	-3.47724	0.0100372
ENSGALG00000044973	6.12811	0.00292352	ENSGALG00000028372	-5.46161	0.0266506	ENSGALG00000010182	1.84928	0.00336126	ENSGALG00000043426	-4.29695	0.00428785				ENSGALG00000014463	-3.52101	2.34e-05
ENSGALG00000035198	2.28543	0.00292596	ENSGALG00000006710	-2.15797	0.026818	ENSGALG00000009507	-2.17903	0.00338369	ENSGALG00000038951	-1.90495	0.00428888				ENSGALG00000009560	-3.52356	0.00464911
ENSGALG00000044151	6.67157	0.00293651	ENSGALG00000042168	1.7891	0.0270122	ENSGALG00000036418	-1.97977	0.00341272	ENSGALG00000010977	-6.34943	0.00431634				ENSGALG00000006723	-3.52578	0.00380162
ENSGALG00000020510	1.88252	0.00297053	ENSGALG00000026161	7.04585	0.0271839	ENSGALG00000002755	1.64729	0.00342688	ENSGALG00000005701	-2.2465	0.00435112				ENSGALG00000006872	-3.54972	4.43e-06
ENSGALG00000035569	-4.72609	0.00297229	ENSGALG00000001709	-2.73296	0.0271985	ENSGALG00000026252	5.72433	0.00342688	ENSGALG00000036810	8.31677	0.00435696				ENSGALG00000034466	-3.56026	0.0189063
ENSGALG00000044631	5.99839	0.00301657	ENSGALG00000000839	1.92443	0.0272935	ENSGALG00000038519	4.95508	0.00343822	ENSGALG00000027415	-6.05859	0.00437854				ENSGALG00000004221	-3.57054	1.91e-05
ENSGALG00000009854	-1.58583	0.0030445	ENSGALG00000043544	-5.40978	0.0275537	ENSGALG00000040268	2.21684	0.00345281	ENSGALG00000046175	-5.62032	0.00438714				ENSGALG00000015167	-3.57336	2.81e-05
ENSGALG00000015097	-4.61531	0.00304706	ENSGALG00000030981	6.80511	0.0275807	ENSGALG00000005763	-1.62274	0.00345798	ENSGALG00000030424	-1.55185	0.00443658				ENSGALG00000041078	-3.58471	0.0052358
ENSGALG00000041409	1.50086	0.00306553	ENSGALG00000005194	7.3929	0.0277058	ENSGALG00000001343	-2.26512	0.00346153	ENSGALG00000009725	2.09875	0.00446215				ENSGALG00000017378	-3.64694	0.011561
ENSGALG00000029284	4.39037	0.00307302	ENSGALG00000008866	1.64601	0.0278553	ENSGALG00000006221	2.59759	0.00346545	ENSGALG00000033587	-5.68298	0.00449335				ENSGALG00000006322	-3.6523	0.0153399
ENSGALG00000044574	1.80544	0.0030773	ENSGALG00000046660	-7.65971	0.0285591	ENSGALG00000025305	3.30826	0.00353088	ENSGALG00000024507	-3.64601	0.00451003				ENSGALG00000027920	-3.67871	0.00155322
ENSGALG00000031785	2.05014	0.00308723	ENSGALG00000026849	3.39432	0.0285869	ENSGALG00000041222	-2.07165	0.00353779	ENSGALG00000035993	-1.6865	0.00453344				ENSGALG00000016301	-3.68371	0.0376784
ENSGALG00000033055	3.38096	0.00311041	ENSGALG00000035569	-3.43309	0.0286874	ENSGALG00000038639	1.63987	0.00353779	ENSGALG00000044159	-6.12449	0.00454401				ENSGALG00000036308	-3.70303	4.78e-05
ENSGALG00000035730	-2.1608	0.003111	ENSGALG00000002335	-2.11342	0.0289188	ENSGALG00000001647	1.50902	0.00357515	ENSGALG00000000378	-1.85493	0.00458219				ENSGALG00000001863	-3.71142	0.00166542
ENSGALG00000010577	1.90589	0.00311647	ENSGALG00000014924	-1.77228	0.0290593	ENSGALG00000043685	1.95493	0.00357571	ENSGALG00000037508	1.52776	0.00473288				ENSGALG00000044255	-3.71204	0.027249
ENSGALG00000042995	4.55985	0.00311851	ENSGALG00000037561	2.58932	0.0294864	ENSGALG00000043047	2.28472	0.00362677	ENSGALG00000033766	4.34667	0.00473508				ENSGALG00000004631	-3.71226	0.0109992
ENSGALG00000007636	-2.69067	0.003176	ENSGALG00000046500	6.88157	0.0296236	ENSGALG00000045745	5.77738	0.0036437	ENSGALG00000025542	-1.55361	0.00474078				ENSGALG00000012812	-3.71908	0.00164768
ENSGALG00000045221	-6.15187	0.00318926	ENSGALG00000027654	4.97959	0.0296236	ENSGALG00000039968	4.85982	0.0036617	ENSGALG00000043525	-4.98716	0.00479376				ENSGALG00000000003	-3.74509	0.0193568
ENSGALG00000021471	4.52745	0.00319167	ENSGALG00000033561	2.76156	0.0297583	ENSGALG00000026261	3.74207	0.00371595	ENSGALG00000029472	-2.48468	0.00484459				ENSGALG00000001749	-3.77611	0.00044236
ENSGALG00000046474	5.76265	0.003193	ENSGALG00000034639	-5.48773	0.0297583	ENSGALG00000038539	4.48904	0.0038476	ENSGALG00000011166	-5.80624	0.00487403				ENSGALG00000042672	-3.86196	0.00112063
ENSGALG00000035734	1.67989	0.00320717	ENSGALG00000016367	-7.40111	0.0297583	ENSGALG00000028376	8.75505	0.00387007	ENSGALG00000002555	2.19276	0.0048778				ENSGALG00000008601	-3.86423	1.71e-05
ENSGALG00000044709	2.68306	0.00321287	ENSGALG00000006992	3.13434	0.0302451	ENSGALG00000037674	1.50903	0.00389238	ENSGALG00000031760	-3.0506	0.00491062				ENSGALG00000004044	-3.88878	1.97e-10
ENSGALG00000026989	-1.70814	0.00322335	ENSGALG00000012186	1.68402	0.0302505	ENSGALG00000046396	2.7114	0.00402001	ENSGALG00000025958	-1.52246	0.00491336				ENSGALG00000045450	-3.91739	0.0187945
ENSGALG00000037229	6.08217	0.00327281	ENSGALG00000042460	-1.50532	0.0302535	ENSGALG00000039605	4.64	0.00403261	ENSGALG00000005043	-4.54247	0.00498241				ENSGALG00000036915	-3.94209	0.0299849
ENSGALG00000042795	-9.37263	0.00329338	ENSGALG00000044003	1.59321	0.030304	ENSGALG00000041893	-8.53085	0.00405286	ENSGALG00000011970	-1.71284	0.00498441				ENSGALG00000003466	-3.9421	2.9e-09
ENSGALG00000035851	3.73995	0.00331692	ENSGALG00000027064	-1.69286	0.030304	ENSGALG00000025376	2.78934	0.00405304	ENSGALG00000040588	-4.02447	0.00498638				ENSGALG00000031301	-3.96713	0.0125222
ENSGALG00000027202	1.91453	0.00334563	ENSGALG00000000164	6.94311	0.0307323	ENSGALG00000030951	8.49717	0.00407484	ENSGALG00000028298	1.76887	0.00499886				ENSGALG00000014907	-3.96844	5.72e-05
ENSGALG00000015395	-4.08129	0.0033667	ENSGALG00000032253	6.74373	0.0307323	ENSGALG00000005347	-1.80438	0.00409351	ENSGALG00000013830	2.29657	0.00500286				ENSGALG00000015729	-3.97732	0.00175891
ENSGALG00000007803	3.97528	0.0033667	ENSGALG00000029637	2.48948	0.0309194	ENSGALG00000006707	2.21055	0.00412016	ENSGALG00000008548	-2.359	0.00502946				ENSGALG00000006521	-3.98883	0.0279553
ENSGALG00000039919	-4.06067	0.00340019	ENSGALG00000009219	4.0619	0.031255	ENSGALG00000040400	5.80834	0.00418072	ENSGALG00000003777	6.41934	0.00503723				ENSGALG00000003103	-4.03825	5.97e-05
ENSGALG00000036055	6.17109	0.00343549	ENSGALG00000031977	6.91354	0.0314147	ENSGALG00000040296	2.71098	0.00424297	ENSGALG00000008840	1.97458	0.00521579				ENSGALG00000038605	-4.06123	0.00279192
ENSGALG00000027690	5.61654	0.00343828	ENSGALG00000005284	1.60445	0.0315083	ENSGALG00000041330	1.59603	0.00425707	ENSGALG00000031205	-1.85591	0.00522225				ENSGALG00000000769	-4.07671	0.0160076
ENSGALG00000033731	1.64346	0.00348346	ENSGALG00000009855	-2.03052	0.0316109	ENSGALG00000007357	2.19524	0.00431788	ENSGALG00000045176	-1.58687	0.00524438				ENSGALG00000011991	-4.10165	2.43e-07
ENSGALG00000030502	2.52722	0.00348847	ENSGALG00000043525	-4.78937	0.0321672	ENSGALG00000017485	-1.78426	0.00432303	ENSGALG00000025543	-5.54628	0.00524438				ENSGALG00000043760	-4.16626	0.0236137
ENSGALG00000038873	-2.72765	0.00349758	ENSGALG00000035366	3.20634	0.0322104	ENSGALG00000040723	2.12978	0.00440324	ENSGALG00000044449	-4.24678	0.00531291				ENSGALG00000037439	-4.1816	0.00158771
ENSGALG00000006519	-2.21421	0.00353219	ENSGALG00000015630	4.48263	0.0324208	ENSGALG00000027231	3.45063	0.00440509	ENSGALG00000036806	-1.61591	0.00531984				ENSGALG00000030941	-4.28038	8.57e-05
ENSGALG00000035685	1.7001	0.00360034	ENSGALG00000043460	7.45738	0.0328484	ENSGALG00000042565	2.53197	0.00443724	ENSGALG00000035107	-3.03253	0.00532095				ENSGALG00000006647	-4.29172	3.59e-27
ENSGALG00000031447	2.72128	0.00360137	ENSGALG00000032164	1.78545	0.032863	ENSGALG00000010009	5.24128	0.00450345	ENSGALG00000027247	-1.73904	0.00532251				ENSGALG00000026811	-4.29521	2.3e-18
ENSGALG00000025225	4.57982	0.00360446	ENSGALG00000033462	1.61025	0.0330296	ENSGALG00000032618	1.75519	0.0045085	ENSGALG00000036014	-2.50966	0.00535024				ENSGALG00000016127	-4.41186	0.000157954
ENSGALG00000046573	3.00084	0.00364816	ENSGALG00000044565	-3.16625	0.0335835	ENSGALG00000032620	4.62488	0.00455105	ENSGALG00000032534	1.55538	0.00535678				ENSGALG00000007493	-4.48126	2.41e-05
ENSGALG00000033684	2.42273	0.00364874	ENSGALG00000035312	5.13179	0.0336094	ENSGALG00000046524	5.13754	0.00458063	ENSGALG00000026973	1.88778	0.00537707				ENSGALG00000046138	-4.51714	0.0031359
ENSGALG00000001968	5.99849	0.00365545	ENSGALG00000014840	-1.80189	0.0336922	ENSGALG00000045303	4.83976	0.00463575	ENSGALG00000036447	1.70173	0.00540087				ENSGALG00000013743	-4.52288	0.0117166
ENSGALG00000038084	3.70396	0.00365601	ENSGALG00000034067	1.71045	0.0338672	ENSGALG00000042676	4.35626	0.00468243	ENSGALG00000040709	-2.12883	0.00541892				ENSGALG00000016774	-4.54305	2.81e-18
ENSGALG00000029406	1.62392	0.0036943	ENSGALG00000002389	1.79774	0.0343514	ENSGALG00000021340	-2.21713	0.00470722	ENSGALG00000000950	2.73751	0.00551499				ENSGALG00000040800	-4.57351	0.0113154
ENSGALG00000037071	1.54651	0.00372699	ENSGALG00000032186	-1.88439	0.0345126	ENSGALG00000039898	1.7921	0.0047212	ENSGALG00000031361	1.99727	0.00551499				ENSGALG00000028376	-4.59272	0.0144495
ENSGALG00000041859	-5.85007	0.00374379	ENSGALG00000027232	-1.79667	0.0347229	ENSGALG00000037713	5.00036	0.00475397	ENSGALG00000041752	-3.29666	0.00555213				ENSGALG00000016309	-4.59322	0.00376215
ENSGALG00000044386	-5.76103	0.00375218	ENSGALG00000036158	-5.92702	0.0347879	ENSGALG00000001934	1.74597	0.00476919	ENSGALG00000025955	-4.0809	0.0057177				ENSGALG00000034716	-4.61956	0.0024129
ENSGALG00000042171	2.08413	0.00376159	ENSGALG00000006491	2.21004	0.0347944	ENSGALG00000045267	5.86646	0.00480593	ENSGALG00000016127	3.57668	0.00573216				ENSGALG00000041143	-4.65629	0.00101477
ENSGALG00000043130	3.42394	0.00377357	ENSGALG00000011735	-1.78724	0.0348272	ENSGALG00000035627	6.61834	0.00484766	ENSGALG00000004106	2.94478	0.00577249				ENSGALG00000007179	-4.75594	0.010528
ENSGALG00000030160	-1.749	0.00377677	ENSGALG00000001475	2.45781	0.0349248	ENSGALG00000028183	5.54008	0.0048823	ENSGALG00000007358	-1.64607	0.00578214				ENSGALG00000027166	-4.85857	0.0224778
ENSGALG00000026432	2.28707	0.00379489	ENSGALG00000006707	2.15307	0.0351425	ENSGALG00000033546	8.05328	0.00488405	ENSGALG00000033815	-1.90915	0.00578214				ENSGALG00000035312	-4.92038	0.0424394
ENSGALG00000028887	6.7512	0.00380191	ENSGALG00000041781	-7.10879	0.0351877	ENSGALG00000014989	-2.20033	0.00489519	ENSGALG00000008141	-1.59568	0.00580331				ENSGALG00000008805	-4.95419	0.0028135
ENSGALG00000036427	1.59397	0.00380428	ENSGALG00000018503	-7.20169	0.0352073	ENSGALG00000037467	1.95396	0.00489912	ENSGALG00000044877	-8.39917	0.00583227				ENSGALG00000001475	-5.16402	5.36e-06
ENSGALG00000041506	8.02056	0.00385568	ENSGALG00000007114	-2.75026	0.0353537	ENSGALG00000030243	5.90873	0.00490749	ENSGALG00000037257	-1.80229	0.00584036				ENSGALG00000038771	-5.23489	0.00111732
ENSGALG00000038690	1.65234	0.00389538	ENSGALG00000015616	-4.1822	0.0353537	ENSGALG00000031785	2.10145	0.0049659	ENSGALG00000011041	-1.52087	0.0058793				ENSGALG00000026426	-5.2407	1.86e-11
ENSGALG00000037317	6.25217	0.003927	ENSGALG00000000112	6.5681	0.0354209	ENSGALG00000009032	-2.28241	0.004967	ENSGALG00000010738	-1.96615	0.00590022				ENSGALG00000030324	-5.28351	2.62e-05
ENSGALG00000037029	1.73476	0.00395527	ENSGALG00000028949	3.59461	0.0354209	ENSGALG00000040551	5.34979	0.00499501	ENSGALG00000014812	-2.27144	0.00593927				ENSGALG00000034632	-5.32449	0.00979857
ENSGALG00000001963	-3.09891	0.00397596	ENSGALG00000038538	3.72033	0.0356414	ENSGALG00000010375	6.04735	0.00503803	ENSGALG00000022758	1.91197	0.00594195				ENSGALG00000038495	-5.33582	0.0107214
ENSGALG00000016326	4.61891	0.00403868	ENSGALG00000025511	5.11236	0.0356559	ENSGALG00000040890	5.67002	0.00504996	ENSGALG00000006723	3.05103	0.00597252				ENSGALG00000030287	-5.41974	0.00951798
ENSGALG00000006087	2.60131	0.00408037	ENSGALG00000044089	3.30906	0.0359183	ENSGALG00000029440	-2.65602	0.00506784	ENSGALG00000019233	2.65176	0.00597252				ENSGALG00000023740	-5.4604	0.0150253
ENSGALG00000043842	2.35332	0.00408139	ENSGALG00000001968	6.66421	0.0359319	ENSGALG00000044384	1.82142	0.00506784	ENSGALG00000038265	2.30802	0.00597252				ENSGALG00000003777	-5.485	0.000215978
ENSGALG00000026973	2.12299	0.00411846	ENSGALG00000038982	1.5164	0.0359629	ENSGALG00000037029	2.04567	0.00510106	ENSGALG00000046082	-4.03485	0.00599292				ENSGALG00000012228	-5.49053	5.56e-06
ENSGALG00000045304	6.05437	0.00413174	ENSGALG00000032958	-4.60703	0.0359727	ENSGALG00000029406	1.64128	0.00522556	ENSGALG00000010722	-11.4261	0.0060165				ENSGALG00000017122	-5.54124	2.22e-05
ENSGALG00000011296	-1.54899	0.00416531	ENSGALG00000044913	-1.61889	0.0360692	ENSGALG00000036942	2.03042	0.00523772	ENSGALG00000029697	-4.25123	0.00605536				ENSGALG00000015728	-5.5964	0.00243635
ENSGALG00000046511	5.70451	0.00418436	ENSGALG00000044103	-2.03308	0.036216	ENSGALG00000012756	-2.56979	0.00529015	ENSGALG00000045640	-2.2556	0.0060633				ENSGALG00000034064	-5.62848	0.000340872
ENSGALG00000042329	1.93053	0.00426006	ENSGALG00000008911	2.53024	0.0362567	ENSGALG00000046474	5.52903	0.00530759	ENSGALG00000045757	2.68687	0.0061419				ENSGALG00000007785	-5.66927	0.000910059
ENSGALG00000033792	6.32787	0.00426027	ENSGALG00000014801	-1.65921	0.0363044	ENSGALG00000002618	1.63186	0.00532404	ENSGALG00000040781	-1.94855	0.0061419				ENSGALG00000029601	-5.75082	0.00371201
ENSGALG00000039605	4.57144	0.00427157	ENSGALG00000012577	1.70751	0.0364205	ENSGALG00000015226	1.53328	0.00542224	ENSGALG00000029987	-6.17543	0.00614215				ENSGALG00000003456	-5.82951	0.000182734
ENSGALG00000040379	7.92908	0.00427157	ENSGALG00000012156	1.88971	0.0365739	ENSGALG00000025388	5.47028	0.00546805	ENSGALG00000040245	7.99562	0.00615579				ENSGALG00000005448	-5.83633	8.41e-15
ENSGALG00000021079	1.57058	0.00435327	ENSGALG00000037773	1.65114	0.0365739	ENSGALG00000029532	5.44875	0.00558774	ENSGALG00000009560	3.15925	0.00615789				ENSGALG00000004917	-5.91735	0.000909608
ENSGALG00000046117	1.96392	0.00435406	ENSGALG00000000048	2.36892	0.0365831	ENSGALG00000044387	2.13004	0.0056042	ENSGALG00000031527	-1.70628	0.00617673				ENSGALG00000038532	-5.91787	0.00534716
ENSGALG00000045507	2.05424	0.00436098	ENSGALG00000014176	2.41002	0.0366547	ENSGALG00000041343	-1.86296	0.00563325	ENSGALG00000027446	-1.7093	0.00617673				ENSGALG00000039354	-5.92217	0.0260412
ENSGALG00000014751	1.70053	0.00437079	ENSGALG00000027032	2.30252	0.0369062	ENSGALG00000031370	2.10451	0.00571554	ENSGALG00000037019	-3.52809	0.0061967				ENSGALG00000004574	-5.93645	1.48e-17
ENSGALG00000000545	1.64382	0.00440789	ENSGALG00000003424	6.94616	0.0369116	ENSGALG00000032851	3.45068	0.00577911	ENSGALG00000044111	-5.95797	0.0062107				ENSGALG00000030908	-6.01262	1.11e-05
ENSGALG00000046177	6.19119	0.00443031	ENSGALG00000044559	1.67786	0.0369337	ENSGALG00000046118	2.26084	0.00579766	ENSGALG00000028783	-2.19726	0.00623071				ENSGALG00000041767	-6.03231	0.0495623
ENSGALG00000025810	-1.82916	0.00448793	ENSGALG00000046278	2.98976	0.0371781	ENSGALG00000034856	1.58246	0.00581617	ENSGALG00000028459	-5.90468	0.00632011				ENSGALG00000006241	-6.04093	0.000670616
ENSGALG00000037400	1.52756	0.00449729	ENSGALG00000014995	-1.59747	0.0371875	ENSGALG00000038542	3.63043	0.00582689	ENSGALG00000044973	-5.90506	0.00632522				ENSGALG00000044142	-6.08501	0.0493485
ENSGALG00000028216	2.93743	0.00455693	ENSGALG00000029326	6.76741	0.0372665	ENSGALG00000042677	2.7113	0.00587874	ENSGALG00000029226	-1.64646	0.00636616				ENSGALG00000034294	-6.08767	0.00261213
ENSGALG00000031954	5.52902	0.00459257	ENSGALG00000001690	-7.83056	0.0372665	ENSGALG00000002974	-1.91745	0.00588814	ENSGALG00000044631	-5.77451	0.00648962				ENSGALG00000037363	-6.08851	0.000713276
ENSGALG00000002790	3.73402	0.0046486	ENSGALG00000030918	1.6335	0.0373009	ENSGALG00000040588	8.41154	0.00589113	ENSGALG00000001000	1.83941	0.00649052				ENSGALG00000045767	-6.14863	0.00504302
ENSGALG00000039268	6.33209	0.00466312	ENSGALG00000037031	1.95613	0.0375037	ENSGALG00000043931	7.99094	0.00590328	ENSGALG00000037746	2.36318	0.00661192				ENSGALG00000029073	-6.15519	0.00210439
ENSGALG00000027454	-1.70887	0.00471066	ENSGALG00000025163	3.33775	0.0375342	ENSGALG00000036722	3.76742	0.00596248	ENSGALG00000030000	-2.10713	0.00663533				ENSGALG00000037050	-6.30998	0.00031552
ENSGALG00000028373	-2.14938	0.00471734	ENSGALG00000044525	2.97282	0.0375342	ENSGALG00000016332	-1.59529	0.00596922	ENSGALG00000033389	1.83846	0.00665787				ENSGALG00000004582	-6.32684	6.28e-09
ENSGALG00000044996	-1.90415	0.00472844	ENSGALG00000001111	-2.06668	0.0375342	ENSGALG00000015164	-2.477	0.00603414	ENSGALG00000009308	-5.54212	0.00670757				ENSGALG00000000112	-6.34489	0.043761
ENSGALG00000037165	4.721	0.00474314	ENSGALG00000009787	-2.52563	0.0380168	ENSGALG00000040342	1.66604	0.00606873	ENSGALG00000046474	-5.54212	0.00670757				ENSGALG00000010379	-6.37147	0.00963532
ENSGALG00000040907	7.92037	0.00474314	ENSGALG00000031170	-2.68313	0.0381765	ENSGALG00000010195	-1.71801	0.00606975	ENSGALG00000009365	3.19393	0.00671587				ENSGALG00000039529	-6.43614	0.0431746
ENSGALG00000033953	1.54712	0.00474946	ENSGALG00000046637	6.75262	0.0384568	ENSGALG00000044135	-8.18687	0.00610153	ENSGALG00000014624	-1.54503	0.00674373				ENSGALG00000040190	-6.44338	0.000784346
ENSGALG00000001728	1.55598	0.00478079	ENSGALG00000046627	6.68083	0.0385511	ENSGALG00000033498	1.73253	0.00610328	ENSGALG00000008206	-1.58664	0.00677636				ENSGALG00000000745	-6.44411	0.0144397
ENSGALG00000025435	4.13065	0.00478159	ENSGALG00000030793	-2.09456	0.0389905	ENSGALG00000015234	7.85257	0.00610328	ENSGALG00000042190	-6.11735	0.006783				ENSGALG00000000645	-6.4446	1.56e-06
ENSGALG00000029033	5.52337	0.00478308	ENSGALG00000044111	-5.17974	0.0389905	ENSGALG00000039943	8.064	0.0061641	ENSGALG00000044384	-1.69712	0.00683937				ENSGALG00000034762	-6.44613	0.0480461
ENSGALG00000029282	6.80299	0.00479686	ENSGALG00000037930	-1.62436	0.0393669	ENSGALG00000002907	2.88091	0.00618152	ENSGALG00000026945	-1.53856	0.00684516				ENSGALG00000038594	-6.44942	0.00422295
ENSGALG00000029245	2.4845	0.00490766	ENSGALG00000040807	1.65501	0.0395221	ENSGALG00000041597	4.49922	0.00620262	ENSGALG00000016600	-6.2887	0.00694504				ENSGALG00000016557	-6.45211	0.000454371
ENSGALG00000040716	5.53465	0.00492899	ENSGALG00000044140	1.70275	0.0395584	ENSGALG00000030681	10.098	0.00620262	ENSGALG00000034310	-1.83265	0.00695482				ENSGALG00000035246	-6.45752	0.00166722
ENSGALG00000036353	6.12872	0.00493644	ENSGALG00000045051	1.65407	0.0395891	ENSGALG00000045951	4.64229	0.0062456	ENSGALG00000045182	-1.5975	0.00697507				ENSGALG00000046627	-6.46686	0.0493485
ENSGALG00000037122	5.78774	0.00503545	ENSGALG00000001559	4.22085	0.0401268	ENSGALG00000025533	6.1145	0.0062748	ENSGALG00000035657	7.79361	0.00704483				ENSGALG00000044984	-6.65118	0.0413734
ENSGALG00000043008	2.38282	0.00504496	ENSGALG00000007892	-2.1757	0.0401268	ENSGALG00000044306	1.99752	0.00628039	ENSGALG00000044902	-3.96797	0.00706876				ENSGALG00000046500	-6.66712	0.038445
ENSGALG00000011080	-3.35251	0.00508452	ENSGALG00000008795	1.82795	0.0403694	ENSGALG00000040096	4.44056	0.00631334	ENSGALG00000027690	-5.39531	0.00706876				ENSGALG00000016342	-6.71606	7.9e-16
ENSGALG00000031410	-1.94091	0.00508452	ENSGALG00000038369	2.28409	0.0405206	ENSGALG00000046231	2.36565	0.00635879	ENSGALG00000016326	-4.38824	0.00707934				ENSGALG00000011141	-6.72168	5.92e-07
ENSGALG00000046402	5.71503	0.00509887	ENSGALG00000037438	11.3663	0.0406688	ENSGALG00000019967	-1.5123	0.00637229	ENSGALG00000025426	3.46848	0.00708276				ENSGALG00000021136	-6.74783	0.0458193
ENSGALG00000027728	-2.19555	0.00511284	ENSGALG00000024296	1.98646	0.0410047	ENSGALG00000014699	8.33395	0.00637677	ENSGALG00000037229	-5.85979	0.00708278				ENSGALG00000040445	-6.77161	0.0291147
ENSGALG00000032230	2.73594	0.00511529	ENSGALG00000038606	-2.58357	0.0412217	ENSGALG00000016577	7.81298	0.00640839	ENSGALG00000016279	1.61493	0.0071026				ENSGALG00000002845	-6.78762	0.000224437
ENSGALG00000029772	1.8886	0.00515521	ENSGALG00000029671	6.56515	0.0412333	ENSGALG00000029968	-1.67288	0.00642602	ENSGALG00000027643	3.22476	0.00712205				ENSGALG00000041690	-6.80066	0.00236175
ENSGALG00000006964	-2.16598	0.00523045	ENSGALG00000044142	6.30387	0.0412606	ENSGALG00000034345	1.54706	0.00643299	ENSGALG00000044524	-3.57947	0.00712982				ENSGALG00000042700	-6.81181	0.00217781
ENSGALG00000027791	-2.34499	0.0052792	ENSGALG00000046492	1.64031	0.0412695	ENSGALG00000025383	2.64152	0.00646244	ENSGALG00000029769	-8.20051	0.00723779				ENSGALG00000038538	-6.814	0.00127165
ENSGALG00000043174	1.60909	0.00533698	ENSGALG00000027422	4.86498	0.0412931	ENSGALG00000044386	-5.6681	0.00654508	ENSGALG00000028420	-2.45916	0.00725257				ENSGALG00000015097	-6.81808	0.0363018
ENSGALG00000037125	7.774	0.00533698	ENSGALG00000034543	4.03065	0.0415567	ENSGALG00000033234	1.67537	0.00654777	ENSGALG00000002437	2.6586	0.00729567				ENSGALG00000012541	-6.86642	7.18e-19
ENSGALG00000038808	1.62277	0.00534001	ENSGALG00000010182	1.54516	0.041858	ENSGALG00000011349	-2.2919	0.00656489	ENSGALG00000026995	-1.65449	0.00729567				ENSGALG00000044885	-6.93256	0.0346024
ENSGALG00000013783	3.45344	0.00538549	ENSGALG00000012757	-3.77659	0.0420323	ENSGALG00000004221	-2.30685	0.00657923	ENSGALG00000046424	2.88893	0.00731781				ENSGALG00000035184	-6.95801	0.0247208
ENSGALG00000045552	2.11616	0.00541153	ENSGALG00000044368	6.30136	0.0423752	ENSGALG00000036520	-2.95032	0.00659246	ENSGALG00000045976	7.83472	0.00734297				ENSGALG00000043000	-6.96073	0.0311092
ENSGALG00000025383	2.58588	0.00542031	ENSGALG00000002579	2.41582	0.0424071	ENSGALG00000005207	2.33745	0.00659475	ENSGALG00000032877	-8.18841	0.00736067				ENSGALG00000041719	-7.00671	0.000112198
ENSGALG00000035839	5.63291	0.00548829	ENSGALG00000025620	4.20782	0.0425468	ENSGALG00000033891	1.55091	0.00660551	ENSGALG00000001918	2.16235	0.00738227				ENSGALG00000041850	-7.01543	0.0277391
ENSGALG00000015492	-1.90472	0.00550516	ENSGALG00000041397	-2.49366	0.042677	ENSGALG00000044213	1.75681	0.00660992	ENSGALG00000045585	7.68747	0.007436				ENSGALG00000021039	-7.04416	1.14e-06
ENSGALG00000038975	5.43574	0.00551927	ENSGALG00000040179	-3.82395	0.0428802	ENSGALG00000036788	1.81167	0.00667708	ENSGALG00000007920	-1.74601	0.00743961				ENSGALG00000043381	-7.07085	0.0263671
ENSGALG00000044720	3.46769	0.00553195	ENSGALG00000040716	6.20304	0.0433209	ENSGALG00000003948	1.52635	0.00672165	ENSGALG00000045507	-2.38998	0.00744622				ENSGALG00000042420	-7.10955	0.0220365
ENSGALG00000031822	6.11146	0.00553859	ENSGALG00000000274	-7.02236	0.0435069	ENSGALG00000036014	1.5447	0.00673856	ENSGALG00000018700	-1.53597	0.00745093				ENSGALG00000015602	-7.20213	0.00139091
ENSGALG00000002618	2.43994	0.00558653	ENSGALG00000011784	1.84836	0.0436674	ENSGALG00000035403	2.59734	0.0067396	ENSGALG00000032162	-1.50839	0.00745413				ENSGALG00000042892	-7.24844	0.0221687
ENSGALG00000012757	-3.48031	0.00559912	ENSGALG00000005831	3.80385	0.0438214	ENSGALG00000030918	1.92963	0.00681287	ENSGALG00000037526	-1.84075	0.0074935				ENSGALG00000007242	-7.34761	4.39e-05
ENSGALG00000009452	2.30328	0.00561353	ENSGALG00000029013	3.26124	0.0438214	ENSGALG00000041408	1.88031	0.00685303	ENSGALG00000034366	-8.10491	0.0074935				ENSGALG00000006835	-7.35246	0.024769
ENSGALG00000016899	-3.66187	0.00568323	ENSGALG00000021021	2.90272	0.0438214	ENSGALG00000030689	4.55949	0.00685462	ENSGALG00000036904	-4.10784	0.00750712				ENSGALG00000041588	-7.3808	1.6e-05
ENSGALG00000043443	5.44751	0.00568389	ENSGALG00000002103	6.79806	0.0442587	ENSGALG00000036936	2.21582	0.00686885	ENSGALG00000012576	-3.26276	0.00752899				ENSGALG00000011113	-7.39815	0.0164681
ENSGALG00000032611	1.80205	0.00570637	ENSGALG00000034712	-1.79265	0.0444373	ENSGALG00000036559	3.75651	0.00686885	ENSGALG00000011734	-2.62172	0.00758463				ENSGALG00000030801	-7.472	0.00418563
ENSGALG00000022536	7.73513	0.00573027	ENSGALG00000029300	-5.05947	0.0444373	ENSGALG00000004216	3.15389	0.00692695	ENSGALG00000038771	2.54922	0.00759204				ENSGALG00000030151	-7.48667	5.97e-20
ENSGALG00000025388	5.5233	0.00573671	ENSGALG00000032491	-2.0769	0.0445388	ENSGALG00000003911	3.59175	0.00697609	ENSGALG00000046200	-2.15952	0.00761642				ENSGALG00000045986	-7.51833	0.0183815
ENSGALG00000010391	-2.18098	0.00580826	ENSGALG00000043860	6.42375	0.0445511	ENSGALG00000031977	5.36842	0.00699342	ENSGALG00000045319	-3.68293	0.00768722				ENSGALG00000046595	-7.55846	6.72e-06
ENSGALG00000009315	1.84516	0.00587943	ENSGALG00000038601	1.73439	0.04457	ENSGALG00000043859	2.30764	0.00700186	ENSGALG00000016665	3.38526	0.00769284				ENSGALG00000043948	-7.57777	1.01e-05
ENSGALG00000035810	1.96879	0.00587943	ENSGALG00000010902	-1.95953	0.0446151	ENSGALG00000005933	-1.62527	0.00703915	ENSGALG00000038520	2.17512	0.00769284				ENSGALG00000016254	-7.61424	0.0375252
ENSGALG00000035725	5.54043	0.0058805	ENSGALG00000043264	-7.2318	0.0446747	ENSGALG00000040249	4.42251	0.00705023	ENSGALG00000034704	1.96796	0.00770385				ENSGALG00000035657	-7.70052	0.0127585
ENSGALG00000034737	3.39763	0.00590511	ENSGALG00000036725	1.65939	0.0447296	ENSGALG00000042916	2.33196	0.00705087	ENSGALG00000025269	-1.89805	0.00773433				ENSGALG00000044190	-7.71184	2.1e-06
ENSGALG00000014126	-1.59231	0.00592541	ENSGALG00000029620	3.06882	0.0447508	ENSGALG00000039497	5.83549	0.00705225	ENSGALG00000009366	-5.71387	0.0078644				ENSGALG00000005843	-7.74728	1.48e-19
ENSGALG00000045203	1.83728	0.00610458	ENSGALG00000045974	-7.03557	0.0449244	ENSGALG00000013245	3.12091	0.00706436	ENSGALG00000028451	-5.61494	0.00791133				ENSGALG00000019157	-7.81318	2.41e-05
ENSGALG00000030847	2.48098	0.00612376	ENSGALG00000037933	-1.99586	0.0451888	ENSGALG00000031401	2.03032	0.00707644	ENSGALG00000025288	-2.6215	0.00794923				ENSGALG00000035815	-7.85112	1.85e-06
ENSGALG00000016299	-2.63784	0.00613719	ENSGALG00000026443	3.42143	0.0453742	ENSGALG00000039154	-2.15194	0.00712778	ENSGALG00000025174	-2.31115	0.0080268				ENSGALG00000005411	-7.89537	2.07e-08
ENSGALG00000045633	7.64219	0.0061424	ENSGALG00000008109	-2.07448	0.0453872	ENSGALG00000010413	2.63671	0.00714898	ENSGALG00000033816	-2.16063	0.00814397				ENSGALG00000035058	-7.90393	0.000215978
ENSGALG00000032903	4.39335	0.00617198	ENSGALG00000027454	-2.29104	0.0454646	ENSGALG00000025173	4.67917	0.00720123	ENSGALG00000031170	-3.03127	0.00815222				ENSGALG00000038909	-8.00177	9.76e-06
ENSGALG00000044213	1.57422	0.00623564	ENSGALG00000016507	2.07121	0.0455264	ENSGALG00000046186	7.60631	0.00720123	ENSGALG00000035948	2.06129	0.00819172				ENSGALG00000029235	-8.00986	0.000318585
ENSGALG00000036013	6.00378	0.00630499	ENSGALG00000025506	-2.16043	0.0455264	ENSGALG00000010722	8.38621	0.00730016	ENSGALG00000009067	1.82124	0.00819369				ENSGALG00000043480	-8.06321	0.0208219
ENSGALG00000000558	1.87118	0.00630675	ENSGALG00000033925	-1.75735	0.0456827	ENSGALG00000025462	2.88571	0.00730243	ENSGALG00000017083	-1.72323	0.00820607				ENSGALG00000039641	-8.13533	0.0089546
ENSGALG00000028357	-1.98568	0.00632317	ENSGALG00000030801	7.14879	0.0458963	ENSGALG00000023308	2.01681	0.00736448	ENSGALG00000031203	-2.49525	0.00820736				ENSGALG00000036810	-8.23521	0.00806694
ENSGALG00000025657	5.74665	0.00632452	ENSGALG00000028720	6.7509	0.0458963	ENSGALG00000023725	2.01296	0.00738899	ENSGALG00000005099	-1.80708	0.00821372				ENSGALG00000038792	-8.40822	0.010052
ENSGALG00000004687	-1.78364	0.00635369	ENSGALG00000025557	1.64009	0.0460253	ENSGALG00000005038	-2.06821	0.00740214	ENSGALG00000030153	-1.58218	0.00822107				ENSGALG00000042938	-8.5205	0.00617586
ENSGALG00000045596	1.73681	0.00637179	ENSGALG00000045669	3.02534	0.0461731	ENSGALG00000026741	-1.54132	0.00740344	ENSGALG00000015136	1.52411	0.00823973				ENSGALG00000029981	-8.69145	0.00536764
ENSGALG00000042539	2.10885	0.00637711	ENSGALG00000025575	5.1924	0.0461937	ENSGALG00000046098	2.0477	0.00740935	ENSGALG00000039918	-3.49711	0.00823973				ENSGALG00000044413	-9.05569	0.00520901
ENSGALG00000015164	-1.94238	0.00649657	ENSGALG00000043882	6.33006	0.0465846	ENSGALG00000038575	4.53938	0.0074218	ENSGALG00000016221	-2.40877	0.00824773				ENSGALG00000035177	-9.13702	5.11e-07
ENSGALG00000046179	1.65728	0.00652606	ENSGALG00000035633	-5.04786	0.0466507	ENSGALG00000005303	-1.69109	0.00746881	ENSGALG00000040197	-4.16873	0.00832238				ENSGALG00000042154	-9.19098	0.00312201
ENSGALG00000027232	-1.58095	0.00655341	ENSGALG00000041489	6.43391	0.0470783	ENSGALG00000043584	-1.62261	0.0074867	ENSGALG00000002170	1.53075	0.00833335				ENSGALG00000034116	-9.5839	6.77e-06
ENSGALG00000035867	5.43561	0.00660264	ENSGALG00000033030	5.90891	0.0471971	ENSGALG00000041549	3.04448	0.00758433	ENSGALG00000046342	5.87819	0.00839434				ENSGALG00000015140	-9.9482	4.97e-05
ENSGALG00000005971	-1.52691	0.00664822	ENSGALG00000045185	-1.56572	0.0474572	ENSGALG00000046163	-7.98362	0.00758606	ENSGALG00000031176	-3.38946	0.00840433				ENSGALG00000036484	-9.95953	0.043267
ENSGALG00000029558	7.65444	0.00665136	ENSGALG00000034791	6.34119	0.0475134	ENSGALG00000040941	1.57625	0.00761132	ENSGALG00000016254	8.86802	0.00853993				ENSGALG00000046644	-10.1157	0.00183852
ENSGALG00000011288	-3.64319	0.00666668	ENSGALG00000039214	2.44187	0.04765	ENSGALG00000034125	5.33338	0.00766644	ENSGALG00000035058	4.92848	0.00857155				ENSGALG00000045448	-10.4384	0.00148874
ENSGALG00000025921	2.45245	0.00666913	ENSGALG00000032393	-1.75209	0.0477215	ENSGALG00000037609	5.49951	0.00779478	ENSGALG00000046511	-5.48391	0.00878378				ENSGALG00000029606	-10.6628	0.00528725
ENSGALG00000011003	3.19827	0.00680509	ENSGALG00000043195	6.8154	0.0477775	ENSGALG00000027690	5.63108	0.00779478	ENSGALG00000016677	-5.64296	0.00878459				ENSGALG00000035961	-10.671	4.76e-15
ENSGALG00000005768	1.67834	0.00681302	ENSGALG00000005515	4.43207	0.0479944	ENSGALG00000044574	1.52853	0.00779811	ENSGALG00000038440	-1.57294	0.0087846				ENSGALG00000007927	-10.8892	1.38e-15
ENSGALG00000045926	5.79809	0.00681313	ENSGALG00000031115	4.70951	0.0481103	ENSGALG00000009089	2.42093	0.00780484	ENSGALG00000026635	-1.84687	0.00883798				ENSGALG00000044841	-10.9026	0.000727925
ENSGALG00000014983	1.91867	0.00692111	ENSGALG00000026716	5.00598	0.0483389	ENSGALG00000034621	-2.45065	0.00785701	ENSGALG00000001959	-2.02466	0.00883798				ENSGALG00000000302	-11.0126	1.3e-21
ENSGALG00000034438	1.87005	0.00695964	ENSGALG00000026508	4.88835	0.0486441	ENSGALG00000031760	3.83192	0.00786408	ENSGALG00000011469	-3.47244	0.00883798				ENSGALG00000044590	-11.6134	0.0305658
ENSGALG00000011041	1.89457	0.00699562	ENSGALG00000026360	1.51275	0.0486441	ENSGALG00000030303	1.618	0.00786681	ENSGALG00000028887	-6.52403	0.0088601				ENSGALG00000042468	-11.7086	0.000647924
ENSGALG00000031721	4.29598	0.0069995	ENSGALG00000027809	-1.57892	0.0487024	ENSGALG00000039630	4.46955	0.00786681	ENSGALG00000037467	1.95426	0.00890112				ENSGALG00000044815	-11.913	0.000598937
ENSGALG00000027980	4.46388	0.0070228	ENSGALG00000033546	6.19263	0.048887	ENSGALG00000025945	4.74462	0.00786681	ENSGALG00000001181	1.73478	0.00893059				ENSGALG00000009844	-11.9531	3.95e-36
ENSGALG00000037713	4.55191	0.00705747	ENSGALG00000031747	1.74547	0.048887	ENSGALG00000041659	2.60059	0.00790487	ENSGALG00000001662	-2.64961	0.00893715				ENSGALG00000001793	-13.1364	2.2e-66
ENSGALG00000036955	1.53784	0.00707127	ENSGALG00000045417	6.77731	0.0489467	ENSGALG00000032401	7.65184	0.00800835	ENSGALG00000030653	-3.69971	0.00907081				ENSGALG00000031439	-13.7672	2.95e-92
ENSGALG00000041713	3.50426	0.00729525	ENSGALG00000038663	6.36651	0.0490253	ENSGALG00000043211	4.65445	0.00801543	ENSGALG00000030076	1.52051	0.00907403				ENSGALG00000043533	-14.6315	1.19e-05
ENSGALG00000030314	5.63313	0.00731781	ENSGALG00000041147	10.5768	0.0494496	ENSGALG00000002561	3.70363	0.00812782	ENSGALG00000033792	-6.10248	0.00908598				ENSGALG00000030690	-14.7902	9.49e-83
ENSGALG00000015106	5.63313	0.00731781	ENSGALG00000002386	5.94638	0.049504	ENSGALG00000007920	1.59627	0.0081342	ENSGALG00000007193	-1.61894	0.00922877
ENSGALG00000029143	2.64402	0.00736411	ENSGALG00000005217	-1.57778	0.049674	ENSGALG00000032304	2.65372	0.00815023	ENSGALG00000025181	-1.59866	0.0092766
ENSGALG00000026056	2.00707	0.00741925	ENSGALG00000044182	6.18407	0.0497304	ENSGALG00000046543	7.63018	0.00816199	ENSGALG00000014918	-3.91294	0.00932178
ENSGALG00000021442	1.75263	0.00756934				ENSGALG00000016326	4.43821	0.00830782	ENSGALG00000043742	-2.71379	0.00938654
ENSGALG00000045908	3.39457	0.00758949				ENSGALG00000033574	1.75665	0.00831404	ENSGALG00000031954	-5.30886	0.00939328
ENSGALG00000040470	6.30601	0.00777025				ENSGALG00000043072	4.35447	0.00834588	ENSGALG00000029333	1.67653	0.00957008
ENSGALG00000046030	1.74284	0.00786028				ENSGALG00000040355	1.63899	0.0083481	ENSGALG00000004279	-4.62908	0.00957008
ENSGALG00000036084	5.3423	0.00789593				ENSGALG00000046405	2.055	0.00835288	ENSGALG00000009026	-4.1442	0.00958949
ENSGALG00000039866	7.67405	0.00807403				ENSGALG00000043642	-2.03726	0.00840958	ENSGALG00000006221	2.41528	0.00959618
ENSGALG00000041414	2.69063	0.00808856				ENSGALG00000032147	3.71807	0.00842735	ENSGALG00000046331	-1.67247	0.0097415
ENSGALG00000041875	4.47763	0.00812994				ENSGALG00000045884	4.32328	0.00842735	ENSGALG00000040584	1.70826	0.00975186
ENSGALG00000010826	1.87213	0.00814523				ENSGALG00000031998	3.45853	0.00847906	ENSGALG00000041781	-7.93143	0.00985326
ENSGALG00000033672	2.35187	0.00814523				ENSGALG00000025365	3.10615	0.00848251	ENSGALG00000039322	2.03558	0.00992273
ENSGALG00000046001	1.71731	0.00825985				ENSGALG00000046541	7.58587	0.00848251	ENSGALG00000039268	-6.11146	0.0100157
ENSGALG00000038918	4.29198	0.00839232				ENSGALG00000034064	5.24587	0.0084869	ENSGALG00000046381	-2.77769	0.0100591
ENSGALG00000025788	1.56421	0.00842811				ENSGALG00000026687	1.70458	0.00852646	ENSGALG00000032418	2.05708	0.0100843
ENSGALG00000000162	4.24326	0.00843902				ENSGALG00000025512	2.79998	0.0085516	ENSGALG00000016628	1.96069	0.0101051
ENSGALG00000030617	4.2193	0.00845807				ENSGALG00000027874	2.99842	0.00867494	ENSGALG00000015953	1.54751	0.0101125
ENSGALG00000044479	-1.74787	0.00851137				ENSGALG00000001325	3.9605	0.00869783	ENSGALG00000039197	-1.76756	0.0101255
ENSGALG00000036513	3.204	0.00856642				ENSGALG00000003005	-2.30058	0.00873557	ENSGALG00000028373	1.88186	0.0101359
ENSGALG00000046214	7.58315	0.00859303				ENSGALG00000025991	-3.93056	0.00874593	ENSGALG00000012045	1.91656	0.0102573
ENSGALG00000040658	1.57408	0.00864464				ENSGALG00000033684	2.37278	0.00875621	ENSGALG00000001094	-2.29497	0.0103042
ENSGALG00000045688	2.37692	0.00865106				ENSGALG00000015172	5.70744	0.00875621	ENSGALG00000015293	-2.19078	0.0103509
ENSGALG00000034639	-5.643	0.00866365				ENSGALG00000015244	1.60615	0.0087621	ENSGALG00000028039	-5.31942	0.0103515
ENSGALG00000038256	7.83413	0.00868914				ENSGALG00000012809	-1.60829	0.00886053	ENSGALG00000017811	-1.90378	0.0104183
ENSGALG00000025618	1.94957	0.00870344				ENSGALG00000043130	3.5334	0.00887414	ENSGALG00000035419	1.58863	0.0104465
ENSGALG00000016975	1.54575	0.00874719				ENSGALG00000031520	5.47233	0.00897039	ENSGALG00000045292	-3.80864	0.0104974
ENSGALG00000042043	3.58735	0.00876353				ENSGALG00000042424	7.48316	0.00897039	ENSGALG00000036353	-5.90755	0.0106106
ENSGALG00000028710	2.02931	0.00885158				ENSGALG00000046030	1.78846	0.00904898	ENSGALG00000046644	7.62943	0.0106218
ENSGALG00000027658	1.88534	0.00885494				ENSGALG00000046095	1.91968	0.00921316	ENSGALG00000037271	3.33855	0.010661
ENSGALG00000037035	2.54497	0.00888671				ENSGALG00000046585	7.55408	0.00921688	ENSGALG00000016919	-1.56553	0.0107411
ENSGALG00000032004	1.81068	0.00891877				ENSGALG00000037850	5.24017	0.00922732	ENSGALG00000041066	-5.76953	0.0107411
ENSGALG00000029785	5.35504	0.00896671				ENSGALG00000045885	7.50252	0.00924812	ENSGALG00000004250	2.01359	0.0107597
ENSGALG00000045770	5.35521	0.00896739				ENSGALG00000034382	7.59158	0.00931829	ENSGALG00000030501	-4.65284	0.0107916
ENSGALG00000045406	7.46029	0.00899889				ENSGALG00000006676	2.17902	0.00932044	ENSGALG00000034649	3.07839	0.0108421
ENSGALG00000046481	-2.21551	0.00906659				ENSGALG00000045727	5.61684	0.00934402	ENSGALG00000045981	-5.70264	0.010946
ENSGALG00000029071	5.63924	0.00906765				ENSGALG00000003242	1.99753	0.009347	ENSGALG00000042539	-1.8487	0.0109567
ENSGALG00000029962	1.64063	0.00908122				ENSGALG00000008656	-1.5112	0.00939278	ENSGALG00000025627	-1.7605	0.0109747
ENSGALG00000031747	2.02297	0.00909593				ENSGALG00000037082	1.59528	0.00939278	ENSGALG00000035900	-3.00804	0.0110056
ENSGALG00000023036	2.06687	0.00911419				ENSGALG00000039654	7.3755	0.0093992	ENSGALG00000006670	2.01864	0.0110283
ENSGALG00000043959	7.3667	0.00917499				ENSGALG00000040136	-1.72532	0.00943581	ENSGALG00000029282	-6.58202	0.0111027
ENSGALG00000045855	5.42951	0.00919214				ENSGALG00000028100	5.65404	0.009438	ENSGALG00000041506	-7.79455	0.0111213
ENSGALG00000030503	-7.98162	0.00931722				ENSGALG00000028710	1.84513	0.00944847	ENSGALG00000045783	-1.51293	0.0111281
ENSGALG00000006241	-3.11457	0.00941768				ENSGALG00000024357	-4.62108	0.00955546	ENSGALG00000010036	1.5062	0.011193
ENSGALG00000043537	5.24913	0.00945085				ENSGALG00000046528	7.52123	0.00957531	ENSGALG00000041352	-2.37088	0.0112566
ENSGALG00000025517	1.95734	0.00945248				ENSGALG00000004262	2.47362	0.00959326	ENSGALG00000034752	-1.93194	0.0113158
ENSGALG00000036806	1.80738	0.00950676				ENSGALG00000026621	1.91475	0.00960633	ENSGALG00000032836	1.74767	0.0113674
ENSGALG00000037295	5.87211	0.00953698				ENSGALG00000033883	-2.8887	0.00964474	ENSGALG00000040869	-1.99592	0.0114111
ENSGALG00000004221	-2.17227	0.00958553				ENSGALG00000044397	2.2153	0.00969207	ENSGALG00000045995	-1.59428	0.0114318
ENSGALG00000043619	2.99092	0.00959366				ENSGALG00000041205	2.32597	0.00972344	ENSGALG00000008803	2.29271	0.0114353
ENSGALG00000040855	-1.5736	0.00973777				ENSGALG00000035113	1.79776	0.0098253	ENSGALG00000040625	-1.67409	0.0114565
ENSGALG00000008255	1.76036	0.00973777				ENSGALG00000031754	3.00767	0.0100815	ENSGALG00000021135	2.69763	0.01148
ENSGALG00000029440	-1.69094	0.00974058				ENSGALG00000029065	5.7102	0.010094	ENSGALG00000000604	-5.2976	0.0115643
ENSGALG00000044287	7.30244	0.00974231				ENSGALG00000009572	-4.609	0.0101095	ENSGALG00000020388	-2.23204	0.0115839
ENSGALG00000036915	-2.62248	0.0098319				ENSGALG00000041312	7.6406	0.0101182	ENSGALG00000007508	2.76674	0.0116036
ENSGALG00000026625	-1.93815	0.00983277				ENSGALG00000029143	2.68212	0.010147	ENSGALG00000031752	-3.33585	0.0116086
ENSGALG00000029930	2.49856	0.0098682				ENSGALG00000033682	2.10343	0.0102612	ENSGALG00000020485	5.0764	0.0117149
ENSGALG00000025174	2.58628	0.00988942				ENSGALG00000002455	1.87254	0.0102813	ENSGALG00000043591	4.03326	0.0117383
ENSGALG00000044941	7.34599	0.0100594				ENSGALG00000033623	1.53653	0.0103298	ENSGALG00000042443	5.43697	0.0117861
ENSGALG00000044505	1.84076	0.0100601				ENSGALG00000030101	2.74781	0.0103298	ENSGALG00000009976	5.53306	0.0117938
ENSGALG00000046528	7.30257	0.0100933				ENSGALG00000041713	3.48536	0.0103298	ENSGALG00000015511	-2.11253	0.0118034
ENSGALG00000039959	2.80673	0.0101144				ENSGALG00000012416	-1.5981	0.0103609	ENSGALG00000025388	-5.30369	0.0118606
ENSGALG00000044063	1.83523	0.0102713				ENSGALG00000040690	5.4699	0.0105119	ENSGALG00000036497	-1.78469	0.0118611
ENSGALG00000003106	2.61564	0.0102818				ENSGALG00000001616	-1.64167	0.0105296	ENSGALG00000031037	-2.19069	0.0118611
ENSGALG00000024171	1.86061	0.0103384				ENSGALG00000042611	1.54312	0.0106395	ENSGALG00000043493	-2.51545	0.0119524
ENSGALG00000046293	4.72645	0.0104344				ENSGALG00000036130	4.33303	0.0106644	ENSGALG00000037007	-2.23064	0.0119979
ENSGALG00000032326	2.53462	0.010448				ENSGALG00000044417	7.26923	0.0106763	ENSGALG00000017099	-3.06094	0.0119979
ENSGALG00000045966	1.70163	0.0104776				ENSGALG00000009050	-1.65886	0.010683	ENSGALG00000045486	-1.61896	0.0120199
ENSGALG00000037783	5.62818	0.0104856				ENSGALG00000032630	-7.6853	0.0107098	ENSGALG00000035275	-5.31808	0.012155
ENSGALG00000043638	7.32293	0.0105063				ENSGALG00000027980	4.4818	0.010733	ENSGALG00000034751	-4.48406	0.0122124
ENSGALG00000038857	3.41365	0.0105328				ENSGALG00000016975	1.64406	0.0107968	ENSGALG00000037256	-2.03264	0.0122201
ENSGALG00000031963	7.47713	0.0105582				ENSGALG00000032474	1.60782	0.0108278	ENSGALG00000012186	1.80867	0.0122582
ENSGALG00000043158	4.06786	0.0105852				ENSGALG00000017039	1.60798	0.0108285	ENSGALG00000008802	3.40283	0.0123209
ENSGALG00000043620	3.185	0.0105916				ENSGALG00000006019	4.22714	0.0108561	ENSGALG00000036802	-2.27164	0.0123343
ENSGALG00000032622	3.09903	0.0106015				ENSGALG00000046179	1.7821	0.0110191	ENSGALG00000017217	1.71218	0.0123645
ENSGALG00000040170	3.12308	0.0107694				ENSGALG00000040960	1.84078	0.0111001	ENSGALG00000044565	-3.43451	0.0124306
ENSGALG00000037112	-1.68249	0.010955				ENSGALG00000038830	-4.06587	0.011127	ENSGALG00000005360	2.95693	0.0124335
ENSGALG00000046252	5.34222	0.010955				ENSGALG00000041562	1.65313	0.011127	ENSGALG00000028816	-3.34615	0.0124411
ENSGALG00000005331	1.80823	0.0109591				ENSGALG00000043544	2.7513	0.0111301	ENSGALG00000043480	8.17702	0.0125197
ENSGALG00000031361	1.94891	0.010966				ENSGALG00000004280	1.57801	0.0111757	ENSGALG00000045581	-2.38436	0.0127272
ENSGALG00000025786	-1.50399	0.010972				ENSGALG00000045042	4.1915	0.0114099	ENSGALG00000042892	7.33013	0.012744
ENSGALG00000045371	2.70449	0.0109747				ENSGALG00000042161	1.92896	0.0114393	ENSGALG00000044992	-5.41231	0.0127792
ENSGALG00000023237	1.73986	0.0110225				ENSGALG00000037035	2.57104	0.011444	ENSGALG00000031970	-1.99998	0.0128009
ENSGALG00000030918	1.8562	0.0110225				ENSGALG00000026405	4.26843	0.0114473	ENSGALG00000041513	-3.04796	0.0129706
ENSGALG00000033302	2.12384	0.0110778				ENSGALG00000001191	-2.11752	0.0114542	ENSGALG00000002108	-3.81317	0.0132072
ENSGALG00000029637	2.65671	0.0110835				ENSGALG00000005808	-2.25437	0.0114969	ENSGALG00000029491	2.89455	0.0132241
ENSGALG00000038519	4.14023	0.011123				ENSGALG00000014163	-1.90313	0.0115783	ENSGALG00000030583	-2.04305	0.0132392
ENSGALG00000040179	-2.71542	0.0111661				ENSGALG00000042539	2.07407	0.0116041	ENSGALG00000041238	1.61502	0.0132598
ENSGALG00000003286	-2.33347	0.0111661				ENSGALG00000013294	3.75702	0.0116247	ENSGALG00000036013	-5.78312	0.0133394
ENSGALG00000045677	-2.52796	0.0112076				ENSGALG00000042043	3.55049	0.0117	ENSGALG00000032279	-3.84895	0.0133541
ENSGALG00000006639	-1.63252	0.0112575				ENSGALG00000044283	2.56977	0.0117104	ENSGALG00000034932	-1.62455	0.0134737
ENSGALG00000006871	1.68949	0.0113055				ENSGALG00000046411	1.80124	0.011743	ENSGALG00000027980	-4.1833	0.0135342
ENSGALG00000041658	7.14397	0.0113141				ENSGALG00000014753	-2.02323	0.0117919	ENSGALG00000025547	-3.95766	0.0136493
ENSGALG00000043895	7.67546	0.0113275				ENSGALG00000040078	1.88231	0.011938	ENSGALG00000017316	-2.90995	0.0137368
ENSGALG00000045767	7.19813	0.0113488				ENSGALG00000031357	2.23366	0.0120321	ENSGALG00000005284	1.65719	0.0137467
ENSGALG00000025326	5.88334	0.0116123				ENSGALG00000035028	3.27605	0.0121199	ENSGALG00000036158	-5.75834	0.0137531
ENSGALG00000025991	-2.81844	0.0116225				ENSGALG00000031239	7.26572	0.0121799	ENSGALG00000038205	-1.78331	0.0137586
ENSGALG00000038998	5.13497	0.0116762				ENSGALG00000001204	1.68551	0.0122192	ENSGALG00000033297	-5.12818	0.0137642
ENSGALG00000043072	4.14149	0.0117081				ENSGALG00000040825	4.35714	0.0122257	ENSGALG00000038283	-1.57181	0.0139554
ENSGALG00000029623	2.47873	0.0117593				ENSGALG00000000871	1.64684	0.0122761	ENSGALG00000028602	1.7652	0.0139757
ENSGALG00000026405	4.4167	0.0118246				ENSGALG00000036346	1.76327	0.0123089	ENSGALG00000043760	3.44491	0.0140913
ENSGALG00000044134	1.59907	0.0118639				ENSGALG00000001392	-1.69461	0.0123334	ENSGALG00000037125	-7.54795	0.014229
ENSGALG00000037780	1.52491	0.011885				ENSGALG00000040584	3.26117	0.0123527	ENSGALG00000036346	-1.81006	0.0143831
ENSGALG00000028347	2.24731	0.0119022				ENSGALG00000002329	1.60266	0.0123668	ENSGALG00000028709	1.66032	0.0144171
ENSGALG00000035807	3.35439	0.0119408				ENSGALG00000041506	7.13368	0.012414	ENSGALG00000043154	-2.72749	0.0144356
ENSGALG00000045312	2.10726	0.0122666				ENSGALG00000033535	7.23913	0.0125848	ENSGALG00000046120	7.40276	0.0144802
ENSGALG00000021688	1.7835	0.0123179				ENSGALG00000021848	-2.26658	0.0126461	ENSGALG00000032682	-1.97546	0.0145162
ENSGALG00000002427	-1.53431	0.0123191				ENSGALG00000025003	3.01749	0.0126959	ENSGALG00000010379	5.97187	0.014581
ENSGALG00000027231	3.16029	0.0123537				ENSGALG00000046284	1.60288	0.0127283	ENSGALG00000033941	-2.37165	0.0145854
ENSGALG00000046401	2.54689	0.012386				ENSGALG00000034682	7.1434	0.0128509	ENSGALG00000023904	-2.3108	0.0147034
ENSGALG00000044198	4.06962	0.012386				ENSGALG00000034129	-7.52502	0.0128894	ENSGALG00000034090	-3.35155	0.0147674
ENSGALG00000035900	1.94476	0.0124096				ENSGALG00000042590	7.21822	0.0130953	ENSGALG00000044843	-3.44401	0.014792
ENSGALG00000025746	5.72675	0.0124661				ENSGALG00000031115	5.49808	0.0131963	ENSGALG00000005923	-2.50982	0.0148079
ENSGALG00000041387	7.10341	0.0125151				ENSGALG00000008255	1.92221	0.0132541	ENSGALG00000046086	2.32394	0.0148108
ENSGALG00000040912	5.36217	0.012517				ENSGALG00000041115	5.95169	0.0133082	ENSGALG00000037927	3.05986	0.0148981
ENSGALG00000035125	2.1287	0.0125864				ENSGALG00000043979	7.07078	0.0133594	ENSGALG00000025486	-2.15781	0.0149334
ENSGALG00000032401	7.06426	0.0125864				ENSGALG00000037064	4.17767	0.0135332	ENSGALG00000012956	1.55585	0.0149434
ENSGALG00000023725	1.89265	0.0126344				ENSGALG00000019651	-2.43694	0.0135345	ENSGALG00000040052	-1.72151	0.0151021
ENSGALG00000035089	2.1387	0.0127323				ENSGALG00000034822	-4.41911	0.0135407	ENSGALG00000037842	-4.16198	0.0152271
ENSGALG00000038239	1.81134	0.0128471				ENSGALG00000040953	7.17444	0.0135407	ENSGALG00000043831	1.61429	0.0152323
ENSGALG00000024970	3.94001	0.0128618				ENSGALG00000002646	-2.61857	0.013581	ENSGALG00000038787	-3.24996	0.0152795
ENSGALG00000030765	3.96958	0.0128645				ENSGALG00000034956	4.28861	0.0136052	ENSGALG00000043381	7.15255	0.0155027
ENSGALG00000033337	3.50416	0.0128985				ENSGALG00000012197	-1.78184	0.013631	ENSGALG00000040170	-3.09094	0.0155027
ENSGALG00000011801	2.04164	0.0129459				ENSGALG00000044594	3.40707	0.013631	ENSGALG00000002637	2.56055	0.0155872
ENSGALG00000039741	1.505	0.0129532				ENSGALG00000039278	4.74682	0.0136363	ENSGALG00000040415	2.12266	0.0155985
ENSGALG00000019976	1.52284	0.0129612				ENSGALG00000046276	2.30209	0.0136576	ENSGALG00000030623	-1.91562	0.0156344
ENSGALG00000009383	1.74025	0.0130592				ENSGALG00000037917	1.91366	0.013691	ENSGALG00000037930	-1.76982	0.015928
ENSGALG00000044003	1.51295	0.0130662				ENSGALG00000036055	5.09846	0.013691	ENSGALG00000045633	-7.41622	0.0159409
ENSGALG00000006375	2.53303	0.0131426				ENSGALG00000015154	-1.84515	0.0137903	ENSGALG00000042463	-3.12435	0.0159833
ENSGALG00000044980	7.16338	0.0132438				ENSGALG00000045954	3.27077	0.0138994	ENSGALG00000031956	-1.75773	0.0160306
ENSGALG00000043727	2.63421	0.0132951				ENSGALG00000042906	1.99674	0.0139342	ENSGALG00000041850	7.09705	0.0164525
ENSGALG00000046118	2.04104	0.0133086				ENSGALG00000033811	5.36476	0.01402	ENSGALG00000000226	1.84924	0.016469
ENSGALG00000025542	1.59822	0.0133407				ENSGALG00000042597	-2.02517	0.0140615	ENSGALG00000032975	2.03843	0.016581
ENSGALG00000032421	-5.34403	0.0134092				ENSGALG00000001084	3.50026	0.0141056	ENSGALG00000009693	-1.52401	0.0166169
ENSGALG00000002167	2.73005	0.0134644				ENSGALG00000033473	4.10762	0.0141056	ENSGALG00000031826	1.50597	0.0168567
ENSGALG00000039278	4.7951	0.0134834				ENSGALG00000046460	3.5252	0.0141144	ENSGALG00000001983	-1.75164	0.016865
ENSGALG00000040521	2.50819	0.0135221				ENSGALG00000019063	2.99041	0.0141182	ENSGALG00000029470	-5.22837	0.0168879
ENSGALG00000038712	3.76545	0.0135534				ENSGALG00000009877	7.20076	0.0141386	ENSGALG00000036915	3.83367	0.0169545
ENSGALG00000043601	4.22398	0.0135664				ENSGALG00000015237	3.76106	0.0142124	ENSGALG00000008255	-1.76016	0.0169545
ENSGALG00000037170	2.14149	0.0135671				ENSGALG00000036444	2.73376	0.0142181	ENSGALG00000028296	-1.70856	0.0169563
ENSGALG00000039859	4.19025	0.0136123				ENSGALG00000028372	2.90235	0.0142485	ENSGALG00000034716	3.86762	0.0169656
ENSGALG00000001111	-1.9508	0.0137505				ENSGALG00000037705	7.1691	0.0142485	ENSGALG00000014948	2.30658	0.0170274
ENSGALG00000035772	-1.68247	0.0137505				ENSGALG00000025444	5.13927	0.0144517	ENSGALG00000006886	2.24055	0.0171077
ENSGALG00000038666	1.70008	0.0137601				ENSGALG00000037633	1.53933	0.0144767	ENSGALG00000039968	-2.93572	0.0174917
ENSGALG00000031091	1.66849	0.013858				ENSGALG00000031443	2.10812	0.0144979	ENSGALG00000042368	7.2558	0.0176589
ENSGALG00000034495	2.53237	0.0139569				ENSGALG00000041296	2.07613	0.0145393	ENSGALG00000036147	-2.20352	0.0176967
ENSGALG00000025538	5.12065	0.014047				ENSGALG00000046280	7.10111	0.0145858	ENSGALG00000043139	7.45998	0.0179355
ENSGALG00000025176	2.75247	0.0141865				ENSGALG00000017068	-4.63437	0.0146869	ENSGALG00000031273	-3.21218	0.0179355
ENSGALG00000037032	5.01111	0.0142208				ENSGALG00000038982	1.56023	0.0146869	ENSGALG00000025163	2.45071	0.0179833
ENSGALG00000006220	3.26384	0.0142662				ENSGALG00000033075	5.15349	0.0146869	ENSGALG00000033473	-7.32033	0.0180122
ENSGALG00000010331	3.45482	0.0143655				ENSGALG00000044671	2.11552	0.0147061	ENSGALG00000038405	4.27461	0.0181869
ENSGALG00000029209	2.27845	0.0143789				ENSGALG00000045068	4.15014	0.0148203	ENSGALG00000009755	-1.52153	0.0181984
ENSGALG00000001084	3.21682	0.0145064				ENSGALG00000042282	1.99562	0.0148224	ENSGALG00000017266	1.71644	0.0184293
ENSGALG00000040249	3.11255	0.0145369				ENSGALG00000029788	-4.17192	0.0149602	ENSGALG00000042711	-1.92665	0.018691
ENSGALG00000033332	3.35306	0.0145389				ENSGALG00000014824	-1.8292	0.0150935	ENSGALG00000045523	-2.1928	0.01873
ENSGALG00000004966	-1.72532	0.0146333				ENSGALG00000016755	-1.53073	0.0152014	ENSGALG00000043000	7.04286	0.0187691
ENSGALG00000013634	-7.31545	0.0148417				ENSGALG00000011419	3.38516	0.0152014	ENSGALG00000044834	1.55541	0.0187858
ENSGALG00000030738	4.42725	0.0148852				ENSGALG00000045169	2.27804	0.0152158	ENSGALG00000035511	-2.67269	0.0188136
ENSGALG00000035633	-5.20052	0.0149055				ENSGALG00000025149	3.1653	0.0152318	ENSGALG00000028464	-3.05143	0.0188466
ENSGALG00000029900	5.36252	0.0149794				ENSGALG00000000164	5.00222	0.0152537	ENSGALG00000036228	-4.69922	0.0188466
ENSGALG00000033389	-1.80751	0.0150348				ENSGALG00000042362	-1.52389	0.0153754	ENSGALG00000044088	-3.95889	0.0188834
ENSGALG00000039577	4.03452	0.0150605				ENSGALG00000026651	2.06579	0.0153754	ENSGALG00000001109	1.62669	0.0190901
ENSGALG00000046284	1.54141	0.0152463				ENSGALG00000036423	5.29954	0.0153754	ENSGALG00000041510	2.86286	0.0191376
ENSGALG00000031115	5.01126	0.0153342				ENSGALG00000040072	7.09296	0.015386	ENSGALG00000043537	-5.0289	0.019141
ENSGALG00000034042	2.32493	0.0154422				ENSGALG00000025103	2.82319	0.0154959	ENSGALG00000027113	-1.66868	0.0191834
ENSGALG00000044344	1.67906	0.0156218				ENSGALG00000031340	-2.32345	0.0155221	ENSGALG00000008562	-2.78699	0.0194173
ENSGALG00000038775	-1.52668	0.0156321				ENSGALG00000033897	7.04773	0.0156456	ENSGALG00000045638	-4.4973	0.0196377
ENSGALG00000043027	-2.93149	0.0156598				ENSGALG00000026311	-2.6277	0.0156546	ENSGALG00000037295	-5.65175	0.0196377
ENSGALG00000042700	-7.02405	0.0157641				ENSGALG00000015598	-3.51673	0.0157875	ENSGALG00000039388	3.48967	0.0197484
ENSGALG00000008456	4.51677	0.0158412				ENSGALG00000030314	5.51302	0.0158653	ENSGALG00000043112	-3.60431	0.0198206
ENSGALG00000034472	2.14233	0.0158477				ENSGALG00000033632	3.3	0.0158712	ENSGALG00000011113	6.03338	0.0198356
ENSGALG00000026261	2.97554	0.0159411				ENSGALG00000017184	-3.92704	0.0162782	ENSGALG00000015192	-2.66229	0.0199159
ENSGALG00000045267	5.25689	0.0160319				ENSGALG00000039909	2.48823	0.0162893	ENSGALG00000017036	-3.12355	0.0200233
ENSGALG00000036337	1.54074	0.0161084				ENSGALG00000027422	5.29962	0.0162893	ENSGALG00000001062	-1.53663	0.0201904
ENSGALG00000015221	-1.62341	0.0161383				ENSGALG00000041031	2.61412	0.0163592	ENSGALG00000045517	-3.98758	0.0202424
ENSGALG00000006547	1.54631	0.0162367				ENSGALG00000008447	2.90774	0.0165877	ENSGALG00000034237	-2.84722	0.020245
ENSGALG00000009482	6.94246	0.0163364				ENSGALG00000041793	4.49469	0.0166474	ENSGALG00000005968	-1.53993	0.020252
ENSGALG00000026287	3.16586	0.0164531				ENSGALG00000039426	6.87312	0.0167579	ENSGALG00000000769	2.55735	0.0204244
ENSGALG00000039102	1.63426	0.0165548				ENSGALG00000036415	6.99854	0.0169052	ENSGALG00000025551	-2.68794	0.02046
ENSGALG00000021139	2.84737	0.0166673				ENSGALG00000043174	1.80169	0.0169746	ENSGALG00000039941	1.52608	0.0205856
ENSGALG00000025605	-5.10387	0.0168493				ENSGALG00000028985	1.70782	0.0171045	ENSGALG00000032100	6.8736	0.0206529
ENSGALG00000002643	1.84016	0.0169582				ENSGALG00000009383	1.81131	0.0171247	ENSGALG00000003003	-2.4159	0.0206973
ENSGALG00000025342	3.8039	0.017				ENSGALG00000044851	3.36469	0.0171247	ENSGALG00000045815	-5.2399	0.02085
ENSGALG00000041555	3.00329	0.0170479				ENSGALG00000025269	2.07125	0.0171907	ENSGALG00000044083	-4.27003	0.0209804
ENSGALG00000034916	3.39202	0.0170592				ENSGALG00000045312	2.09271	0.017282	ENSGALG00000041708	-1.5323	0.0209965
ENSGALG00000030720	3.52792	0.0170802				ENSGALG00000008168	-1.60287	0.017317	ENSGALG00000014616	-5.59382	0.0212689
ENSGALG00000040165	5.46755	0.0171565				ENSGALG00000032091	-1.72557	0.0173192	ENSGALG00000001779	-1.71513	0.0212822
ENSGALG00000007618	6.90764	0.0172522				ENSGALG00000045443	2.18968	0.01736	ENSGALG00000037783	-5.40889	0.0212925
ENSGALG00000036366	5.13526	0.0172722				ENSGALG00000008861	1.52618	0.0174164	ENSGALG00000038256	-7.6097	0.0215403
ENSGALG00000040417	2.95572	0.0173998				ENSGALG00000026383	5.30229	0.017464	ENSGALG00000036492	1.9407	0.0217933
ENSGALG00000006676	1.79429	0.0174051				ENSGALG00000019555	2.34383	0.0175037	ENSGALG00000031410	1.65678	0.0218147
ENSGALG00000038919	-5.18772	0.0175894				ENSGALG00000035362	2.8376	0.0176657	ENSGALG00000012420	2.80656	0.0218666
ENSGALG00000025554	3.36166	0.0176459				ENSGALG00000003126	2.26784	0.0176824	ENSGALG00000046252	-5.12093	0.0218993
ENSGALG00000028331	3.21552	0.0176505				ENSGALG00000001709	-2.88428	0.0177232	ENSGALG00000007114	-2.75394	0.0219395
ENSGALG00000043425	5.1157	0.0176557				ENSGALG00000033229	4.34763	0.0177592	ENSGALG00000035810	-2.41457	0.0219495
ENSGALG00000039218	4.02844	0.0177051				ENSGALG00000034676	6.9229	0.0178287	ENSGALG00000036378	-3.23875	0.0219757
ENSGALG00000032682	2.39451	0.0178209				ENSGALG00000033410	2.0905	0.0179136	ENSGALG00000033817	-3.71202	0.0220336
ENSGALG00000031401	1.73452	0.0178275				ENSGALG00000034737	3.42616	0.0179538	ENSGALG00000017023	-3.72641	0.0220336
ENSGALG00000033835	2.99241	0.0178349				ENSGALG00000035685	1.55479	0.0180013	ENSGALG00000040896	1.71532	0.0220421
ENSGALG00000035222	-2.11806	0.0178909				ENSGALG00000029772	1.76709	0.0180013	ENSGALG00000031735	-2.03339	0.0221619
ENSGALG00000026557	6.74464	0.0179154				ENSGALG00000029326	6.90779	0.0182811	ENSGALG00000021938	-2.50811	0.0222387
ENSGALG00000011734	2.24039	0.0179508				ENSGALG00000038872	5.70015	0.0183191	ENSGALG00000025773	-4.0648	0.0222628
ENSGALG00000036147	2.93345	0.0179977				ENSGALG00000040884	7.18538	0.018455	ENSGALG00000030322	5.93729	0.0222698
ENSGALG00000045152	6.76556	0.018071				ENSGALG00000005515	4.9048	0.0185826	ENSGALG00000046382	3.02878	0.0222845
ENSGALG00000037019	3.38547	0.0180901				ENSGALG00000031309	1.82126	0.0185904	ENSGALG00000032393	-2.24329	0.0225039
ENSGALG00000038840	4.07494	0.018101				ENSGALG00000037511	-1.54268	0.0187834	ENSGALG00000023308	-1.88618	0.0225526
ENSGALG00000025576	1.58379	0.0181819				ENSGALG00000016570	1.74106	0.0190056	ENSGALG00000025600	-3.7722	0.0225567
ENSGALG00000000048	2.29921	0.018198				ENSGALG00000009976	7.0172	0.0190626	ENSGALG00000041079	-2.1701	0.0225895
ENSGALG00000040711	1.72044	0.0182874				ENSGALG00000014365	-1.65387	0.0190778	ENSGALG00000044287	-7.07722	0.0226017
ENSGALG00000038909	-7.04815	0.018298				ENSGALG00000036119	6.97313	0.0193373	ENSGALG00000037084	-2.02794	0.0227803
ENSGALG00000040513	1.78814	0.018298				ENSGALG00000008760	1.6789	0.0194028	ENSGALG00000000607	2.04158	0.0230199
ENSGALG00000036423	4.8677	0.0182988				ENSGALG00000044902	3.93286	0.0195361	ENSGALG00000038933	-1.53954	0.0231089
ENSGALG00000001518	1.65364	0.0183849				ENSGALG00000037160	1.88005	0.0196631	ENSGALG00000004059	-1.52125	0.0231715
ENSGALG00000026704	-1.78377	0.0184093				ENSGALG00000040754	2.28184	0.0198104	ENSGALG00000017921	-1.8255	0.0231715
ENSGALG00000000136	2.9606	0.0185037				ENSGALG00000003146	-2.56892	0.0198286	ENSGALG00000011847	-1.87487	0.0231715
ENSGALG00000042565	1.9983	0.0185645				ENSGALG00000039202	1.51646	0.0198301	ENSGALG00000038998	-4.91507	0.0231715
ENSGALG00000043327	4.00382	0.0186596				ENSGALG00000031306	-1.85908	0.0199993	ENSGALG00000027245	1.5543	0.023211
ENSGALG00000004103	-1.92147	0.0188229				ENSGALG00000045371	2.89995	0.0201303	ENSGALG00000046500	6.74852	0.0233269
ENSGALG00000021931	2.97701	0.0189811				ENSGALG00000045203	1.53417	0.0201409	ENSGALG00000035028	-3.0506	0.0233467
ENSGALG00000043144	-3.04253	0.0193519				ENSGALG00000019509	-2.25848	0.0201486	ENSGALG00000037366	2.48606	0.0234481
ENSGALG00000039630	3.85663	0.0194367				ENSGALG00000035228	-2.14824	0.0201768	ENSGALG00000037082	-2.39816	0.023566
ENSGALG00000023740	-3.99791	0.0195681				ENSGALG00000027716	-3.82522	0.0203699	ENSGALG00000031155	-1.84098	0.0238253
ENSGALG00000040197	3.69227	0.0195681				ENSGALG00000036147	3.11435	0.0204578	ENSGALG00000041693	-6.9847	0.024026
ENSGALG00000015140	-6.7639	0.0197225				ENSGALG00000033971	1.96889	0.0205495	ENSGALG00000023881	1.60174	0.024032
ENSGALG00000036200	2.03927	0.0197693				ENSGALG00000014812	1.71159	0.0205552	ENSGALG00000040884	-3.91371	0.0241548
ENSGALG00000034956	4.25306	0.0198989				ENSGALG00000025579	5.11069	0.0205552	ENSGALG00000036861	6.98353	0.0241907
ENSGALG00000038529	2.14634	0.0199834				ENSGALG00000028814	5.42651	0.0205702	ENSGALG00000016900	5.35208	0.0242126
ENSGALG00000041979	3.11086	0.0200556				ENSGALG00000007803	3.23567	0.0206418	ENSGALG00000043986	-2.14374	0.0242251
ENSGALG00000021341	2.02785	0.0201701				ENSGALG00000044089	3.30156	0.0207284	ENSGALG00000014861	1.51662	0.0243978
ENSGALG00000039184	6.6546	0.0201701				ENSGALG00000037924	6.8422	0.0208109	ENSGALG00000044112	-1.59383	0.0245049
ENSGALG00000044406	2.26059	0.0202593				ENSGALG00000025687	3.56727	0.0210135	ENSGALG00000002116	-3.93251	0.0246499
ENSGALG00000035368	4.30464	0.0202593				ENSGALG00000040907	7.3126	0.0210317	ENSGALG00000040912	-5.14243	0.0249982
ENSGALG00000032260	1.71724	0.020314				ENSGALG00000040052	1.7272	0.0210457	ENSGALG00000025103	-1.82208	0.0250255
ENSGALG00000031926	4.86769	0.0203974				ENSGALG00000044691	6.82676	0.021057	ENSGALG00000035089	-2.05576	0.0251439
ENSGALG00000033193	5.25693	0.0205243				ENSGALG00000002389	1.74457	0.0210765	ENSGALG00000025659	-1.63425	0.0252232
ENSGALG00000002931	2.31559	0.0205385				ENSGALG00000037504	-1.53988	0.0212342	ENSGALG00000041658	-6.92249	0.0253041
ENSGALG00000028549	2.36462	0.0205908				ENSGALG00000041854	-2.27248	0.021388	ENSGALG00000044252	-5.00087	0.0257756
ENSGALG00000029597	6.63512	0.0207493				ENSGALG00000045688	2.37545	0.0215351	ENSGALG00000037595	-2.03037	0.0260848
ENSGALG00000026651	1.65844	0.0208384				ENSGALG00000029558	6.6944	0.0217056	ENSGALG00000037179	-2.21115	0.0260956
ENSGALG00000012505	-1.52525	0.0208771				ENSGALG00000026107	2.65218	0.0217906	ENSGALG00000029497	1.69931	0.0261273
ENSGALG00000014463	-2.24441	0.0210447				ENSGALG00000012557	4.48803	0.0217924	ENSGALG00000017860	-1.88613	0.0261681
ENSGALG00000038518	6.01422	0.0210688				ENSGALG00000025284	-1.76734	0.0217978	ENSGALG00000032589	-2.08579	0.026206
ENSGALG00000003677	4.15727	0.021133				ENSGALG00000015166	-1.51525	0.0217978	ENSGALG00000005613	4.0737	0.026444
ENSGALG00000028454	5.24258	0.0212076				ENSGALG00000011721	2.06443	0.0218021	ENSGALG00000021737	2.83158	0.0267463
ENSGALG00000042420	2.09154	0.0212153				ENSGALG00000006562	-1.67962	0.0218043	ENSGALG00000001690	-4.09169	0.0269303
ENSGALG00000015148	-1.93185	0.0212267				ENSGALG00000034916	3.62082	0.0218315	ENSGALG00000008135	1.84062	0.0271394
ENSGALG00000044235	3.32244	0.0213256				ENSGALG00000045262	6.78229	0.0219745	ENSGALG00000009875	-2.6953	0.0271508
ENSGALG00000015628	-6.80641	0.0214676				ENSGALG00000023142	3.63529	0.021998	ENSGALG00000023396	-2.84642	0.0271926
ENSGALG00000046672	6.58533	0.0214704				ENSGALG00000036126	4.85048	0.0220349	ENSGALG00000030539	-1.63867	0.0272768
ENSGALG00000003242	1.63742	0.0215969				ENSGALG00000030671	2.02065	0.0221731	ENSGALG00000015810	2.12661	0.0274325
ENSGALG00000031492	6.59234	0.0216638				ENSGALG00000006241	-3.71985	0.0222118	ENSGALG00000011489	-1.74505	0.0275181
ENSGALG00000029722	2.9817	0.0216699				ENSGALG00000036822	1.60945	0.0222204	ENSGALG00000032401	-6.83873	0.0276097
ENSGALG00000036872	-1.72624	0.0217467				ENSGALG00000026465	-1.56925	0.0224544	ENSGALG00000040301	-3.02451	0.0277618
ENSGALG00000036565	6.81365	0.0218462				ENSGALG00000006361	3.27772	0.0226312	ENSGALG00000016908	-2.39277	0.0278431
ENSGALG00000025208	4.87598	0.0218502				ENSGALG00000040821	6.6001	0.0226377	ENSGALG00000037032	-4.79221	0.0280285
ENSGALG00000044707	6.57598	0.0218692				ENSGALG00000021074	3.28426	0.0228142	ENSGALG00000029253	1.98903	0.0282659
ENSGALG00000026384	-1.71124	0.0219913				ENSGALG00000003677	4.01324	0.0228804	ENSGALG00000041330	1.56473	0.0283012
ENSGALG00000045987	-6.66511	0.0220806				ENSGALG00000023622	-3.3255	0.0229215	ENSGALG00000011962	2.97478	0.0284515
ENSGALG00000010752	1.80197	0.022135				ENSGALG00000030338	1.94685	0.0229431	ENSGALG00000044501	-3.0769	0.0285048
ENSGALG00000027629	1.54692	0.022138				ENSGALG00000028457	-2.01469	0.0229441	ENSGALG00000043625	-12.3509	0.0287807
ENSGALG00000010413	2.07112	0.0223041				ENSGALG00000046194	6.70226	0.0230654	ENSGALG00000031306	3.02836	0.0288856
ENSGALG00000021525	2.03136	0.0223992				ENSGALG00000043601	4.0129	0.023125	ENSGALG00000012802	1.72764	0.0289921
ENSGALG00000043185	2.06794	0.0224909				ENSGALG00000036836	-3.16176	0.0231445	ENSGALG00000030607	1.53277	0.0291985
ENSGALG00000034543	4.26828	0.022525				ENSGALG00000016866	-7.37456	0.0231831	ENSGALG00000045445	6.31683	0.0293032
ENSGALG00000008803	-2.3148	0.0226098				ENSGALG00000036769	4.65302	0.0232028	ENSGALG00000038540	1.72784	0.0294713
ENSGALG00000010798	-2.00162	0.0226666				ENSGALG00000034151	6.76012	0.0232295	ENSGALG00000033806	-2.65886	0.0295843
ENSGALG00000025773	3.06692	0.0227021				ENSGALG00000045839	6.60844	0.0233049	ENSGALG00000015935	1.59958	0.0296104
ENSGALG00000002646	-2.44585	0.0227165				ENSGALG00000045836	6.82641	0.0233409	ENSGALG00000041774	-3.76908	0.0297884
ENSGALG00000033191	1.94934	0.0227735				ENSGALG00000045980	7.01861	0.0234796	ENSGALG00000010855	-1.69856	0.0298095
ENSGALG00000042121	3.75189	0.0229487				ENSGALG00000038051	6.65741	0.0235398	ENSGALG00000029900	-5.14344	0.0298101
ENSGALG00000009596	-3.26374	0.0230226				ENSGALG00000039626	4.18187	0.0235911	ENSGALG00000041640	-2.70175	0.0299253
ENSGALG00000030852	2.04878	0.0232133				ENSGALG00000019003	1.785	0.0236488	ENSGALG00000015345	-1.59453	0.0301382
ENSGALG00000045450	6.52764	0.0235847				ENSGALG00000030232	6.74563	0.0236764	ENSGALG00000037243	-4.79166	0.0301899
ENSGALG00000001559	3.92041	0.023702				ENSGALG00000037595	3.45823	0.0238747	ENSGALG00000030646	-6.77245	0.0302067
ENSGALG00000036270	1.84674	0.0238284				ENSGALG00000027297	2.499	0.0239847	ENSGALG00000038574	2.13873	0.0303208
ENSGALG00000045638	2.86977	0.0239732				ENSGALG00000005448	-2.22045	0.0240494	ENSGALG00000041952	-1.70042	0.0303208
ENSGALG00000019555	2.04147	0.0240128				ENSGALG00000043930	1.79313	0.0240976	ENSGALG00000044349	3.25641	0.0303916
ENSGALG00000028519	6.6981	0.0240532				ENSGALG00000007508	2.14009	0.0241958	ENSGALG00000032368	-1.58449	0.0304715
ENSGALG00000041342	4.1197	0.0241619				ENSGALG00000025174	2.50901	0.0242051	ENSGALG00000003424	6.81456	0.0306
ENSGALG00000041752	3.1177	0.02439				ENSGALG00000033314	4.18937	0.0243151	ENSGALG00000006575	2.75497	0.0309245
ENSGALG00000011792	2.91147	0.0244084				ENSGALG00000010598	-2.31229	0.0243521	ENSGALG00000033014	1.56788	0.0309852
ENSGALG00000011104	-1.91217	0.0244217				ENSGALG00000035707	1.6579	0.0245737	ENSGALG00000046627	6.54891	0.0309997
ENSGALG00000028904	5.26487	0.0244957				ENSGALG00000038369	2.01373	0.0247894	ENSGALG00000003911	-6.94112	0.0315286
ENSGALG00000025687	3.3984	0.0245837				ENSGALG00000031807	2.16642	0.0248558	ENSGALG00000036498	-1.79	0.0317185
ENSGALG00000029011	4.27868	0.024641				ENSGALG00000036915	-2.68623	0.0249317	ENSGALG00000044802	-11.7716	0.0317873
ENSGALG00000034824	6.74221	0.0246721				ENSGALG00000016907	7.08244	0.0250367	ENSGALG00000036464	-2.11496	0.0319302
ENSGALG00000005448	-2.91816	0.0247357				ENSGALG00000014126	-1.67833	0.025058	ENSGALG00000041637	10.5574	0.0321409
ENSGALG00000042493	6.59754	0.0247526				ENSGALG00000043972	1.58884	0.0250635	ENSGALG00000045740	1.98068	0.0323331
ENSGALG00000023468	1.58695	0.0248549				ENSGALG00000042700	-6.92978	0.0253037	ENSGALG00000008105	-6.7536	0.0325076
ENSGALG00000030189	6.40684	0.024954				ENSGALG00000025475	3.0858	0.0253373	ENSGALG00000039794	-1.53482	0.0326142
ENSGALG00000019291	-3.9078	0.0249981				ENSGALG00000016582	-2.26569	0.0254699	ENSGALG00000045691	-3.68812	0.0326142
ENSGALG00000003512	-2.53575	0.0252673				ENSGALG00000038663	6.58984	0.0255462	ENSGALG00000025668	-1.5898	0.0326397
ENSGALG00000029990	5.0037	0.0253149				ENSGALG00000025605	-5.01124	0.0255955	ENSGALG00000027231	-2.05303	0.032741
ENSGALG00000044052	1.61646	0.0253272				ENSGALG00000013414	-2.31174	0.025627	ENSGALG00000036602	-1.51348	0.0327583
ENSGALG00000013101	-4.30255	0.0254428				ENSGALG00000045638	2.45219	0.0256358	ENSGALG00000011344	2.35918	0.0328207
ENSGALG00000045873	6.46119	0.0254428				ENSGALG00000008911	2.16026	0.0256649	ENSGALG00000034505	-1.88812	0.0328843
ENSGALG00000026849	2.9614	0.0256632				ENSGALG00000041774	-2.2342	0.0257018	ENSGALG00000046199	-6.64862	0.0329296
ENSGALG00000037905	6.41832	0.0256632				ENSGALG00000033561	2.5194	0.0257806	ENSGALG00000043761	-1.75497	0.0330114
ENSGALG00000027147	4.33152	0.025921				ENSGALG00000036131	4.02976	0.0257806	ENSGALG00000038969	-1.82577	0.0330228
ENSGALG00000025550	2.43784	0.0260479				ENSGALG00000037242	-1.63474	0.0258077	ENSGALG00000028928	-2.37576	0.0332841
ENSGALG00000045116	6.3495	0.0260824				ENSGALG00000038857	3.35459	0.0258168	ENSGALG00000040165	-5.24737	0.0333124
ENSGALG00000046622	3.67173	0.0261179				ENSGALG00000035930	-1.59515	0.0259521	ENSGALG00000043100	-2.46209	0.0334384
ENSGALG00000037735	6.43427	0.0261214				ENSGALG00000045051	1.61725	0.0261226	ENSGALG00000040276	-1.85413	0.033658
ENSGALG00000046382	-2.4509	0.0261249				ENSGALG00000032818	6.66539	0.0263777	ENSGALG00000042565	-1.5448	0.0339475
ENSGALG00000019300	-2.11036	0.0261408				ENSGALG00000044964	1.50173	0.0264223	ENSGALG00000034220	-3.66553	0.0340028
ENSGALG00000006600	-6.60039	0.0262106				ENSGALG00000000745	5.24426	0.0264413	ENSGALG00000000504	-1.69055	0.0341432
ENSGALG00000026329	4.73543	0.0262106				ENSGALG00000036200	2.02891	0.0266854	ENSGALG00000030058	5.95646	0.0341533
ENSGALG00000006216	6.36793	0.0262106				ENSGALG00000042509	3.15571	0.0267307	ENSGALG00000019843	5.95646	0.0341533
ENSGALG00000031676	5.15143	0.0262182				ENSGALG00000029840	6.58934	0.0270715	ENSGALG00000044980	3.42698	0.0343293
ENSGALG00000032370	1.54076	0.0263097				ENSGALG00000029876	6.6284	0.0270928	ENSGALG00000043633	-2.79071	0.0344495
ENSGALG00000022440	1.98667	0.0264114				ENSGALG00000045811	6.7953	0.0270928	ENSGALG00000016375	-2.17016	0.034593
ENSGALG00000037051	6.46131	0.0264253				ENSGALG00000030068	1.74255	0.027182	ENSGALG00000011319	1.57923	0.0347931
ENSGALG00000032515	6.46131	0.0264253				ENSGALG00000001076	1.63283	0.0271874	ENSGALG00000041147	10.4406	0.035017
ENSGALG00000045757	-2.32795	0.0264369				ENSGALG00000045419	6.93711	0.0274851	ENSGALG00000015115	4.11978	0.0350867
ENSGALG00000000619	1.56662	0.0264637				ENSGALG00000037278	4.66507	0.0275677	ENSGALG00000004134	-2.79793	0.0350886
ENSGALG00000025600	3.35641	0.0264637				ENSGALG00000035851	3.01802	0.0276378	ENSGALG00000046623	-3.48739	0.0352525
ENSGALG00000044417	6.36267	0.0268227				ENSGALG00000025542	1.55839	0.0277682	ENSGALG00000039566	-2.65348	0.0354598
ENSGALG00000042509	3.05058	0.0270571				ENSGALG00000029186	1.748	0.0278634	ENSGALG00000036423	-4.65032	0.0354598
ENSGALG00000016635	1.67995	0.0270944				ENSGALG00000009895	-1.64227	0.0279476	ENSGALG00000007618	-6.68139	0.0355419
ENSGALG00000043761	2.05639	0.0271645				ENSGALG00000034505	-1.63456	0.0279542	ENSGALG00000035829	-1.94338	0.0355562
ENSGALG00000040276	2.34828	0.0273176				ENSGALG00000035464	1.73887	0.0279542	ENSGALG00000033526	-2.63223	0.0356755
ENSGALG00000035707	1.58459	0.027374				ENSGALG00000011052	6.69651	0.0280024	ENSGALG00000014975	-6.83106	0.0358133
ENSGALG00000032282	6.68124	0.0274443				ENSGALG00000043316	1.5197	0.0280825	ENSGALG00000038712	-3.32724	0.0358685
ENSGALG00000010537	1.53156	0.0274942				ENSGALG00000043254	2.4705	0.0280827	ENSGALG00000032330	-5.04578	0.0363129
ENSGALG00000037271	-1.98033	0.0275687				ENSGALG00000027032	2.21708	0.0281401	ENSGALG00000025575	5.05968	0.0366642
ENSGALG00000003146	-1.83339	0.0276083				ENSGALG00000045582	6.42888	0.0281401	ENSGALG00000029954	3.57906	0.0371035
ENSGALG00000034746	1.6933	0.0276224				ENSGALG00000023338	4.13716	0.0282573	ENSGALG00000026589	-4.79401	0.0373203
ENSGALG00000041151	6.2471	0.0276282				ENSGALG00000006755	1.55288	0.0282696	ENSGALG00000035010	1.6919	0.0373545
ENSGALG00000032748	1.57401	0.0277273				ENSGALG00000004917	6.47794	0.0282938	ENSGALG00000036220	-6.57357	0.0374149
ENSGALG00000043033	4.01015	0.0277977				ENSGALG00000040210	6.37786	0.028592	ENSGALG00000029125	-4.8011	0.03753
ENSGALG00000029921	1.51437	0.027845				ENSGALG00000038909	-6.94871	0.0286652	ENSGALG00000026508	4.76357	0.037685
ENSGALG00000046396	1.83566	0.0281251				ENSGALG00000026316	1.6536	0.0287396	ENSGALG00000045470	-6.47886	0.0377438
ENSGALG00000044691	6.243	0.028188				ENSGALG00000033835	3.08088	0.0287915	ENSGALG00000044368	-2.6933	0.0379573
ENSGALG00000000477	6.2078	0.0281908				ENSGALG00000001559	4.27675	0.0289199	ENSGALG00000028720	6.61646	0.0381664
ENSGALG00000039655	-6.60605	0.0282865				ENSGALG00000011284	2.35528	0.0292609	ENSGALG00000025300	-2.01602	0.0381689
ENSGALG00000031037	1.74499	0.0283162				ENSGALG00000004734	-2.21469	0.0292825	ENSGALG00000014126	2.0333	0.0381939
ENSGALG00000046151	3.76215	0.0283162				ENSGALG00000033928	1.55867	0.0295025	ENSGALG00000046553	-3.31829	0.0382399
ENSGALG00000046136	6.381	0.0283507				ENSGALG00000044235	3.42148	0.029515	ENSGALG00000035048	1.9765	0.0383222
ENSGALG00000044000	-1.78067	0.0284253				ENSGALG00000009739	1.77897	0.0296261	ENSGALG00000009538	1.65983	0.03863
ENSGALG00000035028	2.80975	0.0284378				ENSGALG00000036159	6.35099	0.0297147	ENSGALG00000029339	-2.3626	0.0387646
ENSGALG00000046460	3.09609	0.0284931				ENSGALG00000046001	1.75547	0.0297445	ENSGALG00000044182	6.05925	0.038875
ENSGALG00000044809	3.77731	0.0286439				ENSGALG00000023468	1.65179	0.0298752	ENSGALG00000005971	1.53729	0.0389294
ENSGALG00000034490	3.82842	0.0288933				ENSGALG00000028351	5.06886	0.0301159	ENSGALG00000043843	-1.95656	0.0390898
ENSGALG00000029545	1.75422	0.0289495				ENSGALG00000018255	4.67293	0.0303654	ENSGALG00000005212	-6.69566	0.0392542
ENSGALG00000022720	1.6405	0.0290482				ENSGALG00000031466	6.71506	0.0306365	ENSGALG00000033583	-10.6144	0.0392611
ENSGALG00000027297	2.44182	0.0290689				ENSGALG00000038590	1.53716	0.0306568	ENSGALG00000025501	-1.68822	0.0392724
ENSGALG00000044664	6.14128	0.0291623				ENSGALG00000029601	-6.69514	0.0306919	ENSGALG00000035110	-1.83181	0.0393913
ENSGALG00000030893	6.27484	0.0291811				ENSGALG00000015140	-6.67319	0.0307437	ENSGALG00000030898	-4.03954	0.0395798
ENSGALG00000031505	2.37533	0.0296621				ENSGALG00000032164	1.59797	0.0307437	ENSGALG00000044630	-6.56774	0.0396129
ENSGALG00000045641	3.10981	0.0298056				ENSGALG00000025582	-1.78702	0.0308781	ENSGALG00000003286	1.64424	0.0397885
ENSGALG00000003839	1.90965	0.0300193				ENSGALG00000025543	4.70863	0.0309523	ENSGALG00000039184	-6.4296	0.0400977
ENSGALG00000038612	1.53128	0.0300253				ENSGALG00000045556	4.85913	0.03122	ENSGALG00000043195	6.68413	0.040382
ENSGALG00000033799	6.25686	0.0301373				ENSGALG00000006710	-2.61084	0.0313111	ENSGALG00000039898	1.54454	0.0405912
ENSGALG00000035439	4.7358	0.0301708				ENSGALG00000029651	6.39052	0.0313383	ENSGALG00000028454	-5.0208	0.0406136
ENSGALG00000038897	6.16243	0.0305552				ENSGALG00000038975	6.35666	0.0314278	ENSGALG00000036660	-6.40137	0.040614
ENSGALG00000031370	1.66371	0.0305881				ENSGALG00000034468	2.07969	0.0314692	ENSGALG00000044015	1.61044	0.0407452
ENSGALG00000029564	3.17344	0.0306137				ENSGALG00000027202	1.59651	0.0314711	ENSGALG00000031767	5.92002	0.0410366
ENSGALG00000001109	-1.90915	0.0306203				ENSGALG00000034466	-3.21086	0.0316999	ENSGALG00000037852	2.40082	0.0411218
ENSGALG00000036751	1.96813	0.0306636				ENSGALG00000038724	6.43815	0.0317438	ENSGALG00000044386	6.74867	0.0411254
ENSGALG00000030151	-2.07217	0.0307281				ENSGALG00000006602	-2.24192	0.0318021	ENSGALG00000045417	6.64607	0.0412821
ENSGALG00000032304	2.18501	0.0308764				ENSGALG00000046346	6.09173	0.0318038	ENSGALG00000036610	-10.3797	0.0416733
ENSGALG00000003758	1.93613	0.0310632				ENSGALG00000003106	2.43775	0.0319631	ENSGALG00000039016	-2.45143	0.0416782
ENSGALG00000032844	-6.5198	0.0310788				ENSGALG00000036859	2.17516	0.0320995	ENSGALG00000038980	-6.63077	0.0425397
ENSGALG00000009499	6.2572	0.0310966				ENSGALG00000007680	-3.2185	0.0322028	ENSGALG00000012830	-1.68567	0.0425453
ENSGALG00000042997	3.03612	0.0311198				ENSGALG00000045873	6.50931	0.0323377	ENSGALG00000016287	-2.34444	0.0425669
ENSGALG00000013245	2.46747	0.031231				ENSGALG00000031481	3.73685	0.0323853	ENSGALG00000025896	3.00759	0.0426132
ENSGALG00000031970	3.8245	0.0313146				ENSGALG00000027454	-1.75171	0.0324175	ENSGALG00000044707	-6.35488	0.0426293
ENSGALG00000045211	3.9304	0.0313488				ENSGALG00000037127	3.22482	0.0326191	ENSGALG00000008776	-3.66726	0.0429597
ENSGALG00000038539	3.81804	0.0313815				ENSGALG00000037794	6.01888	0.0326261	ENSGALG00000027144	6.46519	0.0430915
ENSGALG00000042963	2.17172	0.0313872				ENSGALG00000029510	-6.93977	0.0326284	ENSGALG00000030425	-6.32758	0.0432027
ENSGALG00000014242	2.23002	0.0315749				ENSGALG00000042034	3.26687	0.0326564	ENSGALG00000027138	-6.61482	0.0434209
ENSGALG00000025639	-1.51943	0.0316097				ENSGALG00000026276	6.70992	0.0326564	ENSGALG00000044514	9.59462	0.043876
ENSGALG00000045669	2.61123	0.0319534				ENSGALG00000035956	6.41598	0.0329555	ENSGALG00000032620	-1.64202	0.0444642
ENSGALG00000046321	1.52564	0.0322086				ENSGALG00000039209	-6.88926	0.0331616	ENSGALG00000046645	3.80434	0.0444933
ENSGALG00000005263	1.71413	0.0323188				ENSGALG00000008424	3.27115	0.0332392	ENSGALG00000041955	1.82311	0.0445449
ENSGALG00000038830	-3.68429	0.0323891				ENSGALG00000038718	6.29492	0.0332681	ENSGALG00000045140	-1.64641	0.0445449
ENSGALG00000020386	-2.33368	0.0324082				ENSGALG00000027247	2.14872	0.0334175	ENSGALG00000025357	-1.97785	0.0445981
ENSGALG00000044422	5.96098	0.0324115				ENSGALG00000020510	1.62193	0.0334805	ENSGALG00000045409	-1.57487	0.0446666
ENSGALG00000038051	6.08241	0.0324285				ENSGALG00000043401	6.22372	0.0336885	ENSGALG00000036500	-2.94126	0.0446666
ENSGALG00000002335	-1.84274	0.0325584				ENSGALG00000002643	1.52078	0.0336893	ENSGALG00000029203	-3.49867	0.0447174
ENSGALG00000011284	2.6503	0.0325797				ENSGALG00000043761	2.01634	0.0338468	ENSGALG00000000994	-6.48995	0.0447453
ENSGALG00000040078	1.63024	0.0325874				ENSGALG00000037229	5.95076	0.0340292	ENSGALG00000033773	-6.3287	0.0449042
ENSGALG00000038575	3.82089	0.0325874				ENSGALG00000012546	1.56253	0.0340556	ENSGALG00000017197	-2.08167	0.0452652
ENSGALG00000044690	3.08931	0.0326738				ENSGALG00000045351	-3.26209	0.0342295	ENSGALG00000046592	-2.87997	0.0452915
ENSGALG00000016945	4.01395	0.0327683				ENSGALG00000042528	2.47339	0.0342674	ENSGALG00000031001	-6.28421	0.0457594
ENSGALG00000046449	-6.27735	0.0328092				ENSGALG00000014813	-1.59528	0.0343313	ENSGALG00000043327	-1.95653	0.0459392
ENSGALG00000036444	2.99528	0.0328679				ENSGALG00000035815	-6.76171	0.0345421	ENSGALG00000040675	6.22803	0.0461624
ENSGALG00000033584	3.62626	0.0329223				ENSGALG00000037170	1.99866	0.0345774	ENSGALG00000043834	-1.9696	0.046339
ENSGALG00000039626	3.85838	0.0329681				ENSGALG00000043900	6.19976	0.0345935	ENSGALG00000044148	5.4133	0.0463551
ENSGALG00000043763	2.1832	0.0329977				ENSGALG00000041147	11.5527	0.0347847	ENSGALG00000044604	-2.96445	0.0463589
ENSGALG00000002453	2.05837	0.0331243				ENSGALG00000031447	2.24211	0.0353452	ENSGALG00000015395	3.53436	0.0464295
ENSGALG00000017166	2.98867	0.0331766				ENSGALG00000028825	3.90372	0.0353615	ENSGALG00000040148	-9.95987	0.0464295
ENSGALG00000027874	2.52415	0.03324				ENSGALG00000038514	4.22101	0.0353615	ENSGALG00000046612	-4.11063	0.0467088
ENSGALG00000006746	6.01912	0.033314				ENSGALG00000005331	2.03527	0.0354513	ENSGALG00000028519	-6.47783	0.0469102
ENSGALG00000008262	2.08181	0.0333527				ENSGALG00000045894	-6.79352	0.0355865	ENSGALG00000025643	-1.98902	0.0470642
ENSGALG00000044007	1.96295	0.0335076				ENSGALG00000031676	4.64636	0.0357155	ENSGALG00000045197	-6.13521	0.0474408
ENSGALG00000045835	1.64254	0.0335503				ENSGALG00000013783	3.28062	0.035728	ENSGALG00000020737	-3.5927	0.0477507
ENSGALG00000045262	5.95116	0.0335503				ENSGALG00000045883	4.7849	0.0357543	ENSGALG00000029990	-4.78699	0.0479927
ENSGALG00000002637	-2.57853	0.0335865				ENSGALG00000040577	6.08573	0.0357843	ENSGALG00000011902	1.60899	0.0481488
ENSGALG00000036131	3.80958	0.0336662				ENSGALG00000039252	-1.65736	0.0360074	ENSGALG00000037735	-6.2132	0.0481562
ENSGALG00000010721	-1.55333	0.0338749				ENSGALG00000038681	1.87554	0.0360074	ENSGALG00000006216	-6.14226	0.0482355
ENSGALG00000037911	5.89225	0.0338749				ENSGALG00000039230	4.20885	0.0360599	ENSGALG00000034824	-6.51858	0.0484308
ENSGALG00000045292	2.19014	0.0339322				ENSGALG00000036503	3.13257	0.0361484	ENSGALG00000026098	2.017	0.0484625
ENSGALG00000038693	-6.19052	0.0340208				ENSGALG00000041531	4.81646	0.0361484	ENSGALG00000000556	-2.31965	0.0486149
ENSGALG00000045375	5.95287	0.0340783				ENSGALG00000046136	6.16841	0.0361839	ENSGALG00000037051	-6.23866	0.0486226
ENSGALG00000033030	5.9757	0.0341885				ENSGALG00000031954	6.29733	0.0361907	ENSGALG00000032515	-6.23866	0.0486226
ENSGALG00000032191	1.7035	0.0343014				ENSGALG00000038866	6.07657	0.0364292	ENSGALG00000027410	-3.38678	0.0486823
ENSGALG00000025783	1.81384	0.0343997				ENSGALG00000034688	1.99994	0.0368834	ENSGALG00000029448	-3.06697	0.0487854
ENSGALG00000030267	1.95215	0.0344955				ENSGALG00000027464	2.5376	0.0369142	ENSGALG00000040236	-3.46645	0.0487854
ENSGALG00000045119	3.13337	0.0345421				ENSGALG00000044368	5.8747	0.0369786	ENSGALG00000020193	2.11468	0.048821
ENSGALG00000035170	5.88713	0.0345421				ENSGALG00000006216	5.80883	0.0369905	ENSGALG00000038330	-2.45758	0.0488833
ENSGALG00000043239	6.20142	0.0345713				ENSGALG00000035439	4.91275	0.0371912	ENSGALG00000023622	-2.97522	0.0489081
ENSGALG00000026107	2.36359	0.0350226				ENSGALG00000044590	-12.3731	0.0374134	ENSGALG00000039374	9.15027	0.0490168
ENSGALG00000033520	-3.03872	0.0351002				ENSGALG00000033583	10.9967	0.0375173	ENSGALG00000046403	4.02864	0.0491717
ENSGALG00000017900	-6.15398	0.0351835				ENSGALG00000044872	6.06735	0.0375737	ENSGALG00000044417	-6.13901	0.0493214
ENSGALG00000036228	4.27628	0.035355				ENSGALG00000030617	3.88518	0.0378413	ENSGALG00000031676	-4.93315	0.0495754
ENSGALG00000015900	4.55039	0.0354661				ENSGALG00000028147	1.84197	0.0378459	ENSGALG00000017136	4.17188	0.0496236
ENSGALG00000044807	-3.20573	0.0354783				ENSGALG00000037650	-6.61487	0.0378843	ENSGALG00000039147	-3.58141	0.049827
ENSGALG00000036130	4.01846	0.0355848				ENSGALG00000042468	-12.4519	0.0380876	ENSGALG00000017658	-2.05684	0.0499527
ENSGALG00000004441	1.66455	0.0356529				ENSGALG00000020402	-2.00762	0.0381373
ENSGALG00000038648	4.56978	0.0356747				ENSGALG00000037978	4.48221	0.03823
ENSGALG00000045589	5.88355	0.0356855				ENSGALG00000040978	4.48221	0.03823
ENSGALG00000031497	3.29147	0.0356965				ENSGALG00000038576	2.3421	0.0382824
ENSGALG00000043818	5.82011	0.0356965				ENSGALG00000029491	3.85289	0.0382841
ENSGALG00000041872	5.82011	0.0356965				ENSGALG00000035329	3.04945	0.0382958
ENSGALG00000006490	5.91818	0.0359586				ENSGALG00000038353	5.74452	0.0384719
ENSGALG00000044989	5.91818	0.0359586				ENSGALG00000046214	6.46348	0.0386442
ENSGALG00000017168	-6.23143	0.0362296				ENSGALG00000046609	5.93707	0.0386735
ENSGALG00000025945	3.85734	0.0365675				ENSGALG00000033792	5.94177	0.038695
ENSGALG00000044019	6.31827	0.0367533				ENSGALG00000037533	6.05962	0.0388077
ENSGALG00000030951	6.20151	0.0367657				ENSGALG00000045003	5.87831	0.0389465
ENSGALG00000030211	1.78995	0.0367691				ENSGALG00000043460	5.87831	0.0389465
ENSGALG00000025433	4.89435	0.0368317				ENSGALG00000030988	1.61937	0.0389731
ENSGALG00000032623	6.01934	0.0369365				ENSGALG00000021442	1.60894	0.0390222
ENSGALG00000032934	2.32632	0.0369537				ENSGALG00000026613	3.70146	0.0391293
ENSGALG00000032246	1.79323	0.0370866				ENSGALG00000015774	-1.86424	0.0391533
ENSGALG00000022718	1.96596	0.0372592				ENSGALG00000012755	-2.46603	0.0391574
ENSGALG00000044501	2.16656	0.0375183				ENSGALG00000045265	2.61415	0.0391613
ENSGALG00000044843	2.96325	0.0375702				ENSGALG00000019277	-2.56453	0.0392928
ENSGALG00000044970	6.36323	0.0376115				ENSGALG00000040345	5.74932	0.0393952
ENSGALG00000001946	4.15148	0.0378171				ENSGALG00000029954	-3.54502	0.0394349
ENSGALG00000029954	-3.70651	0.0378672				ENSGALG00000034788	2.54436	0.0395959
ENSGALG00000035292	-5.99141	0.0386025				ENSGALG00000016653	3.10206	0.0395959
ENSGALG00000001094	1.56811	0.0387141				ENSGALG00000003212	2.26019	0.0396147
ENSGALG00000043885	4.24307	0.0387472				ENSGALG00000031926	5.22197	0.0396147
ENSGALG00000046350	5.73392	0.0389172				ENSGALG00000003114	6.27996	0.0396147
ENSGALG00000045501	3.86328	0.0389193				ENSGALG00000038239	1.77722	0.0396159
ENSGALG00000030068	1.69051	0.0389278				ENSGALG00000046009	-3.78644	0.039708
ENSGALG00000044468	5.88342	0.0389531				ENSGALG00000035380	5.65662	0.0398694
ENSGALG00000045808	5.99485	0.0390868				ENSGALG00000006871	1.78995	0.0399763
ENSGALG00000038269	-6.47209	0.0394053				ENSGALG00000029845	3.09304	0.0400313
ENSGALG00000019304	5.67035	0.0394053				ENSGALG00000046548	5.98164	0.0400618
ENSGALG00000029065	6.10998	0.0394053				ENSGALG00000033017	-2.31354	0.0400786
ENSGALG00000032656	6.10998	0.0394053				ENSGALG00000027207	-1.59254	0.0401816
ENSGALG00000004472	3.13196	0.0395468				ENSGALG00000043179	6.26559	0.0404263
ENSGALG00000035062	2.30667	0.0395626				ENSGALG00000041056	4.64739	0.040605
ENSGALG00000032162	3.12437	0.0395943				ENSGALG00000041363	5.98014	0.040721
ENSGALG00000036613	5.87176	0.0396612				ENSGALG00000036805	1.65951	0.0407419
ENSGALG00000045949	1.83577	0.0397188				ENSGALG00000003446	1.51088	0.0408096
ENSGALG00000037938	-6.02489	0.039793				ENSGALG00000034440	4.68145	0.0409772
ENSGALG00000015389	1.50143	0.039793				ENSGALG00000040855	-1.69291	0.0411413
ENSGALG00000034160	5.73406	0.0400239				ENSGALG00000043949	6.04875	0.041371
ENSGALG00000042989	5.92763	0.0400333				ENSGALG00000004046	-1.62382	0.0414288
ENSGALG00000026324	1.78347	0.0400392				ENSGALG00000032651	4.34813	0.0414288
ENSGALG00000026443	3.15721	0.0401464				ENSGALG00000043968	5.96592	0.0415017
ENSGALG00000017036	1.92193	0.0404147				ENSGALG00000017841	2.09464	0.041561
ENSGALG00000000632	-2.01401	0.0404683				ENSGALG00000041794	6.15033	0.0417142
ENSGALG00000029180	-6.13137	0.0405166				ENSGALG00000044385	1.60265	0.0418997
ENSGALG00000025643	1.95619	0.0407079				ENSGALG00000040015	5.79428	0.041971
ENSGALG00000044470	1.63446	0.0408897				ENSGALG00000021471	3.72644	0.0420509
ENSGALG00000044236	1.99322	0.0408899				ENSGALG00000038754	1.7769	0.0420807
ENSGALG00000043219	2.99308	0.0409644				ENSGALG00000006525	-1.51005	0.0421135
ENSGALG00000037379	2.7283	0.0409729				ENSGALG00000044151	5.56852	0.0421135
ENSGALG00000038353	5.61069	0.0412227				ENSGALG00000045545	5.84816	0.0421352
ENSGALG00000038532	6.0645	0.0412847				ENSGALG00000044103	-2.1268	0.0422401
ENSGALG00000041182	6.0645	0.0412847				ENSGALG00000030320	1.59512	0.0422401
ENSGALG00000037026	-1.52426	0.0414167				ENSGALG00000014983	1.64252	0.042344
ENSGALG00000043989	5.73385	0.0414167				ENSGALG00000031100	6.09217	0.0423489
ENSGALG00000024298	1.77974	0.0414383				ENSGALG00000046350	5.84809	0.042597
ENSGALG00000035346	4.58024	0.0415218				ENSGALG00000006491	1.84755	0.0426612
ENSGALG00000043859	1.82229	0.0421616				ENSGALG00000037019	3.31673	0.0427126
ENSGALG00000034504	2.38211	0.0424294				ENSGALG00000043327	3.9464	0.0428362
ENSGALG00000016907	5.51546	0.0425805				ENSGALG00000044212	5.71642	0.0428516
ENSGALG00000031357	2.082	0.0426476				ENSGALG00000000244	-2.87385	0.0429797
ENSGALG00000023904	2.89339	0.0427935				ENSGALG00000030502	2.09896	0.0429797
ENSGALG00000015753	5.65282	0.0428717				ENSGALG00000039817	5.71953	0.0430013
ENSGALG00000041363	5.52192	0.0430062				ENSGALG00000032975	2.36773	0.0430479
ENSGALG00000026042	5.56702	0.0430623				ENSGALG00000029488	4.2135	0.0431033
ENSGALG00000031018	5.93268	0.0430623				ENSGALG00000015833	-1.67272	0.0432212
ENSGALG00000026621	1.71215	0.0431909				ENSGALG00000044971	-11.2771	0.0432724
ENSGALG00000045349	2.70336	0.0433042				ENSGALG00000025667	1.81133	0.0432724
ENSGALG00000046567	5.56698	0.0434469				ENSGALG00000045211	3.9318	0.0433163
ENSGALG00000044373	6.10522	0.0435352				ENSGALG00000040152	1.68673	0.0433191
ENSGALG00000028626	2.08908	0.0435744				ENSGALG00000045593	3.72738	0.0433554
ENSGALG00000006322	-5.69856	0.0435986				ENSGALG00000031336	6.10374	0.0436419
ENSGALG00000030706	3.72699	0.0436098				ENSGALG00000010497	1.647	0.0437339
ENSGALG00000010820	1.55056	0.0436128				ENSGALG00000037498	3.80173	0.0437339
ENSGALG00000044142	6.55326	0.0438762				ENSGALG00000045344	5.71225	0.0437387
ENSGALG00000025462	2.31517	0.0438813				ENSGALG00000031514	5.79742	0.0437537
ENSGALG00000017068	-2.62649	0.0439129				ENSGALG00000026810	-6.42515	0.043785
ENSGALG00000021039	-1.50786	0.0440744				ENSGALG00000028216	2.41864	0.0438885
ENSGALG00000026144	2.3668	0.0440744				ENSGALG00000040417	2.82534	0.0438885
ENSGALG00000029671	5.86315	0.0440744				ENSGALG00000044422	6.27623	0.0439585
ENSGALG00000027189	5.86315	0.0440744				ENSGALG00000026835	3.13276	0.0439754
ENSGALG00000043843	1.91766	0.0441321				ENSGALG00000033799	5.8375	0.044308
ENSGALG00000012145	5.88347	0.0441321				ENSGALG00000041959	2.49047	0.044355
ENSGALG00000041312	5.88402	0.0441321				ENSGALG00000030501	3.1441	0.0443704
ENSGALG00000030683	2.29834	0.0441513				ENSGALG00000034109	3.82097	0.0445543
ENSGALG00000004897	-1.65544	0.0443617				ENSGALG00000030777	5.67683	0.0446036
ENSGALG00000046601	-3.0371	0.0443998				ENSGALG00000044403	1.79934	0.0450673
ENSGALG00000029494	1.77394	0.0443998				ENSGALG00000038532	6.14295	0.0451069
ENSGALG00000013294	3.01364	0.0444613				ENSGALG00000032844	-6.42505	0.0452056
ENSGALG00000030338	1.71496	0.044463				ENSGALG00000038897	5.4919	0.0452578
ENSGALG00000025295	4.37233	0.044498				ENSGALG00000030167	-2.46212	0.0452628
ENSGALG00000030234	5.62299	0.0446235				ENSGALG00000002298	3.78449	0.0453097
ENSGALG00000001779	1.602	0.044829				ENSGALG00000029645	-6.23646	0.0453841
ENSGALG00000034788	2.33879	0.0450177				ENSGALG00000016186	-1.51187	0.0455991
ENSGALG00000043979	6.08226	0.0453541				ENSGALG00000035836	-1.57018	0.045697
ENSGALG00000041833	-5.65377	0.0454146				ENSGALG00000046441	4.83967	0.045697
ENSGALG00000045746	2.22765	0.0455552				ENSGALG00000012115	1.53038	0.0458125
[truncated: 44 more rows]
