# Supplementary material for: Long Non-coding RNA and mRNA Profile of Liver Tissue During Four Developmental Stages in the Chicken
Source: Front Genet. 2020 Jun 16;11:574. doi: 10.3389/fgene.2020.00574 (PMC7309962; doi:10.3389/fgene.2020.00574)
Supplement: Supplementary file 2 [file Data_Sheet_1.ZIP › Supplementary files/Table S8_The DE lncRNAs list.xlsx]

## Sheet: Sheet1
Table S8. Differentially expressed lncRNAs in pairwise stages
JP vs SM			JP vs PL			JP vs BP			SM vs PL			SM vs BP			PL vs BP
lncRNA ID	log2FoldChange	FDR	lncRNA ID	log2FoldChange	FDR	lncRNA ID	log2FoldChange	FDR	lncRNA ID	log2FoldChange	FDR	lncRNA ID	log2FoldChange	FDR	lncRNA ID	log2FoldChange	FDR
TCONS_00074302	14.8887	3.76e-15	TCONS_00179352	7.80332	5.39574e-07	TCONS_00074302	16.4596	1.66557e-16	TCONS_00220501	15.0032	2.46e-14	TCONS_00059324	-14.6713	4.67e-16	TCONS_00074302	16.2895	1.96e-14
TCONS_00158850	13.7563	1.54e-12	TCONS_00151313	13.1427	6.28897e-07	TCONS_00010058	-14.0121	1.57946e-10	TCONS_00074302	-14.7291	3.74e-12	TCONS_00071663	12.926	1.55e-12	TCONS_00114255	11.093	5.2e-13
TCONS_00166395	-12.3583	7.5e-10	TCONS_00166395	-12.0519	6.28897e-07	TCONS_00071663	12.7861	1.40823e-09	TCONS_00134611	13.4942	7e-12	TCONS_00013595	-12.7258	9.29e-12	TCONS_00134611	-13.3874	8.58e-11
TCONS_00155156	11.9419	9.19e-09	TCONS_00132399	11.4121	2.06561e-06	TCONS_00215836	12.683	3.76414e-09	TCONS_00179344	12.5307	5.81e-10	TCONS_00210563	-11.9644	2.33e-10	TCONS_00071663	12.6166	5.58e-09
TCONS_00062745	11.7701	2.13e-08	TCONS_00179351	16.8121	6.75343e-06	TCONS_00160868	-12.9603	5.74045e-09	TCONS_00201633	-12.6644	9.81e-10	TCONS_00169130	12.1169	2.33e-10	TCONS_00228674	-12.3082	1.06e-08
TCONS_00074303	13.0135	3.45e-08	TCONS_00164613	11.1594	6.94275e-06	TCONS_00074297	12.3936	1.88153e-08	TCONS_00139025	12.2824	1.56e-09	TCONS_00062745	-11.7963	6.6e-10	TCONS_00215836	12.5124	1.28e-08
TCONS_00222423	11.5689	4.75e-08	TCONS_00026737	-11.6309	9.26351e-06	TCONS_00037872	-11.8284	5.2203e-08	TCONS_00107783	-12.2515	6.82e-09	TCONS_00197012	-11.479	2.43e-09	TCONS_00165962	12.0016	5.97e-08
TCONS_00197012	11.4536	5.76e-08	TCONS_00017932	-11.1635	9.52815e-06	TCONS_00216801	11.7669	9.3891e-08	TCONS_00155156	-11.7822	2.56e-08	TCONS_00013594	-11.2122	1.19e-08	TCONS_00074297	12.2227	6.15e-08
TCONS_00026737	-11.9534	6.1e-08	TCONS_00128268	11.0566	2.0862e-05	TCONS_00165962	9.01457	2.73533e-07	TCONS_00096603	-11.9506	4.07e-08	TCONS_00038299	11.2273	1.77e-08	TCONS_00183615	11.7365	1.34e-07
TCONS_00216801	11.639	6.82e-08	TCONS_00160867	-11.2791	2.0862e-05	TCONS_00159592	6.85105	4.25482e-07	TCONS_00169130	11.2048	6.28e-08	TCONS_00221672	-11.4874	2.27e-08	TCONS_00216801	11.5975	1.99e-07
TCONS_00160867	-11.586	2.82e-07	TCONS_00040231	12.2774	2.32308e-05	TCONS_00026737	-11.864	4.41639e-07	TCONS_00222423	-11.4093	1.19e-07	TCONS_00014743	-10.5435	2.11e-07	TCONS_00127794	11.3199	4.9e-07
TCONS_00206985	10.9905	5.31e-07	TCONS_00179381	11.4217	2.32308e-05	TCONS_00222423	11.3204	4.69032e-07	TCONS_00074303	-12.8539	1.67e-07	TCONS_00221673	-10.547	2.42e-07	TCONS_00164613	-11.205	7.07e-07
TCONS_00235685	-11.6706	1.32e-06	TCONS_00003272	12.2633	2.43615e-05	TCONS_00206985	11.2565	5.32512e-07	TCONS_00216801	-11.4794	2.26e-07	TCONS_00069113	-10.3971	5.99e-07	TCONS_00222423	11.1502	7.72e-07
TCONS_00085462	10.7018	2.12e-06	TCONS_00157448	10.6223	2.57497e-05	TCONS_00014747	-11.5693	2.07704e-06	TCONS_00167313	-11.3063	2.69e-07	TCONS_00059232	10.4481	7.86e-07	TCONS_00206985	11.087	8.22e-07
TCONS_00107780	7.52571	2.35e-06	TCONS_00205578	10.7507	3.077e-05	TCONS_00132390	10.8559	5.18855e-06	TCONS_00165962	-11.3373	3.04e-07	TCONS_00215147	-9.99746	2.84e-06	TCONS_00002149	11.0208	1.15e-05
TCONS_00178207	9.46745	6.15e-06	TCONS_00179353	10.6191	5.71562e-05	TCONS_00107780	7.25222	8.41587e-06	TCONS_00036853	11.6391	3.92e-07	TCONS_00074292	9.05224	4.34e-06	TCONS_00126435	11.3698	1.25e-05
TCONS_00132401	10.3887	6.53e-06	TCONS_00019504	14.4668	6.67317e-05	TCONS_00132379	13.5396	1.239e-05	TCONS_00183615	-10.8847	5.2e-07	TCONS_00062777	-8.31782	4.64e-06	TCONS_00201633	11.3008	2.17e-05
TCONS_00132400	10.4213	6.53e-06	TCONS_00181934	13.0352	9.88464e-05	TCONS_00132401	10.4616	1.51155e-05	TCONS_00202853	11.011	5.57e-07	TCONS_00210367	9.89814	9.61e-06	TCONS_00074303	12.892	2.73e-05
TCONS_00235680	10.532	6.53e-06	TCONS_00085462	10.0424	0.000151766	TCONS_00224323	11.1984	1.66711e-05	TCONS_00206985	-10.8309	5.93e-07	TCONS_00222154	9.53545	1e-05	TCONS_00215386	10.1447	2.73e-05
TCONS_00165962	8.26167	9.47e-06	TCONS_00179337	10.5402	0.000152216	TCONS_00074303	13.0628	1.66711e-05	TCONS_00179351	16.9504	5.93e-07	TCONS_00176875	9.98851	1e-05	TCONS_00090437	-11.0808	2.73e-05
TCONS_00211493	11.52	1.22e-05	TCONS_00171661	10.5341	0.000229988	TCONS_00132399	10.3556	1.8731e-05	TCONS_00205578	10.884	1.08e-06	TCONS_00128285	7.73727	1.08e-05	TCONS_00085127	10.1969	3.08e-05
TCONS_00023016	-10.1072	1.97e-05	TCONS_00224327	-11.2029	0.000229988	TCONS_00085462	10.3656	1.8731e-05	TCONS_00179381	11.5627	1.54e-06	TCONS_00179344	8.35165	1.79e-05	TCONS_00226697	4.77181	3.73e-05
TCONS_00210367	-9.98986	1.97e-05	TCONS_00179350	14.5829	0.000272051	TCONS_00074305	12.2169	1.8731e-05	TCONS_00179353	10.7672	2.6e-06	TCONS_00139025	10.8032	3.06e-05	TCONS_00074305	12.0457	4.02e-05
TCONS_00137761	-9.94332	1.97e-05	TCONS_00040534	-6.36559	0.000272051	TCONS_00132400	10.6083	1.91289e-05	TCONS_00014743	-10.3586	2.73e-06	TCONS_00035360	-8.01744	5.06e-05	TCONS_00224323	11.0258	4.16e-05
TCONS_00215608	-10.3786	2.13e-05	TCONS_00090439	-9.24363	0.000331478	TCONS_00215386	10.3145	2.02295e-05	TCONS_00219897	-11.2828	2.89e-06	TCONS_00228017	-9.36074	5.49e-05	TCONS_00012154	-9.66144	4.24e-05
TCONS_00215147	9.97242	2.49e-05	TCONS_00114136	10.2634	0.000393932	TCONS_00085127	10.366	2.14422e-05	TCONS_00081097	10.5491	3.64e-06	TCONS_00175399	9.61569	5.69e-05	TCONS_00214143	9.93828	4.88e-05
TCONS_00132381	10.0124	2.49e-05	TCONS_00179354	9.10142	0.000393932	TCONS_00132381	10.1397	4.01449e-05	TCONS_00012154	9.76447	4.51e-06	TCONS_00121235	-8.93989	0.000143862	TCONS_00171661	-10.5665	6.84e-05
TCONS_00132393	10.0275	2.49e-05	TCONS_00081060	10.5358	0.000446516	TCONS_00214143	10.1084	4.16012e-05	TCONS_00179345	11.3131	4.51e-06	TCONS_00213711	-9.31238	0.000211763	TCONS_00134609	13.1707	7.43e-05
TCONS_00018503	12.5986	3.22e-05	TCONS_00082458	12.8454	0.000506504	TCONS_00132393	10.1589	4.16012e-05	TCONS_00040231	12.4463	4.51e-06	TCONS_00026741	-9.19171	0.000211763	TCONS_00072251	10.2645	7.43e-05
TCONS_00094309	-10.7054	3.34e-05	TCONS_00140291	12.7856	0.000506504	TCONS_00223518	10.068	4.79929e-05	TCONS_00095803	-10.2819	5.01e-06	TCONS_00084572	-9.03023	0.000214359	TCONS_00127649	-12.1043	7.43e-05
TCONS_00223518	9.89179	5.07e-05	TCONS_00179349	9.83868	0.000506504	TCONS_00072251	10.4328	4.79929e-05	TCONS_00038638	6.41168	5.12e-06	TCONS_00024521	9.3602	0.000215532	TCONS_00175400	-9.44182	0.00010514
TCONS_00219889	9.89846	5.07e-05	TCONS_00095183	9.73648	0.000506504	TCONS_00134609	13.3378	5.13657e-05	TCONS_00090437	11.1751	6.3e-06	TCONS_00140877	-8.78974	0.000240765	TCONS_00022357	-9.90267	0.000105292
TCONS_00012154	-9.69981	5.22e-05	TCONS_00179344	8.77926	0.000506504	TCONS_00033048	10.1943	6.84838e-05	TCONS_00234128	-10.009	7.77e-06	TCONS_00155620	4.84383	0.000267631	TCONS_00048059	9.6132	0.000107009
TCONS_00192778	9.7414	5.47e-05	TCONS_00040533	-8.04794	0.000506504	TCONS_00155138	-10.6956	7.33175e-05	TCONS_00081121	10.6947	1.64e-05	TCONS_00193002	-8.91261	0.000284038	TCONS_00222990	-9.31025	0.000113022
TCONS_00159592	5.39815	5.89e-05	TCONS_00091889	-9.5652	0.000506504	TCONS_00137761	-9.85408	7.33175e-05	TCONS_00215147	-9.81294	1.69e-05	TCONS_00004080	-8.88624	0.00041595	TCONS_00095183	-9.77113	0.000127541
TCONS_00219890	-9.928	5.97e-05	TCONS_00137761	-9.63867	0.000506504	TCONS_00085452	9.88343	7.37153e-05	TCONS_00171661	10.661	1.69e-05	TCONS_00081097	8.62937	0.000513369	TCONS_00081060	-10.5703	0.000153704
TCONS_00215386	9.79752	6e-05	TCONS_00160651	-9.73406	0.000506504	TCONS_00085466	9.98142	8.16788e-05	TCONS_00164613	6.54688	1.99e-05	TCONS_00022575	-9.13126	0.000560999	TCONS_00226701	10.2449	0.000156973
TCONS_00164807	9.84997	6e-05	TCONS_00024519	-9.93936	0.000506504	TCONS_00091889	-9.78753	8.27274e-05	TCONS_00035360	-9.76506	2.99e-05	TCONS_00235485	8.56516	0.000620778	TCONS_00095699	9.46992	0.000156973
TCONS_00158445	9.6926	6.45e-05	TCONS_00140287	10.2852	0.000512873	TCONS_00160651	-9.94893	8.41507e-05	TCONS_00127649	12.1801	2.99e-05	TCONS_00086153	8.40564	0.000630214	TCONS_00130716	9.6606	0.000157604
TCONS_00096821	-10.3222	7.3e-05	TCONS_00062783	-8.51442	0.000512873	TCONS_00048059	9.78281	8.66801e-05	TCONS_00219889	-9.73898	3.79e-05	TCONS_00223496	-8.43698	0.000801864	TCONS_00140287	-10.32	0.00021203
TCONS_00214143	9.63374	7.45e-05	TCONS_00140278	12.0022	0.000555767	TCONS_00226701	10.4127	8.66801e-05	TCONS_00179040	9.4183	3.79e-05	TCONS_00159562	-9.11733	0.000864465	TCONS_00176875	9.67817	0.000263172
TCONS_00203719	9.79943	7.45e-05	TCONS_00219596	9.5274	0.000555767	TCONS_00157448	9.75317	0.000141778	TCONS_00221672	-8.27301	3.81e-05	TCONS_00202855	-8.73121	0.00102457	TCONS_00081730	9.3507	0.000263172
TCONS_00151836	8.21489	8.87e-05	TCONS_00035365	9.31606	0.000591904	TCONS_00179352	4.85862	0.00015177	TCONS_00018503	-12.439	3.84e-05	TCONS_00233135	-9.20407	0.00106104	TCONS_00218971	-10.6348	0.000263172
TCONS_00035365	9.5101	0.000130856	TCONS_00082436	10.0692	0.000690232	TCONS_00203331	9.72269	0.000169102	TCONS_00215386	-9.63805	4.59e-05	TCONS_00081121	8.39876	0.00137857	TCONS_00222154	9.22673	0.000275441
TCONS_00062742	-11.8094	0.000139995	TCONS_00155613	5.1801	0.000754167	TCONS_00012154	-9.61055	0.000179029	TCONS_00222525	12.0733	4.59e-05	TCONS_00177443	-8.43391	0.00143704	TCONS_00140291	-12.8214	0.000289434
TCONS_00158553	9.90151	0.000139995	TCONS_00126175	9.76268	0.000777049	TCONS_00096821	-10.2338	0.000182172	TCONS_00164807	-9.69049	4.71e-05	TCONS_00189241	-10.1172	0.00184338	TCONS_00203719	9.27333	0.000401196
TCONS_00139025	-9.39641	0.000188905	TCONS_00096821	-10.0329	0.000903753	TCONS_00081730	9.52033	0.000268838	TCONS_00214143	-9.4743	4.99e-05	TCONS_00086152	8.38298	0.00184982	TCONS_00091398	-7.51568	0.00054727
TCONS_00218956	-8.5025	0.000188905	TCONS_00106549	9.97625	0.000954046	TCONS_00221670	10.0916	0.000268838	TCONS_00215608	10.3158	4.99e-05	TCONS_00062741	-7.78722	0.0018813	TCONS_00188841	-7.85233	0.000549684
TCONS_00210903	7.5966	0.000188905	TCONS_00233143	-10.8433	0.000954046	TCONS_00169316	-9.51785	0.000290682	TCONS_00081060	10.6683	4.99e-05	TCONS_00202853	9.06623	0.00208597	TCONS_00227709	9.82568	0.000593266
TCONS_00132386	10.4791	0.000188905	TCONS_00181942	13.0836	0.000964012	TCONS_00192778	9.4673	0.000290682	TCONS_00035364	-9.53652	5.28e-05	TCONS_00215026	8.05481	0.00217269	TCONS_00216402	8.94585	0.000593266
TCONS_00219537	-9.62212	0.000192226	TCONS_00132405	6.92072	0.000964012	TCONS_00179350	9.41797	0.000310539	TCONS_00203719	-9.63998	5.73e-05	TCONS_00085872	8.0628	0.00217269	TCONS_00013595	-10.7735	0.000607242
TCONS_00134609	13.8185	0.000201129	TCONS_00024729	9.97415	0.000977216	TCONS_00222154	9.39617	0.000312354	TCONS_00155620	5.80616	5.73e-05	TCONS_00196682	-3.97295	0.00233385	TCONS_00126455	9.1805	0.000696999
TCONS_00216524	9.6123	0.000219592	TCONS_00140279	10.4899	0.000980583	TCONS_00220629	5.51572	0.000380459	TCONS_00038632	9.3772	5.73e-05	TCONS_00237170	-8.9768	0.00238746	TCONS_00175399	9.30601	0.000817323
TCONS_00085127	9.43932	0.000254022	TCONS_00179347	9.80914	0.00106612	TCONS_00126175	8.06788	0.000380459	TCONS_00035359	-9.47548	5.91e-05	TCONS_00227159	-6.79018	0.00238746	TCONS_00216625	8.80464	0.000950931
TCONS_00228017	9.33769	0.000281255	TCONS_00179359	9.74474	0.00116273	TCONS_00203719	9.44391	0.000380459	TCONS_00211251	-9.41653	5.91e-05	TCONS_00179353	9.01645	0.00241063	TCONS_00235496	8.96712	0.00120862
TCONS_00222991	-7.09175	0.000288161	TCONS_00038632	9.25407	0.00121695	TCONS_00094309	-8.78832	0.00051009	TCONS_00140287	10.4185	5.91e-05	TCONS_00027201	8.16733	0.00258404	TCONS_00091629	-4.83909	0.00120862
TCONS_00223047	9.19877	0.000346016	TCONS_00132410	7.10131	0.00172791	TCONS_00127794	7.57937	0.000524865	TCONS_00035362	-9.40659	6.47e-05	TCONS_00192276	9.7323	0.00258404	TCONS_00085128	9.05925	0.00124032
TCONS_00059232	-9.45153	0.000350304	TCONS_00030694	-9.1484	0.00184068	TCONS_00233135	-9.64502	0.000557101	TCONS_00196682	-5.59411	8.82e-05	TCONS_00080275	-8.71987	0.00260393	TCONS_00139422	4.40081	0.00143112
TCONS_00223444	9.20856	0.000352882	TCONS_00213647	-9.44776	0.00191731	TCONS_00158445	9.19752	0.000640185	TCONS_00062783	-7.78111	9.14e-05	TCONS_00028211	-8.09877	0.00289554	TCONS_00221671	8.76086	0.00143943
TCONS_00019516	9.45376	0.000369267	TCONS_00217212	8.88048	0.00199881	TCONS_00175399	9.47407	0.000654099	TCONS_00091629	5.95159	9.14e-05	TCONS_00176874	7.87836	0.00292667	TCONS_00214168	7.10158	0.00145861
TCONS_00226701	9.35161	0.000408555	TCONS_00081119	9.47229	0.0020325	TCONS_00199706	-10.0662	0.000679775	TCONS_00035363	-9.27967	0.000104169	TCONS_00088459	8.03406	0.00292667	TCONS_00140288	-9.47015	0.00149771
TCONS_00001092	-9.44536	0.000461631	TCONS_00001413	9.46235	0.0020917	TCONS_00216524	9.20911	0.000723132	TCONS_00179354	7.45292	0.000108135	TCONS_00146651	-8.16084	0.00300248	TCONS_00215838	-10.0855	0.00149771
TCONS_00215146	9.16323	0.000461631	TCONS_00136923	10.0308	0.00211546	TCONS_00178207	8.29531	0.000728659	TCONS_00218971	10.7598	0.000109535	TCONS_00098563	-9.43344	0.00378865	TCONS_00155138	-8.40647	0.001568
TCONS_00217149	9.21546	0.000623146	TCONS_00062960	-9.74479	0.00211546	TCONS_00216402	9.115	0.000728659	TCONS_00069186	8.82002	0.000120461	TCONS_00221671	6.4981	0.00401059	TCONS_00116806	7.09577	0.00190273
TCONS_00062776	10.0918	0.000652768	TCONS_00132390	10.14	0.00220099	TCONS_00096596	8.91938	0.00084215	TCONS_00179347	9.93898	0.000120461	TCONS_00008572	-7.99112	0.00417033	TCONS_00130714	9.40082	0.00240756
TCONS_00048059	9.06408	0.000670767	TCONS_00159592	4.87339	0.00220099	TCONS_00074301	13.7465	0.000892192	TCONS_00038625	5.48705	0.000125865	TCONS_00143044	-8.00824	0.00439007	TCONS_00159257	-9.23564	0.00263333
TCONS_00213711	9.28923	0.000670767	TCONS_00219537	-9.30524	0.00226118	TCONS_00108282	9.12155	0.00106646	TCONS_00082458	12.9903	0.000126136	TCONS_00155613	3.71392	0.00463277	TCONS_00035855	-9.04061	0.00300399
TCONS_00217212	9.31165	0.000695406	TCONS_00106557	5.84964	0.00229489	TCONS_00085128	9.22771	0.0011282	TCONS_00009831	-9.25662	0.000126666	TCONS_00127639	9.00435	0.0046789	TCONS_00074292	7.19301	0.00327224
TCONS_00119900	9.1952	0.000700599	TCONS_00215838	10.0615	0.00237147	TCONS_00001092	-9.35636	0.0011286	TCONS_00222990	7.73271	0.000126666	TCONS_00134993	6.43975	0.00486156	TCONS_00127650	-9.77304	0.00327224
TCONS_00212712	8.90514	0.000768633	TCONS_00154349	-9.7003	0.00255432	TCONS_00034176	-9.13327	0.00113976	TCONS_00154349	-9.47112	0.00012696	TCONS_00185200	-8.29055	0.00513115	TCONS_00099263	-9.0311	0.00368644
TCONS_00063396	9.0014	0.000770168	TCONS_00222567	9.1109	0.00290741	TCONS_00216625	8.97463	0.00117228	TCONS_00140291	12.9215	0.000139292	TCONS_00175400	-7.97922	0.00525963	TCONS_00122818	8.35217	0.00411786
TCONS_00062746	9.00885	0.00103069	TCONS_00009004	-9.32443	0.00327606	TCONS_00201750	-9.36717	0.00128877	TCONS_00134609	-13.6589	0.000160646	TCONS_00084571	-4.88228	0.00525963	TCONS_00048399	8.46624	0.00420404
TCONS_00009084	-10.0307	0.00115402	TCONS_00181943	13.1021	0.00329013	TCONS_00081423	-7.3861	0.00129533	TCONS_00085127	-9.27992	0.000160646	TCONS_00094311	10.2853	0.00525963	TCONS_00009831	8.34323	0.00420404
TCONS_00151834	-7.21298	0.00115402	TCONS_00082440	9.15501	0.00329013	TCONS_00092967	7.6857	0.00129664	TCONS_00228017	-9.17828	0.000160646	TCONS_00054728	5.60447	0.00564761	TCONS_00075711	-9.44403	0.00430626
TCONS_00014747	-5.59534	0.00115402	TCONS_00062776	11.94	0.00341114	TCONS_00234159	9.08619	0.00134393	TCONS_00140278	12.1399	0.000160646	TCONS_00048971	4.04437	0.00684581	TCONS_00207371	9.25232	0.00434547
TCONS_00104682	8.98315	0.00115402	TCONS_00119900	9.28187	0.00391643	TCONS_00182216	8.92615	0.00137928	TCONS_00073417	-8.99118	0.00018294	TCONS_00235489	7.68753	0.00735054	TCONS_00091595	-8.83979	0.00467785
TCONS_00069158	9.10483	0.00115402	TCONS_00130981	11.7276	0.00392374	TCONS_00084591	7.91373	0.00153722	TCONS_00155613	4.72524	0.00018294	TCONS_00185604	6.53632	0.00746878	TCONS_00207760	8.49388	0.00486453
TCONS_00119894	9.21047	0.00118464	TCONS_00119898	9.21371	0.00392374	TCONS_00033031	9.09134	0.00153722	TCONS_00126174	6.69376	0.00018294	TCONS_00131820	7.59692	0.00763125	TCONS_00206586	8.25598	0.00501765
TCONS_00182216	8.69783	0.00148592	TCONS_00198464	-9.21821	0.00392374	TCONS_00221671	8.92937	0.00156961	TCONS_00001413	9.61933	0.0002088	TCONS_00069114	5.28034	0.00905023	TCONS_00140278	-6.955	0.00512451
TCONS_00092967	7.55468	0.00154919	TCONS_00030706	-9.13507	0.00418834	TCONS_00024521	9.21909	0.00156961	TCONS_00140288	14.8548	0.000241876	TCONS_00146255	7.53404	0.0101662	TCONS_00099253	8.19323	0.00558231
TCONS_00018382	-8.72986	0.0015756	TCONS_00040239	7.13603	0.00444229	TCONS_00086007	8.90828	0.00168553	TCONS_00140279	10.6314	0.000242009	TCONS_00095926	-7.61718	0.0103626	TCONS_00235485	8.25647	0.0061624
TCONS_00219596	8.81255	0.00158781	TCONS_00127650	9.75241	0.00488858	TCONS_00009084	-9.94286	0.00171179	TCONS_00215146	-9.00388	0.000255904	TCONS_00140873	-7.88593	0.0130611	TCONS_00208488	8.19543	0.0061624
TCONS_00054726	9.10117	0.00174313	TCONS_00155619	5.47829	0.00501173	TCONS_00219596	8.91874	0.00218935	TCONS_00019516	-9.29436	0.000263629	TCONS_00148399	-7.61526	0.0140375	TCONS_00023662	-10.0971	0.0061624
TCONS_00001492	-8.93744	0.0017771	TCONS_00094305	-7.20096	0.00511101	TCONS_00158553	9.12335	0.00227089	TCONS_00082440	9.2617	0.000263629	TCONS_00237031	-7.63948	0.0152501	TCONS_00153779	8.40168	0.00672799
TCONS_00223123	-5.74625	0.0017771	TCONS_00132397	9.65745	0.00533231	TCONS_00210903	7.20956	0.00242938	TCONS_00226701	-9.19224	0.000265807	TCONS_00156181	-7.60601	0.0152501	TCONS_00086153	8.09747	0.0068457
TCONS_00108282	8.69242	0.0018012	TCONS_00002149	-10.1153	0.00533231	TCONS_00104682	8.67981	0.00242938	TCONS_00218988	10.684	0.000312812	TCONS_00044883	-7.56661	0.0152501	TCONS_00121678	-9.11806	0.0068457
TCONS_00159562	9.08775	0.00211034	TCONS_00081918	-8.93321	0.00586616	TCONS_00207371	9.42522	0.00262701	TCONS_00089230	10.2752	0.000325498	TCONS_00156175	-7.514	0.0152501	TCONS_00228762	-6.66086	0.00692473
TCONS_00119898	9.04077	0.00218989	TCONS_00012714	8.78981	0.00622386	TCONS_00125183	-6.51818	0.00281911	TCONS_00168923	5.01535	0.000359259	TCONS_00014744	-4.34126	0.0152501	TCONS_00220645	8.06767	0.00699041
TCONS_00220213	8.57162	0.00226145	TCONS_00023662	10.0519	0.0072652	TCONS_00226694	8.57041	0.00347433	TCONS_00048059	-8.90474	0.000360139	TCONS_00121247	7.49552	0.0152501	TCONS_00231942	8.10392	0.00739191
TCONS_00234127	-6.22626	0.00249947	TCONS_00090998	8.56031	0.00727474	TCONS_00019504	9.98593	0.00347433	TCONS_00121235	-8.75542	0.000360139	TCONS_00140880	-7.53121	0.0166653	TCONS_00198654	8.06209	0.00739191
TCONS_00086007	8.63555	0.0026386	TCONS_00093615	8.51028	0.00733572	TCONS_00185200	-8.91725	0.00370339	TCONS_00212712	-8.74585	0.000360139	TCONS_00234127	6.19627	0.016966	TCONS_00138442	8.09441	0.00750904
TCONS_00084591	7.96785	0.00280036	TCONS_00075711	9.39373	0.00740741	TCONS_00169317	-8.5778	0.00370339	TCONS_00213711	-9.12985	0.000466157	TCONS_00223400	7.73244	0.0178275	TCONS_00225322	8.12371	0.00804125
TCONS_00210311	8.52543	0.00313048	TCONS_00146532	8.78247	0.00881251	TCONS_00087404	8.60189	0.00370877	TCONS_00219898	6.79249	0.000479438	TCONS_00154349	-6.05303	0.0187403	TCONS_00201750	-11.552	0.00833356
TCONS_00220629	4.75619	0.00313479	TCONS_00081306	-8.74929	0.00885181	TCONS_00018382	-8.64054	0.00375659	TCONS_00084572	-8.84554	0.000512285	TCONS_00032062	-7.41882	0.0197414	TCONS_00094311	9.97381	0.00876927
TCONS_00138442	8.60351	0.00319403	TCONS_00093841	-8.43425	0.0107888	TCONS_00063396	8.68186	0.0039065	TCONS_00213647	-8.63271	0.000520452	TCONS_00146148	-7.37703	0.0219722	TCONS_00069471	8.01415	0.0096089
TCONS_00072251	8.55729	0.00320969	TCONS_00139020	8.67784	0.0110227	TCONS_00129250	9.65506	0.0039065	TCONS_00215838	10.1668	0.000520452	TCONS_00095925	-7.46779	0.0224873	TCONS_00179337	-7.2471	0.0096089
TCONS_00001885	8.40972	0.00328057	TCONS_00146533	4.33836	0.0111366	TCONS_00155613	4.12386	0.00404404	TCONS_00235822	9.75126	0.000541475	TCONS_00154337	-7.71353	0.0240681	TCONS_00185604	6.60004	0.0104239
TCONS_00226446	8.41463	0.00330186	TCONS_00202253	-9.64059	0.0111366	TCONS_00048399	8.63656	0.00405622	TCONS_00132397	11.4465	0.000580572	TCONS_00015945	-5.29558	0.0253992	TCONS_00179344	-4.26641	0.0114627
TCONS_00216625	8.40713	0.0034065	TCONS_00111512	11.472	0.0116855	TCONS_00010709	-8.98633	0.00415708	TCONS_00170207	-9.43059	0.000584278	TCONS_00075530	-7.34732	0.0262393	TCONS_00168923	-8.02299	0.0114627
TCONS_00225610	-9.69885	0.00342507	TCONS_00091595	8.79704	0.0116855	TCONS_00009004	-7.7025	0.00418357	TCONS_00193002	-8.72586	0.000687005	TCONS_00235491	7.38536	0.0262393	TCONS_00002143	7.90568	0.0115063
TCONS_00201347	-8.28636	0.00438422	TCONS_00113639	8.25783	0.0116855	TCONS_00175400	-8.81228	0.00419228	TCONS_00036517	8.31094	0.000687005	TCONS_00216402	4.86306	0.0279647	TCONS_00209448	9.39621	0.0116816
TCONS_00126192	-4.13466	0.00438422	TCONS_00179345	7.784	0.0116855	TCONS_00195366	6.29971	0.00431869	TCONS_00152180	8.58949	0.000687005	TCONS_00158827	7.95941	0.029561	TCONS_00179345	-5.25896	0.0120247
TCONS_00158849	4.02453	0.00438422	TCONS_00196682	-4.8296	0.0116855	TCONS_00181943	9.41629	0.00431869	TCONS_00081062	14.475	0.000687005	TCONS_00203039	-7.37819	0.0304741	TCONS_00049190	7.86679	0.0123656
TCONS_00213037	8.34782	0.00438422	TCONS_00019506	11.945	0.0132739	TCONS_00062765	-10.3979	0.00432955	TCONS_00116806	-6.87641	0.000748542	TCONS_00190494	7.71142	0.0308783	TCONS_00038638	-4.42802	0.0123656
TCONS_00234159	8.30701	0.00458744	TCONS_00036517	8.18434	0.0133686	TCONS_00207760	8.66322	0.00432955	TCONS_00159257	9.32385	0.000763306	TCONS_00140879	-7.45021	0.0309456	TCONS_00037895	3.95035	0.0124336
TCONS_00200419	8.35695	0.00458744	TCONS_00024719	9.45823	0.0136897	TCONS_00156644	-8.38398	0.00452524	TCONS_00193188	8.97066	0.000764202	TCONS_00159728	7.57934	0.0319144	TCONS_00086152	8.07443	0.0126446
TCONS_00033055	9.42176	0.00458744	TCONS_00016315	16.0478	0.0141576	TCONS_00091890	-9.01452	0.00453582	TCONS_00106557	6.2973	0.000861016	TCONS_00179354	4.18822	0.0321628	TCONS_00233190	7.92692	0.0130038
TCONS_00123349	-9.12729	0.00487385	TCONS_00217621	-8.24808	0.0144339	TCONS_00160650	-9.27301	0.00454332	TCONS_00088459	15.0329	0.000861016	TCONS_00232123	-7.50233	0.035129	TCONS_00134034	7.8064	0.0130173
TCONS_00096819	-8.88043	0.00487385	TCONS_00222990	6.74441	0.0150628	TCONS_00221257	8.72066	0.00454332	TCONS_00146532	8.93073	0.000889841	TCONS_00157172	-8.116	0.0375729	TCONS_00026678	-8.11976	0.0130173
TCONS_00074301	8.60317	0.00492368	TCONS_00181348	9.26298	0.015703	TCONS_00179354	5.80219	0.00456981	TCONS_00004080	-8.70336	0.000915624	TCONS_00009142	-7.81998	0.0377456	TCONS_00062783	7.26039	0.0135548
TCONS_00001417	-9.43636	0.00521119	TCONS_00160650	-9.04956	0.0163687	TCONS_00216321	-8.67164	0.00496576	TCONS_00127639	10.7097	0.00104198	TCONS_00163146	-7.29606	0.0379709	TCONS_00039040	8.07203	0.0135699
TCONS_00210349	-8.13369	0.00521119	TCONS_00127628	9.56484	0.0170348	TCONS_00206586	8.42436	0.00496576	TCONS_00033057	-9.38714	0.00104976	TCONS_00081423	-5.77928	0.0403797	TCONS_00174135	-5.67617	0.0140737
TCONS_00158845	4.47274	0.00521119	TCONS_00156644	-8.16489	0.0177501	TCONS_00132386	8.73534	0.00496576	TCONS_00042715	4.57315	0.0010508	TCONS_00062765	-8.16063	0.0422575	TCONS_00081313	-7.56931	0.0142235
TCONS_00226786	8.56384	0.00521119	TCONS_00091594	-5.28918	0.0189551	TCONS_00215725	8.44457	0.00505737	TCONS_00127650	9.84888	0.00108285	TCONS_00219641	-7.11223	0.0431071	TCONS_00214494	7.75592	0.0144265
TCONS_00090998	8.2818	0.00533812	TCONS_00092964	8.88767	0.0191296	TCONS_00217212	8.38373	0.00514873	TCONS_00131816	9.23375	0.00110488	TCONS_00080855	-4.69025	0.0451374	TCONS_00013678	9.81802	0.0148975
TCONS_00132394	6.6418	0.00565291	TCONS_00168013	-7.1541	0.0193984	TCONS_00009005	-7.53818	0.00550941	TCONS_00038299	8.35982	0.00113901	TCONS_00195366	7.18025	0.0475378	TCONS_00224263	8.02508	0.0156354
TCONS_00114136	8.48443	0.00565291	TCONS_00063963	8.80195	0.019766	TCONS_00150381	-7.11435	0.00567689	TCONS_00218956	8.34639	0.00121314	TCONS_00127633	7.61626	0.048146	TCONS_00101914	7.94391	0.0158472
TCONS_00223839	8.56289	0.00565291	TCONS_00179348	8.3372	0.0202542	TCONS_00165896	6.49079	0.00571432	TCONS_00019504	7.20675	0.00122746				TCONS_00019501	-7.56206	0.0160237
TCONS_00222046	8.33192	0.00578751	TCONS_00083873	5.28436	0.0202542	TCONS_00223444	8.58782	0.00579118	TCONS_00134040	5.54828	0.00122935				TCONS_00214335	8.08458	0.0160748
TCONS_00229571	8.16384	0.00608154	TCONS_00080597	-8.52512	0.020856	TCONS_00208488	8.36404	0.00585258	TCONS_00234127	6.20342	0.00129649				TCONS_00215026	7.74698	0.0160748
TCONS_00215236	-8.71831	0.00681924	TCONS_00129285	7.08084	0.021497	TCONS_00210311	8.321	0.0064565	TCONS_00127638	10.4792	0.00135746				TCONS_00216715	7.71936	0.0160748
TCONS_00219546	-8.07536	0.00743679	TCONS_00195366	5.82024	0.021497	TCONS_00001885	8.42575	0.00646484	TCONS_00123107	8.83666	0.00137701				TCONS_00217621	8.96616	0.0168649
TCONS_00048399	8.2846	0.00768341	TCONS_00062759	7.84387	0.0230218	TCONS_00086153	8.26714	0.00686331	TCONS_00153779	-8.52464	0.00160236				TCONS_00092752	7.7459	0.0168649
TCONS_00130986	5.80196	0.0085099	TCONS_00216524	8.03664	0.0233322	TCONS_00225624	8.266	0.00737145	TCONS_00210206	-8.35318	0.0016026				TCONS_00231400	-7.59021	0.0168649
TCONS_00211743	3.90789	0.00865259	TCONS_00036998	9.0845	0.0256183	TCONS_00138442	8.26341	0.00750422	TCONS_00140289	13.2349	0.00160965				TCONS_00195578	-8.95245	0.0168649
TCONS_00140894	8.10299	0.00879318	TCONS_00096109	7.97256	0.0261363	TCONS_00225322	8.2916	0.00770414	TCONS_00226446	-8.25549	0.00162507				TCONS_00027201	7.85975	0.0170351
TCONS_00185138	-8.06924	0.00905954	TCONS_00039773	-4.65423	0.0271699	TCONS_00075265	-7.53964	0.00797427	TCONS_00215036	4.95659	0.00167336				TCONS_00193174	-7.44278	0.0173266
TCONS_00212684	8.01352	0.00905954	TCONS_00042715	3.80824	0.0284242	TCONS_00179353	8.87792	0.00797427	TCONS_00216625	-8.24799	0.00168325				TCONS_00223855	7.69423	0.0177438
TCONS_00221477	7.98569	0.00929737	TCONS_00119894	8.63887	0.0299687	TCONS_00069471	8.18406	0.00952224	TCONS_00094316	8.33092	0.00173543				TCONS_00227159	-6.17096	0.0179472
TCONS_00217810	8.01699	0.00992468	TCONS_00151836	11.5754	0.0300814	TCONS_00231238	8.37365	0.0100877	TCONS_00072251	-8.39806	0.00175271				TCONS_00200104	-8.06089	0.0180764
TCONS_00084871	8.00572	0.0101556	TCONS_00151302	7.75342	0.0300814	TCONS_00132410	6.01761	0.0105298	TCONS_00138442	-8.4443	0.0017958				TCONS_00220629	3.84498	0.0195661
TCONS_00213789	8.21139	0.0106547	TCONS_00216378	8.4432	0.0302531	TCONS_00022575	-8.09488	0.0106757	TCONS_00151302	7.89696	0.00181733				TCONS_00150046	7.81734	0.0202978
TCONS_00081730	8.56067	0.0107328	TCONS_00140288	9.81516	0.0310579	TCONS_00179359	8.08466	0.0113043	TCONS_00202855	-8.54568	0.0019414				TCONS_00042168	7.62322	0.0206342
TCONS_00201345	7.92845	0.0107773	TCONS_00182399	8.11986	0.0310579	TCONS_00066236	8.05469	0.0113816	TCONS_00012624	11.3763	0.00214695				TCONS_00002148	-7.91107	0.0214586
TCONS_00123353	-10.0935	0.0114088	TCONS_00079958	7.82327	0.0310579	TCONS_00002143	8.07548	0.0113816	TCONS_00179348	8.47222	0.00214967				TCONS_00218572	7.85416	0.0215942
TCONS_00124760	-7.88856	0.0114997	TCONS_00191999	4.56413	0.0317617	TCONS_00069158	8.11348	0.0113816	TCONS_00193027	-8.35277	0.00220562				TCONS_00074828	7.79995	0.0217612
TCONS_00085128	7.89788	0.0114997	TCONS_00177546	7.76605	0.032722	TCONS_00030074	8.14068	0.0113816	TCONS_00226697	-3.7745	0.00238038				TCONS_00223148	7.82473	0.0220704
TCONS_00066236	7.95816	0.0114997	TCONS_00107626	5.03797	0.0327398	TCONS_00086152	8.24553	0.0113816	TCONS_00036518	7.90531	0.00241859				TCONS_00176874	7.57068	0.0220704
TCONS_00223724	8.05345	0.0114997	TCONS_00036518	7.77051	0.0327512	TCONS_00141779	10.3687	0.0113816	TCONS_00128268	7.63868	0.00246887				TCONS_00082731	7.56578	0.0230055
TCONS_00059415	8.09394	0.0114997	TCONS_00082224	8.15435	0.0330763	TCONS_00181942	9.03257	0.0114349	TCONS_00009006	-8.26376	0.00250141				TCONS_00174199	-7.39156	0.0231801
TCONS_00008572	7.96834	0.0116846	TCONS_00136924	9.21864	0.0351119	TCONS_00121678	-8.1048	0.0115524	TCONS_00130501	-8.13517	0.00250141				TCONS_00038625	-4.65292	0.0235247
TCONS_00215222	-7.74232	0.0118472	TCONS_00091398	5.42269	0.0371431	TCONS_00144525	8.38704	0.0115524	TCONS_00204794	-8.1495	0.00264365				TCONS_00192778	5.94118	0.0242682
TCONS_00143044	7.98431	0.0118845	TCONS_00131820	8.0697	0.0379918	TCONS_00177111	-8.26263	0.0116158	TCONS_00216715	-8.16312	0.00266257				TCONS_00001514	3.6087	0.0242682
TCONS_00121247	-7.80893	0.0124077	TCONS_00033645	-8.09579	0.0379918	TCONS_00233190	8.09583	0.0121733	TCONS_00023662	10.2119	0.00277732				TCONS_00023660	-8.31042	0.0242682
TCONS_00184961	7.95876	0.0124077	TCONS_00211493	7.71111	0.0388723	TCONS_00050393	8.45501	0.0123278	TCONS_00137756	-7.49138	0.0033226				TCONS_00072252	7.67611	0.0246987
TCONS_00198734	-8.38003	0.0124418	TCONS_00077413	13.5067	0.0393022	TCONS_00126192	-4.04075	0.0130574	TCONS_00081313	7.66813	0.0038579				TCONS_00131526	-7.76714	0.0270285
TCONS_00127666	7.98806	0.0131355	TCONS_00160476	8.41011	0.0393022	TCONS_00192763	8.05289	0.0134322	TCONS_00082731	-7.98567	0.00386588				TCONS_00080499	7.66665	0.0276773
TCONS_00219597	8.2295	0.0131446	TCONS_00225624	8.18288	0.0393022	TCONS_00019499	8.16751	0.0134497	TCONS_00024719	9.61819	0.00410941				TCONS_00046967	-7.86957	0.0277374
TCONS_00092752	7.86558	0.0135755	TCONS_00101681	8.04396	0.0393022	TCONS_00226786	8.28983	0.0134497	TCONS_00197677	-7.08121	0.00414821				TCONS_00223724	7.46953	0.028532
TCONS_00194073	7.92681	0.0135755	TCONS_00166394	-8.01653	0.0408319	TCONS_00154337	-8.57113	0.0135235	TCONS_00010225	5.7089	0.00416664				TCONS_00066472	7.58874	0.0290501
TCONS_00078796	3.58074	0.01371	TCONS_00092967	9.87421	0.0410158	TCONS_00139020	8.09561	0.0135235	TCONS_00221790	4.77692	0.00432618				TCONS_00074548	7.64743	0.0294934
TCONS_00066472	8.14276	0.0143078	TCONS_00154336	-6.35834	0.0433314	TCONS_00101914	8.11188	0.0140628	TCONS_00019501	7.67094	0.00468661				TCONS_00226446	7.91746	0.0298794
TCONS_00001945	8.14133	0.0144477	TCONS_00154337	-8.35631	0.0440534	TCONS_00214494	7.92499	0.0144376	TCONS_00174373	-8.04811	0.00472087				TCONS_00203425	-7.43379	0.0298794
TCONS_00217975	7.97064	0.0145694	TCONS_00223124	-4.26705	0.0443377	TCONS_00010585	8.18003	0.0154178	TCONS_00010819	6.83221	0.00472814				TCONS_00128285	4.17032	0.0300706
TCONS_00030074	7.89778	0.0146063	TCONS_00054985	11.1579	0.0443758	TCONS_00085872	7.9247	0.0158414	TCONS_00080275	-8.53108	0.00478049				TCONS_00057778	7.57705	0.0303926
TCONS_00018240	7.95716	0.0146063	TCONS_00023487	8.4729	0.0443758	TCONS_00215026	7.91509	0.0160144	TCONS_00023057	7.56159	0.00487371				TCONS_00217143	6.886	0.0315304
TCONS_00201341	8.01123	0.0146063	TCONS_00146332	-8.95987	0.0449638	TCONS_00027201	8.02719	0.0160185	TCONS_00193174	7.54412	0.00489616				TCONS_00084816	-4.98239	0.0315547
TCONS_00168465	8.34131	0.0146063	TCONS_00200104	8.01186	0.0450651	TCONS_00083107	-8.40719	0.0162582	TCONS_00131820	8.19355	0.00493923				TCONS_00158442	7.44397	0.031754
TCONS_00176846	-7.70103	0.0152581	TCONS_00119889	6.19497	0.0455532	TCONS_00092752	7.91584	0.016655	TCONS_00019506	12.0314	0.00493923				TCONS_00228758	-4.43552	0.0328256
TCONS_00080161	7.77103	0.0159098	TCONS_00127633	9.47253	0.0461479	TCONS_00185138	-7.97961	0.0169903	TCONS_00048399	-8.12544	0.00501742				TCONS_00169312	-7.33457	0.0358941
TCONS_00024519	-6.55832	0.0159651	TCONS_00143371	8.04088	0.0461479	TCONS_00170315	8.73069	0.0174327	TCONS_00192778	-6.12156	0.0054211				TCONS_00191735	7.64712	0.0361531
TCONS_00089230	-7.94608	0.0167447	TCONS_00081313	7.53388	0.0461479	TCONS_00037571	4.54884	0.0176395	TCONS_00190510	7.65739	0.00550237				TCONS_00042153	7.66973	0.0365754
TCONS_00207371	8.3261	0.0167522	TCONS_00215725	7.5203	0.0461479	TCONS_00223855	7.86396	0.0177714	TCONS_00016315	16.2303	0.00558097				TCONS_00220340	7.5374	0.0365754
TCONS_00037924	-3.4564	0.0170163	TCONS_00235822	7.0979	0.0464817	TCONS_00150481	7.87749	0.0177714	TCONS_00223047	-6.1244	0.00566754				TCONS_00234218	-7.72422	0.0365754
TCONS_00004010	7.73585	0.0170163	TCONS_00179729	9.77827	0.0472229	TCONS_00132405	5.53652	0.0183608	TCONS_00030694	-8.23699	0.00590454				TCONS_00126169	-5.54673	0.0366525
TCONS_00205798	7.82205	0.0170633	TCONS_00105275	8.8613	0.0478352	TCONS_00235942	7.87673	0.0184675	TCONS_00146651	-7.97388	0.00592208				TCONS_00092667	8.41401	0.0389586
TCONS_00074305	11.2155	0.0170633	TCONS_00019501	7.5204	0.0495917	TCONS_00198734	-8.29147	0.0197285	TCONS_00095699	-8.85842	0.00596125				TCONS_00003272	-5.13372	0.040308
TCONS_00234217	7.71826	0.0174159				TCONS_00001945	7.91467	0.0197363	TCONS_00131005	8.31114	0.00597829				TCONS_00235489	7.38053	0.0405975
TCONS_00010959	-4.18531	0.0178785				TCONS_00223148	7.99232	0.0197363	TCONS_00186012	7.06586	0.00616083				TCONS_00063398	7.34506	0.0417006
TCONS_00014744	4.17304	0.0178785				TCONS_00224315	8.34817	0.0204395	TCONS_00024520	7.80169	0.00616987				TCONS_00088459	-7.20868	0.0434734
TCONS_00084581	-9.86904	0.0193104				TCONS_00222978	-3.28941	0.0206281	TCONS_00217810	-7.85799	0.00617347				TCONS_00157447	7.96189	0.0452016
TCONS_00214164	6.91401	0.0193104				TCONS_00084572	-8.22393	0.0209762	TCONS_00084871	-7.84671	0.00635509				TCONS_00119973	7.57772	0.0458564
TCONS_00063398	7.96152	0.0199064				TCONS_00138792	7.84441	0.0209762	TCONS_00193164	7.54225	0.00642588				TCONS_00172673	7.55312	0.0458564
TCONS_00205822	-7.9762	0.0200524				TCONS_00212684	7.80056	0.0212314	TCONS_00201345	-7.7695	0.00670897				TCONS_00010456	5.87115	0.0458564
TCONS_00162707	8.05915	0.0200831				TCONS_00176874	7.73946	0.0221066	TCONS_00106547	6.5203	0.00690472				TCONS_00234160	-5.4898	0.0458564
TCONS_00166229	7.717	0.0201526				TCONS_00194073	7.839	0.0221066	TCONS_00198654	-7.87117	0.00731314				TCONS_00140289	-6.67216	0.0458564
TCONS_00154403	3.44317	0.020638				TCONS_00072252	7.84632	0.0230397	TCONS_00209246	-7.72852	0.00736075				TCONS_00096249	-7.12489	0.0458564
TCONS_00108664	7.64921	0.0206909				TCONS_00001422	-5.35092	0.0245023	TCONS_00085128	-7.73895	0.00746138				TCONS_00204794	7.31831	0.0461688
TCONS_00169548	-8.1754	0.020849				TCONS_00226446	8.08636	0.0245023	TCONS_00059415	-7.93487	0.00787682				TCONS_00106799	7.25882	0.047888
TCONS_00180908	-2.65409	0.0209559				TCONS_00037932	-4.37663	0.0256683	TCONS_00045763	-7.88524	0.00787682
TCONS_00215725	7.77672	0.0211533				TCONS_00112672	7.68674	0.0264028	TCONS_00223724	-7.89439	0.00790393
TCONS_00208298	7.6533	0.0212048				TCONS_00069734	-6.56313	0.0265355	TCONS_00143044	-7.82529	0.00821612
TCONS_00228754	-5.62574	0.0221796				TCONS_00074548	7.81474	0.0267151	TCONS_00220645	-7.94703	0.00825129
TCONS_00095926	7.59314	0.0226413				TCONS_00066472	7.75618	0.0271143	TCONS_00081730	-8.40145	0.00839273
TCONS_00201348	7.58483	0.0227				TCONS_00223123	-4.93677	0.0276677	TCONS_00179359	6.27876	0.00839273
TCONS_00215030	8.07738	0.0229316				TCONS_00223724	7.6386	0.0285647	TCONS_00179352	7.47212	0.00839273
TCONS_00004011	7.66461	0.023084				TCONS_00128268	9.0347	0.0288473	TCONS_00098534	8.59091	0.00896373
TCONS_00172673	7.63287	0.0236025				TCONS_00213037	7.71089	0.029957	TCONS_00040239	6.07486	0.00909422
TCONS_00054728	-5.29461	0.0236871				TCONS_00177546	7.62605	0.0315977	TCONS_00201634	-9.56808	0.00927657
TCONS_00170075	7.7777	0.0239145				TCONS_00158442	7.61349	0.0316625	TCONS_00127666	-7.82908	0.00927657
TCONS_00027718	-3.86013	0.0245317				TCONS_00042153	7.83673	0.0316625	TCONS_00092752	-7.70668	0.00927657
TCONS_00224423	7.6219	0.0245317				TCONS_00217955	7.74365	0.032508	TCONS_00179349	6.6935	0.00927657
TCONS_00069471	7.66605	0.0245317				TCONS_00062742	-8.26959	0.0330125	TCONS_00216635	3.69643	0.00938523
TCONS_00075831	7.69021	0.025688				TCONS_00169548	-8.08665	0.0330125	TCONS_00023487	8.6087	0.00938523
TCONS_00119889	5.84389	0.0260852				TCONS_00220340	7.70572	0.0330125	TCONS_00030706	-7.63985	0.00975929
TCONS_00148399	7.58891	0.026201				TCONS_00205822	-7.8881	0.0340285	TCONS_00183616	3.92136	0.00980167
TCONS_00065070	7.68709	0.0262884				TCONS_00039773	-4.19979	0.0353063	TCONS_00096598	6.40842	0.00980167
TCONS_00112511	9.19246	0.0264068				TCONS_00205833	-7.53609	0.0381692	TCONS_00037538	5.13731	0.0100555
TCONS_00094090	7.69407	0.0268042				TCONS_00154338	-5.12188	0.0382996	TCONS_00218572	-7.7011	0.0101011
TCONS_00217157	3.83857	0.0270001				TCONS_00160808	-3.49449	0.0382996	TCONS_00203425	7.54702	0.0101011
TCONS_00063148	-3.3296	0.0276377				TCONS_00172673	7.72275	0.0405598	TCONS_00023660	8.43393	0.0103947
TCONS_00019504	7.57548	0.0276377				TCONS_00063398	7.51463	0.0409735	TCONS_00217975	-7.81171	0.0105256
TCONS_00237031	7.61318	0.0276377				TCONS_00101681	7.50807	0.0414084	TCONS_00066472	-7.98365	0.0107276
TCONS_00089785	8.14068	0.0276377				TCONS_00062960	-6.48893	0.0421785	TCONS_00078796	-3.66502	0.0107322
TCONS_00166851	7.72391	0.0281007				TCONS_00201672	8.00877	0.0422428	TCONS_00080161	-7.61218	0.0107706
TCONS_00201634	7.79732	0.0281007				TCONS_00088282	4.25206	0.0424086	TCONS_00181943	7.44316	0.0109435
TCONS_00145526	7.54019	0.0282026				TCONS_00131820	7.45852	0.0424086	TCONS_00140860	-7.81596	0.0110189
TCONS_00158442	7.56095	0.0282026				TCONS_00002193	7.48516	0.0424086	TCONS_00195578	5.95167	0.011331
TCONS_00214871	7.66367	0.0282026				TCONS_00221477	7.54178	0.0424086	TCONS_00158553	-6.28382	0.0114351
TCONS_00210719	7.51352	0.0282432				TCONS_00173180	7.84611	0.0424086	TCONS_00004010	-7.57695	0.0115438
TCONS_00236150	7.48834	0.0285228				TCONS_00116806	5.03377	0.0429419	TCONS_00179337	7.03502	0.0115438
TCONS_00177111	-6.57627	0.0286036				TCONS_00207255	7.48009	0.0429419	TCONS_00003272	8.78131	0.0115438
TCONS_00158847	4.88328	0.0290067				TCONS_00166225	7.48331	0.0429419	TCONS_00168465	-8.18215	0.0116203
TCONS_00140880	7.50385	0.0294202				TCONS_00154390	7.52205	0.0429419	TCONS_00113176	7.83284	0.0117823
TCONS_00019499	7.43084	0.0303796				TCONS_00201341	7.53698	0.0429419	TCONS_00169312	7.44762	0.0117889
TCONS_00205513	7.5872	0.0306556				TCONS_00077621	7.64534	0.0429419	TCONS_00186919	7.87377	0.0117889
TCONS_00154390	7.50453	0.0306768				TCONS_00071662	-3.35713	0.0432732	TCONS_00147711	8.10479	0.0117889
TCONS_00011854	-8.44953	0.0313229				TCONS_00093615	7.51416	0.0432732	TCONS_00081102	6.81929	0.0118804
TCONS_00093205	-7.47533	0.0314742				TCONS_00011854	-8.36171	0.0440777	TCONS_00081098	7.57113	0.0121682
TCONS_00109331	4.01963	0.0325009				TCONS_00018831	5.89085	0.0444057	TCONS_00155619	4.81287	0.012294
TCONS_00032062	7.39475	0.0343606				TCONS_00226745	7.50799	0.0456723	TCONS_00146533	6.08241	0.0125885
TCONS_00222950	8.01573	0.0343606				TCONS_00106799	7.42828	0.0459095	TCONS_00234390	-7.57148	0.0130016
TCONS_00087404	7.48574	0.0345016				TCONS_00226322	7.39642	0.0471357	TCONS_00074305	-11.0559	0.0132244
TCONS_00038599	7.40766	0.0346386				TCONS_00040008	7.41859	0.0471357	TCONS_00207371	-8.16694	0.0134063
TCONS_00182395	7.44204	0.0354486				TCONS_00035280	7.5245	0.0471357	TCONS_00062960	-7.8912	0.0134063
TCONS_00126174	-7.21197	0.0356641				TCONS_00019496	7.59254	0.0471357	TCONS_00228758	4.73172	0.0134825
TCONS_00050263	7.57215	0.0356641				TCONS_00077414	8.91213	0.0471357	TCONS_00033163	3.80964	0.0136338
TCONS_00151095	-7.79213	0.035765				TCONS_00102396	7.39266	0.0492503	TCONS_00126445	-3.80825	0.014157
TCONS_00097552	7.38346	0.035765							TCONS_00212505	-7.59024	0.0146927
TCONS_00095925	7.44032	0.035765							TCONS_00081105	7.18635	0.0146927
TCONS_00128285	-6.55242	0.0368358							TCONS_00208298	-7.49452	0.0150455
TCONS_00074300	2.88887	0.0368358							TCONS_00126455	-11.088	0.0150737
TCONS_00117760	6.16632	0.0371843							TCONS_00081306	-7.64874	0.0151993
TCONS_00033030	11.6551	0.0371843							TCONS_00063398	-7.80258	0.0152916
TCONS_00210368	5.73445	0.0383882							TCONS_00202306	-7.63703	0.0152916
TCONS_00217955	7.44521	0.0383882							TCONS_00023816	8.97808	0.0152916
TCONS_00179350	8.83229	0.0425555							TCONS_00095926	-7.43434	0.0154261
TCONS_00206586	7.3822	0.0433837							TCONS_00201348	-7.42608	0.0154261
TCONS_00033031	11.0091	0.0433837							TCONS_00077413	13.6923	0.0156217
TCONS_00116806	4.79381	0.0435661							TCONS_00202852	7.20079	0.0158719
TCONS_00168937	7.35735	0.0439039							TCONS_00004011	-7.50585	0.0168425
TCONS_00157172	8.08552	0.0441114							TCONS_00119973	-7.47441	0.0168425
TCONS_00028212	-7.18122	0.0443838							TCONS_00172673	-7.47404	0.0168902
TCONS_00220202	7.49797	0.0449875							TCONS_00231451	-7.45044	0.0168902
TCONS_00095805	6.3809	0.0450766							TCONS_00015945	-5.13484	0.0169166
TCONS_00208488	7.37856	0.0464951							TCONS_00223522	7.38567	0.0172803
TCONS_00227154	7.40559	0.0473328							TCONS_00069471	-7.50721	0.0183807
TCONS_00129286	-7.36806	0.047991							TCONS_00140873	-7.69787	0.0184487
TCONS_00009004	-5.26675	0.047991							TCONS_00054985	11.2355	0.0185172
TCONS_00232123	7.47525	0.047991							TCONS_00195366	6.66385	0.0189856
TCONS_00225625	-4.50984	0.0487199							TCONS_00148399	-7.43013	0.0191335
TCONS_00005952	-7.22497	0.0498572							TCONS_00126446	-3.96369	0.0191335
									TCONS_00093118	7.08082	0.0191335
									TCONS_00037896	7.37161	0.0197003
									TCONS_00162444	-7.76489	0.0203059
									TCONS_00065070	-7.52828	0.0203059
									TCONS_00121247	7.2616	0.0203059
									TCONS_00121279	9.65083	0.0203059
									TCONS_00181942	8.45396	0.0204532
									TCONS_00094090	-7.53518	0.0208666
									TCONS_00237031	-7.45444	0.0209305
									TCONS_00210719	-7.35479	0.0209305
									TCONS_00158442	-7.40215	0.0214294
									TCONS_00179039	5.13289	0.0217775
									TCONS_00140880	-7.34518	0.0222049
									TCONS_00127633	9.64218	0.0234844
									TCONS_00078785	4.21627	0.0238266
									TCONS_00221417	-7.28898	0.0238882
									TCONS_00215188	-4.04922	0.0241986
									TCONS_00077414	11.4562	0.0241986
									TCONS_00134348	-7.65827	0.0243136
									TCONS_00205513	-7.42836	0.0244571
									TCONS_00019503	7.7992	0.0251686
									TCONS_00032062	-7.23608	0.0252003
									TCONS_00224327	-10.9443	0.0253231
									TCONS_00137051	-7.25788	0.0259738
									TCONS_00179729	9.96166	0.0261108
									TCONS_00146148	-7.19346	0.0270709
									TCONS_00201347	7.41012	0.027776
									TCONS_00144430	-7.18539	0.0278945
									TCONS_00095925	-7.2817	0.0281897
									TCONS_00109331	-5.83749	0.0281897
									TCONS_00218694	6.95753	0.029031
									TCONS_00001514	-3.21207	0.0295907
									TCONS_00081118	7.20151	0.0295907
									TCONS_00154337	-7.53037	0.0308954
									TCONS_00081119	6.2851	0.0312564
									TCONS_00057778	-7.34308	0.031406
									TCONS_00224263	-8.6093	0.0317534
									TCONS_00013878	-7.39577	0.0317534
									TCONS_00198464	-7.26467	0.0329641
									TCONS_00069115	-7.16514	0.0333515
									TCONS_00233143	-8.54298	0.0343128
									TCONS_00139422	-3.09809	0.0343128
									TCONS_00095799	-9.84475	0.0345811
									TCONS_00206586	-7.22351	0.0345811
									TCONS_00091652	3.2011	0.0352375
									TCONS_00171558	6.80332	0.0356342
									TCONS_00233262	6.95536	0.0357088
									TCONS_00095610	-7.30769	0.0360155
									TCONS_00167824	4.77386	0.0373159
									TCONS_00024521	8.18047	0.0379892
									TCONS_00208488	-7.21998	0.0380848
									TCONS_00220202	-7.3393	0.0385379
									TCONS_00009824	-3.60849	0.0385379
									TCONS_00106549	6.57872	0.0385379
									TCONS_00103069	7.50107	0.0386629
									TCONS_00218210	-7.09216	0.0392852
									TCONS_00037106	3.62637	0.0395997
									TCONS_00083873	3.91733	0.0412451
									TCONS_00084816	4.62581	0.0414741
									TCONS_00211049	6.93448	0.0414741
									TCONS_00232123	-7.31661	0.0415698
									TCONS_00011614	3.88911	0.0425678
									TCONS_00031656	-3.23585	0.0429622
									TCONS_00163146	-7.11577	0.0434527
									TCONS_00154336	-5.70317	0.0434527
									TCONS_00231529	3.76399	0.0439959
									TCONS_00131387	4.01588	0.0441366
									TCONS_00217678	6.72946	0.0455558
									TCONS_00024712	-7.20938	0.0455718
									TCONS_00147117	4.99598	0.0455718
									TCONS_00193183	7.45188	0.0458132
									TCONS_00219061	-7.13367	0.046617
									TCONS_00219641	-6.92879	0.046617
									TCONS_00119975	-5.22822	0.046617
									TCONS_00095182	4.64504	0.046617
									TCONS_00059165	9.17611	0.0470154
									TCONS_00210367	8.97889	0.0475977
									TCONS_00122791	4.71046	0.0484581
									TCONS_00174133	9.31265	0.0484581
									TCONS_00121664	5.45263	0.0488086
									TCONS_00119347	9.13061	0.0488924
									TCONS_00023016	9.38718	0.0492851
									TCONS_00099585	-6.99289	0.0494364
									TCONS_00019884	-3.66769	0.0499822
