# Supplementary material for: Long Non-coding RNA and mRNA Profile of Liver Tissue During Four Developmental Stages in the Chicken
Source: Front Genet. 2020 Jun 16;11:574. doi: 10.3389/fgene.2020.00574 (PMC7309962; doi:10.3389/fgene.2020.00574)
Supplement: Supplementary file 2 [file Data_Sheet_1.ZIP › Supplementary files/Table S9_Functional enrichment of DEGs.xlsx]

## Sheet: JP vs SM
Table S9. Functional categories of differentially expressed mRNAs in pairwise stages
Category	Term ID	Description	Log10 (Pvalue)	Enrichment	Count	Genes
GO Biological Processes	GO:0051301	cell division	-10.6196	2.65253	57	RHOB,ZFP36L2,BUB1B,CCNA2,CCNG1,CDK1,CENPA,CENPE,CENPF,CETN2,DCT,ECT2,ETV5,IL1B,KIF11,STMN1,NEK2,AURKA,TGFB1,TOP2A,FZD7,CCNA1,CCNB2,KIF23,KIF14,SMC4,CCNO,TACC3,SMC2,KIF2C,UBE2C,CIT,TPX2,NCAPD3,KIF4A,CKAP2,CECR2,RACGAP1,NUSAP1,CINP,ANLN,NDE1,CEP55,PRPF40A,INTS13,SPC25,SOX17,BORA,AKNA,NUF2,LZTS2,CCNB3,KNSTRN,SGO1,HEPACAM2,ASPM,CENPW
GO Biological Processes	GO:0140014	mitotic nuclear division	-10.3456	3.6343	35	BUB1B,CD28,CENPE,CENPF,IL1B,KIF11,NEK2,AURKA,TGFB1,TTK,KIF23,DLGAP5,KIF14,SMC4,TACC3,SMC2,PTTG2,KIF2C,UBE2C,TPX2,RRS1,NCAPD3,KIF4A,RACGAP1,NUSAP1,ANLN,NDE1,CHTF8,CEP55,BCCIP,BORA,KIF18A,NUF2,KNSTRN,SGO1
GO Biological Processes	GO:0000070	mitotic sister chromatid segregation	-8.8409	4.33688	24	BUB1B,CENPE,CENPF,NEK2,TTK,KIF23,DLGAP5,KIF14,SMC4,TACC3,SMC2,PTTG2,KIF2C,RRS1,NCAPD3,KIF4A,RACGAP1,NUSAP1,CHTF8,CEP55,KIF18A,NUF2,KNSTRN,SGO1
GO Biological Processes	GO:0000819	sister chromatid segregation	-8.18589	3.76842	26	BUB1B,CENPE,CENPF,NEK2,TOP2A,TTK,KIF23,DLGAP5,KIF14,SMC4,TACC3,SMC2,PTTG2,KIF2C,RRS1,NCAPD3,KIF4A,RACGAP1,NUSAP1,CHTF8,CEP55,KIF18A,NUF2,KNSTRN,RMI2,SGO1
GO Biological Processes	GO:0007059	chromosome segregation	-8.11193	3.00615	35	SLC25A5,BUB1B,CENPE,CENPF,ECT2,NEK2,TOP2A,TTK,KIF23,DLGAP5,KIF14,SMC4,TACC3,SMC2,P3H4,PTTG2,KIF2C,RRS1,NCAPD3,KIF4A,RACGAP1,NUSAP1,NDE1,CHTF8,CEP55,HJURP,CENPN,SPC25,SMC6,KIF18A,NUF2,KNSTRN,RMI2,SGO1,CENPW
GO Biological Processes	GO:0000280	nuclear division	-7.39732	2.64065	39	BUB1B,CD28,CENPE,CENPF,IL1B,KIF11,NEK2,AURKA,TGFB1,TOP2A,TTK,CCNA1,KIF23,DLGAP5,KIF14,SMC4,TACC3,SMC2,P3H4,PTTG2,KIF2C,UBE2C,TPX2,RRS1,NCAPD3,KIF4A,RACGAP1,NUSAP1,ANLN,NDE1,CHTF8,CEP55,BCCIP,BORA,KIF18A,NUF2,KNSTRN,SGO1,ASPM
GO Biological Processes	GO:0048285	organelle fission	-7.17316	2.51868	41	BUB1B,CD28,CENPE,CENPF,DHODH,IL1B,KIF11,NEK2,AURKA,TGFB1,TOP2A,TTK,CCNA1,KIF23,DLGAP5,KIF14,SMC4,TACC3,SMC2,P3H4,PTTG2,KIF2C,UBE2C,TPX2,RRS1,NCAPD3,KIF4A,RACGAP1,NUSAP1,GDAP1,ANLN,NDE1,CHTF8,CEP55,BCCIP,BORA,KIF18A,NUF2,KNSTRN,SGO1,ASPM
GO Biological Processes	GO:0098813	nuclear chromosome segregation	-6.42028	2.94035	28	BUB1B,CENPE,CENPF,ECT2,NEK2,TOP2A,TTK,KIF23,DLGAP5,KIF14,SMC4,TACC3,SMC2,P3H4,PTTG2,KIF2C,RRS1,NCAPD3,KIF4A,RACGAP1,NUSAP1,CHTF8,CEP55,KIF18A,NUF2,KNSTRN,RMI2,SGO1
GO Biological Processes	GO:0051303	establishment of chromosome localization	-3.32765	3.56774	10	CENPE,CENPF,DLGAP5,KIF14,KIF2C,RRS1,NDE1,CEP55,KIF18A,NUF2
GO Biological Processes	GO:0050000	chromosome localization	-3.28284	3.52257	10	CENPE,CENPF,DLGAP5,KIF14,KIF2C,RRS1,NDE1,CEP55,KIF18A,NUF2
GO Biological Processes	GO:0051310	metaphase plate congression	-2.88021	3.71045	8	CENPE,CENPF,KIF14,KIF2C,RRS1,CEP55,KIF18A,NUF2
GO Biological Processes	GO:0007080	mitotic metaphase plate congression	-2.86798	4.14465	7	CENPE,KIF14,KIF2C,RRS1,CEP55,KIF18A,NUF2
GO Biological Processes	GO:0051640	organelle localization	-2.72822	1.61609	41	CACNB2,CDK1,CENPA,CENPE,CENPF,CETN2,CHGA,CHRM2,CHRNB3,FOLR1,GRIA1,KIF3C,NEK2,PLXNA2,RAB3A,RPS15,AURKA,TFEB,OTOF,KIF23,DLGAP5,KIF14,LRPPRC,KIF2C,RRS1,ERC2,TCTN3,NUSAP1,BORCS6,NDE1,CEP55,MREG,INTS13,BCCIP,C12orf4,KIF18A,NUF2,RAB34,CEP78,BBS5,ASPM
GO Biological Processes	GO:0008203	cholesterol metabolic process	-9.07926	4.45253	24	CYP7A1,CYP51A1,DHCR7,DHCR24,FDFT1,FDPS,GNB3,HMGCR,LEPR,LIPC,MT3,PRKAA2,MSMO1,SC5D,SOD1,SQLE,SREBF1,STAR,NR0B2,ANGPTL3,NSDHL,CLN6,DISP3,DGAT2
GO Biological Processes	GO:0008202	steroid metabolic process	-8.94931	3.11072	37	AGT,NR0B1,CYP1A1,CYP1A2,CYP7A1,CYP17A1,CYP19A1,CYP51A1,DHCR7,DHCR24,FDFT1,FDPS,GNB3,HMGCR,HSD17B1,IL1B,LEPR,LIPC,MT3,PBX1,PRKAA2,MSMO1,SC5D,SOD1,SQLE,SREBF1,STAR,FGF23,NR0B2,FGF19,DHRS4,ANGPTL3,NSDHL,CLN6,DISP3,DGAT2,SDR42E2
GO Biological Processes	GO:0016125	sterol metabolic process	-8.86248	4.19102	25	CYP7A1,CYP19A1,CYP51A1,DHCR7,DHCR24,FDFT1,FDPS,GNB3,HMGCR,LEPR,LIPC,MT3,PRKAA2,MSMO1,SC5D,SOD1,SQLE,SREBF1,STAR,NR0B2,ANGPTL3,NSDHL,CLN6,DISP3,DGAT2
GO Biological Processes	GO:1902652	secondary alcohol metabolic process	-8.78262	4.3089	24	CYP7A1,CYP51A1,DHCR7,DHCR24,FDFT1,FDPS,GNB3,HMGCR,LEPR,LIPC,MT3,PRKAA2,MSMO1,SC5D,SOD1,SQLE,SREBF1,STAR,NR0B2,ANGPTL3,NSDHL,CLN6,DISP3,DGAT2
GO Biological Processes	GO:0006066	alcohol metabolic process	-8.33931	2.90516	38	CYP1A1,CYP1A2,CYP7A1,CYP51A1,DHCR7,DHCR24,FDFT1,FDPS,GNB3,HMGCR,IL1B,INPPL1,LEPR,LIPC,MT3,PCK1,PRKAA2,MSMO1,SC5D,SOD1,SPR,SQLE,SREBF1,STAR,TPI1,NR0B2,DHRS4,ANGPTL3,NSDHL,IP6K2,RETSAT,CLN6,PECR,ACSS2,DISP3,PCBD2,DGAT2,MOGAT1
GO Biological Processes	GO:1901615	organic hydroxy compound metabolic process	-8.17344	2.49675	48	CRYM,CYP1A1,CYP1A2,CYP7A1,CYP19A1,CYP51A1,DCT,DHCR7,DHCR24,FDFT1,FDPS,GNB3,GPR37,HMGCR,IL1B,INPPL1,LEPR,LIPC,MT3,PCK1,PRKAA2,MSMO1,SC5D,SOD1,SPR,SQLE,SREBF1,STAR,TPI1,TTPA,FGF23,NR0B2,PER2,SNCAIP,FGF19,DHRS4,ANGPTL3,NSDHL,IP6K2,RETSAT,CLN6,PECR,ACSS2,DISP3,PCBD2,DGAT2,MOGAT1,IYD
GO Biological Processes	GO:0019216	regulation of lipid metabolic process	-6.95794	2.57921	38	AGT,ANXA1,CYP1A1,CYP7A1,CYP51A1,DHCR7,FABP1,FDFT1,FDPS,GNB3,HMGCR,CCN1,IL1B,NPAS2,PIK3R1,PRKAA2,SC5D,CCL21,SOD1,SQLE,SREBF1,STAR,TGFB1,ZP3,FGF19,ANGPTL3,DNAJC15,G0S2,MLXIPL,ANGPTL4,TM6SF2,DISP3,BCL11B,DGAT2,C1QTNF2,SIK1,FMC1,TYSND1
GO Biological Processes	GO:0006695	cholesterol biosynthetic process	-6.40428	5.19462	14	CYP7A1,CYP51A1,DHCR7,DHCR24,FDFT1,FDPS,HMGCR,PRKAA2,MSMO1,SC5D,SOD1,SQLE,SREBF1,NSDHL
GO Biological Processes	GO:1902653	secondary alcohol biosynthetic process	-6.33032	5.12627	14	CYP7A1,CYP51A1,DHCR7,DHCR24,FDFT1,FDPS,HMGCR,PRKAA2,MSMO1,SC5D,SOD1,SQLE,SREBF1,NSDHL
GO Biological Processes	GO:0006694	steroid biosynthetic process	-6.17768	3.26557	23	NR0B1,CYP7A1,CYP17A1,CYP19A1,CYP51A1,DHCR7,DHCR24,FDFT1,FDPS,HMGCR,HSD17B1,IL1B,PBX1,PRKAA2,MSMO1,SC5D,SOD1,SQLE,SREBF1,STAR,FGF19,NSDHL,SDR42E2
GO Biological Processes	GO:0016126	sterol biosynthetic process	-5.97885	4.80984	14	CYP7A1,CYP51A1,DHCR7,DHCR24,FDFT1,FDPS,HMGCR,PRKAA2,MSMO1,SC5D,SOD1,SQLE,SREBF1,NSDHL
GO Biological Processes	GO:0090181	regulation of cholesterol metabolic process	-5.67326	5.30064	12	CYP7A1,CYP51A1,DHCR7,FDFT1,FDPS,GNB3,HMGCR,SC5D,SOD1,SQLE,SREBF1,DGAT2
GO Biological Processes	GO:0008610	lipid biosynthetic process	-5.31724	1.96528	50	NR0B1,ANXA1,CYP1A1,CYP1A2,CYP7A1,CYP17A1,CYP19A1,CYP51A1,DHCR7,DHCR24,FDFT1,FDPS,HMGCR,HSD17B1,CCN1,IL1B,INPPL1,LIPC,PBX1,PCK1,PIK3R1,PLP1,PRKAA2,MSMO1,SC5D,ST3GAL2,SOD1,SQLE,SREBF1,STAR,ZP3,FGF19,CERS1,LPIN1,NSDHL,MLXIPL,ACSM5,PIGV,PECR,ACSS2,FA2H,B3GNT5,DGAT2,MOGAT1,SIK1,PHOSPHO1,AGMO,SERINC4,SDR42E2,PYURF
GO Biological Processes	GO:0045540	regulation of cholesterol biosynthetic process	-5.02253	5.56567	10	CYP7A1,CYP51A1,DHCR7,FDFT1,FDPS,HMGCR,SC5D,SOD1,SQLE,SREBF1
GO Biological Processes	GO:0106118	regulation of sterol biosynthetic process	-5.02253	5.56567	10	CYP7A1,CYP51A1,DHCR7,FDFT1,FDPS,HMGCR,SC5D,SOD1,SQLE,SREBF1
GO Biological Processes	GO:0019218	regulation of steroid metabolic process	-5.01108	3.59075	16	AGT,CYP7A1,CYP51A1,DHCR7,FDFT1,FDPS,GNB3,HMGCR,IL1B,SC5D,SOD1,SQLE,SREBF1,STAR,FGF19,DGAT2
GO Biological Processes	GO:1901617	organic hydroxy compound biosynthetic process	-4.75975	2.56719	25	CYP7A1,CYP19A1,CYP51A1,DCT,DHCR7,DHCR24,FDFT1,FDPS,GPR37,HMGCR,IL1B,PCK1,PRKAA2,MSMO1,SC5D,SOD1,SPR,SQLE,SREBF1,STAR,PER2,FGF19,NSDHL,IP6K2,PCBD2
GO Biological Processes	GO:0046165	alcohol biosynthetic process	-4.72697	3.02136	19	CYP7A1,CYP51A1,DHCR7,DHCR24,FDFT1,FDPS,HMGCR,IL1B,PCK1,PRKAA2,MSMO1,SC5D,SOD1,SPR,SQLE,SREBF1,NSDHL,IP6K2,PCBD2
GO Biological Processes	GO:0046890	regulation of lipid biosynthetic process	-4.48384	2.81094	20	ANXA1,CYP7A1,CYP51A1,DHCR7,FDFT1,FDPS,HMGCR,CCN1,IL1B,PRKAA2,SC5D,SOD1,SQLE,SREBF1,STAR,ZP3,FGF19,MLXIPL,DGAT2,SIK1
GO Biological Processes	GO:0050810	regulation of steroid biosynthetic process	-4.45648	3.80809	13	CYP7A1,CYP51A1,DHCR7,FDFT1,FDPS,HMGCR,IL1B,SC5D,SOD1,SQLE,SREBF1,STAR,FGF19
GO Biological Processes	GO:0062012	regulation of small molecule metabolic process	-4.20665	2.06136	34	AK4,ANXA1,CDK1,CYP7A1,CYP51A1,DHCR7,FABP1,FDFT1,FDPS,GCG,GNB3,HMGCR,IL1B,LEPR,PRKAA2,PSMD7,SC5D,SOD1,SQLE,SREBF1,STAR,TGFB1,TMSB4X,FGF19,DNAJC15,MLXIPL,CD320,DDIT4,DGAT2,MIDN,C1QTNF2,ACMSD,SIK1,TYSND1
GO Biological Processes	GO:1902930	regulation of alcohol biosynthetic process	-3.83007	3.77916	11	CYP7A1,CYP51A1,DHCR7,FDFT1,FDPS,HMGCR,IL1B,SC5D,SOD1,SQLE,SREBF1
GO Biological Processes	GO:0033489	cholesterol biosynthetic process via desmosterol	-3.74468	20.8713	3	DHCR7,DHCR24,SC5D
GO Biological Processes	GO:0033490	cholesterol biosynthetic process via lathosterol	-3.74468	20.8713	3	DHCR7,DHCR24,SC5D
GO Biological Processes	GO:0007017	microtubule-based process	-6.7512	2.0762	57	CDK1,CENPA,CENPE,CETN2,KIF3C,KIF11,STMN1,NEK2,PRKAA2,PURA,SOD1,AURKA,TTK,TRIP11,KIF23,DLGAP5,KIF14,LRPPRC,TACC3,KIF2C,RASSF1,TPX2,KIF4A,DPCD,CKAP2,RACGAP1,NUSAP1,ZMYND10,GTSE1,HYDIN,NDE1,IFT57,WDR60,KIF27,MREG,INTS13,BCCIP,KIF15,SPC25,IFT80,BORA,KIF18A,NUF2,LZTS2,TUBB6,CCDC65,KNSTRN,TPPP2,DNAAF1,LRGUK,SGO1,LCA5,HEPACAM2,EML3,ASPM,GAS2L3,CENPW
GO Biological Processes	GO:1902850	microtubule cytoskeleton organization involved in mitosis	-6.47179	3.94581	19	CENPA,CENPE,KIF11,STMN1,NEK2,AURKA,TTK,KIF23,TACC3,TPX2,KIF4A,RACGAP1,NUSAP1,NDE1,INTS13,BCCIP,SPC25,BORA,NUF2
GO Biological Processes	GO:0007052	mitotic spindle organization	-5.75284	4.08489	16	CENPE,KIF11,STMN1,NEK2,AURKA,TTK,KIF23,TACC3,TPX2,KIF4A,RACGAP1,INTS13,BCCIP,SPC25,BORA,NUF2
GO Biological Processes	GO:0000226	microtubule cytoskeleton organization	-5.10881	2.07232	42	CDK1,CENPA,CENPE,CETN2,KIF11,STMN1,NEK2,PRKAA2,AURKA,TTK,KIF23,KIF14,TACC3,KIF2C,RASSF1,TPX2,KIF4A,CKAP2,RACGAP1,NUSAP1,ZMYND10,HYDIN,NDE1,INTS13,BCCIP,SPC25,BORA,KIF18A,NUF2,LZTS2,TUBB6,CCDC65,KNSTRN,TPPP2,DNAAF1,LRGUK,SGO1,HEPACAM2,EML3,ASPM,GAS2L3,CENPW
GO Biological Processes	GO:0007051	spindle organization	-4.84589	2.97629	20	CENPE,KIF11,STMN1,NEK2,AURKA,TTK,KIF23,TACC3,TPX2,KIF4A,RACGAP1,INTS13,BCCIP,SPC25,BORA,NUF2,LZTS2,KNSTRN,ASPM,CENPW
GO Biological Processes	GO:0090307	mitotic spindle assembly	-2.29464	3.30167	7	KIF11,NEK2,KIF23,TPX2,KIF4A,RACGAP1,BCCIP
GO Biological Processes	GO:0051225	spindle assembly	-2.26258	2.44889	11	KIF11,NEK2,AURKA,KIF23,TPX2,KIF4A,RACGAP1,BCCIP,LZTS2,ASPM,CENPW
GO Biological Processes	GO:0003006	developmental process involved in reproduction	-7.75631	2.2608	55	ACVR1B,NR0B1,ANXA1,BAK1,BIK,BMPR1B,FOXL2,ZFP36L1,CRIP1,CSF1,CYP17A1,CYP19A1,DHCR24,ETV5,CENPI,GJB1,GJB2,GLI1,FOXA1,ID4,CCN1,IHH,IL1B,INSRR,MC2R,MEA1,MME,NPR2,PBX1,REN,RPS6,SFRP1,SOD1,STAR,AURKA,TGFB1,TTPA,ZP3,TFEB,NCOA4,EOMES,HYAL3,LGR5,STC2,SOX8,NSDHL,PCSK4,EAF2,STOX2,IRF2BPL,KIF18A,PAQR7,ASPM,SCX,APELA
GO Biological Processes	GO:0048608	reproductive structure development	-6.82466	2.51228	39	NR0B1,ANXA1,BAK1,BIK,BMPR1B,FOXL2,ZFP36L1,CRIP1,CYP19A1,DHCR24,GJB1,GJB2,GLI1,FOXA1,ID4,CCN1,MC2R,MEA1,MME,REN,RPS6,SFRP1,SOD1,STAR,TTPA,ZP3,TFEB,NCOA4,EOMES,HYAL3,STC2,SOX8,NSDHL,EAF2,STOX2,KIF18A,ASPM,SCX,APELA
GO Biological Processes	GO:0061458	reproductive system development	-6.74654	2.49495	39	NR0B1,ANXA1,BAK1,BIK,BMPR1B,FOXL2,ZFP36L1,CRIP1,CYP19A1,DHCR24,GJB1,GJB2,GLI1,FOXA1,ID4,CCN1,MC2R,MEA1,MME,REN,RPS6,SFRP1,SOD1,STAR,TTPA,ZP3,TFEB,NCOA4,EOMES,HYAL3,STC2,SOX8,NSDHL,EAF2,STOX2,KIF18A,ASPM,SCX,APELA
GO Biological Processes	GO:0007548	sex differentiation	-3.90027	2.37056	23	ACVR1B,NR0B1,BAK1,BIK,BMPR1B,FOXL2,CYP17A1,CYP19A1,DHCR24,CENPI,MEA1,PBX1,REN,SFRP1,SOD1,STAR,ZP3,NCOA4,HYAL3,SOX8,KIF18A,ASPM,SCX
GO Biological Processes	GO:0045137	development of primary sexual characteristics	-2.91272	2.24623	18	ACVR1B,NR0B1,BIK,BMPR1B,FOXL2,CYP19A1,MEA1,REN,SFRP1,SOD1,STAR,ZP3,NCOA4,HYAL3,SOX8,KIF18A,ASPM,SCX
GO Biological Processes	GO:0008406	gonad development	-2.64509	2.1801	17	NR0B1,BIK,BMPR1B,FOXL2,CYP19A1,MEA1,REN,SFRP1,SOD1,STAR,ZP3,NCOA4,HYAL3,SOX8,KIF18A,ASPM,SCX
GO Biological Processes	GO:0030198	extracellular matrix organization	-2.38507	1.80508	24	AGT,COL1A1,COL17A1,CCN2,FGB,FGG,FMOD,CCN1,IHH,ITGB5,LOX,MATN1,NID1,TGFB1,TIMP2,PXDN,ADAMTS4,P3H4,ADAMTS5,NOX1,CARMIL2,CHADL,SCUBE3,SCX
GO Biological Processes	GO:0051383	kinetochore organization	-6.44211	10.6013	8	CENPA,CENPE,CENPF,SMC4,SMC2,CENPN,NUF2,CENPW
GO Biological Processes	GO:0034508	centromere complex assembly	-4.56723	4.96935	10	CENPA,CENPE,CENPF,CENPI,HJURP,CENPN,CENPM,CENPU,CENPW,CENPP
GO Biological Processes	GO:0034080	CENP-A containing nucleosome assembly	-3.82031	5.0597	8	CENPA,CENPI,HJURP,CENPN,CENPM,CENPU,CENPW,CENPP
GO Biological Processes	GO:0061641	CENP-A containing chromatin organization	-3.82031	5.0597	8	CENPA,CENPI,HJURP,CENPN,CENPM,CENPU,CENPW,CENPP
GO Biological Processes	GO:0051382	kinetochore assembly	-3.73078	8.69636	5	CENPA,CENPE,CENPF,CENPN,CENPW
GO Biological Processes	GO:0031055	chromatin remodeling at centromere	-3.54711	4.63806	8	CENPA,CENPI,HJURP,CENPN,CENPM,CENPU,CENPW,CENPP
GO Biological Processes	GO:0006336	DNA replication-independent nucleosome assembly	-3.18893	4.12272	8	CENPA,CENPI,HJURP,CENPN,CENPM,CENPU,CENPW,CENPP
GO Biological Processes	GO:0034724	DNA replication-independent nucleosome organization	-3.13436	4.04776	8	CENPA,CENPI,HJURP,CENPN,CENPM,CENPU,CENPW,CENPP
GO Biological Processes	GO:0071103	DNA conformation change	-3.09079	2.04245	24	ANXA1,CDK1,CENPA,CETN2,CENPI,MCM5,PURA,TOP2A,UBA52,H1-10,RBX1,SMC4,SMC2,POLQ,NCAPD3,NUSAP1,CHTF8,HJURP,CENPN,CENPM,CENPU,GINS4,CENPW,CENPP
GO Biological Processes	GO:0043044	ATP-dependent chromatin remodeling	-2.91242	3.16231	10	CENPA,CENPI,SMARCC2,CECR2,HJURP,CENPN,CENPM,CENPU,CENPW,CENPP
GO Biological Processes	GO:0043486	histone exchange	-2.88021	3.71045	8	CENPA,CENPI,HJURP,CENPN,CENPM,CENPU,CENPW,CENPP
GO Biological Processes	GO:0065004	protein-DNA complex assembly	-2.06711	1.90759	17	CENPA,CENPE,CENPF,CETN2,CENPI,MCM5,UBA52,H1-10,RBX1,MED6,HJURP,CENPN,CENPM,CENPU,CENPW,TBPL2,CENPP
GO Biological Processes	GO:0006323	DNA packaging	-2.0382	1.98774	15	CDK1,CENPA,CENPI,TOP2A,H1-10,SMC4,SMC2,NCAPD3,NUSAP1,HJURP,CENPN,CENPM,CENPU,CENPW,CENPP
GO Biological Processes	GO:0044772	mitotic cell cycle phase transition	-7.31144	2.31903	49	ACVR1B,ANXA1,ZFP36L1,ZFP36L2,BUB1B,CCNA2,CCNG1,CDK1,CDKN2C,CENPE,CENPF,CETN2,CYP1A1,E2F1,HMMR,ID4,MCM5,NEK2,PBX1,PPAT,PSMD7,RPS6,SOX4,AURKA,TGFB1,TTK,CCNA1,CCNB2,DLGAP5,MELK,KIF14,RBX1,CCNO,TACC3,UBE2C,CIT,TPX2,ZNF385A,GTSE1,ANLN,NDE1,POLE4,PCBP4,GJC2,CTDSP1,BORA,CEP78,CCNB3,NACC2
GO Biological Processes	GO:0044770	cell cycle phase transition	-7.16258	2.2492	51	ACVR1B,ANXA1,ZFP36L1,ZFP36L2,BUB1B,CCNA2,CCNG1,CDK1,CDKN2C,CENPE,CENPF,CETN2,CYP1A1,E2F1,GLI1,HMMR,ID4,MCM5,NEK2,PBX1,PPAT,PSMD7,RPS6,SOX4,AURKA,TGFB1,TTK,CCNA1,CCNB2,DLGAP5,MELK,KIF14,RBX1,CCNO,TACC3,UBE2C,CIT,TPX2,ZNF385A,GTSE1,ANLN,NDE1,POLE4,TCIM,PCBP4,GJC2,CTDSP1,BORA,CEP78,CCNB3,NACC2
GO Biological Processes	GO:0007346	regulation of mitotic cell cycle	-6.53756	2.14712	51	ANXA1,ZFP36L1,ZFP36L2,BTG1,BUB1B,CD28,CDK1,CDKN2C,CENPE,CENPF,CETN2,CYP1A1,E2F1,HMMR,FOXA1,IL1B,KIF11,NEK2,PBX1,PSMD7,RPS6,SOX4,AURKA,TGFB1,TIMP2,TOP2A,TTK,DLGAP5,KIF14,RBX1,TACC3,PTTG2,UBE2C,TPX2,ZNF385A,NUSAP1,GTSE1,TMEM8B,ANLN,BTG4,NDE1,INTS13,PCBP4,GJC2,CTDSP1,DCLRE1B,BORA,CEP78,CCNB3,NACC2,SIK1
GO Biological Processes	GO:0010564	regulation of cell cycle process	-4.9813	1.86933	53	ANXA1,ZFP36L1,ZFP36L2,BUB1B,CD28,CDK1,CDKN2C,CENPE,CENPF,CETN2,CCN2,CYP1A1,E2F1,ECT2,GLI1,HMMR,IL1B,KIF11,NEK2,PBX1,PSMD7,SFRP1,SOX4,AURKA,TGFB1,TTK,KIF23,DLGAP5,KIF14,RBX1,TACC3,PTTG2,UBE2C,CIT,TPX2,ZNF385A,RACGAP1,MLXIPL,NUSAP1,GTSE1,ANLN,NDE1,PRPF40A,TCIM,PCBP4,GJC2,CTDSP1,BORA,CEP78,CCNB3,KNSTRN,RMI2,NACC2
GO Biological Processes	GO:1901987	regulation of cell cycle phase transition	-4.53088	2.08713	36	ANXA1,ZFP36L1,ZFP36L2,BUB1B,CDK1,CDKN2C,CENPE,CENPF,CETN2,CYP1A1,E2F1,GLI1,HMMR,NEK2,PBX1,PSMD7,SOX4,AURKA,TGFB1,TTK,DLGAP5,KIF14,RBX1,UBE2C,TPX2,ZNF385A,GTSE1,ANLN,NDE1,TCIM,PCBP4,GJC2,CTDSP1,CEP78,CCNB3,NACC2
GO Biological Processes	GO:1901990	regulation of mitotic cell cycle phase transition	-4.49419	2.131	34	ANXA1,ZFP36L1,ZFP36L2,BUB1B,CDK1,CDKN2C,CENPE,CENPF,CETN2,CYP1A1,E2F1,HMMR,NEK2,PBX1,PSMD7,SOX4,AURKA,TGFB1,TTK,DLGAP5,KIF14,RBX1,UBE2C,TPX2,ZNF385A,GTSE1,ANLN,NDE1,PCBP4,GJC2,CTDSP1,CEP78,CCNB3,NACC2
GO Biological Processes	GO:0044843	cell cycle G1/S phase transition	-3.67213	2.24121	24	ACVR1B,ANXA1,CCNA2,CDK1,CDKN2C,CYP1A1,E2F1,GLI1,ID4,MCM5,PPAT,RPS6,SOX4,AURKA,CCNA1,KIF14,ZNF385A,GTSE1,POLE4,TCIM,PCBP4,GJC2,CTDSP1,NACC2
GO Biological Processes	GO:0045930	negative regulation of mitotic cell cycle	-3.61104	2.14064	26	ZFP36L1,ZFP36L2,BTG1,BUB1B,CDK1,CDKN2C,CENPF,E2F1,PSMD7,RPS6,SOX4,AURKA,TGFB1,TIMP2,TOP2A,TTK,RBX1,PTTG2,ZNF385A,GTSE1,BTG4,PCBP4,GJC2,CTDSP1,DCLRE1B,NACC2
GO Biological Processes	GO:0090068	positive regulation of cell cycle process	-3.28367	2.14782	23	ANXA1,CD28,CDK1,CCN2,CYP1A1,E2F1,ECT2,GLI1,IL1B,PBX1,SOX4,AURKA,TGFB1,KIF23,DLGAP5,KIF14,UBE2C,CIT,ZNF385A,RACGAP1,NUSAP1,GTSE1,PCBP4
GO Biological Processes	GO:0000082	G1/S transition of mitotic cell cycle	-2.91226	2.09461	21	ACVR1B,ANXA1,CDK1,CDKN2C,CYP1A1,E2F1,ID4,MCM5,PPAT,RPS6,SOX4,AURKA,CCNA1,KIF14,ZNF385A,GTSE1,POLE4,PCBP4,GJC2,CTDSP1,NACC2
GO Biological Processes	GO:0007093	mitotic cell cycle checkpoint	-2.58553	2.36119	14	BUB1B,CDK1,CENPF,E2F1,RPS6,SOX4,AURKA,TGFB1,TOP2A,TTK,ZNF385A,GTSE1,PCBP4,DCLRE1B
GO Biological Processes	GO:1902806	regulation of cell cycle G1/S phase transition	-2.56983	2.20423	16	ANXA1,CDK1,CDKN2C,CYP1A1,E2F1,GLI1,SOX4,AURKA,KIF14,ZNF385A,GTSE1,TCIM,PCBP4,GJC2,CTDSP1,NACC2
GO Biological Processes	GO:0006977	DNA damage response, signal transduction by p53 class mediator resulting in cell cycle arrest	-2.42212	3.47854	7	CDK1,E2F1,SOX4,AURKA,ZNF385A,GTSE1,PCBP4
GO Biological Processes	GO:1901991	negative regulation of mitotic cell cycle phase transition	-2.41034	2.0198	18	ZFP36L1,ZFP36L2,BUB1B,CDK1,CDKN2C,CENPF,E2F1,PSMD7,SOX4,AURKA,TTK,RBX1,ZNF385A,GTSE1,PCBP4,GJC2,CTDSP1,NACC2
GO Biological Processes	GO:0045787	positive regulation of cell cycle	-2.40952	1.78845	25	ANXA1,CD28,CDK1,CCN2,CYP1A1,E2F1,ECT2,GLI1,FOXA1,IL1B,PBX1,SOX4,AURKA,TGFB1,KIF23,DLGAP5,KIF14,UBE2C,CIT,ZNF385A,RACGAP1,MLXIPL,NUSAP1,GTSE1,PCBP4
GO Biological Processes	GO:0072431	signal transduction involved in mitotic G1 DNA damage checkpoint	-2.3786	3.41752	7	CDK1,E2F1,SOX4,AURKA,ZNF385A,GTSE1,PCBP4
GO Biological Processes	GO:1902400	intracellular signal transduction involved in G1 DNA damage checkpoint	-2.3786	3.41752	7	CDK1,E2F1,SOX4,AURKA,ZNF385A,GTSE1,PCBP4
GO Biological Processes	GO:0072413	signal transduction involved in mitotic cell cycle checkpoint	-2.29464	3.30167	7	CDK1,E2F1,SOX4,AURKA,ZNF385A,GTSE1,PCBP4
GO Biological Processes	GO:1902402	signal transduction involved in mitotic DNA damage checkpoint	-2.29464	3.30167	7	CDK1,E2F1,SOX4,AURKA,ZNF385A,GTSE1,PCBP4
GO Biological Processes	GO:1902403	signal transduction involved in mitotic DNA integrity checkpoint	-2.29464	3.30167	7	CDK1,E2F1,SOX4,AURKA,ZNF385A,GTSE1,PCBP4
GO Biological Processes	GO:2000134	negative regulation of G1/S transition of mitotic cell cycle	-2.26258	2.44889	11	CDK1,CDKN2C,E2F1,SOX4,AURKA,ZNF385A,GTSE1,PCBP4,GJC2,CTDSP1,NACC2
GO Biological Processes	GO:0045786	negative regulation of cell cycle	-2.22595	1.56047	36	RHOB,ZFP36L1,ZFP36L2,BTG1,BUB1B,RUNX3,CDK1,CDKN2C,CENPF,DHCR24,E2F1,NR4A1,NEK2,NPR2,PRKAA2,PSMD7,RPS6,SOX4,AURKA,TGFB1,TIMP2,TOP2A,TTK,RBX1,PTTG2,RASSF1,ZNF385A,MLXIPL,GTSE1,CAB39,BTG4,PCBP4,GJC2,CTDSP1,DCLRE1B,NACC2
GO Biological Processes	GO:2000045	regulation of G1/S transition of mitotic cell cycle	-2.16585	2.11737	14	ANXA1,CDK1,CDKN2C,CYP1A1,E2F1,SOX4,AURKA,KIF14,ZNF385A,GTSE1,PCBP4,GJC2,CTDSP1,NACC2
GO Biological Processes	GO:0031571	mitotic G1 DNA damage checkpoint	-2.13804	3.09204	7	CDK1,E2F1,SOX4,AURKA,ZNF385A,GTSE1,PCBP4
GO Biological Processes	GO:0044819	mitotic G1/S transition checkpoint	-2.13804	3.09204	7	CDK1,E2F1,SOX4,AURKA,ZNF385A,GTSE1,PCBP4
GO Biological Processes	GO:1902807	negative regulation of cell cycle G1/S phase transition	-2.11275	2.33673	11	CDK1,CDKN2C,E2F1,SOX4,AURKA,ZNF385A,GTSE1,PCBP4,GJC2,CTDSP1,NACC2
GO Biological Processes	GO:0044783	G1 DNA damage checkpoint	-2.10106	3.04372	7	CDK1,E2F1,SOX4,AURKA,ZNF385A,GTSE1,PCBP4
GO Biological Processes	GO:1901988	negative regulation of cell cycle phase transition	-2.08567	1.87607	18	ZFP36L1,ZFP36L2,BUB1B,CDK1,CDKN2C,CENPF,E2F1,PSMD7,SOX4,AURKA,TTK,RBX1,ZNF385A,GTSE1,PCBP4,GJC2,CTDSP1,NACC2
GO Biological Processes	GO:0071158	positive regulation of cell cycle arrest	-2.03487	2.71496	8	CDK1,E2F1,SOX4,AURKA,TGFB1,ZNF385A,GTSE1,PCBP4
GO Biological Processes	GO:0001503	ossification	-7.26528	2.65032	38	ACP5,BGLAP,BMPR1B,RUNX2,CEBPD,COL1A1,CSF1,CCN2,GPC3,GLI1,HOXA2,ID1,ID4,IGFBP5,CCN1,IHH,INPPL1,JUND,LOX,MATN1,MGP,MN1,NAB2,NPR2,PBX1,RPS15,SFRP1,TGFB1,FGF23,KL,SOX8,IFT80,TP53INP2,SMOC1,GLIS1,PHOSPHO1,TMEM64,SCX
GO Biological Processes	GO:0001649	osteoblast differentiation	-5.11615	2.83209	23	BGLAP,BMPR1B,RUNX2,CEBPD,COL1A1,GLI1,HOXA2,ID1,ID4,IGFBP5,CCN1,IHH,JUND,LOX,RPS15,SFRP1,FGF23,SOX8,IFT80,TP53INP2,SMOC1,GLIS1,TMEM64
GO Biological Processes	GO:0030278	regulation of ossification	-4.83403	2.87879	21	BGLAP,BMPR1B,RUNX2,CEBPD,CSF1,GLI1,HOXA2,ID1,IGFBP5,CCN1,JUND,MATN1,MGP,PBX1,SFRP1,TGFB1,FGF23,KL,SMOC1,PHOSPHO1,TMEM64
GO Biological Processes	GO:0045667	regulation of osteoblast differentiation	-3.20926	2.87118	13	BMPR1B,RUNX2,CEBPD,GLI1,HOXA2,ID1,IGFBP5,CCN1,JUND,SFRP1,FGF23,SMOC1,TMEM64
GO Biological Processes	GO:0030500	regulation of bone mineralization	-2.80028	3.29546	9	BGLAP,BMPR1B,CCN1,MATN1,MGP,TGFB1,FGF23,KL,PHOSPHO1
GO Biological Processes	GO:0031214	biomineral tissue development	-2.63439	2.39016	14	BGLAP,BMPR1B,COL1A1,GPC3,CCN1,LOX,MATN1,MGP,NECTIN1,TBX1,TGFB1,FGF23,KL,PHOSPHO1
GO Biological Processes	GO:0030282	bone mineralization	-2.56885	2.68519	11	BGLAP,BMPR1B,GPC3,CCN1,LOX,MATN1,MGP,TGFB1,FGF23,KL,PHOSPHO1
GO Biological Processes	GO:0070167	regulation of biomineral tissue development	-2.17435	2.66442	9	BGLAP,BMPR1B,CCN1,MATN1,MGP,TGFB1,FGF23,KL,PHOSPHO1
GO Biological Processes	GO:0045668	negative regulation of osteoblast differentiation	-2.01671	3.27392	6	HOXA2,ID1,IGFBP5,SFRP1,FGF23,TMEM64
GO Biological Processes	GO:0032870	cellular response to hormone stimulus	-7.20507	2.17718	55	ACTN2,AGT,NR0B1,ANXA1,ARNTL,BGLAP,ZFP36L1,ZFP36L2,CCNA2,CHRM2,CRY2,DAB2,ESR2,FGB,FOS,FOSB,GCG,GJB2,NR4A1,FOXA1,IGFBP1,IL1B,INSRR,JAK3,JUND,LEPR,MT3,MYOD1,PCK1,PIK3R1,PPAT,PRKAA2,REN,SFRP1,SREBF1,SSTR1,STAR,TGFB1,NCOA4,FGF23,NR0B2,LGR5,KL,HRH3,LPIN1,ATP6V1D,RWDD1,GNG2,DDIT4,PMEPA1,GKAP1,KIF18A,ATP6V1G3,PAQR7,ATP6V0D2
GO Biological Processes	GO:0071407	cellular response to organic cyclic compound	-5.91899	2.20778	43	AOC1,NR0B1,ANXA1,ARNTL,BGLAP,ZFP36L1,ZFP36L2,CCNA2,COL1A1,CRY2,CYP1A1,CYP7A1,DAB2,ESR2,FOLR1,GJB2,GSTM2,NR4A1,FOXA1,ID1,IGFBP5,IL1B,IL15,MYOD1,PCK1,SFRP1,SHMT1,SOD1,SSTR1,STAR,TGFB1,HSP90B1,NCOA4,FGF23,NR0B2,RWDD1,GNG2,GDAP1,DDIT4,PMEPA1,KIF18A,PAQR7,SP5
GO Biological Processes	GO:0071396	cellular response to lipid	-5.32462	2.05291	45	NR0B1,ANXA1,ARNTL,BGLAP,ZFP36L1,ZFP36L2,CCNA2,CD14,COL1A1,CRY2,CYP7A1,DAB2,E2F1,ESR2,GJB2,NR4A1,FOXA1,HOXA2,IL1B,IL15,MYOD1,PCK1,PRKAA2,RET,SFRP1,SREBF1,SSTR1,STAR,TBX1,TGFB1,NCOA4,FGF23,FZD7,NR0B2,TRIB1,RWDD1,GNG2,GDAP1,DDIT4,TESC,PMEPA1,KIF18A,DGAT2,CMPK2,PAQR7
GO Biological Processes	GO:0048545	response to steroid hormone	-4.96523	2.313	32	NR0B1,ANXA1,ARNTL,BGLAP,ZFP36L1,ZFP36L2,COL1A1,CRY2,CCN2,DAB2,ESR2,FOS,FOSB,GJB2,NR4A1,FOXA1,LOX,MYOD1,PAPPA,PCK1,SFRP1,SREBF1,STAR,TGFB1,NCOA4,NR0B2,ACSBG1,RWDD1,DDIT4,PMEPA1,PAQR7,FIBIN
GO Biological Processes	GO:0031960	response to corticosteroid	-4.10802	2.92026	17	ANXA1,BGLAP,ZFP36L1,ZFP36L2,COL1A1,CCN2,FOS,FOSB,GJB2,MYOD1,PAPPA,PCK1,STAR,TGFB1,ACSBG1,DDIT4,FIBIN
GO Biological Processes	GO:0071383	cellular response to steroid hormone stimulus	-3.96064	2.44889	22	NR0B1,ANXA1,ARNTL,ZFP36L1,ZFP36L2,CRY2,DAB2,ESR2,GJB2,NR4A1,FOXA1,MYOD1,PCK1,SFRP1,STAR,TGFB1,NCOA4,NR0B2,RWDD1,DDIT4,PMEPA1,PAQR7
GO Biological Processes	GO:0071385	cellular response to glucocorticoid stimulus	-3.67751	4.31819	9	ANXA1,ZFP36L1,ZFP36L2,GJB2,MYOD1,PCK1,STAR,TGFB1,DDIT4
GO Biological Processes	GO:0051384	response to glucocorticoid	-3.59397	2.85908	15	ANXA1,BGLAP,ZFP36L1,ZFP36L2,FOS,FOSB,GJB2,MYOD1,PAPPA,PCK1,STAR,TGFB1,ACSBG1,DDIT4,FIBIN
GO Biological Processes	GO:0071384	cellular response to corticosteroid stimulus	-3.50738	4.10582	9	ANXA1,ZFP36L1,ZFP36L2,GJB2,MYOD1,PCK1,STAR,TGFB1,DDIT4
GO Biological Processes	GO:1901654	response to ketone	-2.7704	2.30701	16	BGLAP,FOS,FOSB,GJB2,PCK1,PRKAA2,PSPH,CCL21,SFRP1,SREBF1,STAR,TGFB1,RWDD1,GNG2,DDIT4,FIBIN
GO Biological Processes	GO:0071548	response to dexamethasone	-2.54374	4.17425	6	GJB2,PCK1,STAR,TGFB1,DDIT4,FIBIN
GO Biological Processes	GO:0071549	cellular response to dexamethasone stimulus	-2.39813	4.63806	5	GJB2,PCK1,STAR,TGFB1,DDIT4
GO Biological Processes	GO:0009410	response to xenobiotic stimulus	-2.33223	1.90605	20	AOC1,ASIC1,CCNA2,CYP1A1,CYP1A2,DHODH,DPEP1,E2F1,FOSB,GJB2,GSTM2,ND6,PCK1,SOD1,STAR,TGFB1,HOMER2,DDIT4,SRR,FIBIN
GO Biological Processes	GO:1901655	cellular response to ketone	-2.20438	2.69307	9	GJB2,PCK1,PRKAA2,SFRP1,STAR,TGFB1,RWDD1,GNG2,DDIT4
GO Biological Processes	GO:0006614	SRP-dependent cotranslational protein targeting to membrane	-6.69739	4.50554	17	RPL7A,RPL21,RPL27A,RPL29,RPL32,RPL34,RPS3A,RPS6,RPS15,RPS19,RPS24,RPS27,SRP19,UBA52,RPL14,RPL35,RPL36
GO Biological Processes	GO:0045047	protein targeting to ER	-6.64934	4.245	18	PMM1,RPL7A,RPL21,RPL27A,RPL29,RPL32,RPL34,RPS3A,RPS6,RPS15,RPS19,RPS24,RPS27,SRP19,UBA52,RPL14,RPL35,RPL36
GO Biological Processes	GO:0006613	cotranslational protein targeting to membrane	-6.45668	4.3402	17	RPL7A,RPL21,RPL27A,RPL29,RPL32,RPL34,RPS3A,RPS6,RPS15,RPS19,RPS24,RPS27,SRP19,UBA52,RPL14,RPL35,RPL36
GO Biological Processes	GO:0072599	establishment of protein localization to endoplasmic reticulum	-6.42675	4.10582	18	PMM1,RPL7A,RPL21,RPL27A,RPL29,RPL32,RPL34,RPS3A,RPS6,RPS15,RPS19,RPS24,RPS27,SRP19,UBA52,RPL14,RPL35,RPL36
GO Biological Processes	GO:0000184	nuclear-transcribed mRNA catabolic process, nonsense-mediated decay	-5.85218	3.94235	17	RPL7A,RPL21,RPL27A,RPL29,RPL32,RPL34,RPS3A,RPS6,RPS15,RPS19,RPS24,RPS27,UBA52,RPL14,RPL35,RPL36,PNRC2
GO Biological Processes	GO:0070972	protein localization to endoplasmic reticulum	-5.84426	3.59686	19	ANK2,PMM1,RPL7A,RPL21,RPL27A,RPL29,RPL32,RPL34,RPS3A,RPS6,RPS15,RPS19,RPS24,RPS27,SRP19,UBA52,RPL14,RPL35,RPL36
GO Biological Processes	GO:0072594	establishment of protein localization to organelle	-5.39681	2.12894	42	AGT,ARNTL,E2F1,ECT2,HCLS1,IL10RA,KPNA2,PIK3R1,PMM1,RPL7A,RPL21,RPL27A,RPL29,RPL32,RPL34,RPS3A,RPS6,RPS15,RPS19,RPS24,RPS27,SREBF1,SRP19,TGFB1,UBA52,NCOA4,RPL14,PDCD5,PITRM1,DHRS4,RPL35,ABLIM3,RPL36,DNAJC15,RAB23,GDAP1,PECR,LRRC7,RPAIN,TYSND1,SIAH3,KPNA7
GO Biological Processes	GO:1901361	organic cyclic compound catabolic process	-5.19835	1.91665	52	BLVRA,FOXL2,ZFP36L1,ZFP36L2,ENTPD2,CIRBP,CYP1A1,CYP1A2,CYP7A1,CYP19A1,DUT,E2F1,MT3,PDE9A,PRKAA2,PSMD7,RPL7A,RPL21,RPL27A,RPL29,RPL32,RPL34,RPS3A,RPS6,RPS15,RPS19,RPS24,RPS27,TPI1,UBA52,FGF23,RPL14,LRPPRC,IGF2BP3,NUDT5,RPL35,RPL36,CECR2,MLXIPL,DDIT4,SAMD4B,PNRC2,METTL3,PCBP4,CARNS1,PRR5L,HKDC1,ACMSD,UPP2,PATL2,NANOS1,HDDC3
GO Biological Processes	GO:0000956	nuclear-transcribed mRNA catabolic process	-5.15547	2.9293	22	ZFP36L1,ZFP36L2,RPL7A,RPL21,RPL27A,RPL29,RPL32,RPL34,RPS3A,RPS6,RPS15,RPS19,RPS24,RPS27,UBA52,RPL14,RPL35,RPL36,SAMD4B,PNRC2,PATL2,NANOS1
GO Biological Processes	GO:0046700	heterocycle catabolic process	-4.71465	1.8947	48	BLVRA,FOXL2,ZFP36L1,ZFP36L2,ENTPD2,CIRBP,CYP1A1,DPEP1,DUT,E2F1,PDE9A,PRKAA2,PSMD7,RPL7A,RPL21,RPL27A,RPL29,RPL32,RPL34,RPS3A,RPS6,RPS15,RPS19,RPS24,RPS27,TPI1,UBA52,RPL14,LRPPRC,IGF2BP3,NUDT5,RPL35,RPL36,CECR2,MLXIPL,DDIT4,SAMD4B,PNRC2,METTL3,PCBP4,CARNS1,PRR5L,HKDC1,ACMSD,UPP2,PATL2,NANOS1,HDDC3
GO Biological Processes	GO:0044270	cellular nitrogen compound catabolic process	-4.38724	1.85259	47	BLVRA,FOXL2,ZFP36L1,ZFP36L2,ENTPD2,CIRBP,DPEP1,DUT,E2F1,PDE9A,PRKAA2,PSMD7,RPL7A,RPL21,RPL27A,RPL29,RPL32,RPL34,RPS3A,RPS6,RPS15,RPS19,RPS24,RPS27,TPI1,UBA52,RPL14,LRPPRC,IGF2BP3,NUDT5,RPL35,RPL36,CECR2,MLXIPL,DDIT4,SAMD4B,PNRC2,METTL3,PCBP4,CARNS1,PRR5L,HKDC1,ACMSD,UPP2,PATL2,NANOS1,HDDC3
GO Biological Processes	GO:0019439	aromatic compound catabolic process	-4.22438	1.82417	47	BLVRA,FOXL2,ZFP36L1,ZFP36L2,ENTPD2,CIRBP,CYP1A1,DUT,E2F1,PDE9A,PRKAA2,PSMD7,RPL7A,RPL21,RPL27A,RPL29,RPL32,RPL34,RPS3A,RPS6,RPS15,RPS19,RPS24,RPS27,TPI1,UBA52,RPL14,LRPPRC,IGF2BP3,NUDT5,RPL35,RPL36,CECR2,MLXIPL,DDIT4,SAMD4B,PNRC2,METTL3,PCBP4,CARNS1,PRR5L,HKDC1,ACMSD,UPP2,PATL2,NANOS1,HDDC3
GO Biological Processes	GO:0006402	mRNA catabolic process	-4.16213	2.19897	29	ZFP36L1,ZFP36L2,CIRBP,E2F1,PSMD7,RPL7A,RPL21,RPL27A,RPL29,RPL32,RPL34,RPS3A,RPS6,RPS15,RPS19,RPS24,RPS27,UBA52,RPL14,IGF2BP3,RPL35,RPL36,SAMD4B,PNRC2,METTL3,PCBP4,PRR5L,PATL2,NANOS1
GO Biological Processes	GO:0072657	protein localization to membrane	-4.10385	1.87607	42	ACTN2,ANK2,CACNB2,CAPN3,DAB2,E2F1,ETV5,GPC5,GPC3,GRIN2C,MUSK,PDZK1,PIGR,PIK3R1,RAB3A,RPL7A,RPL21,RPL27A,RPL29,RPL32,RPL34,RPS3A,RPS6,RPS15,RPS19,RPS24,RPS27,SRP19,TGFB1,UBA52,RPL14,PDCD5,TSPAN5,RPL35,RPL36,EHD2,TESC,SCN3B,LRRC7,RAB34,LRRC15,RILPL2
GO Biological Processes	GO:0034655	nucleobase-containing compound catabolic process	-3.97338	1.8353	43	FOXL2,ZFP36L1,ZFP36L2,ENTPD2,CIRBP,DUT,E2F1,PDE9A,PRKAA2,PSMD7,RPL7A,RPL21,RPL27A,RPL29,RPL32,RPL34,RPS3A,RPS6,RPS15,RPS19,RPS24,RPS27,TPI1,UBA52,RPL14,LRPPRC,IGF2BP3,NUDT5,RPL35,RPL36,CECR2,MLXIPL,DDIT4,SAMD4B,PNRC2,METTL3,PCBP4,PRR5L,HKDC1,UPP2,PATL2,NANOS1,HDDC3
GO Biological Processes	GO:0042274	ribosomal small subunit biogenesis	-3.87895	4.15348	10	RPS6,RPS15,RPS19,RPS24,RPS27,NOP14,RRS1,MRPS9,RIOK1,UTP23
GO Biological Processes	GO:0006401	RNA catabolic process	-3.87773	2.08713	30	ZFP36L1,ZFP36L2,CIRBP,E2F1,PSMD7,RPL7A,RPL21,RPL27A,RPL29,RPL32,RPL34,RPS3A,RPS6,RPS15,RPS19,RPS24,RPS27,UBA52,RPL14,LRPPRC,IGF2BP3,RPL35,RPL36,SAMD4B,PNRC2,METTL3,PCBP4,PRR5L,PATL2,NANOS1
GO Biological Processes	GO:0006413	translational initiation	-3.65744	2.59539	18	RPL7A,RPL21,RPL27A,RPL29,RPL32,RPL34,RPS3A,RPS6,RPS15,RPS19,RPS24,RPS27,UBA52,RPL14,RPL35,RPL36,METTL3,MTIF3
GO Biological Processes	GO:0006605	protein targeting	-3.64516	1.99694	31	PDZK1,PMM1,RPL7A,RPL21,RPL27A,RPL29,RPL32,RPL34,RPS3A,RPS6,RPS15,RPS19,RPS24,RPS27,SREBF1,SRP19,UBA52,NCOA4,RPL14,PDCD5,RASSF9,PITRM1,DHRS4,RPL35,ABLIM3,RPL36,DNAJC15,GDAP1,PECR,TYSND1,SIAH3
GO Biological Processes	GO:0006612	protein targeting to membrane	-3.4152	2.47975	18	PDZK1,RPL7A,RPL21,RPL27A,RPL29,RPL32,RPL34,RPS3A,RPS6,RPS15,RPS19,RPS24,RPS27,SRP19,UBA52,RPL14,RPL35,RPL36
GO Biological Processes	GO:0019080	viral gene expression	-3.25238	2.47687	17	PCBP2,RPL7A,RPL21,RPL27A,RPL29,RPL32,RPL34,RPS3A,RPS6,RPS15,RPS19,RPS24,RPS27,UBA52,RPL14,RPL35,RPL36
GO Biological Processes	GO:0019083	viral transcription	-3.168	2.51556	16	RPL7A,RPL21,RPL27A,RPL29,RPL32,RPL34,RPS3A,RPS6,RPS15,RPS19,RPS24,RPS27,UBA52,RPL14,RPL35,RPL36
GO Biological Processes	GO:0006364	rRNA processing	-3.11806	2.3407	18	RPL7A,RPS6,RPS15,RPS19,RPS24,RPS27,NOP14,RPL14,RPL35,RRS1,ESF1,IMP3,MRPS9,RIOK1,WDR75,RPF2,UTP23,METTL15
GO Biological Processes	GO:0043043	peptide biosynthetic process	-3.08891	1.65466	44	ZFP36L1,ZFP36L2,CD28,CIRBP,IGFBP5,PPA1,PURA,RPL7A,RPL21,RPL27A,RPL29,RPL32,RPL34,RPS3A,RPS6,RPS15,RPS19,RPS24,RPS27,SHMT1,SOX4,TIA1,UBA52,PER2,RPL14,NEMF,MRPL19,LRPPRC,MRPS31,IGF2BP3,RPL35,RPL36,ZNF385A,RWDD1,SAMD4B,METTL3,CARNS1,MRPS9,CHAC1,GFM2,PATL2,RPL22L1,MTIF3,NANOS1
GO Biological Processes	GO:0006412	translation	-2.87403	1.63467	42	ZFP36L1,ZFP36L2,CD28,CIRBP,IGFBP5,PPA1,PURA,RPL7A,RPL21,RPL27A,RPL29,RPL32,RPL34,RPS3A,RPS6,RPS15,RPS19,RPS24,RPS27,SHMT1,SOX4,TIA1,UBA52,PER2,RPL14,NEMF,MRPL19,LRPPRC,MRPS31,IGF2BP3,RPL35,RPL36,ZNF385A,RWDD1,SAMD4B,METTL3,MRPS9,GFM2,PATL2,RPL22L1,MTIF3,NANOS1
GO Biological Processes	GO:0090150	establishment of protein localization to membrane	-2.62732	1.91632	23	E2F1,PDZK1,RPL7A,RPL21,RPL27A,RPL29,RPL32,RPL34,RPS3A,RPS6,RPS15,RPS19,RPS24,RPS27,SRP19,UBA52,RPL14,PDCD5,RPL35,RPL36,LRRC7,RAB34,RILPL2
GO Biological Processes	GO:0016072	rRNA metabolic process	-2.32052	1.97988	18	RPL7A,RPS6,RPS15,RPS19,RPS24,RPS27,NOP14,RPL14,RPL35,RRS1,ESF1,IMP3,MRPS9,RIOK1,WDR75,RPF2,UTP23,METTL15
GO Biological Processes	GO:0042254	ribosome biogenesis	-2.25185	1.87396	20	RPL7A,RPS6,RPS15,RPS19,RPS24,RPS27,NOP14,RPL14,RPL35,RRS1,GNL2,ESF1,IMP3,BRIX1,MRPS9,RIOK1,WDR75,RPF2,UTP23,METTL15
GO Biological Processes	GO:1902105	regulation of leukocyte differentiation	-6.64213	2.94534	29	ANXA1,BGLAP,ZFP36L1,ZFP36L2,CAMK4,RUNX3,CD28,CSF1,FOS,HCLS1,HLX,HOXA7,IHH,IL15,IRF4,JAK3,PIK3R1,SFRP1,SOD1,TGFB1,TOX,TRIB1,PIAS3,FGL2,TESC,METTL3,DCSTAMP,TMEM64,NRARP
GO Biological Processes	GO:0002521	leukocyte differentiation	-6.48926	2.31903	43	ANXA1,B2M,BAK1,BGLAP,ZFP36L1,ZFP36L2,CAMK4,RUNX2,RUNX3,CD8A,CD28,CEBPG,CSF1,FOS,GPC3,HCLS1,HLX,HOXA7,IHH,IL15,IRF4,JAK3,LCK,LEPR,PIK3R1,RPS6,SFRP1,SOD1,SOX4,TGFB1,EOMES,FZD7,TOX,TRIB1,PIAS3,FGL2,TESC,METTL3,BCL11B,DCSTAMP,L3MBTL3,TMEM64,NRARP
GO Biological Processes	GO:0030217	T cell differentiation	-6.21584	3.01474	26	ANXA1,B2M,ZFP36L1,ZFP36L2,CAMK4,RUNX2,RUNX3,CD8A,CD28,HLX,IHH,IL15,IRF4,JAK3,LCK,LEPR,RPS6,SOD1,SOX4,TGFB1,EOMES,FZD7,FGL2,METTL3,BCL11B,NRARP
GO Biological Processes	GO:0030098	lymphocyte differentiation	-5.30754	2.44385	31	ANXA1,B2M,BAK1,ZFP36L1,ZFP36L2,CAMK4,RUNX2,RUNX3,CD8A,CD28,CEBPG,HLX,IHH,IL15,IRF4,JAK3,LCK,LEPR,PIK3R1,RPS6,SFRP1,SOD1,SOX4,TGFB1,EOMES,FZD7,TOX,FGL2,METTL3,BCL11B,NRARP
GO Biological Processes	GO:1903706	regulation of hemopoiesis	-4.58823	2.10025	36	ACVR1B,ANXA1,B2M,BGLAP,ZFP36L1,ZFP36L2,CAMK4,RUNX3,CD28,CSF1,FOS,HCLS1,HLX,HOXA7,IHH,IL15,IRF4,JAK3,LOX,PIK3R1,PSMD7,SFRP1,SOD1,TGFB1,TOX,TRIB1,PIAS3,FGL2,GPR171,TESC,METTL3,TCIM,DCSTAMP,MIXL1,TMEM64,NRARP
GO Biological Processes	GO:0042110	T cell activation	-4.43475	2.09011	35	ANXA1,B2M,ZFP36L1,ZFP36L2,CAMK4,RUNX2,RUNX3,CD8A,CD8B,CD28,FKBP1B,HLX,IHH,IL1B,IL15,IRF4,JAK3,LCK,LEPR,PIK3R1,RPS6,CCL21,SOD1,SOX4,TGFB1,ZP3,EOMES,FZD7,GRAP2,FGL2,METTL3,ZP4,BCL11B,VTCN1,NRARP
GO Biological Processes	GO:0045619	regulation of lymphocyte differentiation	-4.39938	2.96397	18	ANXA1,ZFP36L1,ZFP36L2,CAMK4,RUNX3,CD28,HLX,IHH,IL15,IRF4,JAK3,SFRP1,SOD1,TGFB1,TOX,FGL2,METTL3,NRARP
GO Biological Processes	GO:1902106	negative regulation of leukocyte differentiation	-3.4849	3.24214	12	ANXA1,RUNX3,HLX,HOXA7,IHH,JAK3,PIK3R1,SFRP1,TRIB1,PIAS3,FGL2,NRARP
GO Biological Processes	GO:1903707	negative regulation of hemopoiesis	-3.31408	2.69307	15	ANXA1,ZFP36L1,RUNX3,HLX,HOXA7,IHH,JAK3,PIK3R1,SFRP1,TRIB1,PIAS3,FGL2,GPR171,MIXL1,NRARP
GO Biological Processes	GO:0045580	regulation of T cell differentiation	-3.30544	2.80285	14	ANXA1,CAMK4,RUNX3,CD28,HLX,IHH,IL15,IRF4,JAK3,SOD1,TGFB1,FGL2,METTL3,NRARP
GO Biological Processes	GO:0046649	lymphocyte activation	-3.13636	1.66365	44	ANXA1,B2M,BAK1,ZFP36L1,ZFP36L2,BST1,CAMK4,RUNX2,RUNX3,CD8A,CD8B,CD28,CEBPG,FKBP1B,HLX,IHH,IL1B,IL15,IRF4,JAK3,LCK,LEPR,PRDX1,PIK3R1,PURA,RPS6,CCL21,SFRP1,SOD1,SOX4,TGFB1,ZP3,EOMES,FZD7,GRAP2,TOX,FGL2,IL21R,CD320,METTL3,ZP4,BCL11B,VTCN1,NRARP
GO Biological Processes	GO:0045620	negative regulation of lymphocyte differentiation	-3.13436	4.04776	8	ANXA1,RUNX3,HLX,IHH,JAK3,SFRP1,FGL2,NRARP
GO Biological Processes	GO:0045581	negative regulation of T cell differentiation	-2.98275	4.32885	7	ANXA1,RUNX3,HLX,IHH,JAK3,FGL2,NRARP
GO Biological Processes	GO:0046639	negative regulation of alpha-beta T cell differentiation	-2.84631	5.79757	5	ANXA1,RUNX3,HLX,IHH,JAK3
GO Biological Processes	GO:0022409	positive regulation of cell-cell adhesion	-2.63993	2.07348	19	ANXA1,RUNX3,CD28,FGB,FGG,HLX,FOXA1,IHH,IL1B,IL15,JAK3,LCK,PIK3R1,CCL21,TGFB1,ZP3,GRAP2,ZP4,VTCN1
GO Biological Processes	GO:0050863	regulation of T cell activation	-2.62926	1.94976	22	ANXA1,CAMK4,RUNX3,CD28,HLX,IHH,IL1B,IL15,IRF4,JAK3,LCK,PIK3R1,CCL21,SOD1,TGFB1,ZP3,GRAP2,FGL2,METTL3,ZP4,VTCN1,NRARP
GO Biological Processes	GO:0050870	positive regulation of T cell activation	-2.56983	2.20423	16	ANXA1,RUNX3,CD28,HLX,IHH,IL1B,IL15,JAK3,LCK,PIK3R1,CCL21,TGFB1,ZP3,GRAP2,ZP4,VTCN1
GO Biological Processes	GO:0045785	positive regulation of cell adhesion	-2.50566	1.79538	26	ANXA1,RUNX3,CD28,CSF1,FGB,FGG,HLX,FOXA1,CCN1,IHH,IL1B,IL15,JAK3,LCK,NID1,PIK3R1,RET,CCL21,CXCL12,SFRP1,TGFB1,ZP3,GRAP2,MMRN1,ZP4,VTCN1
GO Biological Processes	GO:0030155	regulation of cell adhesion	-2.39132	1.5661	39	ANXA1,BST1,RUNX3,CD28,COL1A1,CSF1,FGB,FGG,HLX,FOXA1,HOXA7,CCN1,IHH,IL1B,IL15,JAK3,LCK,NID1,PIK3R1,PLXNA2,PTPRR,RET,CCL21,CXCL12,SFRP1,TGFB1,ZP3,FZD7,GRAP2,KIF14,FGL2,MMRN1,TESC,METTL3,ZP4,VTCN1,AKNA,DACT2,NRARP
GO Biological Processes	GO:0007162	negative regulation of cell adhesion	-2.38173	1.92584	20	ANXA1,RUNX3,COL1A1,FGG,HLX,HOXA7,IHH,JAK3,PIK3R1,PLXNA2,CCL21,CXCL12,TGFB1,FZD7,FGL2,METTL3,VTCN1,AKNA,DACT2,NRARP
GO Biological Processes	GO:0045625	regulation of T-helper 1 cell differentiation	-2.33805	8.3485	3	ANXA1,HLX,JAK3
GO Biological Processes	GO:0043371	negative regulation of CD4-positive, alpha-beta T cell differentiation	-2.29544	5.56567	4	ANXA1,RUNX3,HLX,JAK3
GO Biological Processes	GO:0002683	negative regulation of immune system process	-2.26734	1.68292	28	ANXA1,ZFP36L1,RUNX3,CD14,CYP19A1,HLX,HOXA7,IHH,IRF4,JAK3,CCN3,NPY5R,PCBP2,PIK3R1,RPS19,CCL21,CXCL12,SFRP1,TGFB1,TRIB1,PIAS3,FGL2,GPR171,METTL3,VTCN1,MIXL1,LRFN5,NRARP
GO Biological Processes	GO:1903039	positive regulation of leukocyte cell-cell adhesion	-2.24864	2.04245	16	ANXA1,RUNX3,CD28,HLX,IHH,IL1B,IL15,JAK3,LCK,PIK3R1,CCL21,TGFB1,ZP3,GRAP2,ZP4,VTCN1
GO Biological Processes	GO:0022408	negative regulation of cell-cell adhesion	-2.22715	2.15247	14	ANXA1,RUNX3,FGG,HLX,IHH,JAK3,CCL21,CXCL12,TGFB1,FGL2,METTL3,VTCN1,AKNA,NRARP
GO Biological Processes	GO:0022407	regulation of cell-cell adhesion	-2.1908	1.7178	25	ANXA1,RUNX3,CD28,FGB,FGG,HLX,FOXA1,IHH,IL1B,IL15,JAK3,LCK,PIK3R1,PTPRR,CCL21,CXCL12,TGFB1,ZP3,GRAP2,FGL2,METTL3,ZP4,VTCN1,AKNA,NRARP
GO Biological Processes	GO:1903038	negative regulation of leukocyte cell-cell adhesion	-2.16145	2.37296	11	ANXA1,RUNX3,HLX,IHH,JAK3,CCL21,CXCL12,TGFB1,FGL2,VTCN1,NRARP
GO Biological Processes	GO:0050865	regulation of cell activation	-2.02439	1.53349	34	ANXA1,ZFP36L1,ZFP36L2,BST1,CAMK4,CAPN3,RUNX3,CD28,CCN2,FGG,HLX,IHH,IL1B,IL15,IRF4,JAK3,LCK,PIK3R1,CCL21,SFRP1,SOD1,TGFB1,ZP3,GRAP2,TOX,FGL2,CD320,METTL3,C12orf4,ZP4,CRLF2,VTCN1,LRFN5,NRARP
GO Biological Processes	GO:0051249	regulation of lymphocyte activation	-2.00689	1.60658	28	ANXA1,ZFP36L1,ZFP36L2,BST1,CAMK4,RUNX3,CD28,HLX,IHH,IL1B,IL15,IRF4,JAK3,LCK,PIK3R1,CCL21,SFRP1,SOD1,TGFB1,ZP3,GRAP2,TOX,FGL2,CD320,METTL3,ZP4,VTCN1,NRARP
GO Biological Processes	GO:0048705	skeletal system morphogenesis	-6.25087	3.02735	26	ACP5,BMPR1B,RUNX2,COL1A1,CCN2,EYA1,HOXA2,HOXA7,HOXB3,IHH,INPPL1,MATN1,MBL2,MGP,NAB2,SFRP1,TBX1,TGFB1,TRIP11,RAB23,WDR60,IFT80,GSC,PHOSPHO1,SP5,SCX
GO Biological Processes	GO:0001501	skeletal system development	-6.03954	2.25635	42	ACP5,BGLAP,BMPR1B,RUNX2,RUNX3,COL1A1,CCN2,EYA1,HOXA2,HOXA7,HOXB3,CCN1,IHH,INPPL1,LOX,MATN1,MBL2,MGP,NAB2,CCN3,NPR2,PRDX1,PBX1,SFRP1,SOX4,SPP2,TBX1,TGFB1,HYAL3,TRIP11,ADAMTS4,GDF11,CNMD,ZNF385A,RAB23,WDR60,IFT80,GSC,CHADL,PHOSPHO1,SP5,SCX
GO Biological Processes	GO:0060349	bone morphogenesis	-5.49067	3.90573	16	ACP5,BMPR1B,RUNX2,COL1A1,IHH,INPPL1,MATN1,MBL2,NAB2,TGFB1,TRIP11,RAB23,IFT80,PHOSPHO1,SP5,SCX
GO Biological Processes	GO:0061448	connective tissue development	-5.11484	2.63104	26	BMPR1B,RUNX2,RUNX3,COL1A1,CRIP1,CSF1,CCN2,FOXA1,HOXB3,ID4,CCN1,IHH,LOX,MATN1,MBL2,MGP,CCN3,TGFB1,HYAL3,TRIP11,CNMD,SOX8,IFT80,DGAT2,CHADL,SCX
GO Biological Processes	GO:0060350	endochondral bone morphogenesis	-4.24933	4.19331	11	BMPR1B,RUNX2,COL1A1,IHH,INPPL1,MATN1,MBL2,NAB2,TRIP11,PHOSPHO1,SCX
GO Biological Processes	GO:0060348	bone development	-3.92617	2.56482	20	ACP5,BGLAP,BMPR1B,RUNX2,COL1A1,IHH,INPPL1,LOX,MATN1,MBL2,NAB2,NPR2,TGFB1,TRIP11,ZNF385A,RAB23,IFT80,PHOSPHO1,SP5,SCX
GO Biological Processes	GO:0051216	cartilage development	-3.68306	2.52985	19	BMPR1B,RUNX2,RUNX3,COL1A1,CCN2,HOXB3,CCN1,IHH,MATN1,MBL2,MGP,CCN3,TGFB1,HYAL3,TRIP11,CNMD,IFT80,CHADL,SCX
GO Biological Processes	GO:0001958	endochondral ossification	-3.39297	5.96322	6	RUNX2,COL1A1,INPPL1,NAB2,PHOSPHO1,SCX
GO Biological Processes	GO:0036075	replacement ossification	-3.39297	5.96322	6	RUNX2,COL1A1,INPPL1,NAB2,PHOSPHO1,SCX
GO Biological Processes	GO:0002062	chondrocyte differentiation	-3.27581	2.91749	13	BMPR1B,RUNX2,RUNX3,CCN2,IHH,MATN1,MBL2,CCN3,TGFB1,TRIP11,IFT80,CHADL,SCX
GO Biological Processes	GO:0007018	microtubule-based movement	-4.8397	2.53873	26	CENPE,KIF3C,KIF11,PURA,SOD1,TRIP11,KIF23,DLGAP5,KIF14,LRPPRC,KIF2C,KIF4A,DPCD,RACGAP1,HYDIN,NDE1,IFT57,WDR60,KIF27,MREG,KIF15,IFT80,KIF18A,CCDC65,DNAAF1,LCA5
GO Biological Processes	GO:0006890	retrograde vesicle-mediated transport, Golgi to ER	-2.98997	3.23585	10	CENPE,KIF3C,KIF11,KIF23,KIF2C,KIF4A,RACGAP1,STX18,KIF15,KIF18A
GO Biological Processes	GO:0010970	transport along microtubule	-2.23615	2.23314	13	KIF3C,PURA,SOD1,TRIP11,KIF23,LRPPRC,KIF4A,NDE1,IFT57,WDR60,MREG,IFT80,LCA5
GO Biological Processes	GO:0099111	microtubule-based transport	-2.23615	2.23314	13	KIF3C,PURA,SOD1,TRIP11,KIF23,LRPPRC,KIF4A,NDE1,IFT57,WDR60,MREG,IFT80,LCA5
GO Biological Processes	GO:0019882	antigen processing and presentation	-2.0857	1.96147	16	B2M,CD8A,CENPE,ITGB5,KIF3C,KIF11,PSMD7,CCL21,KIF23,FGL2,KIF2C,KIF4A,RACGAP1,KIF15,KIF18A,RAB34
GO Biological Processes	GO:0019886	antigen processing and presentation of exogenous peptide antigen via MHC class II	-2.05888	2.55566	9	CENPE,KIF3C,KIF11,KIF23,KIF2C,KIF4A,RACGAP1,KIF15,KIF18A
GO Biological Processes	GO:0000281	mitotic cytokinesis	-5.74768	4.95573	13	RHOB,CENPA,ECT2,STMN1,KIF23,CIT,KIF4A,CKAP2,RACGAP1,NUSAP1,ANLN,CEP55,LZTS2
GO Biological Processes	GO:0061640	cytoskeleton-dependent cytokinesis	-4.86848	3.89597	14	RHOB,CENPA,ECT2,STMN1,KIF23,CIT,KIF4A,CKAP2,CECR2,RACGAP1,NUSAP1,ANLN,CEP55,LZTS2
GO Biological Processes	GO:0000912	assembly of actomyosin apparatus involved in cytokinesis	-4.62996	18.5522	4	ECT2,KIF23,RACGAP1,ANLN
GO Biological Processes	GO:0000915	actomyosin contractile ring assembly	-4.62996	18.5522	4	ECT2,KIF23,RACGAP1,ANLN
GO Biological Processes	GO:0000910	cytokinesis	-4.33155	2.9293	18	RHOB,CENPA,CETN2,ECT2,STMN1,AURKA,KIF23,KIF14,CIT,KIF4A,CKAP2,CECR2,RACGAP1,NUSAP1,ANLN,CEP55,PRPF40A,LZTS2
GO Biological Processes	GO:0044837	actomyosin contractile ring organization	-4.27457	15.9019	4	ECT2,KIF23,RACGAP1,ANLN
GO Biological Processes	GO:0051255	spindle midzone assembly	-3.53406	11.1313	4	KIF23,KIF4A,RACGAP1,LZTS2
GO Biological Processes	GO:0030866	cortical actin cytoskeleton organization	-3.10444	4.5302	7	ECT2,KIF23,CIT,RACGAP1,EHD2,ANLN,WIPF2
GO Biological Processes	GO:0051256	mitotic spindle midzone assembly	-2.83801	11.9264	3	KIF23,KIF4A,RACGAP1
GO Biological Processes	GO:0030865	cortical cytoskeleton organization	-2.81299	4.0583	7	ECT2,KIF23,CIT,RACGAP1,EHD2,ANLN,WIPF2
GO Biological Processes	GO:0000022	mitotic spindle elongation	-2.48125	9.27611	3	KIF23,KIF4A,RACGAP1
GO Biological Processes	GO:0051231	spindle elongation	-2.33805	8.3485	3	KIF23,KIF4A,RACGAP1
GO Biological Processes	GO:0010817	regulation of hormone levels	-5.74101	2.19697	42	AGT,SLC25A5,ANXA1,ARNTL,FOXL2,CHGA,CRYM,CYP1A1,CYP1A2,CYP17A1,CYP19A1,DHCR7,ENPEP,FGB,FGG,FKBP1B,GCG,GNB3,HMGCR,FOXA1,HSD17B1,IL1B,MME,CCN3,REN,SFRP1,SOX4,SREBF1,STAR,FGF23,NR0B2,STC2,PER2,SOX8,PCSK4,RETSAT,ANO1,ACE2,DGAT2,MIDN,FAM3D,IYD
GO Biological Processes	GO:0042445	hormone metabolic process	-3.5379	2.39899	20	CRYM,CYP1A1,CYP1A2,CYP17A1,CYP19A1,DHCR7,ENPEP,GNB3,FOXA1,HSD17B1,IL1B,MME,REN,STAR,STC2,PCSK4,RETSAT,ACE2,DGAT2,IYD
GO Biological Processes	GO:0048871	multicellular organismal homeostasis	-5.56531	2.23774	39	ACP5,ARNTL,B2M,BGLAP,TPP1,CSF1,CCN2,F2R,ID1,JCHAIN,IHH,IL1B,IL15,IRF4,STMN1,LEPR,PRDX1,PIGR,PRKAA2,SCNN1B,SLN,SOD1,TLE3,PER2,HOMER2,ADAMTS5,LPIN1,TNS2,G0S2,PRLH,MLXIPL,IL20RA,TP53INP2,FA2H,DCSTAMP,LCA5,TMEM64,NANOS1,SCX
GO Biological Processes	GO:0001894	tissue homeostasis	-4.11518	2.57443	21	ACP5,B2M,BGLAP,TPP1,CSF1,CCN2,F2R,JCHAIN,IHH,PRDX1,PIGR,SOD1,HOMER2,PRLH,IL20RA,TP53INP2,DCSTAMP,LCA5,TMEM64,NANOS1,SCX
GO Biological Processes	GO:0046849	bone remodeling	-4.04718	3.71045	12	ACP5,BGLAP,TPP1,IHH,LEPR,SFRP1,SPP2,TGFB1,P3H4,IL20RA,DCSTAMP,TMEM64
GO Biological Processes	GO:0048771	tissue remodeling	-4.04051	2.78283	18	ACP5,AGT,ANXA1,BAK1,BGLAP,TPP1,F2R,IGFBP5,IHH,IL15,LEPR,SFRP1,SPP2,TGFB1,P3H4,IL20RA,DCSTAMP,TMEM64
GO Biological Processes	GO:0060249	anatomical structure homeostasis	-3.22805	1.91041	30	ACP5,B2M,BGLAP,CACNB2,CALB1,CAPN3,TPP1,CSF1,CCN2,F2R,JCHAIN,IHH,LOX,NEK2,PRDX1,PIGR,SOD1,TGFB1,HOMER2,PRLH,IL20RA,POLE4,TP53INP2,DCLRE1B,SMC6,DCSTAMP,LCA5,TMEM64,NANOS1,SCX
GO Biological Processes	GO:0034103	regulation of tissue remodeling	-2.32951	2.8141	9	AGT,BGLAP,IL15,LEPR,SFRP1,TGFB1,IL20RA,DCSTAMP,TMEM64
GO Biological Processes	GO:0045453	bone resorption	-2.17586	3.14191	7	ACP5,BGLAP,TPP1,IHH,IL20RA,DCSTAMP,TMEM64
GO Biological Processes	GO:0046850	regulation of bone remodeling	-2.14408	3.47854	6	BGLAP,LEPR,SFRP1,IL20RA,DCSTAMP,TMEM64
GO Biological Processes	GO:0060322	head development	-5.49063	1.93402	54	NR0B1,AK4,B2M,BAK1,CENPF,COL1A1,DCT,E2F1,GLI1,GRID2,GRIN2C,HOXA2,HOXB3,ID1,ID4,IHH,KCNC1,STMN1,MT3,NEUROD2,PLP1,PLXNA2,CXCL12,SFRP1,SSTR1,STAR,TBX1,TGFB1,EOMES,KIF14,TACC3,OTP,DPCD,TSKU,DDIT4,HYDIN,NDE1,KIF27,METTL3,GJC2,SHROOM4,NLGN4X,KLHL1,SRR,NEUROD6,BCL11B,AKNA,B3GNT5,SLC32A1,GSC,ASPM,NANOS1,AMIGO2,SCX
GO Biological Processes	GO:0007420	brain development	-4.57982	1.85775	49	NR0B1,AK4,B2M,BAK1,CENPF,DCT,E2F1,GLI1,GRID2,GRIN2C,HOXA2,HOXB3,ID1,ID4,KCNC1,STMN1,MT3,NEUROD2,PLP1,PLXNA2,CXCL12,SFRP1,SSTR1,STAR,EOMES,KIF14,TACC3,OTP,DPCD,TSKU,DDIT4,HYDIN,NDE1,KIF27,METTL3,GJC2,SHROOM4,NLGN4X,KLHL1,SRR,NEUROD6,BCL11B,AKNA,B3GNT5,SLC32A1,GSC,ASPM,NANOS1,AMIGO2
GO Biological Processes	GO:0030902	hindbrain development	-2.05052	2.19697	12	GLI1,GRID2,HOXA2,HOXB3,KCNC1,NEUROD2,PLXNA2,SSTR1,KIF14,NLGN4X,KLHL1,NANOS1
GO Cellular Components	GO:0005819	spindle	-7.86283	2.88709	36	SLC25A5,BUB1B,CDK1,CENPE,CENPF,ECT2,KIF11,NEK2,AURKA,TTK,KIF23,DLGAP5,KIF14,TACC3,RASSF1,TPX2,KIF4A,CKAP2,RACGAP1,NUSAP1,NDE1,WDR60,BCCIP,KIF15,AGBL5,SHCBP1,BORA,KIF18A,KNSTRN,DNAAF1,SGO1,HEPACAM2,EML3,ASPM,KPNA7,FAM110C
GO Cellular Components	GO:0072686	mitotic spindle	-5.75284	4.08489	16	CDK1,CENPE,ECT2,KIF11,AURKA,KIF23,TACC3,TPX2,RACGAP1,NUSAP1,BCCIP,AGBL5,KIF18A,KNSTRN,EML3,ASPM
GO Cellular Components	GO:0000922	spindle pole	-4.04163	2.88465	17	CENPF,KIF11,NEK2,AURKA,DLGAP5,TACC3,RASSF1,TPX2,CKAP2,NDE1,WDR60,BCCIP,KNSTRN,DNAAF1,SGO1,ASPM,FAM110C
GO Cellular Components	GO:0005876	spindle microtubule	-2.29464	3.30167	7	CDK1,CENPE,KIF11,AURKA,KIF4A,NUSAP1,KIF18A
GO Cellular Components	GO:0062023	collagen-containing extracellular matrix	-7.51176	2.6666	39	AGT,ANXA1,ENTPD2,COL1A1,COL17A1,CCN2,SERPINB1,F13A1,FGB,GPC5,FGG,FMOD,GPC3,CCN1,MATN1,MBL2,MFGE8,MGP,NCAM1,NID1,CCN3,CXCL12,SFRP1,SPP2,TGFB1,TIMP2,HSP90B1,ZP2,ZP3,PXDN,ADAMTS4,SPON1,FGL2,ADAMTS5,MMRN1,ZP1,SMOC1,LRRC15,CHADL
GO Cellular Components	GO:0031012	extracellular matrix	-7.49529	2.42904	46	AGT,ANXA1,ENTPD2,COL1A1,COL17A1,CCN2,SERPINB1,F13A1,FGB,GPC5,FGG,FMOD,GPC3,IGFALS,CCN1,IHH,LOX,MATN1,MBL2,MFGE8,MGP,NCAM1,NID1,CCN3,CXCL12,SFRP1,SPP2,TGFB1,TIMP2,HSP90B1,ZP2,ZP3,PXDN,ADAMTS4,SPON1,FGL2,ADAMTS5,MMRN1,ZP1,SMOC1,LINGO1,LRRC3B,LRRC15,CHADL,PHOSPHO1,ADAMTSL5
GO Cellular Components	GO:0000779	condensed chromosome, centromeric region	-7.36995	4.48083	19	BUB1B,CENPA,CENPE,CENPF,NEK2,AURKA,KIF2C,NCAPD3,NDE1,HJURP,CENPN,SPC25,CENPM,CENPU,NUF2,PHF6,KNSTRN,SGO1,CENPW
GO Cellular Components	GO:0000776	kinetochore	-7.09954	4.12272	20	BUB1B,CENPA,CENPE,CENPF,CENPI,NEK2,TTK,KIF2C,NDE1,HJURP,CENPN,SPC25,CENPM,CENPU,KIF18A,NUF2,PHF6,KNSTRN,SGO1,CENPW
GO Cellular Components	GO:0000793	condensed chromosome	-6.76535	3.21572	26	BUB1B,CENPA,CENPE,CENPF,NEK2,AURKA,TOP2A,SMC4,LRPPRC,SMC2,P3H4,KIF2C,RRS1,NCAPD3,NDE1,HJURP,CENPN,SPC25,CENPM,SMC6,CENPU,NUF2,PHF6,KNSTRN,SGO1,CENPW
GO Cellular Components	GO:0000777	condensed chromosome kinetochore	-6.69739	4.50554	17	BUB1B,CENPA,CENPE,CENPF,NEK2,KIF2C,NDE1,HJURP,CENPN,SPC25,CENPM,CENPU,NUF2,PHF6,KNSTRN,SGO1,CENPW
GO Cellular Components	GO:0000775	chromosome, centromeric region	-6.29703	3.31633	23	BUB1B,CENPA,CENPE,CENPF,CENPI,NEK2,AURKA,TTK,KIF2C,NCAPD3,NDE1,HJURP,CENPN,SPC25,CENPM,CENPU,KIF18A,NUF2,PHF6,KNSTRN,SGO1,CENPW,CENPP
GO Cellular Components	GO:0098687	chromosomal region	-4.15339	2.23265	28	BUB1B,CDK1,CENPA,CENPE,CENPF,CENPI,MCM5,NEK2,PURA,AURKA,TTK,KIF2C,NCAPD3,NDE1,HJURP,CENPN,SPC25,DCLRE1B,CENPM,SMC6,CENPU,KIF18A,NUF2,PHF6,KNSTRN,SGO1,CENPW,CENPP
GO Cellular Components	GO:0022626	cytosolic ribosome	-6.28384	4.22394	17	RPL7A,RPL21,RPL27A,RPL29,RPL32,RPL34,RPS3A,RPS6,RPS15,RPS19,RPS24,RPS27,UBA52,RPL14,RPL35,RPL36,RPL22L1
GO Cellular Components	GO:0022625	cytosolic large ribosomal subunit	-4.8694	4.85892	11	RPL7A,RPL21,RPL27A,RPL29,RPL32,RPL34,UBA52,RPL14,RPL35,RPL36,RPL22L1
GO Cellular Components	GO:0044391	ribosomal subunit	-4.74401	2.9293	20	RPL7A,RPL21,RPL27A,RPL29,RPL32,RPL34,RPS3A,RPS6,RPS15,RPS19,RPS24,RPS27,UBA52,RPL14,MRPL19,MRPS31,RPL35,RPL36,MRPS9,RPL22L1
GO Cellular Components	GO:0005840	ribosome	-3.4418	3.45581	22	NR0B1,MT3,RPL7A,RPL21,RPL27A,RPL29,RPL32,RPL34,RPS3A,RPS6,RPS15,RPS19,RPS24,RPS27,UBA52,RPL14,MRPL19,MRPS31,RPL35,RPL36,MRPS9,RPL22L1
GO Cellular Components	GO:0044445	cytosolic part	-3.18886	2.25331	20	CALB1,HBZ,RPL7A,RPL21,RPL27A,RPL29,RPL32,RPL34,RPS3A,RPS6,RPS15,RPS19,RPS24,RPS27,UBA52,RPL14,RPL35,RPL36,BORCS6,RPL22L1
GO Cellular Components	GO:0022627	cytosolic small ribosomal subunit	-3.04269	4.42724	7	RPS3A,RPS6,RPS15,RPS19,RPS24,RPS27,UBA52
GO Cellular Components	GO:0015935	small ribosomal subunit	-2.96879	3.47854	9	RPS3A,RPS6,RPS15,RPS19,RPS24,RPS27,UBA52,MRPS31,MRPS9
GO Cellular Components	GO:0015934	large ribosomal subunit	-2.85551	2.75984	12	RPL7A,RPL21,RPL27A,RPL29,RPL32,RPL34,UBA52,RPL14,MRPL19,RPL35,RPL36,RPL22L1
GO Cellular Components	GO:0005874	microtubule	-5.91198	2.40822	36	CDK1,CENPE,KIF3C,KIF11,STMN1,MT3,NEK2,SNTB2,AURKA,KIF23,KIF14,LRPPRC,KIF2C,RASSF1,TPX2,TTLL5,KIF4A,CKAP2,RACGAP1,NUSAP1,GTSE1,NDE1,KIF27,KIF15,CCDC181,AKNA,KIF18A,ENKD1,LZTS2,TUBB6,KNSTRN,TPPP2,EML3,ASPM,GAS2L3,FAM110C
GO Cellular Components	GO:0005871	kinesin complex	-5.46723	5.56567	11	CENPE,KIF3C,KIF11,KIF23,KIF14,KIF2C,KIF4A,NDE1,KIF27,KIF15,KIF18A
GO Cellular Components	GO:0099513	polymeric cytoskeletal fiber	-3.11256	1.65914	44	ACTN2,ANXA1,BFSP1,CDK1,CENPE,HCLS1,KIF3C,KIF11,STMN1,MT3,NEK2,SNTB2,AURKA,KIF23,KIF14,LRPPRC,KIF2C,RASSF1,TPX2,TTLL5,CASP14,KIF4A,CKAP2,RACGAP1,NUSAP1,GTSE1,NDE1,KIF27,KIF15,SHROOM4,CCDC181,AKNA,KIF18A,ENKD1,LZTS2,TUBB6,KNSTRN,TPPP2,WIPF2,UPP2,EML3,ASPM,GAS2L3,FAM110C
GO Cellular Components	GO:0005875	microtubule associated complex	-2.92136	2.56314	14	CENPE,KIF3C,KIF11,AURKA,KIF23,KIF14,KIF2C,KIF4A,NDE1,WDR60,KIF27,KIF15,KIF18A,CCDC65
GO Cellular Components	GO:0030496	midbody	-5.3555	3.21715	20	CDK1,CENPE,CENPF,ECT2,NEK2,AURKA,HSP90B1,KIF23,KIF14,CIT,KIF4A,RACGAP1,ANLN,CEP55,AGBL5,SHCBP1,LZTS2,NTNG2,HEPACAM2,ASPM
GO Cellular Components	GO:0097149	centralspindlin complex	-4.33491	27.8283	3	ECT2,KIF23,RACGAP1
GO Cellular Components	GO:0090543	Flemming body	-2.46447	4.79799	5	KIF23,KIF14,RACGAP1,CEP55,NTNG2
GO Cellular Components	GO:0032155	cell division site part	-2.10106	3.04372	7	RHOB,ECT2,CIT,RACGAP1,ANLN,NDE1,CEP55
GO Cellular Components	GO:0005788	endoplasmic reticulum lumen	-5.56787	2.61172	29	B2M,BGLAP,COL1A1,COL17A1,CP,CSF1,FGG,GCG,GPC3,IGFBP1,IGFBP5,CCN1,LIPC,LRPAP1,MFGE8,SPP2,HSPA13,HSP90B1,MANF,FGF23,STC2,TSPAN5,MSLN,SPON1,ADAMTS5,SERPINA10,CLN6,FKBP10,GPX8
GO Molecular Functions	GO:0005201	extracellular matrix structural constituent	-3.56602	2.73162	16	COL1A1,COL17A1,FGB,FGG,FMOD,CCN1,MATN1,MFGE8,MGP,NID1,ZP3,PXDN,SPON1,FGL2,MMRN1,CHADL
GO Molecular Functions	GO:0005198	structural molecule activity	-5.24744	1.91049	53	ACTN2,ANK2,ANXA1,BFSP1,BGLAP,CAPN3,COL1A1,COL17A1,CSRP2,FGB,FGG,FMOD,CCN1,MATN1,MFGE8,MGP,MYBPH,MYL3,NID1,PLP1,RPL7A,RPL21,RPL27A,RPL29,RPL32,RPL34,RPS3A,RPS6,RPS15,RPS19,RPS24,RPS27,SNTB2,UBA52,ZP3,PXDN,RPL14,HOMER2,MRPL19,ARPC4,MRPS31,SPON1,FGL2,RPL35,MMRN1,RPL36,ERC2,CARD10,MRPS9,TUBB6,CHADL,CRYGN,RPL22L1
GO Molecular Functions	GO:0003735	structural constituent of ribosome	-4.35968	2.75528	20	RPL7A,RPL21,RPL27A,RPL29,RPL32,RPL34,RPS3A,RPS6,RPS15,RPS19,RPS24,RPS27,UBA52,RPL14,MRPL19,MRPS31,RPL35,RPL36,MRPS9,RPL22L1
GO Molecular Functions	GO:0016491	oxidoreductase activity	-5.91391	1.99831	54	AOC1,BLVRA,COX5B,CP,CRYM,CYP1A1,CYP1A2,CYP7A1,CYP17A1,CYP19A1,CYP51A1,DCT,DHCR7,DHCR24,DHODH,SARDH,GSTM2,HBZ,HMGCR,HSD17B1,LOX,ND4L,ND6,NDUFA2,NDUFA4,NDUFB6,NDUFB9,PRDX1,MSMO1,SC5D,SOD1,SPR,SQLE,SUOX,UQCRFS1,PXDN,COX5A,DHRS4,MMACHC,NOX1,NSDHL,RETSAT,STEAP3,FOXRED1,PECR,PCYOX1L,FA2H,PCBD2,HEPHL1,HSD11B1L,IYD,AGMO,GPX8,SDR42E2
GO Molecular Functions	GO:0048037	cofactor binding	-4.68562	2.07348	38	AOC1,CRY2,CRYM,CYP1A1,CYP1A2,CYP7A1,CYP17A1,CYP19A1,CYP51A1,DHCR7,DHCR24,DHODH,GSTM2,HBZ,HMGCR,HSD17B1,OAT,PPAT,SHMT1,SPR,SQLE,SUOX,UQCRFS1,PXDN,STC2,PDXDC1,MMACHC,NOX1,CD320,MOCOS,METTL3,CARNS1,NGB,SRR,FA2H,GPT2,COQ10A,IYD
GO Molecular Functions	GO:0050662	coenzyme binding	-2.61714	1.981	21	CRY2,CRYM,DHCR7,DHCR24,DHODH,HMGCR,HSD17B1,OAT,SHMT1,SPR,SQLE,SUOX,PDXDC1,MMACHC,NOX1,MOCOS,METTL3,CARNS1,SRR,GPT2,IYD
GO Molecular Functions	GO:0003777	microtubule motor activity	-3.68716	3.64419	11	CENPE,KIF3C,KIF11,KIF23,KIF14,KIF2C,KIF4A,WDR60,KIF27,KIF15,KIF18A
GO Molecular Functions	GO:0015631	tubulin binding	-3.61104	2.14064	26	CENPE,CETN2,GLI1,KIF3C,KIF11,STMN1,PDCD5,KIF23,KIF14,LRPPRC,KIF2C,KIF4A,RACGAP1,NUSAP1,NDE1,KIF27,BCCIP,KIF15,CCDC181,AGBL5,KIF18A,PHF6,TPPP2,EML3,GAS2L3,FAM110C
GO Molecular Functions	GO:0008017	microtubule binding	-2.7772	2.13201	19	CENPE,CETN2,GLI1,KIF3C,KIF11,KIF23,KIF14,LRPPRC,KIF2C,KIF4A,RACGAP1,NUSAP1,NDE1,KIF27,KIF15,CCDC181,KIF18A,EML3,GAS2L3
GO Molecular Functions	GO:0003774	motor activity	-2.42968	2.45544	12	CENPE,KIF3C,KIF11,KIF23,KIF14,KIF2C,KIF4A,WDR60,KIF27,KIF15,KIF18A,CCDC102A
GO Molecular Functions	GO:0001228	DNA-binding transcription activator activity, RNA polymerase II-specific	-5.78549	2.34544	37	ARNTL,FOXL2,RUNX2,CEBPD,CEBPG,ELF5,ETV5,FOS,FOSB,NR4A1,FOXA1,HOXA7,HOXB3,IRF4,JUND,MAFG,MYOD1,NEUROD2,PBX1,SOX4,SREBF1,TBX1,EOMES,SOX8,EAF2,NEUROD6,IRF2BPL,SOX17,BCL11B,ZNF750,AKNA,CSRNP2,MIXL1,TOX2,GLIS1,TFAP2E,SCX
GO Molecular Functions	GO:0008134	transcription factor binding	-4.4559	1.89452	45	NR0B1,ARNTL,FOXL2,RUNX2,CEBPG,CENPF,E2F1,FOS,FOSB,HCLS1,NR4A1,FOXA1,HOXA7,ID1,ID4,IRF4,JUND,MYOD1,NAB2,PIK3R1,PURA,TBX1,TLE3,NCOA4,EOMES,NR0B2,BHLHE40,PER3,PER2,RBX1,MED6,TRIB1,PIAS3,SOX8,MLXIPL,SOX17,IKZF4,MIXL1,MED30,BBS5,GSC,SIK1,DACT2,TBPL2,SCX
GO Molecular Functions	GO:0000977	RNA polymerase II regulatory region sequence-specific DNA binding	-3.82159	1.73044	49	ARNTL,FOXL2,RUNX2,RUNX3,CEBPD,CEBPG,ELF5,ESR2,ETV5,FOS,FOSB,GLI1,NR4A1,HOXA2,HOXA7,HOXB3,IRF4,JUND,MAFG,MYOD1,NEUROD2,NPAS2,PBX1,PURA,SMARCC2,SOX4,SREBF1,TBX1,ZBTB14,EOMES,BHLHE40,SOX8,MLXIPL,ETV7,EAF2,NEUROD6,IRF2BPL,BCL11B,ZNF750,AKNA,MIXL1,TOX2,NACC2,GSC,GLIS1,TFAP2E,TBPL2,SP5,SCX
GO Molecular Functions	GO:0001012	RNA polymerase II regulatory region DNA binding	-3.74417	1.71737	49	ARNTL,FOXL2,RUNX2,RUNX3,CEBPD,CEBPG,ELF5,ESR2,ETV5,FOS,FOSB,GLI1,NR4A1,HOXA2,HOXA7,HOXB3,IRF4,JUND,MAFG,MYOD1,NEUROD2,NPAS2,PBX1,PURA,SMARCC2,SOX4,SREBF1,TBX1,ZBTB14,EOMES,BHLHE40,SOX8,MLXIPL,ETV7,EAF2,NEUROD6,IRF2BPL,BCL11B,ZNF750,AKNA,MIXL1,TOX2,NACC2,GSC,GLIS1,TFAP2E,TBPL2,SP5,SCX
GO Molecular Functions	GO:0000987	proximal promoter sequence-specific DNA binding	-3.5169	1.83866	37	ARNTL,FOXL2,RUNX2,CEBPD,CEBPG,E2F1,ESR2,FOS,FOSB,GLI1,NR4A1,HOXA2,HOXA7,HOXB3,IRF4,JUND,MAFG,MYOD1,NEUROD2,PBX1,SMARCC2,SOX4,SREBF1,ZBTB14,BHLHE40,MLXIPL,NEUROD6,BCL11B,ZNF750,AKNA,MIXL1,TOX2,NACC2,GSC,TFAP2E,TBPL2,SCX
GO Molecular Functions	GO:0000978	RNA polymerase II proximal promoter sequence-specific DNA binding	-3.45076	1.84158	36	ARNTL,FOXL2,RUNX2,CEBPD,CEBPG,ESR2,FOS,FOSB,GLI1,NR4A1,HOXA2,HOXA7,HOXB3,IRF4,JUND,MAFG,MYOD1,NEUROD2,PBX1,SMARCC2,SOX4,SREBF1,ZBTB14,BHLHE40,MLXIPL,NEUROD6,BCL11B,ZNF750,AKNA,MIXL1,TOX2,NACC2,GSC,TFAP2E,TBPL2,SCX
GO Molecular Functions	GO:0046982	protein heterodimerization activity	-3.41002	1.86989	34	ARNTL,BAK1,BDKRB2,CEBPD,CEBPG,CENPA,CHRNB4,FOS,NR4A1,MAFG,MYOD1,NEUROD2,PBX1,PIK3R1,NECTIN1,SOX4,AURKA,TGFB1,TOP2A,BHLHE40,HOMER2,BCL2L10,SMC4,SMC2,SDCBP2,SOX8,MLXIPL,METTL3,POLE4,NPAS3,SOX17,TFAP2E,CENPW,SCX
KEGG Pathway	hsa00100	Steroid biosynthesis	-6.63648	11.1313	8	CYP51A1,DHCR7,DHCR24,FDFT1,MSMO1,SC5D,SQLE,NSDHL
KEGG Pathway	M00101	Cholesterol biosynthesis, squalene 2,3-epoxide => cholesterol	-6.07692	15.1791	6	CYP51A1,DHCR7,DHCR24,MSMO1,SC5D,NSDHL
KEGG Pathway	hsa_M00101	Cholesterol biosynthesis, squalene 2,3-epoxide => cholesterol	-6.07692	15.1791	6	CYP51A1,DHCR7,DHCR24,MSMO1,SC5D,NSDHL
KEGG Pathway	hsa03010	Ribosome	-5.5803	3.45581	19	RPL7A,RPL21,RPL27A,RPL29,RPL32,RPL34,RPS3A,RPS6,RPS15,RPS19,RPS24,RPS27,UBA52,RPL14,MRPL19,RPL35,RPL36,MRPS9,RPL22L1

## Sheet: JP vs PL
Category	Term ID	Description	Log10 (Pvalue)	Enrichment	Count	Genes
GO Biological Processes	GO:0006631	fatty acid metabolic process	-14.4109	3.55134	51	ACAA1,ACAT2,ACOX1,APOA4,APOC3,DAGLA,CBR1,CPT1A,CYP1A2,CYP3A4,FABP1,FABP3,ACSL1,FASN,GSTM2,GSTZ1,HADHA,HADHB,IRS1,LIPC,LTC4S,NDUFAB1,NDUFS6,PCK1,PDK2,PLP1,PRKAA2,SCD,SREBF1,NR4A3,LIPG,ECI2,LYPLA2,ACOT7,ANGPTL3,ACAD9,MLXIPL,ELOVL2,GPAM,MID1IP1,AACS,FA2H,SCD5,PNPLA3,ACSBG2,ACAD11,C1QTNF2,ACOT12,ABHD3,TECRL,PLA2G4F
GO Biological Processes	GO:0032787	monocarboxylic acid metabolic process	-13.1502	2.7507	67	ACAA1,ACAT2,ACOX1,ADH1C,ADH6,ALDOB,APOA4,APOC3,DAGLA,CBR1,CPT1A,CYP1A2,CYP3A4,FABP1,FABP3,ACSL1,FASN,GSTM2,GSTZ1,HADHA,HADHB,IDH1,IGF1,FOXK2,IRS1,LDHB,LIPC,LTC4S,ME1,NDUFAB1,NDUFS6,PCK1,PDK2,PFKM,PLP1,PRKAA2,SCD,SLC16A1,SREBF1,NR4A3,ALDH4A1,LIPG,FGF19,ECI2,LYPLA2,ACOT7,OSBPL3,ANGPTL3,ACAD9,MLXIPL,MPC1,ELOVL2,GPAM,MID1IP1,AGXT2,AACS,FA2H,SCD5,HKDC1,PNPLA3,ACSBG2,ACAD11,C1QTNF2,ACOT12,ABHD3,TECRL,P…
GO Biological Processes	GO:0006633	fatty acid biosynthetic process	-7.26122	3.73703	23	APOA4,APOC3,CBR1,CYP1A2,CYP3A4,FASN,LIPC,LTC4S,NDUFAB1,PLP1,PRKAA2,SCD,LIPG,ACOT7,MLXIPL,ELOVL2,MID1IP1,FA2H,SCD5,ACOT12,ABHD3,TECRL,PLA2G4F
GO Biological Processes	GO:0046394	carboxylic acid biosynthetic process	-6.46259	2.36891	41	ALDOB,APOA4,APOC3,ASPA,CBR1,CDO1,CPS1,CYP1A2,CYP3A4,DHFR,FASN,FPGS,IGF1,FOXK2,LIPC,LTC4S,MTHFD1,MTHFR,NDUFAB1,OTC,PFKM,PLOD2,PLP1,PRKAA2,SCD,UGP2,LIPG,FGF19,ACOT7,OSBPL3,MLXIPL,ELOVL2,MID1IP1,AGXT2,FA2H,SCD5,HKDC1,ACOT12,ABHD3,TECRL,PLA2G4F
GO Biological Processes	GO:0016053	organic acid biosynthetic process	-6.43795	2.36381	41	ALDOB,APOA4,APOC3,ASPA,CBR1,CDO1,CPS1,CYP1A2,CYP3A4,DHFR,FASN,FPGS,IGF1,FOXK2,LIPC,LTC4S,MTHFD1,MTHFR,NDUFAB1,OTC,PFKM,PLOD2,PLP1,PRKAA2,SCD,UGP2,LIPG,FGF19,ACOT7,OSBPL3,MLXIPL,ELOVL2,MID1IP1,AGXT2,FA2H,SCD5,HKDC1,ACOT12,ABHD3,TECRL,PLA2G4F
GO Biological Processes	GO:0001676	long-chain fatty acid metabolic process	-6.17377	4.14322	17	ACAA1,ACOX1,DAGLA,CBR1,CPT1A,CYP1A2,CYP3A4,ACSL1,GSTM2,LTC4S,PLP1,ACOT7,ACAD9,ELOVL2,PNPLA3,ACSBG2,ACOT12
GO Biological Processes	GO:0072330	monocarboxylic acid biosynthetic process	-4.78766	2.338	30	ALDOB,APOA4,APOC3,CBR1,CYP1A2,CYP3A4,FASN,IGF1,FOXK2,LIPC,LTC4S,NDUFAB1,PFKM,PLP1,PRKAA2,SCD,LIPG,FGF19,ACOT7,OSBPL3,MLXIPL,ELOVL2,MID1IP1,FA2H,SCD5,HKDC1,ACOT12,ABHD3,TECRL,PLA2G4F
GO Biological Processes	GO:0042759	long-chain fatty acid biosynthetic process	-3.13686	5.36182	6	CYP1A2,CYP3A4,LTC4S,PLP1,ACOT7,ACOT12
GO Biological Processes	GO:0032870	cellular response to hormone stimulus	-8.61134	2.28812	60	ACTN2,ADCY1,APOB,BGLAP,ZFP36L1,CALR,CCKAR,CHRNB2,CPS1,CRY2,ESR2,ACSL1,FGB,FOXO3,FOS,FOSB,GATA6,GHR,GHRHR,GJB2,HMGCS1,NR4A1,IRS1,JAK3,JUN,JUND,LEPR,PCK1,PDK2,SERPINF1,PHEX,PRKAA2,PRLR,PTGER4,PTGFR,RARA,RXRG,SFRP1,SREBF1,SSTR1,NR4A3,NCOA4,CSRP3,NR0B2,BCAR1,NCOR2,RAMP2,BAIAP2,GRIP1,NSMF,PID1,PMEPA1,AGTRAP,GPAM,AACS,UBA5,KIF18A,ATP6V1G3,PAQR7,ENHO
GO Biological Processes	GO:0071407	cellular response to organic cyclic compound	-7.49206	2.37424	48	ADCY1,BGLAP,ZFP36L1,CALR,CASP6,CASR,CPS1,CRY2,DMTN,ESR2,FOXO3,GABRB2,GHRHR,GJB2,GSTM2,HMGCS1,NR4A1,IL15,PCK1,SERPINF1,PHEX,RARA,RXRG,RYR2,SFRP1,SLC16A1,SOD1,SSTR1,NR4A3,NCOA4,NR0B2,TRIM24,NCOR2,PAK4,RAPGEF3,GRIP1,SPIDR,ANKRD1,NOX4,TMEM38B,PMEPA1,GRAMD1B,GPAM,AACS,UBA5,KIF18A,PAQR7,PLA2G4F
GO Biological Processes	GO:0071396	cellular response to lipid	-5.97253	2.10957	48	ABL2,ADCY1,APOB,BGLAP,ZFP36L1,CALR,CASR,CPS1,CPT1A,CRY2,E2F1,LPAR1,ESR2,FOXO3,GHRHR,GJB2,HMGCS1,NR4A1,IL15,IRS1,PCK1,SERPINF1,PHEX,PRKAA2,PTGER4,PTGFR,RARA,RXRG,SFRP1,SREBF1,SSTR1,WNT11,NR4A3,NCOA4,NR0B2,TRIM24,NCOR2,TRIB1,GRIP1,ANKRD1,PID1,PMEPA1,GRAMD1B,GPAM,AACS,UBA5,KIF18A,PAQR7
GO Biological Processes	GO:0048545	response to steroid hormone	-5.46095	2.36756	34	ACR,BGLAP,ZFP36L1,CALR,CDO1,CPS1,CRY2,ESR2,FOXO3,FOS,FOSB,GHRHR,GJB2,NR4A1,IDH1,PAPPA,PCK1,SERPINF1,RARA,RXRG,SFRP1,SREBF1,TGFB3,NR4A3,NCOA4,NR0B2,NCOR2,PTPRU,RAMP2,GRIP1,PMEPA1,GPAM,UBA5,PAQR7
GO Biological Processes	GO:0071383	cellular response to steroid hormone stimulus	-3.7315	2.3592	22	ZFP36L1,CALR,CRY2,ESR2,FOXO3,GHRHR,GJB2,NR4A1,PCK1,SERPINF1,RARA,RXRG,SFRP1,NR4A3,NCOA4,NR0B2,NCOR2,GRIP1,PMEPA1,GPAM,UBA5,PAQR7
GO Biological Processes	GO:0009755	hormone-mediated signaling pathway	-3.26068	2.28163	20	CALR,CRY2,ESR2,ACSL1,GHRHR,NR4A1,PRLR,RARA,RXRG,SFRP1,SSTR1,NR4A3,NCOA4,NR0B2,NCOR2,GRIP1,PMEPA1,GPAM,UBA5,PAQR7
GO Biological Processes	GO:0043401	steroid hormone mediated signaling pathway	-3.25629	2.47693	17	CALR,CRY2,ESR2,GHRHR,NR4A1,RARA,RXRG,SFRP1,NR4A3,NCOA4,NR0B2,NCOR2,GRIP1,PMEPA1,GPAM,UBA5,PAQR7
GO Biological Processes	GO:0045664	regulation of neuron differentiation	-8.48772	2.32945	57	ABL2,JAG1,BCL6,CALR,CDC20,CHRNB2,CNTF,CSNK1E,DAB1,DPYSL2,LPAR1,ETV5,FKBP1B,FOXO3,GRID2,ITGA3,LIMK1,LMX1A,MAPT,MEIS1,MOV10,MYCL,PBX1,SERPINF1,PLXNA2,RARA,SFRP1,SOX2,SRF,TIMP2,WNT7A,CAMK1,BRSK2,GPR37L1,BAIAP2,CUX2,CRTC1,GRIP1,HEY2,LPAR3,NSMF,DNM3,ANKRD1,PACSIN1,CDON,PARP6,CAMK1D,ZSWIM5,SEMA4G,FBXO31,GDPD5,LINGO1,PLXNA4,PLPPR5,ASPM,TUBB2B,DRAXIN
GO Biological Processes	GO:0061564	axon development	-8.21751	2.50357	48	ADCY1,APOA1,CCKAR,CDH11,CHRNB2,CNP,CNTF,DAB1,DHFR,DPYSL2,EPHA2,FKBP1B,GFRA2,GFRA3,JUN,STMN1,LIMK1,LMX1A,MAPT,PLP1,PLXNA2,NECTIN1,RAB3A,RAC2,SRF,WNT7A,NR4A3,ULK1,BRSK2,B4GALT6,MYOT,BAIAP2,LYPLA2,SLITRK3,LPAR3,TNFRSF21,CNTN6,CRTAC1,MAP1S,ZSWIM5,SEMA4G,NTNG2,LINGO1,PLXNA4,SLITRK4,UNC5B,TUBB2B,DRAXIN
GO Biological Processes	GO:0000904	cell morphogenesis involved in differentiation	-7.68222	2.15912	60	ADCY1,APOA1,RERE,CALR,CCKAR,CDH11,CHRNB2,CNP,CTNND2,DAB1,DPYSL2,EPHA2,DMTN,FAT1,FGB,FGG,GFRA2,GFRA3,IHH,STMN1,LIMK1,LMX1A,MAPT,MBL2,PLXNA2,NECTIN1,RAB3A,RAC2,SOD1,SRF,WNT7A,NR4A3,ULK1,BRSK2,B4GALT6,MYOT,RIPOR2,KIF14,BAIAP2,LYPLA2,SLITRK3,CUX2,LPAR3,NSMF,DNM3,CNTN6,WDPCP,FGFRL1,MAP1S,PARP6,ZSWIM5,SEMA4G,FBXO31,NTNG2,LINGO1,PLXNA4,SLITRK4,UNC5B,TUBB2B,DRAXIN
GO Biological Processes	GO:0032990	cell part morphogenesis	-7.42648	2.19169	56	ADCY1,RERE,CCKAR,CDH11,CHRNB2,CNP,CTNND2,DAB1,DPYSL2,EPHA2,GFRA2,GFRA3,GPM6A,STMN1,LIMK1,LMX1A,MAPT,MOV10,NDUFS6,PLXNA2,NECTIN1,RAB3A,RAC2,SRF,SSBP1,AURKA,WNT7A,NR4A3,ULK1,BRSK2,B4GALT6,MYOT,BAIAP2,LYPLA2,SLITRK3,CUX2,GRIP1,LPAR3,NSMF,DNM3,CNTN6,PACSIN1,PID1,MAP1S,PARP6,NYAP2,ZSWIM5,SEMA4G,FBXO31,NTNG2,LINGO1,PLXNA4,SLITRK4,UNC5B,TUBB2B,DRAXIN
GO Biological Processes	GO:0048667	cell morphogenesis involved in neuron differentiation	-7.33563	2.29924	50	ADCY1,RERE,CCKAR,CDH11,CHRNB2,CNP,CTNND2,DAB1,DPYSL2,EPHA2,GFRA2,GFRA3,STMN1,LIMK1,LMX1A,MAPT,PLXNA2,NECTIN1,RAB3A,RAC2,SOD1,SRF,WNT7A,NR4A3,ULK1,BRSK2,B4GALT6,MYOT,RIPOR2,BAIAP2,LYPLA2,SLITRK3,CUX2,LPAR3,NSMF,DNM3,CNTN6,WDPCP,MAP1S,PARP6,ZSWIM5,SEMA4G,FBXO31,NTNG2,LINGO1,PLXNA4,SLITRK4,UNC5B,TUBB2B,DRAXIN
GO Biological Processes	GO:0048812	neuron projection morphogenesis	-7.06555	2.19272	53	ADCY1,RERE,CCKAR,CDH11,CHRNB2,CNP,CTNND2,DAB1,DPYSL2,EPHA2,GFRA2,GFRA3,GPM6A,STMN1,LIMK1,LMX1A,MAPT,MOV10,PLXNA2,NECTIN1,RAB3A,RAC2,SRF,AURKA,WNT7A,NR4A3,ULK1,BRSK2,B4GALT6,MYOT,BAIAP2,LYPLA2,SLITRK3,CUX2,GRIP1,LPAR3,NSMF,DNM3,CNTN6,PACSIN1,MAP1S,PARP6,NYAP2,ZSWIM5,SEMA4G,FBXO31,NTNG2,LINGO1,PLXNA4,SLITRK4,UNC5B,TUBB2B,DRAXIN
GO Biological Processes	GO:0120039	plasma membrane bounded cell projection morphogenesis	-6.76927	2.14635	53	ADCY1,RERE,CCKAR,CDH11,CHRNB2,CNP,CTNND2,DAB1,DPYSL2,EPHA2,GFRA2,GFRA3,GPM6A,STMN1,LIMK1,LMX1A,MAPT,MOV10,PLXNA2,NECTIN1,RAB3A,RAC2,SRF,AURKA,WNT7A,NR4A3,ULK1,BRSK2,B4GALT6,MYOT,BAIAP2,LYPLA2,SLITRK3,CUX2,GRIP1,LPAR3,NSMF,DNM3,CNTN6,PACSIN1,MAP1S,PARP6,NYAP2,ZSWIM5,SEMA4G,FBXO31,NTNG2,LINGO1,PLXNA4,SLITRK4,UNC5B,TUBB2B,DRAXIN
GO Biological Processes	GO:0048858	cell projection morphogenesis	-6.68669	2.13346	53	ADCY1,RERE,CCKAR,CDH11,CHRNB2,CNP,CTNND2,DAB1,DPYSL2,EPHA2,GFRA2,GFRA3,GPM6A,STMN1,LIMK1,LMX1A,MAPT,MOV10,PLXNA2,NECTIN1,RAB3A,RAC2,SRF,AURKA,WNT7A,NR4A3,ULK1,BRSK2,B4GALT6,MYOT,BAIAP2,LYPLA2,SLITRK3,CUX2,GRIP1,LPAR3,NSMF,DNM3,CNTN6,PACSIN1,MAP1S,PARP6,NYAP2,ZSWIM5,SEMA4G,FBXO31,NTNG2,LINGO1,PLXNA4,SLITRK4,UNC5B,TUBB2B,DRAXIN
GO Biological Processes	GO:0051962	positive regulation of nervous system development	-6.28974	2.22996	45	ABL2,ASPA,BCL6,MYRF,CDC20,CNTF,CSNK1E,DAB1,E2F1,LPAR1,ETV5,FKBP1B,GLI1,GRID2,ITGA3,LIMK1,MAPT,SERPINF1,PLXNA2,RARA,SRF,TIMP2,WNT7A,CAMK1,GPR37L1,BAIAP2,SLITRK3,CUX2,CRTC1,GRIP1,LPAR3,NSMF,ANKRD1,PACSIN1,CDON,PARP6,CAMK1D,FBXO31,GDPD5,PLXNA4,SLITRK4,PLPPR5,ASPM,TUBB2B,AMIGO2
GO Biological Processes	GO:0007409	axonogenesis	-5.95262	2.29138	40	ADCY1,CCKAR,CDH11,CHRNB2,CNP,DAB1,DPYSL2,EPHA2,GFRA2,GFRA3,STMN1,LIMK1,LMX1A,MAPT,PLXNA2,NECTIN1,RAB3A,RAC2,SRF,WNT7A,NR4A3,ULK1,BRSK2,B4GALT6,MYOT,BAIAP2,LYPLA2,SLITRK3,LPAR3,CNTN6,MAP1S,ZSWIM5,SEMA4G,NTNG2,LINGO1,PLXNA4,SLITRK4,UNC5B,TUBB2B,DRAXIN
GO Biological Processes	GO:0010720	positive regulation of cell development	-5.65034	2.13309	44	ABL2,APOA1,ASPA,BCL6,CALR,CNTF,CSNK1E,DAB1,E2F1,LPAR1,DMTN,ETV5,FGB,FGG,FKBP1B,IGF1,ITGA3,LIMK1,MAPT,SERPINF1,PLXNA2,RARA,SRF,AURKA,TIMP2,CAMK1,TRIB1,BAIAP2,CUX2,CRTC1,GRIP1,LPAR3,NSMF,ANKRD1,PACSIN1,CDON,PARP6,CAMK1D,FBXO31,GDPD5,PLXNA4,PLPPR5,ASPM,TUBB2B
GO Biological Processes	GO:0120035	regulation of plasma membrane bounded cell projection organization	-5.37351	1.95883	51	ABL2,CDC20,CHRNB2,CNTF,DAB1,DPYSL2,LPAR1,EPHA2,DMTN,FKBP1B,GPM6A,GRID2,ITGA3,LIMK1,MAPT,MOV10,SERPINF1,PLXNA2,RAC2,SFRP1,SRF,TGFB3,WNT7A,CAMK1,BRSK2,RIPOR2,USH1C,BAIAP2,CUX2,CRTC1,GRIP1,LPAR3,NSMF,DNM3,ANKRD1,PACSIN1,WDPCP,ZMYND10,BCAS3,PARP6,CAMK1D,ODF2L,ZSWIM5,SEMA4G,FBXO31,LINGO1,PLXNA4,PLPPR5,TAPT1,TUBB2B,DRAXIN
GO Biological Processes	GO:0031344	regulation of cell projection organization	-5.20126	1.93116	51	ABL2,CDC20,CHRNB2,CNTF,DAB1,DPYSL2,LPAR1,EPHA2,DMTN,FKBP1B,GPM6A,GRID2,ITGA3,LIMK1,MAPT,MOV10,SERPINF1,PLXNA2,RAC2,SFRP1,SRF,TGFB3,WNT7A,CAMK1,BRSK2,RIPOR2,USH1C,BAIAP2,CUX2,CRTC1,GRIP1,LPAR3,NSMF,DNM3,ANKRD1,PACSIN1,WDPCP,ZMYND10,BCAS3,PARP6,CAMK1D,ODF2L,ZSWIM5,SEMA4G,FBXO31,LINGO1,PLXNA4,PLPPR5,TAPT1,TUBB2B,DRAXIN
GO Biological Processes	GO:0045666	positive regulation of neuron differentiation	-4.96745	2.31238	32	ABL2,BCL6,CNTF,CSNK1E,DAB1,LPAR1,ETV5,FKBP1B,ITGA3,LIMK1,MAPT,SERPINF1,PLXNA2,RARA,SRF,TIMP2,CAMK1,BAIAP2,CUX2,CRTC1,GRIP1,LPAR3,ANKRD1,PACSIN1,CDON,PARP6,CAMK1D,FBXO31,GDPD5,PLXNA4,PLPPR5,TUBB2B
GO Biological Processes	GO:0010975	regulation of neuron projection development	-4.89934	2.0953	39	ABL2,CDC20,CHRNB2,CNTF,DAB1,DPYSL2,LPAR1,FKBP1B,GRID2,ITGA3,LIMK1,MAPT,MOV10,SERPINF1,PLXNA2,SFRP1,SRF,WNT7A,CAMK1,BRSK2,BAIAP2,CUX2,CRTC1,GRIP1,LPAR3,NSMF,DNM3,ANKRD1,PACSIN1,PARP6,CAMK1D,ZSWIM5,SEMA4G,FBXO31,LINGO1,PLXNA4,PLPPR5,TUBB2B,DRAXIN
GO Biological Processes	GO:0031346	positive regulation of cell projection organization	-4.69033	2.23992	32	ABL2,CNTF,LPAR1,FKBP1B,GPM6A,ITGA3,LIMK1,MAPT,SERPINF1,PLXNA2,RAC2,SRF,TGFB3,CAMK1,RIPOR2,BAIAP2,CUX2,CRTC1,GRIP1,LPAR3,DNM3,ANKRD1,PACSIN1,ZMYND10,BCAS3,PARP6,CAMK1D,FBXO31,PLXNA4,PLPPR5,TAPT1,TUBB2B
GO Biological Processes	GO:0010769	regulation of cell morphogenesis involved in differentiation	-4.58506	2.4048	27	APOA1,CALR,CHRNB2,DAB1,DPYSL2,DMTN,FGB,FGG,LIMK1,MAPT,PLXNA2,SRF,WNT7A,BRSK2,BAIAP2,CUX2,LPAR3,NSMF,DNM3,PARP6,ZSWIM5,SEMA4G,FBXO31,LINGO1,PLXNA4,TUBB2B,DRAXIN
GO Biological Processes	GO:0050769	positive regulation of neurogenesis	-4.3105	2.03613	36	ABL2,ASPA,BCL6,CNTF,CSNK1E,DAB1,E2F1,LPAR1,ETV5,FKBP1B,ITGA3,LIMK1,MAPT,SERPINF1,PLXNA2,RARA,SRF,TIMP2,CAMK1,BAIAP2,CUX2,CRTC1,GRIP1,LPAR3,NSMF,ANKRD1,PACSIN1,CDON,PARP6,CAMK1D,FBXO31,GDPD5,PLXNA4,PLPPR5,ASPM,TUBB2B
GO Biological Processes	GO:0010976	positive regulation of neuron projection development	-3.816	2.28975	24	ABL2,CNTF,LPAR1,FKBP1B,ITGA3,LIMK1,MAPT,SERPINF1,PLXNA2,SRF,CAMK1,BAIAP2,CUX2,CRTC1,GRIP1,LPAR3,ANKRD1,PACSIN1,PARP6,CAMK1D,FBXO31,PLXNA4,PLPPR5,TUBB2B
GO Biological Processes	GO:0010770	positive regulation of cell morphogenesis involved in differentiation	-3.66763	2.78536	16	APOA1,CALR,DMTN,FGB,FGG,LIMK1,MAPT,PLXNA2,SRF,BAIAP2,CUX2,LPAR3,PARP6,FBXO31,PLXNA4,TUBB2B
GO Biological Processes	GO:0016358	dendrite development	-3.30792	2.30121	20	RERE,CDC20,CHRNB2,CTNND2,DAB1,LPAR1,WNT7A,CAMK1,PAK4,BAIAP2,CUX2,CRTC1,GRIP1,NSMF,DNM3,PACSIN1,MAP1S,PARP6,CAMK1D,FBXO31
GO Biological Processes	GO:0022604	regulation of cell morphogenesis	-3.15891	1.82789	33	APOA1,RHOC,CALR,CHRNB2,DAB1,DPYSL2,LPAR1,DMTN,FGB,FGG,LIMK1,MAPT,MOV10,PLXNA2,SRF,WNT7A,BRSK2,BAIAP2,CUX2,GRIP1,LPAR3,NSMF,DNM3,WDPCP,PARP6,STRIP2,ZSWIM5,SEMA4G,FBXO31,LINGO1,PLXNA4,TUBB2B,DRAXIN
GO Biological Processes	GO:0050770	regulation of axonogenesis	-2.43369	2.19747	15	DAB1,DPYSL2,LIMK1,MAPT,PLXNA2,SRF,WNT7A,BRSK2,LPAR3,ZSWIM5,SEMA4G,LINGO1,PLXNA4,TUBB2B,DRAXIN
GO Biological Processes	GO:0007411	axon guidance	-2.42588	1.94269	20	DAB1,DPYSL2,EPHA2,GFRA2,GFRA3,LMX1A,PLXNA2,NECTIN1,RAC2,NR4A3,MYOT,LYPLA2,CNTN6,ZSWIM5,SEMA4G,NTNG2,PLXNA4,UNC5B,TUBB2B,DRAXIN
GO Biological Processes	GO:0097485	neuron projection guidance	-2.40834	1.93568	20	DAB1,DPYSL2,EPHA2,GFRA2,GFRA3,LMX1A,PLXNA2,NECTIN1,RAC2,NR4A3,MYOT,LYPLA2,CNTN6,ZSWIM5,SEMA4G,NTNG2,PLXNA4,UNC5B,TUBB2B,DRAXIN
GO Biological Processes	GO:0050773	regulation of dendrite development	-2.40747	2.33905	13	CDC20,CHRNB2,LPAR1,CAMK1,BAIAP2,CUX2,CRTC1,NSMF,DNM3,PACSIN1,PARP6,CAMK1D,FBXO31
GO Biological Processes	GO:1900006	positive regulation of dendrite development	-2.20517	2.89828	8	LPAR1,CAMK1,BAIAP2,CUX2,CRTC1,PACSIN1,PARP6,FBXO31
GO Biological Processes	GO:0061061	muscle structure development	-8.47257	2.30701	58	ACTC1,ACTN2,JAG1,ANK2,ATP2A2,ZFP36L1,CALR,CDK1,CENPF,CNTF,CSRP1,CSRP2,FOS,FZD2,GATA6,GLI1,IGF1,MEIS1,MYBPC3,MYL2,MYL3,NFATC1,NPPA,PDGFRA,PGM5,RARA,RYR2,SORT1,SGCG,SRF,TAGLN,TBX3,TCF15,TNNT2,CSRP3,CAMK1,MYOM2,RIPOR2,RAMP2,BASP1,ITGA11,MYH15,HEY2,MAFF,ANKRD1,SERP1,NOX4,CDON,MYOZ2,SIX4,FGFRL1,ARID5B,MEGF10,MYOCD,SIK1,NEK5,RBPMS2,LMOD2
GO Biological Processes	GO:0055001	muscle cell development	-8.14842	3.74751	26	ACTC1,ACTN2,ANK2,ATP2A2,CDK1,CSRP1,CSRP2,IGF1,MYBPC3,MYL2,NPPA,PDGFRA,PGM5,SRF,TBX3,TNNT2,CSRP3,MYOM2,RIPOR2,RAMP2,HEY2,ANKRD1,MYOZ2,SIX4,MEGF10,LMOD2
GO Biological Processes	GO:0030239	myofibril assembly	-8.05352	5.87597	16	ACTC1,ACTN2,CSRP1,CSRP2,MYBPC3,MYL2,PDGFRA,PGM5,SRF,TNNT2,CSRP3,MYOM2,ANKRD1,MYOZ2,SIX4,LMOD2
GO Biological Processes	GO:0007507	heart development	-8.04704	2.37087	52	ACTC1,ACTN2,JAG1,ANK2,ZFP36L1,CALR,CDK1,EDNRA,FZD2,GATA6,GLI1,IGF1,CCN1,IHH,ITGA3,JUN,MB,MEIS1,MTHFD1,MYBPC3,MYL2,MYL3,NFATC1,NPPA,PCSK5,PDGFRA,RARA,RYR2,SGCG,SRF,TBX3,TGFB3,TNNT2,WNT11,CSRP3,TBX19,MYOM2,ADAMTS1,FGF19,RAMP2,BASP1,HEY2,ANKRD1,NOX4,FGFRL1,GREB1L,MYOCD,DNAAF1,SIK1,SH3PXD2B,FREM2,APELA
GO Biological Processes	GO:0010927	cellular component assembly involved in morphogenesis	-7.30136	4.42933	19	ACTC1,ACTN2,ANK2,CSRP1,CSRP2,IHH,MYBPC3,MYL2,PDGFRA,PGM5,SRF,TNNT2,CSRP3,MYOM2,PHLDB1,ANKRD1,MYOZ2,SIX4,LMOD2
GO Biological Processes	GO:0042692	muscle cell differentiation	-7.19553	2.63242	38	ACTC1,ACTN2,ANK2,ATP2A2,CALR,CDK1,CSRP1,CSRP2,GATA6,IGF1,MYBPC3,MYL2,NFATC1,NPPA,PDGFRA,PGM5,RARA,SORT1,SRF,TBX3,TNNT2,CSRP3,CAMK1,MYOM2,RIPOR2,RAMP2,HEY2,ANKRD1,NOX4,CDON,MYOZ2,SIX4,MEGF10,MYOCD,SIK1,NEK5,RBPMS2,LMOD2
GO Biological Processes	GO:0060537	muscle tissue development	-7.02928	2.55637	39	ACTC1,ACTN2,CALR,CDK1,CENPF,CSRP1,CSRP2,FOS,GATA6,GLI1,IGF1,IHH,MEIS1,MYBPC3,MYL2,MYL3,NPPA,PDGFRA,PGM5,RARA,RYR2,SGCG,SRF,TBX3,TNNT2,CSRP3,MYOM2,RIPOR2,MYH15,HEY2,MAFF,ANKRD1,NOX4,CDON,MYOZ2,SIX4,MEGF10,MYOCD,SIK1
GO Biological Processes	GO:0051146	striated muscle cell differentiation	-6.63029	2.81723	31	ACTC1,ACTN2,CALR,CDK1,CSRP1,CSRP2,GATA6,IGF1,MYBPC3,MYL2,NPPA,PDGFRA,PGM5,RARA,SORT1,SRF,TBX3,TNNT2,CSRP3,MYOM2,RIPOR2,HEY2,ANKRD1,NOX4,CDON,MYOZ2,SIX4,MYOCD,SIK1,NEK5,LMOD2
GO Biological Processes	GO:0045214	sarcomere organization	-6.35744	6.06999	12	ACTN2,CSRP1,CSRP2,MYBPC3,SRF,TNNT2,CSRP3,MYOM2,ANKRD1,MYOZ2,SIX4,LMOD2
GO Biological Processes	GO:0055007	cardiac muscle cell differentiation	-6.33009	3.85889	19	ACTC1,ACTN2,CALR,CDK1,GATA6,IGF1,MYBPC3,MYL2,NPPA,PDGFRA,RARA,SRF,TBX3,CSRP3,MYOM2,HEY2,NOX4,MYOCD,SIK1
GO Biological Processes	GO:0055002	striated muscle cell development	-6.26788	3.40925	22	ACTC1,ACTN2,CDK1,CSRP1,CSRP2,IGF1,MYBPC3,MYL2,NPPA,PDGFRA,PGM5,SRF,TBX3,TNNT2,CSRP3,MYOM2,RIPOR2,HEY2,ANKRD1,MYOZ2,SIX4,LMOD2
GO Biological Processes	GO:0014706	striated muscle tissue development	-6.17054	2.46836	36	ACTC1,ACTN2,CALR,CDK1,CENPF,FOS,GATA6,GLI1,IGF1,MEIS1,MYBPC3,MYL2,MYL3,NPPA,PDGFRA,PGM5,RARA,RYR2,SGCG,SRF,TBX3,TNNT2,CSRP3,MYOM2,RIPOR2,MYH15,HEY2,MAFF,ANKRD1,NOX4,CDON,MYOZ2,SIX4,MEGF10,MYOCD,SIK1
GO Biological Processes	GO:0048738	cardiac muscle tissue development	-6.12396	2.97879	26	ACTC1,ACTN2,CALR,CDK1,GATA6,GLI1,IGF1,MEIS1,MYBPC3,MYL2,MYL3,NPPA,PDGFRA,RARA,RYR2,SGCG,SRF,TBX3,TNNT2,CSRP3,MYOM2,HEY2,ANKRD1,NOX4,MYOCD,SIK1
GO Biological Processes	GO:0035051	cardiocyte differentiation	-5.31033	3.19156	20	ACTC1,ACTN2,JAG1,CALR,CDK1,GATA6,IGF1,MYBPC3,MYL2,NPPA,PDGFRA,RARA,SRF,TBX3,CSRP3,MYOM2,HEY2,NOX4,MYOCD,SIK1
GO Biological Processes	GO:0007517	muscle organ development	-5.27505	2.28858	35	ACTC1,CDK1,CENPF,CNTF,FOS,FZD2,GATA6,GLI1,IGF1,MEIS1,MYBPC3,MYL2,MYL3,RYR2,SGCG,TAGLN,TCF15,TNNT2,CSRP3,MYOM2,RIPOR2,BASP1,ITGA11,MYH15,HEY2,MAFF,ANKRD1,SERP1,CDON,MYOZ2,SIX4,FGFRL1,ARID5B,MEGF10,MYOCD
GO Biological Processes	GO:0055006	cardiac cell development	-4.94852	3.95081	14	ACTC1,ACTN2,JAG1,CDK1,IGF1,MYBPC3,MYL2,NPPA,PDGFRA,SRF,TBX3,CSRP3,MYOM2,HEY2
GO Biological Processes	GO:0055013	cardiac muscle cell development	-4.59591	3.91594	13	ACTC1,ACTN2,CDK1,IGF1,MYBPC3,MYL2,NPPA,PDGFRA,SRF,TBX3,CSRP3,MYOM2,HEY2
GO Biological Processes	GO:0055003	cardiac myofibril assembly	-4.4601	7.21783	7	ACTC1,MYBPC3,MYL2,PDGFRA,SRF,CSRP3,MYOM2
GO Biological Processes	GO:0007423	sensory organ development	-8.20113	2.44609	50	JAG1,FASLG,BFSP1,CALB1,CEBPD,CNTF,CRYBB3,EPHA2,FAT1,FZD2,GABRB2,GJB2,GPM6A,IHH,JAG2,JUN,MEIS1,MYCL,PDGFRA,SERPINF1,NECTIN1,RARA,SOD1,SOX2,SRF,TCF15,TGFB3,WNT7A,NR4A3,MYOM2,MAPKAPK2,RIPOR2,KCNE2,USH1C,MYH15,HEY2,CDON,WDPCP,SIX4,SDK2,BNC2,SOBP,GRHL3,SLC4A5,SLC25A25,LRIG3,CRYGN,ADAMTS18,SH3PXD2B,FREM2
GO Biological Processes	GO:0001654	eye development	-5.18558	2.36987	32	JAG1,FASLG,BFSP1,CALB1,CNTF,CRYBB3,EPHA2,FAT1,GPM6A,IHH,JUN,MEIS1,PDGFRA,SERPINF1,NECTIN1,RARA,SOX2,SRF,WNT7A,MYOM2,USH1C,MYH15,CDON,WDPCP,SDK2,GRHL3,SLC4A5,SLC25A25,CRYGN,ADAMTS18,SH3PXD2B,FREM2
GO Biological Processes	GO:0150063	visual system development	-5.08751	2.34397	32	JAG1,FASLG,BFSP1,CALB1,CNTF,CRYBB3,EPHA2,FAT1,GPM6A,IHH,JUN,MEIS1,PDGFRA,SERPINF1,NECTIN1,RARA,SOX2,SRF,WNT7A,MYOM2,USH1C,MYH15,CDON,WDPCP,SDK2,GRHL3,SLC4A5,SLC25A25,CRYGN,ADAMTS18,SH3PXD2B,FREM2
GO Biological Processes	GO:0048880	sensory system development	-4.96745	2.31238	32	JAG1,FASLG,BFSP1,CALB1,CNTF,CRYBB3,EPHA2,FAT1,GPM6A,IHH,JUN,MEIS1,PDGFRA,SERPINF1,NECTIN1,RARA,SOX2,SRF,WNT7A,MYOM2,USH1C,MYH15,CDON,WDPCP,SDK2,GRHL3,SLC4A5,SLC25A25,CRYGN,ADAMTS18,SH3PXD2B,FREM2
GO Biological Processes	GO:0043010	camera-type eye development	-3.86423	2.21986	26	JAG1,BFSP1,CALB1,CRYBB3,EPHA2,FAT1,GPM6A,IHH,JUN,MEIS1,PDGFRA,SERPINF1,NECTIN1,RARA,SRF,WNT7A,MYOM2,USH1C,MYH15,CDON,WDPCP,SDK2,GRHL3,SLC4A5,SLC25A25,CRYGN
GO Biological Processes	GO:0048593	camera-type eye morphogenesis	-2.03873	2.39367	10	JAG1,CALB1,EPHA2,FAT1,IHH,MEIS1,NECTIN1,USH1C,CDON,SDK2
GO Biological Processes	GO:0002088	lens development in camera-type eye	-2.00531	2.68091	8	BFSP1,CRYBB3,EPHA2,MEIS1,NECTIN1,WNT7A,CDON,CRYGN
GO Biological Processes	GO:0060322	head development	-8.15105	2.17371	63	ADCY1,AK4,RERE,ATP5PB,KIF1A,CCKAR,CDK6,CENPF,CHRNB2,CNP,CSNK1E,DAB1,DPYSL2,E2F1,LPAR1,EDNRA,FOXG1,FOXO3,FPGS,GHRHR,GLI1,GRID2,HMGCS1,HOXB3,IHH,STMN1,LMX1A,MYO1D,NDUFS3,PDGFRA,PLP1,PLXNA2,RARA,ATXN1,SCTR,SFRP1,SOX2,SRF,SSTR1,TBX3,TGFB3,WNT7A,NR4A3,TBX19,GPR37L1,KIF14,BASP1,BAIAP2,IGF2BP1,SUN2,SALL3,CDON,CRTAC1,MAP1S,CA10,NEUROD6,AKNA,GDPD5,ARID5B,PLXNA4,ASPM,AMIGO2,DRAXIN
GO Biological Processes	GO:0007420	brain development	-7.15879	2.11843	58	ADCY1,AK4,RERE,ATP5PB,KIF1A,CCKAR,CDK6,CENPF,CHRNB2,CNP,CSNK1E,DAB1,DPYSL2,E2F1,LPAR1,FOXG1,FOXO3,FPGS,GHRHR,GLI1,GRID2,HMGCS1,HOXB3,STMN1,LMX1A,MYO1D,NDUFS3,PLP1,PLXNA2,RARA,ATXN1,SCTR,SFRP1,SOX2,SRF,SSTR1,TBX3,WNT7A,NR4A3,TBX19,GPR37L1,KIF14,BASP1,BAIAP2,IGF2BP1,SUN2,SALL3,CDON,CRTAC1,MAP1S,CA10,NEUROD6,AKNA,GDPD5,PLXNA4,ASPM,AMIGO2,DRAXIN
GO Biological Processes	GO:0030900	forebrain development	-4.71285	2.24579	32	KIF1A,CCKAR,CDK6,CHRNB2,CNP,DAB1,E2F1,LPAR1,GHRHR,GLI1,LMX1A,MYO1D,RARA,SOX2,SRF,SSTR1,TBX3,WNT7A,NR4A3,TBX19,KIF14,IGF2BP1,SUN2,SALL3,CDON,CRTAC1,NEUROD6,AKNA,GDPD5,PLXNA4,ASPM,DRAXIN
GO Biological Processes	GO:0048732	gland development	-8.14646	2.6501	43	ADA,AK4,APOA1,CDO1,CEBPG,CPS1,DHODH,EPHA2,ETV5,FASN,FPGS,GATA6,GHRHR,GLI1,HMGCS1,HOXB3,IHH,JUN,OTC,PBX1,PCK1,PDGFRA,SERPINF1,PRLR,RARA,SFRP1,SOD1,SOX2,SRF,AURKA,TBX3,TGFB3,WNT11,TBX19,CCNB2,NCOR2,CIT,SIX4,EAF2,AACS,FA2H,ARID5B,DNAAF1
GO Biological Processes	GO:0001889	liver development	-5.54015	3.57455	18	ADA,AK4,CEBPG,CPS1,FPGS,GATA6,GLI1,HMGCS1,IHH,JUN,OTC,PCK1,RARA,AURKA,CIT,AACS,ARID5B,DNAAF1
GO Biological Processes	GO:0061008	hepaticobiliary system development	-5.40211	3.49684	18	ADA,AK4,CEBPG,CPS1,FPGS,GATA6,GLI1,HMGCS1,IHH,JUN,OTC,PCK1,RARA,AURKA,CIT,AACS,ARID5B,DNAAF1
GO Biological Processes	GO:0044242	cellular lipid catabolic process	-7.89469	3.44337	28	ACAA1,ACAT2,ACOX1,APOA1,APOA4,APOB,APOC3,DAGLA,CPS1,CPT1A,FABP1,FABP3,HADHA,HADHB,IDH1,IRS1,LIPC,NEU2,PCK1,LIPG,ECI2,ANGPTL3,BCO1,PNPLA3,ACAD11,ABHD3,PLA2G4F,ENPP7
GO Biological Processes	GO:0016042	lipid catabolic process	-7.37215	2.80934	35	ACAA1,ACAT2,ACOX1,APOA1,APOA4,APOB,APOC3,DAGLA,CPS1,CPT1A,CYP1A2,CYP3A4,FABP1,FABP3,HADHA,HADHB,IDH1,IRS1,LIPC,NEU2,PCK1,LIPG,ECI2,ANGPTL3,PLA2G2E,PLA1A,BCO1,NCEH1,PNPLA3,ACAD11,PLCD3,ABHD3,LIPH,PLA2G4F,ENPP7
GO Biological Processes	GO:0019395	fatty acid oxidation	-4.1012	3.52039	13	ACAA1,ACAT2,ACOX1,CPT1A,FABP1,FABP3,HADHA,HADHB,IRS1,NR4A3,ECI2,ACAD11,C1QTNF2
GO Biological Processes	GO:0034440	lipid oxidation	-4.01058	3.45068	13	ACAA1,ACAT2,ACOX1,CPT1A,FABP1,FABP3,HADHA,HADHB,IRS1,NR4A3,ECI2,ACAD11,C1QTNF2
GO Biological Processes	GO:0030258	lipid modification	-3.60519	2.36551	21	ACAA1,ACAT2,ACOX1,APOA1,APOA4,CPT1A,CYP3A4,DGKB,FABP1,FABP3,HADHA,HADHB,IRS1,NR4A3,BPNT1,ECI2,PIP4P2,FA2H,ACAD11,C1QTNF2,PLPPR5
GO Biological Processes	GO:0016054	organic acid catabolic process	-3.52805	2.23409	23	ACAA1,ACAT2,ACOX1,AMT,ASPA,CDO1,CPT1A,FABP1,GLDC,GSTZ1,HADHA,HADHB,HMMR,IRS1,OTC,PCBD1,PCK1,RENBP,ALDH4A1,ECI2,AGXT2,ACAD11,ABHD3
GO Biological Processes	GO:0046395	carboxylic acid catabolic process	-3.52805	2.23409	23	ACAA1,ACAT2,ACOX1,AMT,ASPA,CDO1,CPT1A,FABP1,GLDC,GSTZ1,HADHA,HADHB,HMMR,IRS1,OTC,PCBD1,PCK1,RENBP,ALDH4A1,ECI2,AGXT2,ACAD11,ABHD3
GO Biological Processes	GO:0006635	fatty acid beta-oxidation	-3.48518	3.72349	10	ACAA1,ACAT2,ACOX1,CPT1A,FABP1,HADHA,HADHB,IRS1,ECI2,ACAD11
GO Biological Processes	GO:0009062	fatty acid catabolic process	-3.15225	2.97879	12	ACAA1,ACAT2,ACOX1,CPT1A,FABP1,HADHA,HADHB,IRS1,PCK1,ECI2,ACAD11,ABHD3
GO Biological Processes	GO:0036109	alpha-linolenic acid metabolic process	-2.97891	8.24895	4	ACAA1,ACOX1,ACSL1,ELOVL2
GO Biological Processes	GO:0072329	monocarboxylic acid catabolic process	-2.87279	2.64029	13	ACAA1,ACAT2,ACOX1,CPT1A,FABP1,HADHA,HADHB,IRS1,PCK1,ECI2,AGXT2,ACAD11,ABHD3
GO Biological Processes	GO:0044282	small molecule catabolic process	-2.51649	1.73541	29	ACAA1,ACAT2,ACOX1,ADA,ALDOB,AMT,ASPA,CDO1,CPT1A,FABP1,GLDC,GSTZ1,HADHA,HADHB,HMMR,FOXK2,IRS1,OTC,PCBD1,PCK1,PFKM,RENBP,UPP1,ALDH4A1,ECI2,AGXT2,ACAD11,UPP2,ABHD3
GO Biological Processes	GO:0046486	glycerolipid metabolic process	-7.81914	2.65501	41	APOA1,APOA4,APOB,APOC3,DAGLA,CHKA,CPS1,CPT1A,DGKB,FABP1,FABP3,ACSL1,HADHA,HADHB,HTR2C,LIPC,PCK1,SREBF1,THRSP,ZP3,LIPG,BPNT1,AGPAT2,PISD,PLA2G2E,PLA1A,ETNK2,PIP4P2,GPAM,ETNPPL,PNPLA3,FAR1,GPAT3,MOGAT1,MBOAT2,SIK1,ABHD3,LIPH,PLA2G4F,SERINC2,AGMO
GO Biological Processes	GO:0006644	phospholipid metabolic process	-5.19567	2.23928	36	APOA1,APOA4,CHKA,FABP3,GATA6,HADHA,HADHB,HMGCS1,HTR2C,IDH1,IRS1,LIPC,PDGFRA,ZP3,LIPG,BPNT1,AGPAT2,PISD,ANGPTL3,PLA2G2E,PLA1A,TMEM38B,ETNK2,PIP4P2,GPAM,ETNPPL,PNPLA3,FAR1,GPAT3,MBOAT2,PLPPR5,ABHD3,LIPH,PLA2G4F,ENPP7,SERINC2
GO Biological Processes	GO:0045017	glycerolipid biosynthetic process	-4.13822	2.45661	23	APOA1,CHKA,FABP3,ACSL1,HTR2C,PCK1,SREBF1,THRSP,ZP3,AGPAT2,PISD,PLA2G2E,ETNK2,GPAM,ETNPPL,PNPLA3,FAR1,GPAT3,MOGAT1,SIK1,ABHD3,LIPH,AGMO
GO Biological Processes	GO:0006650	glycerophospholipid metabolic process	-3.75473	2.18507	26	APOA1,APOA4,CHKA,FABP3,HADHA,HADHB,HTR2C,LIPC,ZP3,BPNT1,AGPAT2,PISD,PLA2G2E,PLA1A,ETNK2,PIP4P2,GPAM,ETNPPL,PNPLA3,FAR1,GPAT3,MBOAT2,ABHD3,LIPH,PLA2G4F,SERINC2
GO Biological Processes	GO:0006646	phosphatidylethanolamine biosynthetic process	-2.72396	7.14909	4	CHKA,PISD,ETNK2,ETNPPL
GO Biological Processes	GO:0008654	phospholipid biosynthetic process	-2.72362	2.06224	20	APOA1,CHKA,FABP3,HMGCS1,HTR2C,IDH1,ZP3,AGPAT2,PISD,PLA2G2E,TMEM38B,ETNK2,GPAM,ETNPPL,PNPLA3,FAR1,GPAT3,MBOAT2,ABHD3,LIPH
GO Biological Processes	GO:0046470	phosphatidylcholine metabolic process	-2.42671	2.90701	9	APOA1,APOA4,CHKA,FABP3,LIPC,PLA2G2E,MBOAT2,ABHD3,PLA2G4F
GO Biological Processes	GO:0046474	glycerophospholipid biosynthetic process	-2.11831	1.97671	16	APOA1,CHKA,FABP3,HTR2C,ZP3,AGPAT2,PISD,PLA2G2E,ETNK2,GPAM,ETNPPL,PNPLA3,FAR1,GPAT3,ABHD3,LIPH
GO Biological Processes	GO:0046337	phosphatidylethanolamine metabolic process	-2.01469	4.66245	4	CHKA,PISD,ETNK2,ETNPPL
GO Biological Processes	GO:0031032	actomyosin structure organization	-12.9168	4.55755	34	ACTC1,ACTN2,APOA1,RHOC,CSRP1,CSRP2,LPAR1,ITGB5,STMN1,LIMK1,MYBPC3,MYL2,PDGFRA,PGM5,PTGER4,SFRP1,SRF,TGFB3,TNNT2,WNT11,CSRP3,MYOM2,KIF23,RAPGEF3,CIT,ANKRD1,RACGAP1,NOX4,MYOZ2,SIX4,ASAP3,FRMD3,SH3PXD2B,LMOD2
GO Biological Processes	GO:0097435	supramolecular fiber organization	-9.74368	2.42634	61	ACTC1,ACTN2,APOA1,RHOC,DST,CSRP1,CSRP2,LPAR1,DMTN,FAT1,FMOD,ITGB5,STMN1,LIMK1,LTBP2,MAPT,MYBPC3,MYL2,DDR2,NUMA1,PDGFRA,PGM5,PLOD2,PTGER4,RAC2,SFRP1,SRF,TERF1,TGFB3,TNNT2,TPM4,WNT11,PXDN,CSRP3,HIP1R,MYOM2,BCAR1,KIF14,USH1C,RAPGEF3,HAX1,BAIAP2,KIF2C,CIT,CKAP2,ANKRD1,PACSIN1,NOX4,TPPP3,MYOZ2,SIX4,MAP1S,ASAP3,MID1IP1,DIAPH3,KIF18A,KATNAL1,CORO6,TPPP2,SH3PXD2B,LMOD2
GO Biological Processes	GO:0030029	actin filament-based process	-8.12968	2.18706	62	ABL2,ACTC1,ACTN2,ANK2,APOA1,RHOC,BCL6,CALR,CSRP1,CSRP2,LPAR1,DMTN,FAT1,ITGB5,STMN1,LIMK1,MYBPC3,MYL1,MYL2,MYL3,PDGFRA,PGM5,PTGER4,RAC2,RYR2,SFRP1,SRF,TGFB3,TNNC2,TNNT2,TPM4,WNT11,CSRP3,BRSK2,HIP1R,MYOM2,KIF23,BCAR1,KCNE2,USH1C,RAPGEF3,HAX1,BAIAP2,CIT,SUN2,ANKRD1,CTNNA3,RACGAP1,PACSIN1,NOX4,MYOZ2,SIX4,BCAS3,ASAP3,SCN3B,GRHL3,DIAPH3,CORO6,WIPF2,FRMD3,SH3PXD2B,LMOD2
GO Biological Processes	GO:0030036	actin cytoskeleton organization	-6.66619	2.13026	53	ABL2,ACTC1,ACTN2,APOA1,RHOC,BCL6,CALR,CSRP1,CSRP2,LPAR1,DMTN,FAT1,ITGB5,STMN1,LIMK1,MYBPC3,MYL2,PDGFRA,PGM5,PTGER4,RAC2,SFRP1,SRF,TGFB3,TNNT2,TPM4,WNT11,CSRP3,BRSK2,HIP1R,MYOM2,KIF23,BCAR1,USH1C,RAPGEF3,HAX1,BAIAP2,CIT,ANKRD1,RACGAP1,PACSIN1,NOX4,MYOZ2,SIX4,BCAS3,ASAP3,GRHL3,DIAPH3,CORO6,WIPF2,FRMD3,SH3PXD2B,LMOD2
GO Biological Processes	GO:0044089	positive regulation of cellular component biogenesis	-5.90157	2.18041	44	APOA1,RHOC,LPAR1,EPHA2,GPM6A,GRID2,JCHAIN,JUN,LIMK1,MAPT,NUMA1,RAC2,SFRP1,SRF,TERF1,TGFB3,WNT7A,WNT11,ULK1,HIP1R,RIPOR2,G3BP2,RAPGEF3,BAIAP2,UNC13B,SLITRK3,PHLDB1,CUX2,ATP13A2,SPIDR,DNM3,NOX4,ZMYND10,TPPP3,STX18,BCAS3,KIAA1324,TPPP2,SLITRK4,PLPPR5,TAPT1,SH3PXD2B,AMIGO2,LMOD2
GO Biological Processes	GO:0030038	contractile actin filament bundle assembly	-5.3556	4.02137	15	APOA1,RHOC,LPAR1,ITGB5,STMN1,LIMK1,PTGER4,SFRP1,SRF,TGFB3,WNT11,RAPGEF3,NOX4,ASAP3,SH3PXD2B
GO Biological Processes	GO:0043149	stress fiber assembly	-5.3556	4.02137	15	APOA1,RHOC,LPAR1,ITGB5,STMN1,LIMK1,PTGER4,SFRP1,SRF,TGFB3,WNT11,RAPGEF3,NOX4,ASAP3,SH3PXD2B
GO Biological Processes	GO:0051492	regulation of stress fiber assembly	-4.87298	4.14903	13	APOA1,RHOC,LPAR1,STMN1,LIMK1,PTGER4,SFRP1,TGFB3,WNT11,RAPGEF3,NOX4,ASAP3,SH3PXD2B
GO Biological Processes	GO:0051496	positive regulation of stress fiber assembly	-4.80157	5.25669	10	APOA1,RHOC,LPAR1,LIMK1,SFRP1,TGFB3,WNT11,RAPGEF3,NOX4,SH3PXD2B
GO Biological Processes	GO:0007015	actin filament organization	-4.66192	2.20075	33	ACTC1,ACTN2,APOA1,RHOC,LPAR1,DMTN,FAT1,ITGB5,STMN1,LIMK1,MYBPC3,PTGER4,RAC2,SFRP1,SRF,TGFB3,TPM4,WNT11,HIP1R,MYOM2,BCAR1,USH1C,RAPGEF3,HAX1,BAIAP2,CIT,PACSIN1,NOX4,ASAP3,DIAPH3,CORO6,SH3PXD2B,LMOD2
GO Biological Processes	GO:0051017	actin filament bundle assembly	-4.65586	3.09336	18	APOA1,RHOC,LPAR1,DMTN,ITGB5,STMN1,LIMK1,PTGER4,SFRP1,SRF,TGFB3,WNT11,USH1C,RAPGEF3,BAIAP2,NOX4,ASAP3,SH3PXD2B
GO Biological Processes	GO:0061572	actin filament bundle organization	-4.50693	3.01602	18	APOA1,RHOC,LPAR1,DMTN,ITGB5,STMN1,LIMK1,PTGER4,SFRP1,SRF,TGFB3,WNT11,USH1C,RAPGEF3,BAIAP2,NOX4,ASAP3,SH3PXD2B
GO Biological Processes	GO:0110020	regulation of actomyosin structure organization	-4.29038	3.66861	13	APOA1,RHOC,LPAR1,STMN1,LIMK1,PTGER4,SFRP1,TGFB3,WNT11,RAPGEF3,NOX4,ASAP3,SH3PXD2B
GO Biological Processes	GO:0051493	regulation of cytoskeleton organization	-4.24632	1.95797	39	ABL2,ACTN2,APOA1,RHOC,CHEK1,LPAR1,DMTN,KIF11,STMN1,LIMK1,MAPT,NEK2,NUMA1,PDGFRA,PRKAA2,PTGER4,SFRP1,AURKA,TERF1,TGFB3,WNT11,HIP1R,RAPGEF3,HAX1,BAIAP2,CIT,TPX2,PHLDB1,CKAP2,NOX4,BCAS3,MAP1S,ASAP3,GRHL3,MID1IP1,BORA,KIF18A,SH3PXD2B,LMOD2
GO Biological Processes	GO:0032231	regulation of actin filament bundle assembly	-4.19443	3.59297	13	APOA1,RHOC,LPAR1,STMN1,LIMK1,PTGER4,SFRP1,TGFB3,WNT11,RAPGEF3,NOX4,ASAP3,SH3PXD2B
GO Biological Processes	GO:0032233	positive regulation of actin filament bundle assembly	-4.09915	4.39493	10	APOA1,RHOC,LPAR1,LIMK1,SFRP1,TGFB3,WNT11,RAPGEF3,NOX4,SH3PXD2B
GO Biological Processes	GO:0032970	regulation of actin filament-based process	-3.45743	1.99862	29	ABL2,ACTN2,ANK2,APOA1,RHOC,ATP2A2,LPAR1,DMTN,STMN1,LIMK1,MYBPC3,PDGFRA,PTGER4,RYR2,SFRP1,TGFB3,WNT11,HIP1R,RAPGEF3,HAX1,BAIAP2,CIT,CTNNA3,NOX4,BCAS3,ASAP3,GRHL3,SH3PXD2B,LMOD2
GO Biological Processes	GO:0010638	positive regulation of organelle organization	-3.16978	1.71853	40	ACTN2,APOA1,RHOC,BCL6,CD28,E2F1,LPAR1,IGF1,LIMK1,MAPT,MMP9,NEK2,NUMA1,RAC2,SFRP1,SREBF1,AURKA,TERF1,TGFB3,WNT11,ULK1,DOC2B,HIP1R,DLGAP5,G3BP2,RAPGEF3,HAX1,BAIAP2,NOX4,NUSAP1,ZMYND10,STX18,BCAS3,KIAA1324,USP36,UBL5,TAPT1,SH3PXD2B,KPNA7,LMOD2
GO Biological Processes	GO:1902903	regulation of supramolecular fiber organization	-3.1025	1.98022	26	ACTN2,APOA1,RHOC,LPAR1,DMTN,STMN1,LIMK1,MAPT,NUMA1,PTGER4,SFRP1,TERF1,TGFB3,WNT11,HIP1R,RAPGEF3,HAX1,BAIAP2,CIT,CKAP2,NOX4,MAP1S,ASAP3,MID1IP1,SH3PXD2B,LMOD2
GO Biological Processes	GO:0051495	positive regulation of cytoskeleton organization	-3.06315	2.25386	19	ACTN2,APOA1,RHOC,LPAR1,LIMK1,MAPT,NUMA1,SFRP1,TERF1,TGFB3,WNT11,HIP1R,RAPGEF3,HAX1,BAIAP2,NOX4,BCAS3,SH3PXD2B,LMOD2
GO Biological Processes	GO:1902905	positive regulation of supramolecular fiber organization	-2.76034	2.23409	17	ACTN2,APOA1,RHOC,LPAR1,LIMK1,MAPT,NUMA1,SFRP1,TERF1,TGFB3,WNT11,HIP1R,RAPGEF3,BAIAP2,NOX4,SH3PXD2B,LMOD2
GO Biological Processes	GO:0110053	regulation of actin filament organization	-2.70403	2.05434	20	ACTN2,APOA1,RHOC,LPAR1,DMTN,STMN1,LIMK1,PTGER4,SFRP1,TGFB3,WNT11,HIP1R,RAPGEF3,HAX1,BAIAP2,CIT,NOX4,ASAP3,SH3PXD2B,LMOD2
GO Biological Processes	GO:0032956	regulation of actin cytoskeleton organization	-2.58182	1.8704	24	ABL2,ACTN2,APOA1,RHOC,LPAR1,DMTN,STMN1,LIMK1,PDGFRA,PTGER4,SFRP1,TGFB3,WNT11,HIP1R,RAPGEF3,HAX1,BAIAP2,CIT,NOX4,BCAS3,ASAP3,GRHL3,SH3PXD2B,LMOD2
GO Biological Processes	GO:0007052	mitotic spindle organization	-7.69204	4.67315	19	BIRC5,CDC20,CENPE,KIF11,STMN1,NEK2,NUMA1,AURKA,TTK,KIF23,NDC80,DCTN2,TPX2,KIF4A,SUN2,RACGAP1,SPC25,BORA,NUF2
GO Biological Processes	GO:1902850	microtubule cytoskeleton organization involved in mitosis	-6.893	4.00136	20	BIRC5,CDC20,CENPE,KIF11,STMN1,NEK2,NUMA1,AURKA,TTK,KIF23,NDC80,DCTN2,TPX2,KIF4A,SUN2,RACGAP1,NUSAP1,SPC25,BORA,NUF2
GO Biological Processes	GO:0007051	spindle organization	-6.26222	3.29738	23	BIRC5,CDC20,CENPE,KIF11,STMN1,MLH1,NEK2,NUMA1,AURKA,TTK,KIF23,NDC80,DCTN2,TPX2,KIF4A,SUN2,RACGAP1,SPC25,BORA,NUF2,TUBB,ASPM,CENPW
GO Biological Processes	GO:0051225	spindle assembly	-3.6186	3.00262	14	BIRC5,CDC20,KIF11,MLH1,NEK2,NUMA1,AURKA,KIF23,TPX2,KIF4A,RACGAP1,TUBB,ASPM,CENPW
GO Biological Processes	GO:0090307	mitotic spindle assembly	-2.82568	3.63513	8	BIRC5,CDC20,KIF11,NEK2,KIF23,TPX2,KIF4A,RACGAP1
GO Biological Processes	GO:0000226	microtubule cytoskeleton organization	-10.0334	2.61436	55	BIRC5,DST,CDK1,CDC20,CENPE,CHEK1,CNP,KIF11,STMN1,MAPT,MLH1,NEK2,NUMA1,PRKAA2,SLC16A1,AURKA,TERF1,TTK,TUBA1A,BRSK2,KIF23,KIF14,NDC80,DCTN2,KIF2C,FGFR1OP,TPX2,PHLDB1,KIF4A,SUN2,CKAP2,DNAI1,RACGAP1,NUSAP1,ZMYND10,TPPP3,BCAS3,LRRC49,MAP1S,MAP7D1,SPC25,MID1IP1,BORA,TTC26,KIF18A,NUF2,KATNAL1,SSX2IP,TPPP2,DNAAF1,SGO1,TUBB,ASPM,TUBB2B,CENPW
GO Biological Processes	GO:0007017	microtubule-based process	-8.04407	2.17561	62	BIRC5,KIF1A,DST,CDK1,CDC20,CENPE,CHEK1,CNP,KIF3C,KIF11,STMN1,MAPT,MLH1,NEK2,NUMA1,PRKAA2,SLC16A1,SOD1,AURKA,TERF1,TTK,TUBA1A,BRSK2,KIF23,DLGAP5,KIF14,NDC80,DCTN2,KIF2C,FGFR1OP,TPX2,PHLDB1,KIF4A,SUN2,CKAP2,DNAI1,RACGAP1,NUSAP1,ZMYND10,TPPP3,BCAS3,LRRC49,MAP1S,MAP7D1,KIF15,SPC25,IFT80,MID1IP1,BORA,TTC26,KIF18A,NUF2,KATNAL1,SSX2IP,TPPP2,DNAAF1,TTC30B,SGO1,TUBB,ASPM,TUBB2B,CENPW
GO Biological Processes	GO:0051640	organelle localization	-4.29446	1.82272	48	ADCY1,ATP2A2,KIF1A,CDK1,CENPE,CENPF,CHRNB2,CHRNB3,CSNK1E,DAB1,KIF3C,MAPT,MLH1,NEK2,NPPA,NUMA1,PLXNA2,RAB3A,RAC2,AURKA,TERF1,WNT7A,TUBA1A,TFEB,NR4A3,DOC2B,BRSK2,SYT7,OTOF,KIF23,DLGAP5,SEC24D,KIF14,NDC80,UNC13B,DCTN2,KIF2C,FGFR1OP,CEP162,SUN2,DNM3,NUSAP1,MAP1S,SLC4A5,KIF18A,NUF2,TUBB,ASPM
GO Biological Processes	GO:0019886	antigen processing and presentation of exogenous peptide antigen via MHC class II	-3.54078	3.28275	12	CENPE,KIF3C,KIF11,KIF23,SEC24D,IFI30,DCTN2,KIF2C,KIF4A,RACGAP1,KIF15,KIF18A
GO Biological Processes	GO:0002495	antigen processing and presentation of peptide antigen via MHC class II	-3.4184	3.18524	12	CENPE,KIF3C,KIF11,KIF23,SEC24D,IFI30,DCTN2,KIF2C,KIF4A,RACGAP1,KIF15,KIF18A
GO Biological Processes	GO:0002504	antigen processing and presentation of peptide or polysaccharide antigen via MHC class II	-3.37876	3.15401	12	CENPE,KIF3C,KIF11,KIF23,SEC24D,IFI30,DCTN2,KIF2C,KIF4A,RACGAP1,KIF15,KIF18A
GO Biological Processes	GO:0007018	microtubule-based movement	-3.33092	2.16354	23	KIF1A,DST,CENPE,KIF3C,KIF11,MAPT,SOD1,KIF23,DLGAP5,KIF14,KIF2C,KIF4A,SUN2,DNAI1,RACGAP1,MAP1S,KIF15,IFT80,TTC26,KIF18A,SSX2IP,DNAAF1,TTC30B
GO Biological Processes	GO:0051656	establishment of organelle localization	-3.06728	1.78727	34	ADCY1,ATP2A2,KIF1A,CENPE,CENPF,CHRNB2,CHRNB3,KIF3C,MAPT,MLH1,NPPA,NUMA1,RAB3A,RAC2,TERF1,WNT7A,NR4A3,DOC2B,SYT7,OTOF,KIF23,DLGAP5,SEC24D,KIF14,NDC80,UNC13B,DCTN2,KIF2C,SUN2,DNM3,NUSAP1,MAP1S,KIF18A,NUF2
GO Biological Processes	GO:0002478	antigen processing and presentation of exogenous peptide antigen	-3.05003	2.45112	16	CALR,CENPE,ITGB5,KIF3C,KIF11,PSMA6,PSMB6,KIF23,SEC24D,IFI30,DCTN2,KIF2C,KIF4A,RACGAP1,KIF15,KIF18A
GO Biological Processes	GO:0019884	antigen processing and presentation of exogenous antigen	-2.86973	2.35684	16	CALR,CENPE,ITGB5,KIF3C,KIF11,PSMA6,PSMB6,KIF23,SEC24D,IFI30,DCTN2,KIF2C,KIF4A,RACGAP1,KIF15,KIF18A
GO Biological Processes	GO:0006890	retrograde vesicle-mediated transport, Golgi to ER	-2.86844	3.11734	10	CENPE,KIF3C,KIF11,KIF23,KIF2C,KIF4A,RACGAP1,STX18,KIF15,KIF18A
GO Biological Processes	GO:0048002	antigen processing and presentation of peptide antigen	-2.67716	2.25761	16	CALR,CENPE,ITGB5,KIF3C,KIF11,PSMA6,PSMB6,KIF23,SEC24D,IFI30,DCTN2,KIF2C,KIF4A,RACGAP1,KIF15,KIF18A
GO Biological Processes	GO:0030705	cytoskeleton-dependent intracellular transport	-2.47861	2.22175	15	KIF1A,DST,KIF3C,MAPT,SOD1,TUBA1A,KIF23,KIF4A,SUN2,MAP1S,IFT80,TTC26,SSX2IP,TTC30B,TUBB
GO Biological Processes	GO:0019882	antigen processing and presentation	-2.28334	2.00773	17	CALR,CD8A,CENPE,ITGB5,KIF3C,KIF11,PSMA6,PSMB6,KIF23,SEC24D,IFI30,DCTN2,KIF2C,KIF4A,RACGAP1,KIF15,KIF18A
GO Biological Processes	GO:0010970	transport along microtubule	-2.10604	2.15135	13	KIF1A,DST,KIF3C,MAPT,SOD1,KIF23,KIF4A,SUN2,MAP1S,IFT80,TTC26,SSX2IP,TTC30B
GO Biological Processes	GO:0099111	microtubule-based transport	-2.10604	2.15135	13	KIF1A,DST,KIF3C,MAPT,SOD1,KIF23,KIF4A,SUN2,MAP1S,IFT80,TTC26,SSX2IP,TTC30B
GO Biological Processes	GO:0008610	lipid biosynthetic process	-10.6167	2.46129	65	ACAT2,APOA1,APOA4,APOB,APOC3,CBR1,CHKA,CYP1A2,CYP3A4,FABP3,ACSL1,FASN,HMGCS1,HTR2C,IDH1,CCN1,LIPC,LTC4S,NDUFAB1,PBX1,PCK1,PLP1,PRKAA2,PRLR,SC5D,SCD,SOD1,SREBF1,THRSP,ZP3,B4GALT6,LIPG,FGF19,AGPAT2,ACOT7,PISD,OSBPL3,PLA2G2E,MLXIPL,BCO1,ELOVL2,TMEM38B,ETNK2,GPAM,MID1IP1,ETNPPL,FA2H,SCD5,PNPLA3,CCDC3,FAR1,GPAT3,ORMDL1,MOGAT1,MBOAT2,ACOT12,SIK1,ABHD3,LIPH,CERS3,TECRL,CERS6,PLA2G4F,ENHO,AGMO
GO Biological Processes	GO:0019216	regulation of lipid metabolic process	-8.92442	2.81169	43	ACOX1,APOA1,APOA4,APOB,APOC3,CPT1A,EEF1A2,FABP1,FABP3,ACSL1,FASN,GSTZ1,HMGCS1,HTR2C,IDH1,CCN1,IRS1,ME1,PDGFRA,PDK2,PRKAA2,SC5D,SCD,SOD1,SREBF1,THRSP,ZP3,NR4A3,NCOR2,FGF19,ANKRD1,TNFRSF21,ANGPTL3,GAL,MLXIPL,TM6SF2,GPAM,MID1IP1,CCDC3,ORMDL1,C1QTNF2,SIK1,ENHO
GO Biological Processes	GO:0046890	regulation of lipid biosynthetic process	-6.97268	3.38499	25	APOA1,APOA4,APOB,APOC3,FABP3,FASN,HMGCS1,HTR2C,IDH1,CCN1,PRKAA2,SC5D,SCD,SOD1,SREBF1,THRSP,ZP3,FGF19,MLXIPL,GPAM,MID1IP1,CCDC3,ORMDL1,SIK1,ENHO
GO Biological Processes	GO:0006695	cholesterol biosynthetic process	-4.69354	4.28946	12	ACAT2,APOA1,APOA4,APOB,FASN,HMGCS1,PRKAA2,SC5D,SCD,SOD1,SREBF1,GPAM
GO Biological Processes	GO:1902653	secondary alcohol biosynthetic process	-4.63373	4.23302	12	ACAT2,APOA1,APOA4,APOB,FASN,HMGCS1,PRKAA2,SC5D,SCD,SOD1,SREBF1,GPAM
GO Biological Processes	GO:0016126	sterol biosynthetic process	-4.34988	3.97172	12	ACAT2,APOA1,APOA4,APOB,FASN,HMGCS1,PRKAA2,SC5D,SCD,SOD1,SREBF1,GPAM
GO Biological Processes	GO:0006066	alcohol metabolic process	-4.32646	2.20954	30	ACAT2,ADH1C,ADH6,APOA1,APOA4,APOB,CHKA,CYP1A2,CYP3A4,DHFR,FASN,HMGCS1,IGF1,LEPR,LIPC,PCBD1,PCK1,PRKAA2,SC5D,SCD,SOD1,SREBF1,NR0B2,DHRS4,ANGPTL3,BCO1,RDH14,GPAM,PLCD3,MOGAT1
GO Biological Processes	GO:1902652	secondary alcohol metabolic process	-4.15108	2.94035	17	ACAT2,APOA1,APOA4,APOB,CYP3A4,FASN,HMGCS1,LEPR,LIPC,PRKAA2,SC5D,SCD,SOD1,SREBF1,NR0B2,ANGPTL3,GPAM
GO Biological Processes	GO:0008202	steroid metabolic process	-3.88145	2.18685	27	ACAA1,ACAT2,APOA1,APOA4,APOB,CYP1A2,CYP3A4,FASN,HMGCS1,LEPR,LIPC,PBX1,PDGFRA,PRKAA2,PRLR,SC5D,SCD,SOD1,SREBF1,NR0B2,FGF19,DHRS4,SULT4A1,OSBPL3,ANGPTL3,GAL,GPAM
GO Biological Processes	GO:0008203	cholesterol metabolic process	-3.80023	2.85964	16	ACAT2,APOA1,APOA4,APOB,FASN,HMGCS1,LEPR,LIPC,PRKAA2,SC5D,SCD,SOD1,SREBF1,NR0B2,ANGPTL3,GPAM
GO Biological Processes	GO:1901615	organic hydroxy compound metabolic process	-3.58869	1.85409	37	ACAA1,ACAT2,ADH1C,ADH6,APOA1,APOA4,APOB,CHKA,CHRNB2,CYP1A2,CYP3A4,DHFR,FASN,HMGCS1,IGF1,LDHB,LEPR,LIPC,PCBD1,PCK1,PRKAA2,SC5D,SCD,SOD1,SREBF1,NR0B2,FGF19,CPQ,DHRS4,OSBPL3,ANGPTL3,DUOX2,BCO1,RDH14,GPAM,PLCD3,MOGAT1
GO Biological Processes	GO:0046165	alcohol biosynthetic process	-3.50913	2.60431	17	ACAT2,APOA1,APOA4,APOB,CYP3A4,DHFR,FASN,HMGCS1,PCBD1,PCK1,PRKAA2,SC5D,SCD,SOD1,SREBF1,GPAM,PLCD3
GO Biological Processes	GO:0045540	regulation of cholesterol biosynthetic process	-3.31375	4.28946	8	APOB,FASN,HMGCS1,SC5D,SCD,SOD1,SREBF1,GPAM
GO Biological Processes	GO:0106118	regulation of sterol biosynthetic process	-3.31375	4.28946	8	APOB,FASN,HMGCS1,SC5D,SCD,SOD1,SREBF1,GPAM
GO Biological Processes	GO:0016125	sterol metabolic process	-3.29967	2.58401	16	ACAT2,APOA1,APOA4,APOB,FASN,HMGCS1,LEPR,LIPC,PRKAA2,SC5D,SCD,SOD1,SREBF1,NR0B2,ANGPTL3,GPAM
GO Biological Processes	GO:0006694	steroid biosynthetic process	-2.94865	2.32528	17	ACAT2,APOA1,APOA4,APOB,CYP3A4,FASN,HMGCS1,PBX1,PRKAA2,PRLR,SC5D,SCD,SOD1,SREBF1,FGF19,OSBPL3,GPAM
GO Biological Processes	GO:0090181	regulation of cholesterol metabolic process	-2.64016	3.40433	8	APOB,FASN,HMGCS1,SC5D,SCD,SOD1,SREBF1,GPAM
GO Biological Processes	GO:0019218	regulation of steroid metabolic process	-2.63005	2.59443	12	APOA1,APOA4,APOB,FASN,HMGCS1,SC5D,SCD,SOD1,SREBF1,FGF19,GAL,GPAM
GO Biological Processes	GO:1901617	organic hydroxy compound biosynthetic process	-2.18177	1.8796	19	ACAT2,APOA1,APOA4,APOB,CYP3A4,DHFR,FASN,HMGCS1,PCBD1,PCK1,PRKAA2,SC5D,SCD,SOD1,SREBF1,FGF19,OSBPL3,GPAM,PLCD3
GO Biological Processes	GO:0050810	regulation of steroid biosynthetic process	-2.04407	2.53981	9	APOB,FASN,HMGCS1,SC5D,SCD,SOD1,SREBF1,FGF19,GPAM
GO Biological Processes	GO:0003012	muscle system process	-10.1588	2.82505	49	ACTC1,ACTN2,ADA,ANK2,ATP2A2,BDKRB2,CHRNB2,CKMT2,CLCN1,EDNRA,FKBP1B,FOXO3,GATA6,GSTM2,IGF1,IL15,ITGB5,MB,MYBPC3,MYBPH,MYL1,MYL2,MYL3,NDUFS6,NPPA,PTGER3,RYR2,SOD1,SRF,TNNC2,TNNT2,TPM4,NR4A3,CSRP3,MYOM2,MYOT,GTF2IRD1,KCNE2,HEY2,SMPX,KLF15,CTNNA3,MYOZ2,TMEM38B,SCN3B,GRIP2,MYL10,MYOCD,LMOD2
GO Biological Processes	GO:0006936	muscle contraction	-9.07422	2.97879	40	ACTC1,ACTN2,ADA,ANK2,ATP2A2,BDKRB2,CHRNB2,CKMT2,CLCN1,EDNRA,FKBP1B,GSTM2,ITGB5,MB,MYBPC3,MYBPH,MYL1,MYL2,MYL3,NDUFS6,NPPA,PTGER3,RYR2,SOD1,SRF,TNNC2,TNNT2,TPM4,CSRP3,MYOM2,MYOT,KCNE2,SMPX,CTNNA3,TMEM38B,SCN3B,GRIP2,MYL10,MYOCD,LMOD2
GO Biological Processes	GO:0044057	regulation of system process	-6.26193	2.13949	49	ADA,ANK2,APOA1,APOA4,ATP2A2,BDKRB2,MYRF,CASR,FGB,FGG,FKBP1B,FOXO3,GSTM2,HTR2C,IGF1,MYBPC3,MYBPH,MYL2,MYL3,NPPA,PTGER3,RYR2,SOD1,SREBF1,SRF,TNNC2,TNNT2,WNT7A,NR4A3,CSRP3,HIP1R,GTF2IRD1,KCNE2,CACNG2,BAIAP2,UNC13B,CUX2,NPTXR,HEY2,KCNG2,TNFRSF21,CTNNA3,GAL,TMEM38B,SCN3B,ABCG5,ABCG8,MYOCD,APELA
GO Biological Processes	GO:0006941	striated muscle contraction	-5.64009	3.23558	21	ACTC1,ANK2,ATP2A2,FKBP1B,GSTM2,MB,MYBPC3,MYBPH,MYL1,MYL2,MYL3,NPPA,RYR2,TNNC2,TNNT2,CSRP3,KCNE2,SMPX,CTNNA3,TMEM38B,SCN3B
GO Biological Processes	GO:0003013	circulatory system process	-5.32268	2.09218	43	ACTC1,ADA,ANK2,ATP2A2,BDKRB2,CASR,CPS1,EDNRA,FGB,FGG,FKBP1B,GSTM2,MTHFR,MYBPC3,MYL1,MYL2,MYL3,NPPA,PCSK5,RENBP,RYR2,SGCG,SOD1,SREBF1,TNNT2,CSRP3,GPR37L1,KCNE2,RAMP2,CACNG2,PTP4A3,HEY2,KCNG2,NOX1,CTNNA3,NOX4,TMEM38B,SCN3B,AGTRAP,SLC4A5,GRIP2,AOPEP,APELA
GO Biological Processes	GO:0048644	muscle organ morphogenesis	-5.28646	4.21716	14	ACTC1,CNTF,FZD2,MYBPC3,MYL2,MYL3,RYR2,TCF15,TNNT2,MYOM2,HEY2,ANKRD1,SERP1,ARID5B
GO Biological Processes	GO:0008015	blood circulation	-5.15761	2.0813	42	ACTC1,ADA,ANK2,ATP2A2,BDKRB2,CASR,CPS1,EDNRA,FGB,FGG,FKBP1B,GSTM2,MTHFR,MYBPC3,MYL1,MYL2,MYL3,NPPA,PCSK5,RENBP,RYR2,SGCG,SOD1,SREBF1,TNNT2,CSRP3,GPR37L1,KCNE2,RAMP2,CACNG2,PTP4A3,HEY2,KCNG2,NOX1,CTNNA3,TMEM38B,SCN3B,AGTRAP,SLC4A5,GRIP2,AOPEP,APELA
GO Biological Processes	GO:0030049	muscle filament sliding	-4.98355	6.18672	9	ACTC1,ACTN2,MYBPC3,MYL1,MYL2,MYL3,TNNC2,TNNT2,TPM4
GO Biological Processes	GO:0033275	actin-myosin filament sliding	-4.98355	6.18672	9	ACTC1,ACTN2,MYBPC3,MYL1,MYL2,MYL3,TNNC2,TNNT2,TPM4
GO Biological Processes	GO:0060048	cardiac muscle contraction	-4.84521	3.32668	17	ACTC1,ANK2,ATP2A2,FKBP1B,GSTM2,MYBPC3,MYL1,MYL2,MYL3,NPPA,RYR2,TNNT2,CSRP3,KCNE2,CTNNA3,TMEM38B,SCN3B
GO Biological Processes	GO:0003015	heart process	-4.43466	2.40357	26	ACTC1,ADA,ANK2,ATP2A2,FKBP1B,GSTM2,MYBPC3,MYL1,MYL2,MYL3,NPPA,RYR2,SGCG,SOD1,SREBF1,TNNT2,CSRP3,KCNE2,CACNG2,HEY2,KCNG2,CTNNA3,NOX4,TMEM38B,SCN3B,APELA
GO Biological Processes	GO:0060047	heart contraction	-4.25881	2.39367	25	ACTC1,ADA,ANK2,ATP2A2,FKBP1B,GSTM2,MYBPC3,MYL1,MYL2,MYL3,NPPA,RYR2,SGCG,SOD1,SREBF1,TNNT2,CSRP3,KCNE2,CACNG2,HEY2,KCNG2,CTNNA3,TMEM38B,SCN3B,APELA
GO Biological Processes	GO:0030048	actin filament-based movement	-4.23208	3.1083	16	ACTC1,ACTN2,ANK2,MYBPC3,MYL1,MYL2,MYL3,RYR2,TNNC2,TNNT2,TPM4,KCNE2,SUN2,CTNNA3,SCN3B,WIPF2
GO Biological Processes	GO:0006937	regulation of muscle contraction	-4.12458	2.82201	18	ADA,ANK2,ATP2A2,FKBP1B,GSTM2,MYBPC3,MYBPH,MYL2,MYL3,NPPA,RYR2,SOD1,SRF,TNNC2,TNNT2,CTNNA3,TMEM38B,MYOCD
GO Biological Processes	GO:0070252	actin-mediated cell contraction	-3.96544	3.23558	14	ACTC1,ACTN2,ANK2,MYBPC3,MYL1,MYL2,MYL3,RYR2,TNNC2,TNNT2,TPM4,KCNE2,CTNNA3,SCN3B
GO Biological Processes	GO:0032781	positive regulation of ATPase activity	-3.73822	4.38694	9	ALDOB,CASR,HSPA2,MYBPC3,MYL3,RAB3A,RYR2,TNNT2,AHSA2P
GO Biological Processes	GO:0043462	regulation of ATPase activity	-3.68945	3.64074	11	ALDOB,CASR,HSPA2,MYBPC3,MYL3,RAB3A,RYR2,TNNT2,BRSK2,AHSA2P,TMEM64
GO Biological Processes	GO:0006942	regulation of striated muscle contraction	-3.58277	3.31659	12	ANK2,ATP2A2,FKBP1B,GSTM2,MYBPC3,MYBPH,MYL2,MYL3,NPPA,RYR2,CTNNA3,TMEM38B
GO Biological Processes	GO:0090257	regulation of muscle system process	-3.5154	2.27722	22	ADA,ANK2,ATP2A2,FKBP1B,FOXO3,GSTM2,IGF1,MYBPC3,MYBPH,MYL2,MYL3,NPPA,RYR2,SOD1,SRF,TNNC2,TNNT2,NR4A3,GTF2IRD1,CTNNA3,TMEM38B,MYOCD
GO Biological Processes	GO:1903522	regulation of blood circulation	-3.43677	2.15912	24	ADA,ANK2,ATP2A2,BDKRB2,CASR,FGB,FGG,FKBP1B,GSTM2,MYL2,MYL3,NPPA,RYR2,SREBF1,TNNT2,CSRP3,KCNE2,CACNG2,HEY2,KCNG2,CTNNA3,TMEM38B,SCN3B,APELA
GO Biological Processes	GO:0055008	cardiac muscle tissue morphogenesis	-2.98981	3.49684	9	ACTC1,MYBPC3,MYL2,MYL3,RYR2,TNNT2,MYOM2,HEY2,ANKRD1
GO Biological Processes	GO:0060415	muscle tissue morphogenesis	-2.98811	3.23001	10	ACTC1,FZD2,MYBPC3,MYL2,MYL3,RYR2,TNNT2,MYOM2,HEY2,ANKRD1
GO Biological Processes	GO:0008016	regulation of heart contraction	-2.8853	2.12771	20	ADA,ANK2,ATP2A2,FKBP1B,GSTM2,MYL2,MYL3,NPPA,RYR2,SREBF1,TNNT2,CSRP3,KCNE2,CACNG2,HEY2,KCNG2,CTNNA3,TMEM38B,SCN3B,APELA
GO Biological Processes	GO:0003229	ventricular cardiac muscle tissue development	-2.37792	3.41207	7	MYBPC3,MYL2,MYL3,RYR2,TBX3,TNNT2,HEY2
GO Biological Processes	GO:0055010	ventricular cardiac muscle tissue morphogenesis	-2.06794	3.35114	6	MYBPC3,MYL2,MYL3,RYR2,TNNT2,HEY2
GO Biological Processes	GO:0051301	cell division	-9.99348	2.55538	57	BIRC5,RHOC,BUB1,BUB1B,CDK1,CDC20,CDK3,CDK6,CENPE,CENPF,ETV5,KIF11,STMN1,NEK2,NUMA1,AURKA,TEAD3,TERF1,TGFB3,TOP2A,VRK1,WNT7A,ZBTB16,TUBA1A,BRSK2,CCNB2,KIF23,BCAR1,KIF14,SMC4,NDC80,SMC2,KIF2C,CIT,TPX2,POGZ,NCAPD3,KIF4A,CKAP2,CECR2,RACGAP1,NUSAP1,NCAPG2,SPC25,NCAPG,BORA,PDGFD,AKNA,NUF2,CCNB3,DIS3L2,PPP1R1C,SGO1,TUBB,ASPM,MACC1,CENPW
GO Biological Processes	GO:0000070	mitotic sister chromatid segregation	-9.96339	4.52621	26	BUB1,BUB1B,CDC20,CENPE,CENPF,NEK2,NUMA1,TTK,KIF23,DLGAP5,KIF14,SMC4,NDC80,SMC2,PTTG2,KIF2C,POGZ,NCAPD3,KIF4A,RACGAP1,NUSAP1,NCAPG,KIF18A,NUF2,DIS3L2,SGO1
GO Biological Processes	GO:0140014	mitotic nuclear division	-9.3025	3.40115	34	BIRC5,BUB1,BUB1B,CD28,CDC20,CENPE,CENPF,CHEK1,IGF1,KIF11,NEK2,NUMA1,AURKA,TTK,KIF23,DLGAP5,KIF14,SMC4,NDC80,SMC2,PTTG2,KIF2C,TPX2,POGZ,NCAPD3,KIF4A,RACGAP1,NUSAP1,NCAPG,BORA,KIF18A,NUF2,DIS3L2,SGO1
GO Biological Processes	GO:0000819	sister chromatid segregation	-9.15071	3.90966	28	BUB1,BUB1B,CDC20,CENPE,CENPF,NEK2,NUMA1,TOP2A,TTK,KIF23,DLGAP5,KIF14,SMC4,NDC80,SMC2,PTTG2,KIF2C,POGZ,NCAPD3,KIF4A,RACGAP1,NUSAP1,NCAPG,KIF18A,NUF2,DIS3L2,HORMAD2,SGO1
GO Biological Processes	GO:0048285	organelle fission	-9.04714	2.72234	46	BIRC5,BUB1,BUB1B,CALR,CD28,CDC20,CENPE,CENPF,CHEK1,DHODH,HSPA2,IGF1,KIF11,MAPT,MLH1,NEK2,NUMA1,STAT2,AURKA,TERF1,TOP2A,TTK,KIF23,DLGAP5,KIF14,SMC4,NDC80,SMC2,PTTG2,KIF2C,TPX2,POGZ,NCAPD3,KIF4A,RACGAP1,NUSAP1,MOV10L1,NCAPG,BORA,KIF18A,NUF2,DIS3L2,HORMAD2,SGO1,MEIOB,ASPM
GO Biological Processes	GO:0000280	nuclear division	-8.89188	2.80485	43	BIRC5,BUB1,BUB1B,CALR,CD28,CDC20,CENPE,CENPF,CHEK1,HSPA2,IGF1,KIF11,MLH1,NEK2,NUMA1,AURKA,TERF1,TOP2A,TTK,KIF23,DLGAP5,KIF14,SMC4,NDC80,SMC2,PTTG2,KIF2C,TPX2,POGZ,NCAPD3,KIF4A,RACGAP1,NUSAP1,MOV10L1,NCAPG,BORA,KIF18A,NUF2,DIS3L2,HORMAD2,SGO1,MEIOB,ASPM
GO Biological Processes	GO:0007059	chromosome segregation	-8.23015	2.97879	36	BIRC5,BUB1,BUB1B,CDC20,CENPE,CENPF,MLH1,NEK2,NUMA1,TERF1,TOP2A,TTK,KIF23,DLGAP5,KIF14,SMC4,NDC80,SMC2,PTTG2,KIF2C,POGZ,NCAPD3,KIF4A,RACGAP1,NUSAP1,HJURP,SPC25,NCAPG,SMC6,KIF18A,NUF2,DIS3L2,HORMAD2,SGO1,MEIOB,CENPW
GO Biological Processes	GO:0098813	nuclear chromosome segregation	-7.69543	3.13616	31	BUB1,BUB1B,CDC20,CENPE,CENPF,MLH1,NEK2,NUMA1,TERF1,TOP2A,TTK,KIF23,DLGAP5,KIF14,SMC4,NDC80,SMC2,PTTG2,KIF2C,POGZ,NCAPD3,KIF4A,RACGAP1,NUSAP1,NCAPG,KIF18A,NUF2,DIS3L2,HORMAD2,SGO1,MEIOB
GO Biological Processes	GO:0051304	chromosome separation	-5.94795	4.46818	15	BUB1,BUB1B,CDC20,CENPE,CENPF,MLH1,NUMA1,TOP2A,TTK,DLGAP5,NDC80,PTTG2,NCAPD3,DIS3L2,MEIOB
GO Biological Processes	GO:0140013	meiotic nuclear division	-5.15442	3.11734	20	BUB1,BUB1B,CALR,CDC20,HSPA2,MLH1,AURKA,TERF1,TOP2A,TTK,SMC4,SMC2,PTTG2,MOV10L1,KIF18A,NUF2,HORMAD2,SGO1,MEIOB,ASPM
GO Biological Processes	GO:0051321	meiotic cell cycle	-5.12054	2.69168	25	BUB1,BUB1B,CALR,CDC20,HSPA2,MLH1,NEK2,NUMA1,AURKA,TERF1,TOP2A,TTK,SMC4,SMC2,PTTG2,NCAPD3,SUN2,MOV10L1,KIF18A,NUF2,CCNB3,HORMAD2,SGO1,MEIOB,ASPM
GO Biological Processes	GO:1903046	meiotic cell cycle process	-5.10542	2.99463	21	BUB1,BUB1B,CALR,CDC20,HSPA2,MLH1,AURKA,TERF1,TOP2A,TTK,SMC4,SMC2,PTTG2,NCAPD3,MOV10L1,KIF18A,NUF2,HORMAD2,SGO1,MEIOB,ASPM
GO Biological Processes	GO:0045132	meiotic chromosome segregation	-4.54305	3.87243	13	BUB1,BUB1B,MLH1,TERF1,TOP2A,TTK,SMC4,SMC2,PTTG2,NUF2,HORMAD2,SGO1,MEIOB
GO Biological Processes	GO:0051983	regulation of chromosome segregation	-4.541	3.64396	14	BUB1,BUB1B,CDC20,CENPE,CENPF,NEK2,NUMA1,TTK,DLGAP5,NDC80,PTTG2,KIF2C,RACGAP1,SMC6
GO Biological Processes	GO:0007088	regulation of mitotic nuclear division	-4.29364	2.90701	18	BUB1,BUB1B,CD28,CDC20,CENPE,CENPF,CHEK1,IGF1,KIF11,NEK2,NUMA1,AURKA,TTK,DLGAP5,NDC80,PTTG2,NUSAP1,BORA
GO Biological Processes	GO:0051306	mitotic sister chromatid separation	-4.16231	4.46818	10	BUB1,BUB1B,CDC20,CENPE,CENPF,TTK,DLGAP5,NDC80,PTTG2,DIS3L2
GO Biological Processes	GO:1905818	regulation of chromosome separation	-4.03736	4.32405	10	BUB1,BUB1B,CDC20,CENPE,CENPF,NUMA1,TTK,DLGAP5,NDC80,PTTG2
GO Biological Processes	GO:0051783	regulation of nuclear division	-4.01809	2.68091	19	BUB1,BUB1B,CALR,CD28,CDC20,CENPE,CENPF,CHEK1,IGF1,KIF11,NEK2,NUMA1,AURKA,TTK,DLGAP5,NDC80,PTTG2,NUSAP1,BORA
GO Biological Processes	GO:0033047	regulation of mitotic sister chromatid segregation	-3.69279	3.94251	10	BUB1,BUB1B,CDC20,CENPE,CENPF,NUMA1,TTK,DLGAP5,NDC80,PTTG2
GO Biological Processes	GO:0010965	regulation of mitotic sister chromatid separation	-3.61637	4.23302	9	BUB1,BUB1B,CDC20,CENPE,CENPF,TTK,DLGAP5,NDC80,PTTG2
GO Biological Processes	GO:2000816	negative regulation of mitotic sister chromatid separation	-3.2746	4.81189	7	BUB1,BUB1B,CDC20,CENPF,TTK,NDC80,PTTG2
GO Biological Processes	GO:0030071	regulation of mitotic metaphase/anaphase transition	-3.25389	4.20535	8	BUB1,BUB1B,CDC20,CENPE,CENPF,TTK,DLGAP5,NDC80
GO Biological Processes	GO:0033044	regulation of chromosome organization	-3.23129	2.0204	26	BCL6,BUB1,BUB1B,CDC20,CENPE,CENPF,CHEK1,MAPT,MLLT6,MTHFR,NEK2,NUMA1,SREBF1,TERF1,TOP2A,TTK,CAMK1,DLGAP5,NDC80,RAPGEF3,PTTG2,MAP1S,PIF1,MYOCD,KPNA7,TEN1
GO Biological Processes	GO:1905819	negative regulation of chromosome separation	-3.20511	4.69159	7	BUB1,BUB1B,CDC20,CENPF,TTK,NDC80,PTTG2
GO Biological Processes	GO:0045839	negative regulation of mitotic nuclear division	-3.19557	4.12448	8	BUB1,BUB1B,CDC20,CENPF,CHEK1,TTK,NDC80,PTTG2
GO Biological Processes	GO:0070192	chromosome organization involved in meiotic cell cycle	-3.181	3.71203	9	BUB1,BUB1B,MLH1,TERF1,SMC4,SMC2,NCAPD3,HORMAD2,MEIOB
GO Biological Processes	GO:1902099	regulation of metaphase/anaphase transition of cell cycle	-3.13874	4.04666	8	BUB1,BUB1B,CDC20,CENPE,CENPF,TTK,DLGAP5,NDC80
GO Biological Processes	GO:0033045	regulation of sister chromatid segregation	-3.11411	3.35114	10	BUB1,BUB1B,CDC20,CENPE,CENPF,NUMA1,TTK,DLGAP5,NDC80,PTTG2
GO Biological Processes	GO:0007091	metaphase/anaphase transition of mitotic cell cycle	-3.08332	3.97172	8	BUB1,BUB1B,CDC20,CENPE,CENPF,TTK,DLGAP5,NDC80
GO Biological Processes	GO:0033048	negative regulation of mitotic sister chromatid segregation	-3.07269	4.46818	7	BUB1,BUB1B,CDC20,CENPF,TTK,NDC80,PTTG2
GO Biological Processes	GO:0044784	metaphase/anaphase transition of cell cycle	-2.97653	3.82987	8	BUB1,BUB1B,CDC20,CENPE,CENPF,TTK,DLGAP5,NDC80
GO Biological Processes	GO:0033046	negative regulation of sister chromatid segregation	-2.9483	4.26508	7	BUB1,BUB1B,CDC20,CENPF,TTK,NDC80,PTTG2
GO Biological Processes	GO:0051985	negative regulation of chromosome segregation	-2.88888	4.1703	7	BUB1,BUB1B,CDC20,CENPF,TTK,NDC80,PTTG2
GO Biological Processes	GO:0007094	mitotic spindle assembly checkpoint	-2.83685	4.73102	6	BUB1,BUB1B,CDC20,CENPF,TTK,NDC80
GO Biological Processes	GO:0031577	spindle checkpoint	-2.83685	4.73102	6	BUB1,BUB1B,CDC20,CENPF,TTK,NDC80
GO Biological Processes	GO:0071173	spindle assembly checkpoint	-2.83685	4.73102	6	BUB1,BUB1B,CDC20,CENPF,TTK,NDC80
GO Biological Processes	GO:0071174	mitotic spindle checkpoint	-2.83685	4.73102	6	BUB1,BUB1B,CDC20,CENPF,TTK,NDC80
GO Biological Processes	GO:0051784	negative regulation of nuclear division	-2.77771	3.57455	8	BUB1,BUB1B,CDC20,CENPF,CHEK1,TTK,NDC80,PTTG2
GO Biological Processes	GO:0045841	negative regulation of mitotic metaphase/anaphase transition	-2.70346	4.46818	6	BUB1,BUB1B,CDC20,CENPF,TTK,NDC80
GO Biological Processes	GO:1902100	negative regulation of metaphase/anaphase transition of cell cycle	-2.64034	4.34742	6	BUB1,BUB1B,CDC20,CENPF,TTK,NDC80
GO Biological Processes	GO:0045144	meiotic sister chromatid segregation	-2.59923	10.0534	3	BUB1,BUB1B,HORMAD2
GO Biological Processes	GO:0051177	meiotic sister chromatid cohesion	-2.59923	10.0534	3	BUB1,BUB1B,HORMAD2
GO Biological Processes	GO:0010948	negative regulation of cell cycle process	-2.31881	1.78232	24	BCL6,ZFP36L1,BUB1,BUB1B,CALR,CDK1,CDC20,CDK6,CDKN2A,CENPF,CHEK1,ARID3A,E2F1,NEK2,PSMA6,PSMB6,AURKA,TERF1,TTK,NDC80,PTTG2,CBX5,MLXIPL,FBXO31
GO Biological Processes	GO:0007135	meiosis II	-2.29254	8.04273	3	BUB1,BUB1B,HORMAD2
GO Biological Processes	GO:0061983	meiosis II cell cycle process	-2.29254	8.04273	3	BUB1,BUB1B,HORMAD2
GO Biological Processes	GO:0045930	negative regulation of mitotic cell cycle	-2.06891	1.74497	22	BCL6,ZFP36L1,BUB1,BUB1B,CDK1,CDC20,CDK6,CDKN2A,CENPF,CHEK1,ARID3A,E2F1,PSMA6,PSMB6,AURKA,TIMP2,TOP2A,TTK,NDC80,PTTG2,INTS3,FBXO31
GO Biological Processes	GO:2001251	negative regulation of chromosome organization	-2.06229	2.20349	12	BUB1,BUB1B,CDC20,CENPF,MLLT6,TERF1,TOP2A,TTK,NDC80,PTTG2,PIF1,TEN1
GO Biological Processes	GO:0070601	centromeric sister chromatid cohesion	-2.05351	6.70228	3	BUB1,BUB1B,SGO1
GO Biological Processes	GO:0007093	mitotic cell cycle checkpoint	-2.0422	2.11223	13	BUB1,BUB1B,CDK1,CDC20,CENPF,ARID3A,E2F1,AURKA,TOP2A,TTK,NDC80,INTS3,FBXO31
GO Biological Processes	GO:0009991	response to extracellular stimulus	-9.58154	2.62537	52	ADA,APOA1,BGLAP,CASR,CPS1,DHODH,ACSL1,FKBP1B,FOXO3,FOS,HMGCS1,HTR2C,HTR4,IL15,FOXK2,JUN,MMP7,MTHFR,OTC,PCK1,PDK2,PHEX,PRKAA2,RARA,RPS19,SCTR,SFRP1,SLC16A1,SOD1,SREBF1,SRF,SSTR1,UPP1,WNT11,ULK1,STC2,TRIM24,LIPG,BAIAP2,WIPI2,PRLH,BCAS3,KIAA1324,ABCG5,ABCG8,AACS,SGIP1,DAPL1,MYOCD,SLC25A25,SIK1,RNF152
GO Biological Processes	GO:0031667	response to nutrient levels	-9.10188	2.63256	49	ADA,APOA1,BGLAP,CASR,CPS1,DHODH,ACSL1,FKBP1B,FOXO3,HMGCS1,HTR2C,HTR4,IL15,FOXK2,JUN,MMP7,MTHFR,OTC,PCK1,PDK2,PHEX,PRKAA2,RARA,SCTR,SFRP1,SLC16A1,SOD1,SREBF1,SRF,SSTR1,UPP1,WNT11,ULK1,STC2,TRIM24,LIPG,BAIAP2,WIPI2,PRLH,BCAS3,KIAA1324,ABCG5,ABCG8,AACS,SGIP1,DAPL1,SLC25A25,SIK1,RNF152
GO Biological Processes	GO:0007584	response to nutrient	-6.1319	3.0604	25	ADA,APOA1,BGLAP,CASR,DHODH,ACSL1,FKBP1B,HMGCS1,IL15,MTHFR,OTC,PDK2,PHEX,RARA,SFRP1,SLC16A1,SOD1,SRF,STC2,TRIM24,LIPG,BAIAP2,ABCG5,ABCG8,AACS
GO Biological Processes	GO:0071496	cellular response to external stimulus	-4.91021	2.37249	30	BGLAP,CASR,CHEK1,FOS,IL15,JUN,MMP7,NPPA,PCK1,PDK2,PHEX,PRKAA2,PTGER4,SFRP1,SOD1,SREBF1,SRF,UPP1,WNT11,ULK1,TRIM24,RIPOR2,BAIAP2,WIPI2,ANKRD1,KIAA1324,DAPL1,MYOCD,SIK1,RNF152
GO Biological Processes	GO:0033273	response to vitamin	-4.38919	3.74751	13	ADA,BGLAP,CASR,FKBP1B,HMGCS1,IL15,MTHFR,OTC,PHEX,RARA,SFRP1,STC2,TRIM24
GO Biological Processes	GO:0042594	response to starvation	-3.98771	2.66687	19	CPS1,DHODH,FOXO3,FOXK2,JUN,PCK1,PRKAA2,SFRP1,SREBF1,SSTR1,UPP1,ULK1,WIPI2,BCAS3,KIAA1324,AACS,DAPL1,SIK1,RNF152
GO Biological Processes	GO:0071305	cellular response to vitamin D	-3.80962	6.99368	6	BGLAP,CASR,IL15,PHEX,SFRP1,TRIM24
GO Biological Processes	GO:0031668	cellular response to extracellular stimulus	-3.71284	2.30078	23	BGLAP,CASR,FOS,IL15,JUN,PCK1,PDK2,PHEX,PRKAA2,SFRP1,SOD1,SREBF1,SRF,UPP1,ULK1,TRIM24,BAIAP2,WIPI2,KIAA1324,DAPL1,MYOCD,SIK1,RNF152
GO Biological Processes	GO:0031669	cellular response to nutrient levels	-3.63015	2.37549	21	BGLAP,CASR,IL15,JUN,PCK1,PDK2,PHEX,PRKAA2,SFRP1,SOD1,SREBF1,SRF,UPP1,ULK1,TRIM24,BAIAP2,WIPI2,KIAA1324,DAPL1,SIK1,RNF152
GO Biological Processes	GO:0033280	response to vitamin D	-3.42082	5.07199	7	BGLAP,CASR,IL15,PHEX,SFRP1,STC2,TRIM24
GO Biological Processes	GO:0031670	cellular response to nutrient	-3.38722	3.62285	10	BGLAP,CASR,IL15,PDK2,PHEX,SFRP1,SOD1,SRF,TRIM24,BAIAP2
GO Biological Processes	GO:0071295	cellular response to vitamin	-2.98081	5.02671	6	BGLAP,CASR,IL15,PHEX,SFRP1,TRIM24
GO Biological Processes	GO:0006753	nucleoside phosphate metabolic process	-9.52164	2.35561	63	ADA,ADCY1,AK4,ALDOB,AMPD2,ATP5PB,CDK1,CNP,COX7A2,DHODH,EPHA2,ACSL1,FASN,GSTZ1,GUCA2A,GUCY2C,HMGCS1,IDH1,IGF1,FOXK2,LDHB,ME1,MTHFD1,NDUFA5,NDUFAB1,NDUFB2,NDUFB5,NDUFB7,NDUFS3,NDUFS6,NPPA,PDK2,PFKM,PRKAA2,SCD,TK1,UNG,UPP1,UQCRH,PAPSS2,BPNT1,AGPAT2,ACOT7,SULT4A1,NOX1,MLXIPL,MPC1,PANK1,CYCS,ELOVL2,PID1,MOCOS,GPAM,SCD5,HKDC1,ACSBG2,FAR1,GPAT3,NAPRT,SLC25A25,MDH1B,ACOT12,UPP2
GO Biological Processes	GO:0009117	nucleotide metabolic process	-9.27166	2.34108	62	ADA,ADCY1,AK4,ALDOB,AMPD2,ATP5PB,CDK1,CNP,COX7A2,DHODH,EPHA2,ACSL1,FASN,GSTZ1,GUCA2A,GUCY2C,HMGCS1,IDH1,IGF1,FOXK2,LDHB,ME1,MTHFD1,NDUFA5,NDUFAB1,NDUFB2,NDUFB5,NDUFB7,NDUFS3,NDUFS6,NPPA,PDK2,PFKM,PRKAA2,SCD,UNG,UPP1,UQCRH,PAPSS2,BPNT1,AGPAT2,ACOT7,SULT4A1,NOX1,MLXIPL,MPC1,PANK1,CYCS,ELOVL2,PID1,MOCOS,GPAM,SCD5,HKDC1,ACSBG2,FAR1,GPAT3,NAPRT,SLC25A25,MDH1B,ACOT12,UPP2
GO Biological Processes	GO:0090407	organophosphate biosynthetic process	-8.2987	2.26286	59	ADA,ADCY1,AK4,ALDOB,AMPD2,APOA1,ATP5PB,CHKA,CKMT2,CPS1,DHODH,FABP3,ACSL1,FASN,GSTZ1,GUCA2A,GUCY2C,HMGCS1,HTR2C,IDH1,IGF1,FOXK2,ME1,MTHFD1,NPPA,PDK2,PFKM,PRKAA2,SCD,TK1,UPP1,ZP3,PAPSS2,AGPAT2,ACOT7,PISD,PLA2G2E,MLXIPL,MPC1,PANK1,ELOVL2,PID1,MOCOS,TMEM38B,ETNK2,GPAM,ETNPPL,SCD5,HKDC1,PNPLA3,ACSBG2,FAR1,GPAT3,NAPRT,PLCD3,MBOAT2,UPP2,ABHD3,LIPH
GO Biological Processes	GO:1901293	nucleoside phosphate biosynthetic process	-7.10794	2.61217	38	ADA,ADCY1,AK4,ALDOB,AMPD2,ATP5PB,DHODH,ACSL1,FASN,GSTZ1,GUCA2A,GUCY2C,IGF1,FOXK2,ME1,MTHFD1,NPPA,PDK2,PFKM,PRKAA2,SCD,TK1,UPP1,PAPSS2,AGPAT2,ACOT7,MLXIPL,MPC1,PANK1,ELOVL2,PID1,GPAM,SCD5,HKDC1,ACSBG2,GPAT3,NAPRT,UPP2
GO Biological Processes	GO:0009259	ribonucleotide metabolic process	-7.10536	2.30616	48	ADCY1,AK4,ALDOB,AMPD2,ATP5PB,CDK1,COX7A2,DHODH,EPHA2,ACSL1,FASN,GSTZ1,GUCY2C,HMGCS1,IGF1,FOXK2,NDUFA5,NDUFAB1,NDUFB2,NDUFB5,NDUFB7,NDUFS3,NDUFS6,NPPA,PDK2,PFKM,PRKAA2,SCD,UPP1,UQCRH,PAPSS2,BPNT1,ACOT7,SULT4A1,MLXIPL,MPC1,PANK1,CYCS,ELOVL2,PID1,MOCOS,SCD5,HKDC1,ACSBG2,FAR1,SLC25A25,ACOT12,UPP2
GO Biological Processes	GO:0009165	nucleotide biosynthetic process	-6.75816	2.56978	37	ADA,ADCY1,AK4,ALDOB,AMPD2,ATP5PB,DHODH,ACSL1,FASN,GSTZ1,GUCA2A,GUCY2C,IGF1,FOXK2,ME1,MTHFD1,NPPA,PDK2,PFKM,PRKAA2,SCD,UPP1,PAPSS2,AGPAT2,ACOT7,MLXIPL,MPC1,PANK1,ELOVL2,PID1,GPAM,SCD5,HKDC1,ACSBG2,GPAT3,NAPRT,UPP2
GO Biological Processes	GO:0006163	purine nucleotide metabolic process	-6.69266	2.23409	48	ADA,ADCY1,AK4,ALDOB,AMPD2,ATP5PB,CDK1,COX7A2,EPHA2,ACSL1,FASN,GSTZ1,GUCA2A,GUCY2C,HMGCS1,IGF1,FOXK2,MTHFD1,NDUFA5,NDUFAB1,NDUFB2,NDUFB5,NDUFB7,NDUFS3,NDUFS6,NPPA,PDK2,PFKM,PRKAA2,SCD,UQCRH,PAPSS2,BPNT1,ACOT7,SULT4A1,MLXIPL,MPC1,PANK1,CYCS,ELOVL2,PID1,MOCOS,SCD5,HKDC1,ACSBG2,FAR1,SLC25A25,ACOT12
GO Biological Processes	GO:0019693	ribose phosphate metabolic process	-6.6482	2.22636	48	ADCY1,AK4,ALDOB,AMPD2,ATP5PB,CDK1,COX7A2,DHODH,EPHA2,ACSL1,FASN,GSTZ1,GUCY2C,HMGCS1,IGF1,FOXK2,NDUFA5,NDUFAB1,NDUFB2,NDUFB5,NDUFB7,NDUFS3,NDUFS6,NPPA,PDK2,PFKM,PRKAA2,SCD,UPP1,UQCRH,PAPSS2,BPNT1,ACOT7,SULT4A1,MLXIPL,MPC1,PANK1,CYCS,ELOVL2,PID1,MOCOS,SCD5,HKDC1,ACSBG2,FAR1,SLC25A25,ACOT12,UPP2
GO Biological Processes	GO:0009150	purine ribonucleotide metabolic process	-6.24544	2.22175	45	ADCY1,AK4,ALDOB,AMPD2,ATP5PB,CDK1,COX7A2,EPHA2,ACSL1,FASN,GSTZ1,GUCY2C,HMGCS1,IGF1,FOXK2,NDUFA5,NDUFAB1,NDUFB2,NDUFB5,NDUFB7,NDUFS3,NDUFS6,NPPA,PDK2,PFKM,PRKAA2,SCD,UQCRH,PAPSS2,BPNT1,ACOT7,SULT4A1,MLXIPL,MPC1,PANK1,CYCS,ELOVL2,PID1,MOCOS,SCD5,HKDC1,ACSBG2,FAR1,SLC25A25,ACOT12
GO Biological Processes	GO:0072521	purine-containing compound metabolic process	-5.91248	2.09924	48	ADA,ADCY1,AK4,ALDOB,AMPD2,ATP5PB,CDK1,COX7A2,EPHA2,ACSL1,FASN,GSTZ1,GUCA2A,GUCY2C,HMGCS1,IGF1,FOXK2,MTHFD1,NDUFA5,NDUFAB1,NDUFB2,NDUFB5,NDUFB7,NDUFS3,NDUFS6,NPPA,PDK2,PFKM,PRKAA2,SCD,UQCRH,PAPSS2,BPNT1,ACOT7,SULT4A1,MLXIPL,MPC1,PANK1,CYCS,ELOVL2,PID1,MOCOS,SCD5,HKDC1,ACSBG2,FAR1,SLC25A25,ACOT12
GO Biological Processes	GO:0009260	ribonucleotide biosynthetic process	-5.71206	2.65346	29	ADCY1,AK4,ALDOB,AMPD2,ATP5PB,DHODH,ACSL1,FASN,GSTZ1,GUCY2C,IGF1,FOXK2,NPPA,PDK2,PFKM,PRKAA2,SCD,UPP1,PAPSS2,ACOT7,MLXIPL,MPC1,PANK1,ELOVL2,PID1,SCD5,HKDC1,ACSBG2,UPP2
GO Biological Processes	GO:0006164	purine nucleotide biosynthetic process	-5.50729	2.59155	29	ADA,ADCY1,AK4,ALDOB,AMPD2,ATP5PB,ACSL1,FASN,GSTZ1,GUCA2A,GUCY2C,IGF1,FOXK2,MTHFD1,NPPA,PDK2,PFKM,PRKAA2,SCD,PAPSS2,ACOT7,MLXIPL,MPC1,PANK1,ELOVL2,PID1,SCD5,HKDC1,ACSBG2
GO Biological Processes	GO:0046390	ribose phosphate biosynthetic process	-5.50729	2.59155	29	ADCY1,AK4,ALDOB,AMPD2,ATP5PB,DHODH,ACSL1,FASN,GSTZ1,GUCY2C,IGF1,FOXK2,NPPA,PDK2,PFKM,PRKAA2,SCD,UPP1,PAPSS2,ACOT7,MLXIPL,MPC1,PANK1,ELOVL2,PID1,SCD5,HKDC1,ACSBG2,UPP2
GO Biological Processes	GO:0051186	cofactor metabolic process	-5.3699	2.04175	46	ALDOB,APOA4,BLVRA,CYP1A2,DHFR,DPEP1,ACSL1,FASN,FPGS,GSTA2,GSTM2,GSTM3,GSTZ1,HMGCS1,IDH1,IGF1,FOXK2,LDHB,ME1,MTHFD1,MTHFR,PCBD1,PDK2,PFKM,PRKAA2,RAC2,SCD,SOD1,PXDN,CTRC,ACOT7,NOX1,DUOX2,MLXIPL,MPC1,PANK1,ELOVL2,MOCOS,SCD5,HKDC1,ACSBG2,FAR1,NAPRT,MDH1B,ACOT12,PPTC7
GO Biological Processes	GO:0072522	purine-containing compound biosynthetic process	-5.14672	2.48391	29	ADA,ADCY1,AK4,ALDOB,AMPD2,ATP5PB,ACSL1,FASN,GSTZ1,GUCA2A,GUCY2C,IGF1,FOXK2,MTHFD1,NPPA,PDK2,PFKM,PRKAA2,SCD,PAPSS2,ACOT7,MLXIPL,MPC1,PANK1,ELOVL2,PID1,SCD5,HKDC1,ACSBG2
GO Biological Processes	GO:0006732	coenzyme metabolic process	-4.98808	2.25064	34	ALDOB,DHFR,ACSL1,FASN,FPGS,GSTZ1,HMGCS1,IDH1,IGF1,FOXK2,LDHB,ME1,MTHFD1,MTHFR,PCBD1,PDK2,PFKM,PRKAA2,SCD,ACOT7,NOX1,MLXIPL,MPC1,PANK1,ELOVL2,MOCOS,SCD5,HKDC1,ACSBG2,FAR1,NAPRT,MDH1B,ACOT12,PPTC7
GO Biological Processes	GO:0009108	coenzyme biosynthetic process	-4.76741	2.56792	25	ALDOB,DHFR,ACSL1,FASN,FPGS,GSTZ1,IGF1,FOXK2,MTHFD1,PCBD1,PDK2,PFKM,PRKAA2,SCD,ACOT7,MLXIPL,MPC1,PANK1,ELOVL2,MOCOS,SCD5,HKDC1,ACSBG2,NAPRT,PPTC7
GO Biological Processes	GO:0009152	purine ribonucleotide biosynthetic process	-4.69637	2.48942	26	ADCY1,AK4,ALDOB,AMPD2,ATP5PB,ACSL1,FASN,GSTZ1,GUCY2C,IGF1,FOXK2,NPPA,PDK2,PFKM,PRKAA2,SCD,PAPSS2,ACOT7,MLXIPL,MPC1,PANK1,ELOVL2,PID1,SCD5,HKDC1,ACSBG2
GO Biological Processes	GO:0051188	cofactor biosynthetic process	-4.39225	2.30262	28	ALDOB,CYP1A2,DHFR,ACSL1,FASN,FPGS,GSTZ1,IGF1,FOXK2,MTHFD1,PCBD1,PDK2,PFKM,PRKAA2,SCD,SOD1,ACOT7,DUOX2,MLXIPL,MPC1,PANK1,ELOVL2,MOCOS,SCD5,HKDC1,ACSBG2,NAPRT,PPTC7
GO Biological Processes	GO:1901137	carbohydrate derivative biosynthetic process	-3.86995	1.72739	50	ADA,ADCY1,AK4,ALDOB,AMPD2,ATP5PB,DHODH,ACSL1,FASN,FMOD,GSTZ1,GUCY2C,IGF1,IL15,FOXK2,JAK3,NPPA,PDK2,PFKM,PLOD2,PMM1,PRKAA2,RENBP,SCD,ST3GAL1,TK1,UGP2,UPP1,PAPSS2,B4GALT6,ALG3,B3GALT5,ST6GALNAC2,ACOT7,SERP1,GALNT9,MLXIPL,MPC1,PANK1,ELOVL2,PID1,GALNT16,FA2H,SCD5,HKDC1,ACSBG2,TMTC1,PXYLP1,LARGE2,UPP2
GO Biological Processes	GO:0006090	pyruvate metabolic process	-3.17713	2.61128	15	ALDOB,GSTZ1,IGF1,FOXK2,LDHB,ME1,PCK1,PDK2,PFKM,PRKAA2,SLC16A1,NR4A3,MLXIPL,MPC1,HKDC1
GO Biological Processes	GO:0046434	organophosphate catabolic process	-2.57677	2.04567	19	ADA,ALDOB,CNP,IDH1,IGF1,FOXK2,LIPC,PFKM,PRKAA2,UNG,UPP1,LIPG,ACOT7,ANGPTL3,MLXIPL,HKDC1,UPP2,PLA2G4F,ENPP7
GO Biological Processes	GO:0009124	nucleoside monophosphate biosynthetic process	-2.29039	2.06224	16	ADA,AK4,ALDOB,AMPD2,ATP5PB,DHODH,IGF1,FOXK2,PFKM,PRKAA2,TK1,UPP1,MLXIPL,PID1,HKDC1,UPP2
GO Biological Processes	GO:0009156	ribonucleoside monophosphate biosynthetic process	-2.14145	2.0413	15	ADA,AK4,ALDOB,AMPD2,ATP5PB,DHODH,IGF1,FOXK2,PFKM,PRKAA2,UPP1,MLXIPL,PID1,HKDC1,UPP2
GO Biological Processes	GO:0006641	triglyceride metabolic process	-8.7598	5.1065	20	APOA1,APOA4,APOB,APOC3,CPS1,CPT1A,FABP1,FABP3,ACSL1,LIPC,PCK1,SREBF1,THRSP,LIPG,GPAM,PNPLA3,GPAT3,MOGAT1,SIK1,AGMO
GO Biological Processes	GO:0006639	acylglycerol metabolic process	-8.61759	4.57209	22	APOA1,APOA4,APOB,APOC3,DAGLA,CPS1,CPT1A,DGKB,FABP1,FABP3,ACSL1,LIPC,PCK1,SREBF1,THRSP,LIPG,GPAM,PNPLA3,GPAT3,MOGAT1,SIK1,AGMO
GO Biological Processes	GO:0006638	neutral lipid metabolic process	-8.5524	4.53692	22	APOA1,APOA4,APOB,APOC3,DAGLA,CPS1,CPT1A,DGKB,FABP1,FABP3,ACSL1,LIPC,PCK1,SREBF1,THRSP,LIPG,GPAM,PNPLA3,GPAT3,MOGAT1,SIK1,AGMO
GO Biological Processes	GO:0046461	neutral lipid catabolic process	-6.45298	6.85814	11	APOA1,APOA4,APOB,APOC3,DAGLA,CPS1,FABP1,FABP3,LIPC,LIPG,PNPLA3
GO Biological Processes	GO:0046464	acylglycerol catabolic process	-6.45298	6.85814	11	APOA1,APOA4,APOB,APOC3,DAGLA,CPS1,FABP1,FABP3,LIPC,LIPG,PNPLA3
GO Biological Processes	GO:0019433	triglyceride catabolic process	-6.40925	7.65974	10	APOA1,APOA4,APOB,APOC3,CPS1,FABP1,FABP3,LIPC,LIPG,PNPLA3
GO Biological Processes	GO:0046503	glycerolipid catabolic process	-5.43086	5.02671	12	APOA1,APOA4,APOB,APOC3,DAGLA,CPS1,FABP1,FABP3,LIPC,LIPG,PNPLA3,PLA2G4F
GO Biological Processes	GO:0034370	triglyceride-rich lipoprotein particle remodeling	-5.21101	11.4896	6	APOA1,APOA4,APOB,APOC3,LIPC,LIPG
GO Biological Processes	GO:0034372	very-low-density lipoprotein particle remodeling	-4.34255	11.1705	5	APOA1,APOA4,APOC3,LIPC,LIPG
GO Biological Processes	GO:0055088	lipid homeostasis	-4.29473	3.01824	17	ACOX1,APOA1,APOA4,APOB,APOC3,FABP3,LIPC,PRKAA2,LIPG,ANGPTL3,MLXIPL,TM6SF2,GRAMD1B,ABCG5,ABCG8,PNPLA3,ORMDL1
GO Biological Processes	GO:0030300	regulation of intestinal cholesterol absorption	-4.2111	15.3195	4	APOA1,APOA4,ABCG5,ABCG8
GO Biological Processes	GO:1904729	regulation of intestinal lipid absorption	-4.2111	15.3195	4	APOA1,APOA4,ABCG5,ABCG8
GO Biological Processes	GO:0034368	protein-lipid complex remodeling	-4.1273	6.47116	7	APOA1,APOA4,APOB,APOC3,LIPC,LIPG,PLA2G2E
GO Biological Processes	GO:0034369	plasma lipoprotein particle remodeling	-4.1273	6.47116	7	APOA1,APOA4,APOB,APOC3,LIPC,LIPG,PLA2G2E
GO Biological Processes	GO:0034367	protein-containing complex remodeling	-4.02604	6.25546	7	APOA1,APOA4,APOB,APOC3,LIPC,LIPG,PLA2G2E
GO Biological Processes	GO:0034371	chylomicron remodeling	-3.68088	11.9152	4	APOA1,APOA4,APOB,APOC3
GO Biological Processes	GO:1904478	regulation of intestinal absorption	-3.68088	11.9152	4	APOA1,APOA4,ABCG5,ABCG8
GO Biological Processes	GO:0034378	chylomicron assembly	-3.47205	10.7236	4	APOA1,APOA4,APOB,APOC3
GO Biological Processes	GO:0034375	high-density lipoprotein particle remodeling	-3.38952	7.44697	5	APOA1,APOA4,APOC3,LIPC,LIPG
GO Biological Processes	GO:0055090	acylglycerol homeostasis	-3.2746	4.81189	7	APOA1,APOA4,APOC3,LIPC,LIPG,ANGPTL3,MLXIPL
GO Biological Processes	GO:0070328	triglyceride homeostasis	-3.2746	4.81189	7	APOA1,APOA4,APOC3,LIPC,LIPG,ANGPTL3,MLXIPL
GO Biological Processes	GO:0043691	reverse cholesterol transport	-3.15889	6.70228	5	APOA1,APOA4,APOC3,LIPC,LIPG
GO Biological Processes	GO:0042632	cholesterol homeostasis	-3.0471	3.07188	11	APOA1,APOA4,APOB,APOC3,FABP3,LIPC,LIPG,ANGPTL3,GRAMD1B,ABCG5,ABCG8
GO Biological Processes	GO:0055092	sterol homeostasis	-3.00942	3.04021	11	APOA1,APOA4,APOB,APOC3,FABP3,LIPC,LIPG,ANGPTL3,GRAMD1B,ABCG5,ABCG8
GO Biological Processes	GO:0071827	plasma lipoprotein particle organization	-2.83118	4.07965	7	APOA1,APOA4,APOB,APOC3,LIPC,LIPG,PLA2G2E
GO Biological Processes	GO:0030299	intestinal cholesterol absorption	-2.72396	7.14909	4	APOA1,APOA4,ABCG5,ABCG8
GO Biological Processes	GO:0071825	protein-lipid complex subunit organization	-2.61612	3.75327	7	APOA1,APOA4,APOB,APOC3,LIPC,LIPG,PLA2G2E
GO Biological Processes	GO:0098856	intestinal lipid absorption	-2.50832	6.30802	4	APOA1,APOA4,ABCG5,ABCG8
GO Biological Processes	GO:0015918	sterol transport	-2.50533	2.63304	11	APOA1,APOA4,APOB,APOC3,LIPC,SYT7,LIPG,OSBPL3,GRAMD1B,ABCG5,ABCG8
GO Biological Processes	GO:0044058	regulation of digestive system process	-2.46365	4.02137	6	APOA1,APOA4,PTGER3,HIP1R,ABCG5,ABCG8
GO Biological Processes	GO:0034382	chylomicron remnant clearance	-2.4353	8.93637	3	APOB,APOC3,LIPC
GO Biological Processes	GO:0071830	triglyceride-rich lipoprotein particle clearance	-2.4353	8.93637	3	APOB,APOC3,LIPC
GO Biological Processes	GO:0044241	lipid digestion	-2.32224	5.64402	4	APOA1,APOA4,ABCG5,ABCG8
GO Biological Processes	GO:0006869	lipid transport	-2.26052	1.76279	24	APOA1,APOA4,APOB,APOC3,BDKRB2,CHKA,CPT1A,FABP1,FABP3,ACSL1,LIPC,PRKAA2,THRSP,SYT7,LIPG,ATP10B,OSBPL3,PLA2G2E,GAL,GRAMD1B,MID1IP1,ABCG5,ABCG8,PLA2G4F
GO Biological Processes	GO:0010876	lipid localization	-2.06178	1.67557	25	APOA1,APOA4,APOB,APOC3,BDKRB2,CHKA,CPT1A,FABP1,FABP3,ACSL1,LIPC,PRKAA2,THRSP,SYT7,LIPG,ATP10B,OSBPL3,ANGPTL3,PLA2G2E,GAL,GRAMD1B,MID1IP1,ABCG5,ABCG8,PLA2G4F
GO Biological Processes	GO:0033700	phospholipid efflux	-2.05351	6.70228	3	APOA1,APOA4,APOC3
GO Cellular Components	GO:0030017	sarcomere	-7.30869	3.41685	26	ACTC1,ACTN2,ANK2,DST,CSRP1,CSRP2,FKBP1B,MYBPC3,MYL1,MYL2,MYL3,PGM5,PSMA6,RYR2,TNNC2,TNNT2,TPM4,CSRP3,MYOM2,MYOT,SMPX,ANKRD1,MYOZ2,SCN3B,LRRC39,LMOD2
GO Cellular Components	GO:0030016	myofibril	-7.05481	3.23145	27	ACTC1,ACTN2,ANK2,DST,CSRP1,CSRP2,FKBP1B,MYBPC3,MYL1,MYL2,MYL3,PGM5,PSMA6,RYR2,TNNC2,TNNT2,TPM4,CSRP3,MYOM2,MYOT,MYH15,SMPX,ANKRD1,MYOZ2,SCN3B,LRRC39,LMOD2
GO Cellular Components	GO:0043292	contractile fiber	-6.66488	3.09336	27	ACTC1,ACTN2,ANK2,DST,CSRP1,CSRP2,FKBP1B,MYBPC3,MYL1,MYL2,MYL3,PGM5,PSMA6,RYR2,TNNC2,TNNT2,TPM4,CSRP3,MYOM2,MYOT,MYH15,SMPX,ANKRD1,MYOZ2,SCN3B,LRRC39,LMOD2
GO Cellular Components	GO:0044449	contractile fiber part	-6.60816	3.15401	26	ACTC1,ACTN2,ANK2,DST,CSRP1,CSRP2,FKBP1B,MYBPC3,MYL1,MYL2,MYL3,PGM5,PSMA6,RYR2,TNNC2,TNNT2,TPM4,CSRP3,MYOM2,MYOT,SMPX,ANKRD1,MYOZ2,SCN3B,LRRC39,LMOD2
GO Cellular Components	GO:0031674	I band	-4.59966	3.1871	17	ACTC1,ACTN2,ANK2,DST,CSRP1,CSRP2,FKBP1B,MYBPC3,MYL3,PGM5,RYR2,CSRP3,MYOM2,MYOT,ANKRD1,MYOZ2,SCN3B
GO Cellular Components	GO:0030018	Z disc	-3.37332	2.84339	14	ACTN2,ANK2,DST,CSRP1,CSRP2,FKBP1B,MYBPC3,PGM5,RYR2,CSRP3,MYOM2,MYOT,MYOZ2,SCN3B
GO Cellular Components	GO:0044297	cell body	-7.79413	2.37669	50	ACTC1,ADA,APOB,KIF1A,BGLAP,CALB1,CASR,CTNND2,DAB1,DHODH,LPAR1,EEF1A2,GJB2,GPM6A,GRIK3,MAPT,MYO1D,NUMA1,SERPINF1,PMM1,PRKAA2,PTPRN,SORT1,SLC6A2,SOD1,AURKA,TGFB3,TIMP2,HIP1R,MAPK8IP1,SLC4A8,MYOT,BAIAP2,CIT,TPX2,CRTC1,ATP13A2,CBX6,NPTXR,NSMF,TRPM5,GAL,MAP1S,CAMK2N1,PLXDC1,TTLL7,FBXO31,GDPD5,RBFOX3,TUBB
GO Cellular Components	GO:0043025	neuronal cell body	-7.78128	2.48133	46	ADA,APOB,KIF1A,BGLAP,CALB1,CASR,CTNND2,DAB1,DHODH,LPAR1,EEF1A2,GPM6A,GRIK3,MAPT,MYO1D,NUMA1,SERPINF1,PMM1,PRKAA2,PTPRN,SORT1,SLC6A2,SOD1,AURKA,TGFB3,TIMP2,HIP1R,SLC4A8,MYOT,BAIAP2,CIT,TPX2,CRTC1,ATP13A2,CBX6,NPTXR,NSMF,TRPM5,GAL,MAP1S,CAMK2N1,PLXDC1,TTLL7,FBXO31,GDPD5,RBFOX3
GO Cellular Components	GO:0033267	axon part	-4.71285	2.24579	32	ANK2,KIF1A,DST,DAGLA,CALB1,CASR,GPM6A,GRIK3,ITGA3,MAPT,MYO1D,SERPINF1,PTPRN,NECTIN1,RAB3A,SOD1,AURKA,TIMP2,BRSK2,MAPK8IP1,BASP1,UNC13B,DCTN2,IGF2BP1,TPX2,CBX6,NPTXR,KIF4A,PACSIN1,CRTAC1,GDPD5,ANKRD9
GO Cellular Components	GO:0030424	axon	-4.31059	1.89916	43	ANK2,KIF1A,DST,DAGLA,CALB1,CASR,CNTF,GPM6A,GRIK3,ITGA3,MAPT,MYO1D,SERPINF1,PRKAA2,PTPRN,NECTIN1,RAB3A,SOD1,AURKA,TIMP2,ULK1,BRSK2,SYT7,MAPK8IP1,MYOT,CACNG2,BASP1,UNC13B,DCTN2,IGF2BP1,TPX2,CBX6,NPTXR,LPAR3,KIF4A,DNM3,TNFRSF21,CNTN6,PACSIN1,CRTAC1,GDPD5,NTNG2,ANKRD9
GO Cellular Components	GO:0030425	dendrite	-2.69403	1.64314	38	ACTN2,ADA,KIF1A,BGLAP,CALB1,CTNND2,LPAR1,GABRA3,GPM6A,GRID2,GRIK3,HTR2C,HTR4,MAPT,MYO1D,NUMA1,PRKAA2,NECTIN1,RARA,SORT1,SOD1,HIP1R,MAPK8IP1,BAIAP2,IGF2BP1,CASC3,CRTC1,CBX6,NPTXR,NSMF,DNM3,ACAD9,TRPM5,MAP1S,CAMK2N1,PLXDC1,TTLL7,GRIP2
GO Cellular Components	GO:0097447	dendritic tree	-2.6699	1.63786	38	ACTN2,ADA,KIF1A,BGLAP,CALB1,CTNND2,LPAR1,GABRA3,GPM6A,GRID2,GRIK3,HTR2C,HTR4,MAPT,MYO1D,NUMA1,PRKAA2,NECTIN1,RARA,SORT1,SOD1,HIP1R,MAPK8IP1,BAIAP2,IGF2BP1,CASC3,CRTC1,CBX6,NPTXR,NSMF,DNM3,ACAD9,TRPM5,MAP1S,CAMK2N1,PLXDC1,TTLL7,GRIP2
GO Cellular Components	GO:0150034	distal axon	-2.60477	1.97541	21	CALB1,CASR,GPM6A,GRIK3,ITGA3,MAPT,PTPRN,NECTIN1,RAB3A,TIMP2,BRSK2,MAPK8IP1,BASP1,UNC13B,DCTN2,IGF2BP1,CBX6,NPTXR,PACSIN1,CRTAC1,GDPD5
GO Cellular Components	GO:0005819	spindle	-6.96128	2.70409	35	BIRC5,BUB1B,CDK1,CDC20,CENPE,CENPF,HSPA2,KIF11,NEK2,NUMA1,AURKA,TERF1,TTK,UMOD,VRK1,KIF23,DLGAP5,KIF14,CEP162,TPX2,KIF4A,CKAP2,RACGAP1,NUSAP1,MAP1S,MAP7D1,KIF15,SHCBP1,BORA,KIF18A,KATNAL1,DNAAF1,SGO1,ASPM,KPNA7
GO Cellular Components	GO:0005876	spindle microtubule	-3.50011	4.08952	9	BIRC5,CDK1,CENPE,KIF11,NUMA1,AURKA,KIF4A,NUSAP1,KIF18A
GO Cellular Components	GO:0051233	spindle midzone	-2.83685	4.73102	6	CENPE,NUMA1,AURKA,KIF14,RACGAP1,KIF18A
GO Cellular Components	GO:0072686	mitotic spindle	-2.59776	2.70551	11	CDK1,CENPE,KIF11,NUMA1,AURKA,KIF23,TPX2,RACGAP1,NUSAP1,KIF18A,ASPM
GO Cellular Components	GO:0000922	spindle pole	-2.46471	2.28858	14	CDC20,CENPF,KIF11,NEK2,NUMA1,AURKA,UMOD,DLGAP5,TPX2,CKAP2,KATNAL1,DNAAF1,SGO1,ASPM
GO Cellular Components	GO:0030496	midbody	-2.25906	2.16952	14	BIRC5,CDK1,CENPE,CENPF,NEK2,AURKA,KIF23,KIF14,CIT,KIF4A,RACGAP1,SHCBP1,NTNG2,ASPM
GO Cellular Components	GO:0005874	microtubule	-12.479	3.22225	50	BIRC5,KIF1A,DST,CDK1,CENPE,DPYSL2,KIF3C,KIF11,STMN1,MAPT,NEK2,NUMA1,SCTR,AURKA,TUBA1A,KIF23,SPAG6,KIF14,BAIAP2,DCTN2,KIF2C,CEP162,TPX2,KIF4A,DNM3,CKAP2,DNAI1,SERP1,RACGAP1,NUSAP1,TPPP3,BCAS3,LRRC49,TMEM214,MAP1S,KIF15,CCDC181,MID1IP1,TTLL7,AKNA,KIF18A,KATNAL1,ENKD1,TPPP2,TTC30B,TUBB,ASPM,RASSF3,CEP57L1,TUBB2B
GO Cellular Components	GO:0099513	polymeric cytoskeletal fiber	-7.45018	2.14328	59	ACTC1,ACTN2,BIRC5,KIF1A,BFSP1,DST,CDK1,CENPE,DPYSL2,DMTN,KIF3C,KIF11,STMN1,MAPT,NEK2,NUMA1,RAC2,SCTR,AURKA,TPM4,TUBA1A,KIF23,SPAG6,KIF14,BAIAP2,DCTN2,KIF2C,CEP162,TPX2,KIF4A,DNM3,CKAP2,DNAI1,SERP1,RACGAP1,NUSAP1,TPPP3,BCAS3,LRRC49,TMEM214,MAP1S,KIF15,CCDC181,MID1IP1,TTLL7,AKNA,KIF18A,KATNAL1,ENKD1,TPPP2,WIPF2,TTC30B,UPP2,TUBB,ASPM,RASSF3,CEP57L1,TUBB2B,LMOD2
GO Cellular Components	GO:0005871	kinesin complex	-4.50047	4.87438	10	KIF1A,CENPE,KIF3C,KIF11,KIF23,KIF14,KIF2C,KIF4A,KIF15,KIF18A
GO Cellular Components	GO:0005875	microtubule associated complex	-3.23667	2.64563	15	BIRC5,KIF1A,CENPE,KIF3C,KIF11,AURKA,KIF23,KIF14,DCTN2,KIF2C,KIF4A,DNAI1,MAP1S,KIF15,KIF18A
GO Cellular Components	GO:0097512	cardiac myofibril	-2.79116	11.4896	3	MYBPC3,MYL2,TNNT2
GO Cellular Components	GO:0000793	condensed chromosome	-8.18795	3.4554	29	BIRC5,BUB1,BUB1B,CENPE,CENPF,CHEK1,HSPA2,MLH1,NEK2,AURKA,TOP2A,SMC4,NDC80,SMC2,KIF2C,NCAPD3,PES1,SUN2,NCAPG2,HJURP,SPC25,NCAPG,CENPM,SMC6,NUF2,HORMAD2,SGO1,KANSL1,CENPW
GO Cellular Components	GO:0000779	condensed chromosome, centromeric region	-6.41246	4.08952	18	BIRC5,BUB1,BUB1B,CENPE,CENPF,NEK2,AURKA,NDC80,KIF2C,NCAPD3,HJURP,SPC25,NCAPG,CENPM,NUF2,SGO1,KANSL1,CENPW
GO Cellular Components	GO:0000776	kinetochore	-6.17652	3.77313	19	BIRC5,BUB1,BUB1B,CENPE,CENPF,NEK2,TTK,NDC80,DCTN2,KIF2C,CBX5,HJURP,SPC25,CENPM,KIF18A,NUF2,SGO1,KANSL1,CENPW
GO Cellular Components	GO:0000775	chromosome, centromeric region	-5.46291	3.05596	22	BIRC5,BUB1,BUB1B,CENPE,CENPF,NEK2,AURKA,TTK,NDC80,DCTN2,KIF2C,NCAPD3,CBX5,HJURP,SPC25,NCAPG,CENPM,KIF18A,NUF2,SGO1,KANSL1,CENPW
GO Cellular Components	GO:0000777	condensed chromosome kinetochore	-5.08892	3.82987	15	BIRC5,BUB1,BUB1B,CENPE,CENPF,NEK2,NDC80,KIF2C,HJURP,SPC25,CENPM,NUF2,SGO1,KANSL1,CENPW
GO Cellular Components	GO:0098687	chromosomal region	-5.08521	2.38132	31	BIRC5,BUB1,BUB1B,CDK1,CENPE,CENPF,CHEK1,MCM5,NEK2,AURKA,TERF1,TTK,NDC80,DCTN2,KIF2C,SCMH1,NCAPD3,CBX5,SUN2,HJURP,SPC25,NCAPG,CENPM,SMC6,PIF1,KIF18A,NUF2,SGO1,KANSL1,CENPW,TEN1
GO Cellular Components	GO:0000794	condensed nuclear chromosome	-4.1012	3.52039	13	BUB1,BUB1B,CHEK1,HSPA2,MLH1,NEK2,AURKA,NDC80,NCAPD3,SUN2,NUF2,HORMAD2,SGO1
GO Cellular Components	GO:0000780	condensed nuclear chromosome, centromeric region	-3.49309	6.18672	6	BUB1,BUB1B,AURKA,NDC80,NUF2,SGO1
GO Cellular Components	GO:0000940	condensed chromosome outer kinetochore	-2.84572	7.65974	4	BUB1,BUB1B,CENPF,NDC80
GO Cellular Components	GO:0000778	condensed nuclear chromosome kinetochore	-2.72396	7.14909	4	BUB1,BUB1B,NDC80,NUF2
GO Cellular Components	GO:0034363	intermediate-density lipoprotein particle	-3.31078	16.0855	3	APOA1,APOB,APOC3
GO Cellular Components	GO:0042627	chylomicron	-2.97891	8.24895	4	APOA1,APOA4,APOB,APOC3
GO Cellular Components	GO:0034364	high-density lipoprotein particle	-2.61173	5.1556	5	APOA1,APOA4,APOB,APOC3,LIPC
GO Cellular Components	GO:0034361	very-low-density lipoprotein particle	-2.23817	5.36182	4	APOA1,APOA4,APOB,APOC3
GO Cellular Components	GO:0034385	triglyceride-rich plasma lipoprotein particle	-2.23817	5.36182	4	APOA1,APOA4,APOB,APOC3
GO Molecular Functions	GO:0008307	structural constituent of muscle	-7.08915	6.99368	12	ACTN2,CSRP1,CSRP2,MYBPC3,MYBPH,MYL1,MYL2,MYL3,TPM4,CSRP3,MYOM2,MYOT
GO Molecular Functions	GO:0042805	actinin binding	-2.83118	4.07965	7	CSRP1,CSRP2,MYBPC3,RARA,CSRP3,MYOM2,MYOT
GO Molecular Functions	GO:0001012	RNA polymerase II regulatory region DNA binding	-8.17357	2.16094	64	BCL6,RUNX3,CEBPD,CEBPG,ARID3A,ESR2,ETV3,ETV5,FOXO3,FOS,FOSB,FOSL2,GATA6,GLI1,NR4A1,HOXB3,FOXK2,JUN,JUND,LMX1A,MEIS1,MNT,MYCL,NFATC1,PBX1,RAD23B,RARA,RXRG,SATB1,SMARCC2,SREBF1,SRF,STAT2,TBX3,TCF15,TEF,ZBTB16,NR4A3,BHLHE40,TRIM24,TBX19,SOX13,NCOR2,TESMIN,PCGF3,ARID3B,POGZ,CUX2,HEY2,MAFF,TOX3,KLF15,MLXIPL,KLF3,SIX4,EAF2,ASCL3,NEUROD6,AKNA,ARID5B,MYOCD,ARID3C,NKX6-3,MACC1
GO Molecular Functions	GO:0000977	RNA polymerase II regulatory region sequence-specific DNA binding	-7.92001	2.14337	63	BCL6,RUNX3,CEBPD,CEBPG,ARID3A,ESR2,ETV3,ETV5,FOXO3,FOS,FOSB,FOSL2,GATA6,GLI1,NR4A1,HOXB3,FOXK2,JUN,JUND,LMX1A,MEIS1,MNT,MYCL,NFATC1,PBX1,RAD23B,RARA,RXRG,SATB1,SMARCC2,SREBF1,SRF,STAT2,TBX3,TCF15,TEF,ZBTB16,NR4A3,BHLHE40,TRIM24,TBX19,SOX13,TESMIN,PCGF3,ARID3B,POGZ,CUX2,HEY2,MAFF,TOX3,KLF15,MLXIPL,KLF3,SIX4,EAF2,ASCL3,NEUROD6,AKNA,ARID5B,MYOCD,ARID3C,NKX6-3,MACC1
GO Molecular Functions	GO:0001228	DNA-binding transcription activator activity, RNA polymerase II-specific	-5.8182	2.32061	38	CEBPD,CEBPG,ARID3A,ETV5,FOXO3,FOS,FOSB,FOSL2,NR4A1,HOXB3,FOXK2,JUN,JUND,LMX1A,MEIS1,MYCL,NFATC1,PBX1,SOX2,SREBF1,SRF,STAT2,TBX3,TCF15,NR4A3,TBX19,ARID3B,MAFF,KLF15,SIX4,EAF2,GRHL3,NEUROD6,AKNA,MYOCD,ARID3C,NKX6-3,MACC1
GO Molecular Functions	GO:0000987	proximal promoter sequence-specific DNA binding	-5.14705	2.05856	43	CEBPD,CEBPG,E2F1,ESR2,FOXO3,FOS,FOSB,FOSL2,GATA6,GLI1,NR4A1,HOXB3,FOXK2,JUN,JUND,MEIS1,MYCL,NFATC1,PBX1,RAD23B,RARA,RXRG,SMARCC2,SREBF1,SRF,STAT2,TBX3,TCF15,NR4A3,BHLHE40,TRIM24,TBX19,ARID3B,CUX2,MAFF,TOX3,KLF15,MLXIPL,SIX4,NEUROD6,AKNA,MYOCD,NKX6-3
GO Molecular Functions	GO:0000978	RNA polymerase II proximal promoter sequence-specific DNA binding	-5.09904	2.06982	42	CEBPD,CEBPG,ESR2,FOXO3,FOS,FOSB,FOSL2,GATA6,GLI1,NR4A1,HOXB3,FOXK2,JUN,JUND,MEIS1,MYCL,NFATC1,PBX1,RAD23B,RARA,RXRG,SMARCC2,SREBF1,SRF,STAT2,TBX3,TCF15,NR4A3,BHLHE40,TRIM24,TBX19,ARID3B,CUX2,MAFF,TOX3,KLF15,MLXIPL,SIX4,NEUROD6,AKNA,MYOCD,NKX6-3
GO Molecular Functions	GO:0008134	transcription factor binding	-3.49659	1.74401	43	RERE,CALR,CDKN2A,CEBPG,CENPF,E2F1,FOXO3,FOS,FOSB,GATA6,NR4A1,JUN,JUND,NFATC1,PSMA6,PTPRN,RARA,SRF,TBX3,TEAD3,TLE3,NR4A3,NCOA4,NR0B2,BHLHE40,TRIM24,TAF1B,TBX19,NCOR2,TRIB1,BAIAP2,CRTC1,GRIP1,CBX5,HEY2,ANKRD1,MLXIPL,CXXC5,BCAS3,NCAPG2,ASCL3,MYOCD,SIK1
GO Molecular Functions	GO:0003988	acetyl-CoA C-acyltransferase activity	-4.56601	17.8727	4	ACAA1,ACAT2,HADHA,HADHB
GO Molecular Functions	GO:0016408	C-acyltransferase activity	-2.23817	5.36182	4	ACAA1,ACAT2,HADHA,HADHB
GO Molecular Functions	GO:0015631	tubulin binding	-6.27636	2.61746	33	BIRC5,KIF1A,DST,CENPE,DPYSL2,GLI1,KIF3C,KIF11,STMN1,MAPT,NUMA1,SLC6A2,TERF1,KIF23,KIF14,KIF2C,MAST2,KIF4A,SUN2,DNM3,RACGAP1,NUSAP1,TPPP3,BCAS3,MAP1S,KIF15,CCDC181,TTLL7,KIF18A,KATNAL1,SGIP1,TPPP2,CEP57L1
GO Molecular Functions	GO:0008017	microtubule binding	-6.15892	2.91873	27	BIRC5,KIF1A,DST,CENPE,DPYSL2,GLI1,KIF3C,KIF11,MAPT,NUMA1,TERF1,KIF23,KIF14,KIF2C,MAST2,KIF4A,SUN2,DNM3,RACGAP1,NUSAP1,MAP1S,KIF15,CCDC181,KIF18A,KATNAL1,SGIP1,CEP57L1
GO Molecular Functions	GO:0003774	motor activity	-4.88764	3.35114	17	KIF1A,CENPE,KIF3C,KIF11,MYO1D,KIF23,KIF14,DCTN2,KIF2C,MYH15,KIF4A,DNAI1,MYO5C,KIF15,CGN,KIF18A,CCDC102A
GO Molecular Functions	GO:0003777	microtubule motor activity	-3.54816	3.51072	11	KIF1A,CENPE,KIF3C,KIF11,KIF23,KIF14,KIF2C,KIF4A,DNAI1,KIF15,KIF18A
GO Molecular Functions	GO:0032036	myosin heavy chain binding	-2.05351	6.70228	3	MYBPC3,MYL2,MYL3
GO Molecular Functions	GO:0017127	cholesterol transporter activity	-4.47562	8.93637	6	APOA1,APOA4,APOB,GRAMD1B,ABCG5,ABCG8
GO Molecular Functions	GO:0120020	intermembrane cholesterol transfer activity	-4.47562	8.93637	6	APOA1,APOA4,APOB,GRAMD1B,ABCG5,ABCG8
GO Molecular Functions	GO:0120015	intermembrane sterol transfer activity	-4.32471	8.46603	6	APOA1,APOA4,APOB,GRAMD1B,ABCG5,ABCG8
GO Molecular Functions	GO:0015248	sterol transporter activity	-3.92901	6.05367	7	APOA1,APOA4,APOB,OSBPL3,GRAMD1B,ABCG5,ABCG8
GO Molecular Functions	GO:0120013	intermembrane lipid transfer activity	-3.69854	6.70228	6	APOA1,APOA4,APOB,GRAMD1B,ABCG5,ABCG8
GO Molecular Functions	GO:0005496	steroid binding	-2.04407	2.53981	9	APOA1,APOA4,APOC3,CALB1,CYP3A4,ESR2,OSBPL3,GRAMD1B,PAQR7
KEGG Pathway	hsa01212	Fatty acid metabolism	-6.86602	6.70228	12	ACAA1,ACAT2,ACOX1,CPT1A,ACSL1,FASN,HADHA,HADHB,SCD,ELOVL2,SCD5,ACSBG2
KEGG Pathway	hsa00071	Fatty acid degradation	-6.34286	6.70228	11	ACAA1,ACAT2,ACOX1,ADH1C,ADH6,CPT1A,ACSL1,HADHA,HADHB,ECI2,ACSBG2
KEGG Pathway	hsa01040	Biosynthesis of unsaturated fatty acids	-4.84623	8.15929	7	ACAA1,ACOX1,HADHA,SCD,ACOT7,ELOVL2,SCD5
KEGG Pathway	hsa_M00087	beta-Oxidation	-3.12564	8.93637	4	ACAA1,ACOX1,HADHA,HADHB
KEGG Pathway	hsa00280	Valine, leucine and isoleucine degradation	-2.72064	3.90966	7	ACAA1,ACAT2,HADHA,HADHB,HMGCS1,AGXT2,AACS
KEGG Pathway	hsa00564	Glycerophospholipid metabolism	-3.66863	3.38641	12	CHKA,DGKB,AGPAT2,LYPLA2,PISD,PLA2G2E,ETNK2,GPAM,ETNPPL,GPAT3,MBOAT2,PLA2G4F
KEGG Pathway	hsa05410	Hypertrophic cardiomyopathy (HCM)	-8.04142	5.49102	17	ACTC1,ATP2A2,IGF1,ITGA3,ITGB5,ITGB6,MYBPC3,MYL2,MYL3,PRKAA2,RYR2,SGCG,TGFB3,TNNT2,TPM4,CACNG2,ITGA11
KEGG Pathway	hsa05414	Dilated cardiomyopathy	-7.48639	5.06394	17	ACTC1,ADCY1,ATP2A2,IGF1,ITGA3,ITGB5,ITGB6,MYBPC3,MYL2,MYL3,RYR2,SGCG,TGFB3,TNNT2,TPM4,CACNG2,ITGA11
KEGG Pathway	hsa04260	Cardiac muscle contraction	-3.20188	3.32668	10	ACTC1,ATP2A2,COX7A2,MYL2,MYL3,RYR2,TNNT2,TPM4,UQCRH,CACNG2
KEGG Pathway	hsa04975	Fat digestion and absorption	-4.79428	5.88492	9	ACAT2,APOA1,APOA4,APOB,FABP1,AGPAT2,PLA2G2E,ABCG5,ABCG8
KEGG Pathway	hsa04977	Vitamin digestion and absorption	-2.77462	5.58523	5	APOA1,APOA4,APOB,SLC19A2,SLC52A3

## Sheet: JP vs BP
Category	Term ID	Description	Log10 (Pvalue)	Enrichment	Count	Genes
GO Biological Processes	GO:0000070	mitotic sister chromatid segregation	-13.6609	5.28518	31	BUB1B,CDC20,CENPE,CENPF,NEK2,PLK1,TTK,KIF23,DLGAP5,KIF14,SMC4,NDC80,TACC3,PIBF1,SMC2,PTTG2,KIF2C,POGZ,RRS1,NCAPD3,KIF4A,RACGAP1,NUSAP1,SPDL1,CEP55,CENPK,NCAPG,KIF18A,NUF2,KNSTRN,SGO1
GO Biological Processes	GO:0051301	cell division	-13.0083	2.80995	64	RHOB,RHOC,ZFP36L2,BUB1B,CCNA2,CDK1,CDC20,CENPA,CENPE,CENPF,CETN1,CETN3,ECT2,ETV5,FGF7,KIF11,STMN1,NEK2,PLK1,AURKA,SVIL,TOP2A,CCNA1,TIMELESS,CCNB2,KIF23,KLHL21,KIF14,SMC4,CCNO,NDC80,TACC3,SMC2,KIF2C,UBE2C,CIT,TPX2,POGZ,NCAPD3,KIF4A,CKAP2,RACGAP1,NUSAP1,CINP,ANLN,NDE1,NCAPG2,SPDL1,CEP55,SPC25,NCAPG,SOX17,BORA,AKNA,NUF2,LZTS2,CCNB3,LRRCC1,KNSTRN,E2F7,SGO1,ASPM,MACC1,CENPW
GO Biological Processes	GO:0140014	mitotic nuclear division	-12.8415	3.91872	40	BUB1B,CD28,CDC20,CENPE,CENPF,IGF1,KIF11,NEK2,PLK1,AURKA,TTK,KIF23,DLGAP5,KIF14,SMC4,NDC80,TACC3,PIBF1,SMC2,PTTG2,KIF2C,UBE2C,TPX2,POGZ,RRS1,NCAPD3,KIF4A,RACGAP1,NUSAP1,ANLN,NDE1,SPDL1,CEP55,CENPK,NCAPG,BORA,KIF18A,NUF2,KNSTRN,SGO1
GO Biological Processes	GO:0000819	sister chromatid segregation	-11.7125	4.37591	32	BUB1B,CDC20,CENPE,CENPF,NEK2,PLK1,TOP2A,TTK,KIF23,DLGAP5,KIF14,SMC4,NDC80,TACC3,PIBF1,SMC2,PTTG2,KIF2C,POGZ,RRS1,NCAPD3,KIF4A,RACGAP1,NUSAP1,SPDL1,CEP55,CENPK,NCAPG,KIF18A,NUF2,KNSTRN,SGO1
GO Biological Processes	GO:0007059	chromosome segregation	-11.3616	3.40348	42	SLC25A5,BUB1B,CDC20,CENPE,CENPF,ECT2,NEK2,PLK1,TOP2A,TTK,KIF23,DLGAP5,KIF14,SMC4,NDC80,TACC3,PIBF1,SMC2,P3H4,PTTG2,KIF2C,POGZ,RRS1,NCAPD3,KIF4A,RACGAP1,NUSAP1,NDE1,SPDL1,CEP55,HJURP,CENPN,SPC25,CENPK,NCAPG,SMC6,KIF18A,NUF2,KNSTRN,SGO1,MEIOB,CENPW
GO Biological Processes	GO:1902850	microtubule cytoskeleton organization involved in mitosis	-10.3858	4.8984	25	CDC20,CENPA,CENPE,KIF11,STMN1,NEK2,PLK1,AURKA,TTK,KIF23,NDC80,TACC3,PIBF1,DCTN2,TPX2,KIF4A,SUN2,RACGAP1,NUSAP1,NDE1,SPDL1,SPC25,MCPH1,BORA,NUF2
GO Biological Processes	GO:0098813	nuclear chromosome segregation	-9.79855	3.4677	35	BUB1B,CDC20,CENPE,CENPF,ECT2,NEK2,PLK1,TOP2A,TTK,KIF23,DLGAP5,KIF14,SMC4,NDC80,TACC3,PIBF1,SMC2,P3H4,PTTG2,KIF2C,POGZ,RRS1,NCAPD3,KIF4A,RACGAP1,NUSAP1,SPDL1,CEP55,CENPK,NCAPG,KIF18A,NUF2,KNSTRN,SGO1,MEIOB
GO Biological Processes	GO:0000280	nuclear division	-9.62918	2.87468	45	BUB1B,CD28,CDC20,CENPE,CENPF,IGF1,KIF11,NEK2,PLK1,AURKA,TOP2A,TTK,CCNA1,KIF23,DLGAP5,KIF14,SMC4,NDC80,TACC3,PIBF1,SMC2,P3H4,PTTG2,KIF2C,UBE2C,TPX2,POGZ,RRS1,NCAPD3,KIF4A,RACGAP1,NUSAP1,ANLN,NDE1,SPDL1,CEP55,CENPK,NCAPG,BORA,KIF18A,NUF2,KNSTRN,SGO1,MEIOB,ASPM
GO Biological Processes	GO:0048285	organelle fission	-9.24516	2.72407	47	BUB1B,CD28,CDC20,CENPE,CENPF,DHODH,IGF1,KIF11,NEK2,PLK1,AURKA,TOP2A,TTK,CCNA1,KIF23,DLGAP5,KIF14,SMC4,NDC80,TACC3,PIBF1,SMC2,P3H4,PTTG2,KIF2C,UBE2C,TPX2,POGZ,RRS1,NCAPD3,KIF4A,RACGAP1,NUSAP1,ANLN,NDE1,SPDL1,CEP55,CENPK,NCAPG,BORA,KIF18A,NUF2,KNSTRN,MTFR2,SGO1,MEIOB,ASPM
GO Biological Processes	GO:0007052	mitotic spindle organization	-8.30997	4.81751	20	CDC20,CENPE,KIF11,STMN1,NEK2,PLK1,AURKA,TTK,KIF23,NDC80,TACC3,PIBF1,DCTN2,TPX2,KIF4A,SUN2,RACGAP1,SPC25,BORA,NUF2
GO Biological Processes	GO:0007017	microtubule-based process	-8.08634	2.16504	63	KIF1A,DST,CDK1,CDC20,CDH5,CENPA,CENPE,CETN1,CETN3,KIF3C,KIF11,STMN1,NEK2,PLK1,PURA,SOD1,AURKA,TTK,KIF23,CEP135,DLGAP5,KIF14,NDC80,TACC3,PIBF1,DCTN2,KIF2C,RASSF1,TPX2,KIF4A,SUN2,TTLL1,DPCD,TRAF3IP1,CKAP2,RACGAP1,NUSAP1,ZMYND10,GTSE1,TPPP3,HYDIN,NDE1,CNTLN,SPDL1,IFT57,WDR60,CCDC88A,CFAP44,KIF15,SPC25,IFT80,MCPH1,BORA,KIF18A,NUF2,LZTS2,KNSTRN,SSX2IP,DNAAF1,SGO1,LCA5,ASPM,CENPW
GO Biological Processes	GO:0000226	microtubule cytoskeleton organization	-7.92622	2.37416	51	DST,CDK1,CDC20,CDH5,CENPA,CENPE,CETN1,CETN3,KIF11,STMN1,NEK2,PLK1,AURKA,TTK,KIF23,CEP135,KIF14,NDC80,TACC3,PIBF1,DCTN2,KIF2C,RASSF1,TPX2,KIF4A,SUN2,TTLL1,TRAF3IP1,CKAP2,RACGAP1,NUSAP1,ZMYND10,TPPP3,HYDIN,NDE1,CNTLN,SPDL1,CCDC88A,CFAP44,SPC25,MCPH1,BORA,KIF18A,NUF2,LZTS2,KNSTRN,SSX2IP,DNAAF1,SGO1,ASPM,CENPW
GO Biological Processes	GO:0007051	spindle organization	-6.68895	3.36968	24	CDC20,CENPE,KIF11,STMN1,NEK2,PLK1,AURKA,TTK,KIF23,NDC80,TACC3,PIBF1,DCTN2,TPX2,KIF4A,SUN2,RACGAP1,SPC25,BORA,NUF2,LZTS2,KNSTRN,ASPM,CENPW
GO Biological Processes	GO:0051303	establishment of chromosome localization	-5.13902	4.37591	13	CENPE,CENPF,DLGAP5,KIF14,NDC80,PIBF1,KIF2C,RRS1,NDE1,SPDL1,CEP55,KIF18A,NUF2
GO Biological Processes	GO:0050000	chromosome localization	-5.07618	4.32051	13	CENPE,CENPF,DLGAP5,KIF14,NDC80,PIBF1,KIF2C,RRS1,NDE1,SPDL1,CEP55,KIF18A,NUF2
GO Biological Processes	GO:0007080	mitotic metaphase plate congression	-5.05591	5.58626	10	CENPE,KIF14,NDC80,PIBF1,KIF2C,RRS1,SPDL1,CEP55,KIF18A,NUF2
GO Biological Processes	GO:0051310	metaphase plate congression	-4.84473	4.8135	11	CENPE,CENPF,KIF14,NDC80,PIBF1,KIF2C,RRS1,SPDL1,CEP55,KIF18A,NUF2
GO Biological Processes	GO:0051640	organelle localization	-4.36975	1.82226	49	KIF1A,CDK1,CENPA,CENPE,CENPF,CHRM2,DAB1,F8,FOLR1,GRIA1,KIF3C,NEK2,PLK1,PLXNA2,RAB3A,AURKA,TFEB,DOC2B,OTOF,KIF23,CEP135,DLGAP5,KIF14,NDC80,PIBF1,DCTN2,KIF2C,CEP162,RRS1,SUN2,TCTN3,VPS33B,NUSAP1,NLGN3,BORCS6,NDE1,SPDL1,CEP55,AP1AR,C12orf4,MCPH1,KIF18A,NUF2,RAB34,CEP78,SYT8,BBS5,BHLHA15,ASPM
GO Biological Processes	GO:0090307	mitotic spindle assembly	-3.43379	4.00507	9	CDC20,KIF11,NEK2,PLK1,KIF23,PIBF1,TPX2,KIF4A,RACGAP1
GO Biological Processes	GO:0051225	spindle assembly	-3.00988	2.73057	13	CDC20,KIF11,NEK2,PLK1,AURKA,KIF23,PIBF1,TPX2,KIF4A,RACGAP1,LZTS2,ASPM,CENPW
GO Biological Processes	GO:0051656	establishment of organelle localization	-2.63825	1.69888	33	KIF1A,CENPA,CENPE,CENPF,CHRM2,F8,FOLR1,GRIA1,KIF3C,PLK1,RAB3A,DOC2B,OTOF,KIF23,DLGAP5,KIF14,NDC80,PIBF1,DCTN2,KIF2C,RRS1,SUN2,NUSAP1,NDE1,SPDL1,CEP55,AP1AR,C12orf4,MCPH1,KIF18A,NUF2,SYT8,BBS5
GO Biological Processes	GO:0051383	kinetochore organization	-10.2414	13.7528	11	CENPA,CENPE,CENPF,SMC4,NDC80,SMC2,POGZ,CENPN,CENPK,NUF2,CENPW
GO Biological Processes	GO:0051382	kinetochore assembly	-6.01689	11.4868	7	CENPA,CENPE,CENPF,POGZ,CENPN,CENPK,CENPW
GO Biological Processes	GO:0034508	centromere complex assembly	-4.35316	4.68847	10	CENPA,CENPE,CENPF,CENPI,POGZ,HJURP,CENPN,CENPK,CENPM,CENPW
GO Biological Processes	GO:0034080	CENP-A containing nucleosome assembly	-2.89584	4.177	7	CENPA,CENPI,HJURP,CENPN,CENPK,CENPM,CENPW
GO Biological Processes	GO:0061641	CENP-A containing chromatin organization	-2.89584	4.177	7	CENPA,CENPI,HJURP,CENPN,CENPK,CENPM,CENPW
GO Biological Processes	GO:0031055	chromatin remodeling at centromere	-2.66936	3.82892	7	CENPA,CENPI,HJURP,CENPN,CENPK,CENPM,CENPW
GO Biological Processes	GO:0006336	DNA replication-independent nucleosome assembly	-2.37359	3.40348	7	CENPA,CENPI,HJURP,CENPN,CENPK,CENPM,CENPW
GO Biological Processes	GO:0034724	DNA replication-independent nucleosome organization	-2.32867	3.3416	7	CENPA,CENPI,HJURP,CENPN,CENPK,CENPM,CENPW
GO Biological Processes	GO:0043486	histone exchange	-2.12004	3.06313	7	CENPA,CENPI,HJURP,CENPN,CENPK,CENPM,CENPW
GO Biological Processes	GO:0044772	mitotic cell cycle phase transition	-9.47601	2.50052	56	ACVR1B,ZFP36L1,ZFP36L2,BUB1B,CCNA2,CDK1,CDC20,CDKN2A,CENPE,CENPF,CYP1A1,ARID3A,E2F1,HMMR,ID4,MCM5,NEK2,PBX1,PLAGL1,PLK1,PSMD7,RDX,RPS6,AURKA,TTK,CDC45,CCNA1,CCNB2,ADAMTS1,CEP135,DLGAP5,MELK,KIF14,RBX1,USH1C,CCNO,NDC80,TACC3,DCTN2,UBE2C,CIT,TPX2,ZNF385A,TMOD3,GTSE1,ANLN,NDE1,SPDL1,POLE4,GJC2,CTDSP1,CCNJL,BORA,CEP78,CCNB3,E2F7
GO Biological Processes	GO:0007346	regulation of mitotic cell cycle	-9.29087	2.38325	60	ASCL1,BCL6,ZFP36L1,ZFP36L2,BTG1,BUB1B,CD28,CDK1,CDC20,CDKN2A,CENPE,CENPF,CYP1A1,BRINP1,ARID3A,E2F1,FAP,HMMR,FOXA1,IGF1,KIF11,NEK2,PBX1,PLAGL1,PLK1,PSMD7,RDX,RPS6,AURKA,TIMP2,TOP2A,TTK,CDC45,USP2,ADAMTS1,CEP135,DLGAP5,KIF14,RBX1,NDC80,TACC3,DCTN2,PTTG2,UBE2C,TPX2,ZNF385A,TMOD3,NUSAP1,GTSE1,TMEM8B,ANLN,NDE1,SPDL1,GJC2,CTDSP1,MCPH1,BORA,CEP78,CCNB3,E2F7
GO Biological Processes	GO:0044770	cell cycle phase transition	-8.77562	2.37173	57	ACVR1B,ZFP36L1,ZFP36L2,BUB1B,CCNA2,CDK1,CDC20,CDKN2A,CENPE,CENPF,CYP1A1,ARID3A,E2F1,HMMR,ID4,MCM5,NEK2,PBX1,PLAGL1,PLK1,PSMD7,RDX,RPS6,AURKA,TTK,CDC45,CCNA1,TIMELESS,CCNB2,ADAMTS1,CEP135,DLGAP5,MELK,KIF14,RBX1,USH1C,CCNO,NDC80,TACC3,DCTN2,UBE2C,CIT,TPX2,ZNF385A,TMOD3,GTSE1,ANLN,NDE1,SPDL1,POLE4,GJC2,CTDSP1,CCNJL,BORA,CEP78,CCNB3,E2F7
GO Biological Processes	GO:0010564	regulation of cell cycle process	-7.56256	2.09644	63	BCL6,ZFP36L1,ZFP36L2,BUB1B,CD28,CDK1,CDC20,CDKN2A,CENPE,CENPF,CCN2,CYP1A1,ARID3A,E2F1,ECT2,FAP,GATA6,HMMR,IGF1,KIF11,NEK2,PBX1,PLAGL1,PLK1,PSMD7,RDX,SFRP1,AURKA,SVIL,TTK,CDC45,KIF23,ADAMTS1,CEP135,DLGAP5,KLHL21,KIF14,RBX1,NDC80,TACC3,DCTN2,PTTG2,UBE2C,CIT,TPX2,ZNF385A,RACGAP1,TMOD3,MLXIPL,NUSAP1,GTSE1,ANLN,NDE1,SPDL1,GJC2,CTDSP1,MCPH1,BORA,RHNO1,CEP78,CCNB3,KNSTRN,E2F7
GO Biological Processes	GO:1901990	regulation of mitotic cell cycle phase transition	-6.73381	2.42449	41	ZFP36L1,ZFP36L2,BUB1B,CDK1,CDC20,CDKN2A,CENPE,CENPF,CYP1A1,ARID3A,E2F1,HMMR,NEK2,PBX1,PLAGL1,PLK1,PSMD7,RDX,AURKA,TTK,CDC45,ADAMTS1,CEP135,DLGAP5,KIF14,RBX1,NDC80,DCTN2,UBE2C,TPX2,ZNF385A,TMOD3,GTSE1,ANLN,NDE1,SPDL1,GJC2,CTDSP1,CEP78,CCNB3,E2F7
GO Biological Processes	GO:1901987	regulation of cell cycle phase transition	-5.85007	2.24265	41	ZFP36L1,ZFP36L2,BUB1B,CDK1,CDC20,CDKN2A,CENPE,CENPF,CYP1A1,ARID3A,E2F1,HMMR,NEK2,PBX1,PLAGL1,PLK1,PSMD7,RDX,AURKA,TTK,CDC45,ADAMTS1,CEP135,DLGAP5,KIF14,RBX1,NDC80,DCTN2,UBE2C,TPX2,ZNF385A,TMOD3,GTSE1,ANLN,NDE1,SPDL1,GJC2,CTDSP1,CEP78,CCNB3,E2F7
GO Biological Processes	GO:0045930	negative regulation of mitotic cell cycle	-5.18587	2.40804	31	BCL6,ZFP36L1,ZFP36L2,BTG1,BUB1B,CDK1,CDC20,CDKN2A,CENPF,BRINP1,ARID3A,E2F1,FAP,PLAGL1,PLK1,PSMD7,RPS6,AURKA,TIMP2,TOP2A,TTK,RBX1,NDC80,PTTG2,ZNF385A,GTSE1,SPDL1,GJC2,CTDSP1,MCPH1,E2F7
GO Biological Processes	GO:0045786	negative regulation of cell cycle	-4.16078	1.84033	45	RHOB,BCL6,ZFP36L1,ZFP36L2,BTG1,BUB1B,CDK1,CDC20,CDKN2A,CENPF,BRINP1,ARID3A,E2F1,FAP,GATA6,NR4A1,CXCL8,NEK2,NPR2,PLAGL1,PLK1,PSMD7,RPS6,SOX2,AURKA,TIMP2,TOP2A,TTK,CDC45,TIMELESS,RBX1,NDC80,ERN2,PTTG2,RASSF1,ZNF385A,MLXIPL,GTSE1,SPDL1,CAMK2N1,GJC2,CTDSP1,MCPH1,RHNO1,E2F7
GO Biological Processes	GO:0007093	mitotic cell cycle checkpoint	-3.70827	2.70511	17	BUB1B,CDK1,CDC20,CENPF,ARID3A,E2F1,PLAGL1,PLK1,RPS6,AURKA,TOP2A,TTK,NDC80,ZNF385A,GTSE1,SPDL1,E2F7
GO Biological Processes	GO:1901991	negative regulation of mitotic cell cycle phase transition	-3.65475	2.32911	22	ZFP36L1,ZFP36L2,BUB1B,CDK1,CDC20,CDKN2A,CENPF,ARID3A,E2F1,PLAGL1,PLK1,PSMD7,AURKA,TTK,RBX1,NDC80,ZNF385A,GTSE1,SPDL1,GJC2,CTDSP1,E2F7
GO Biological Processes	GO:0000075	cell cycle checkpoint	-3.62025	2.43106	20	BUB1B,CDK1,CDC20,CENPF,ARID3A,E2F1,PLAGL1,PLK1,RPS6,AURKA,TOP2A,TTK,CDC45,TIMELESS,NDC80,ZNF385A,GTSE1,SPDL1,RHNO1,E2F7
GO Biological Processes	GO:1901988	negative regulation of cell cycle phase transition	-3.21332	2.16337	22	ZFP36L1,ZFP36L2,BUB1B,CDK1,CDC20,CDKN2A,CENPF,ARID3A,E2F1,PLAGL1,PLK1,PSMD7,AURKA,TTK,RBX1,NDC80,ZNF385A,GTSE1,SPDL1,GJC2,CTDSP1,E2F7
GO Biological Processes	GO:0000082	G1/S transition of mitotic cell cycle	-2.96178	2.07032	22	ACVR1B,CDK1,CDKN2A,CYP1A1,ARID3A,E2F1,ID4,MCM5,PLAGL1,RDX,RPS6,AURKA,CDC45,CCNA1,ADAMTS1,KIF14,ZNF385A,GTSE1,POLE4,GJC2,CTDSP1,E2F7
GO Biological Processes	GO:0071158	positive regulation of cell cycle arrest	-2.96089	3.20188	10	CDK1,ARID3A,E2F1,FAP,GATA6,PLAGL1,AURKA,ZNF385A,GTSE1,E2F7
GO Biological Processes	GO:0044843	cell cycle G1/S phase transition	-2.94509	2.02643	23	ACVR1B,CCNA2,CDK1,CDKN2A,CYP1A1,ARID3A,E2F1,ID4,MCM5,PLAGL1,RDX,RPS6,AURKA,CDC45,CCNA1,ADAMTS1,KIF14,ZNF385A,GTSE1,POLE4,GJC2,CTDSP1,E2F7
GO Biological Processes	GO:0006977	DNA damage response, signal transduction by p53 class mediator resulting in cell cycle arrest	-2.91848	3.75078	8	CDK1,ARID3A,E2F1,PLAGL1,AURKA,ZNF385A,GTSE1,E2F7
GO Biological Processes	GO:0072431	signal transduction involved in mitotic G1 DNA damage checkpoint	-2.8673	3.68497	8	CDK1,ARID3A,E2F1,PLAGL1,AURKA,ZNF385A,GTSE1,E2F7
GO Biological Processes	GO:1902400	intracellular signal transduction involved in G1 DNA damage checkpoint	-2.8673	3.68497	8	CDK1,ARID3A,E2F1,PLAGL1,AURKA,ZNF385A,GTSE1,E2F7
GO Biological Processes	GO:0010948	negative regulation of cell cycle process	-2.81673	1.89097	26	BCL6,ZFP36L1,ZFP36L2,BUB1B,CDK1,CDC20,CDKN2A,CENPF,ARID3A,E2F1,NEK2,PLAGL1,PLK1,PSMD7,AURKA,TTK,RBX1,NDC80,PTTG2,ZNF385A,MLXIPL,GTSE1,SPDL1,GJC2,CTDSP1,E2F7
GO Biological Processes	GO:0072413	signal transduction involved in mitotic cell cycle checkpoint	-2.76853	3.56006	8	CDK1,ARID3A,E2F1,PLAGL1,AURKA,ZNF385A,GTSE1,E2F7
GO Biological Processes	GO:1902402	signal transduction involved in mitotic DNA damage checkpoint	-2.76853	3.56006	8	CDK1,ARID3A,E2F1,PLAGL1,AURKA,ZNF385A,GTSE1,E2F7
GO Biological Processes	GO:1902403	signal transduction involved in mitotic DNA integrity checkpoint	-2.76853	3.56006	8	CDK1,ARID3A,E2F1,PLAGL1,AURKA,ZNF385A,GTSE1,E2F7
GO Biological Processes	GO:0072401	signal transduction involved in DNA integrity checkpoint	-2.75132	3.23697	9	CDK1,ARID3A,E2F1,PLAGL1,PLK1,AURKA,ZNF385A,GTSE1,E2F7
GO Biological Processes	GO:0072422	signal transduction involved in DNA damage checkpoint	-2.75132	3.23697	9	CDK1,ARID3A,E2F1,PLAGL1,PLK1,AURKA,ZNF385A,GTSE1,E2F7
GO Biological Processes	GO:2000045	regulation of G1/S transition of mitotic cell cycle	-2.72855	2.28308	16	CDK1,CDKN2A,CYP1A1,ARID3A,E2F1,PLAGL1,RDX,AURKA,CDC45,ADAMTS1,KIF14,ZNF385A,GTSE1,GJC2,CTDSP1,E2F7
GO Biological Processes	GO:0072395	signal transduction involved in cell cycle checkpoint	-2.70963	3.19323	9	CDK1,ARID3A,E2F1,PLAGL1,PLK1,AURKA,ZNF385A,GTSE1,E2F7
GO Biological Processes	GO:0031571	mitotic G1 DNA damage checkpoint	-2.58419	3.33402	8	CDK1,ARID3A,E2F1,PLAGL1,AURKA,ZNF385A,GTSE1,E2F7
GO Biological Processes	GO:0044819	mitotic G1/S transition checkpoint	-2.58419	3.33402	8	CDK1,ARID3A,E2F1,PLAGL1,AURKA,ZNF385A,GTSE1,E2F7
GO Biological Processes	GO:0071156	regulation of cell cycle arrest	-2.55973	2.67416	11	CDK1,ARID3A,E2F1,FAP,GATA6,PLAGL1,AURKA,ZNF385A,MLXIPL,GTSE1,E2F7
GO Biological Processes	GO:0044783	G1 DNA damage checkpoint	-2.54064	3.28193	8	CDK1,ARID3A,E2F1,PLAGL1,AURKA,ZNF385A,GTSE1,E2F7
GO Biological Processes	GO:0007050	cell cycle arrest	-2.33691	1.98571	18	CDK1,CDKN2A,BRINP1,ARID3A,E2F1,FAP,GATA6,CXCL8,PLAGL1,SOX2,AURKA,ERN2,RASSF1,ZNF385A,MLXIPL,GTSE1,MCPH1,E2F7
GO Biological Processes	GO:1902806	regulation of cell cycle G1/S phase transition	-2.3265	2.07964	16	CDK1,CDKN2A,CYP1A1,ARID3A,E2F1,PLAGL1,RDX,AURKA,CDC45,ADAMTS1,KIF14,ZNF385A,GTSE1,GJC2,CTDSP1,E2F7
GO Biological Processes	GO:0031570	DNA integrity checkpoint	-2.14411	2.17402	13	CDK1,ARID3A,E2F1,PLAGL1,PLK1,AURKA,TOP2A,CDC45,TIMELESS,ZNF385A,GTSE1,RHNO1,E2F7
GO Biological Processes	GO:2000134	negative regulation of G1/S transition of mitotic cell cycle	-2.08064	2.31048	11	CDK1,CDKN2A,ARID3A,E2F1,PLAGL1,AURKA,ZNF385A,GTSE1,GJC2,CTDSP1,E2F7
GO Biological Processes	GO:0043062	extracellular structure organization	-4.74626	2.16221	35	AGT,COL8A2,COL17A1,CCN2,CTSK,FAP,FGA,FGB,FGG,CCN1,IHH,ITGB5,LAMB3,LIPC,LPL,MMP7,MMP10,MPV17,SDC1,TCF15,TIMP2,WT1,PXDN,MMP23B,ADAMTS4,P3H4,ADAMTS5,NOX1,PLA2G2E,SULF2,JAM2,NDNF,ADAMTS20,CARMIL2,AGRN
GO Biological Processes	GO:0030198	extracellular matrix organization	-4.4158	2.19978	31	AGT,COL8A2,COL17A1,CCN2,CTSK,FAP,FGA,FGB,FGG,CCN1,IHH,ITGB5,LAMB3,MMP7,MMP10,MPV17,TCF15,TIMP2,WT1,PXDN,MMP23B,ADAMTS4,P3H4,ADAMTS5,NOX1,SULF2,JAM2,NDNF,ADAMTS20,CARMIL2,AGRN
GO Biological Processes	GO:0000281	mitotic cytokinesis	-7.07181	5.39495	15	RHOB,RHOC,CENPA,ECT2,STMN1,PLK1,KIF23,CIT,KIF4A,CKAP2,RACGAP1,NUSAP1,ANLN,CEP55,LZTS2
GO Biological Processes	GO:0061640	cytoskeleton-dependent cytokinesis	-5.24645	3.93832	15	RHOB,RHOC,CENPA,ECT2,STMN1,PLK1,KIF23,CIT,KIF4A,CKAP2,RACGAP1,NUSAP1,ANLN,CEP55,LZTS2
GO Biological Processes	GO:0000910	cytokinesis	-5.05998	3.07081	20	RHOB,RHOC,CENPA,ECT2,STMN1,PLK1,AURKA,SVIL,KIF23,KLHL21,KIF14,CIT,KIF4A,CKAP2,RACGAP1,NUSAP1,ANLN,CEP55,LZTS2,E2F7
GO Biological Processes	GO:0030866	cortical actin cytoskeleton organization	-4.54536	5.49532	9	ECT2,VIL1,KIF23,CIT,RHOQ,RACGAP1,EHD2,ANLN,WIPF2
GO Biological Processes	GO:0000912	assembly of actomyosin apparatus involved in cytokinesis	-4.53026	17.5036	4	ECT2,KIF23,RACGAP1,ANLN
GO Biological Processes	GO:0000915	actomyosin contractile ring assembly	-4.53026	17.5036	4	ECT2,KIF23,RACGAP1,ANLN
GO Biological Processes	GO:0044837	actomyosin contractile ring organization	-4.17563	15.0031	4	ECT2,KIF23,RACGAP1,ANLN
GO Biological Processes	GO:0030865	cortical cytoskeleton organization	-4.14606	4.92289	9	ECT2,VIL1,KIF23,CIT,RHOQ,RACGAP1,EHD2,ANLN,WIPF2
GO Biological Processes	GO:0051255	spindle midzone assembly	-3.43741	10.5022	4	KIF23,KIF4A,RACGAP1,LZTS2
GO Biological Processes	GO:0051988	regulation of attachment of spindle microtubules to kinetochore	-3.09156	8.75181	4	ECT2,NEK2,RACGAP1,KNSTRN
GO Biological Processes	GO:0051256	mitotic spindle midzone assembly	-2.76499	11.2523	3	KIF23,KIF4A,RACGAP1
GO Biological Processes	GO:0032465	regulation of cytokinesis	-2.68825	2.95005	10	ECT2,PLK1,AURKA,SVIL,KIF23,KLHL21,KIF14,CIT,RACGAP1,E2F7
GO Biological Processes	GO:0032467	positive regulation of cytokinesis	-2.41915	3.93832	6	ECT2,SVIL,KIF23,KIF14,CIT,RACGAP1
GO Biological Processes	GO:0000022	mitotic spindle elongation	-2.40965	8.75181	3	KIF23,KIF4A,RACGAP1
GO Biological Processes	GO:0051302	regulation of cell division	-2.29246	2.18795	14	ECT2,FGF7,PLK1,AURKA,SVIL,KIF23,KLHL21,KIF14,CIT,RACGAP1,SOX17,E2F7,ASPM,MACC1
GO Biological Processes	GO:0051231	spindle elongation	-2.26715	7.87663	3	KIF23,KIF4A,RACGAP1
GO Biological Processes	GO:0048732	gland development	-6.97402	2.47465	41	NR0B1,AK4,AR,ASCL1,CEBPG,CRIP1,CYP1A1,CYP19A1,DHODH,ELF5,ERBB4,ETV5,FGF7,GATA6,HLX,FOXA1,ID4,RBPJ,IHH,PBX1,PCK1,SERPINF1,PRLR,RARG,SFRP1,SOD1,SOX2,SRF,AURKA,WT1,TBX19,RGN,CCNB2,NOG,CIT,OTP,SOSTDC1,SULF2,FA2H,DNAAF1,E2F7
GO Biological Processes	GO:0061008	hepaticobiliary system development	-3.09034	2.66359	14	AK4,CEBPG,CYP1A1,GATA6,HLX,IHH,PCK1,AURKA,RGN,CIT,SULF2,SOX17,DNAAF1,E2F7
GO Biological Processes	GO:0001889	liver development	-2.70438	2.5283	13	AK4,CEBPG,CYP1A1,GATA6,HLX,IHH,PCK1,AURKA,RGN,CIT,SULF2,DNAAF1,E2F7
GO Biological Processes	GO:0008202	steroid metabolic process	-6.75781	2.69693	34	AGT,NR0B1,CYP1A1,CYP1A2,CYP7A1,CYP17A1,CYP19A1,DHCR7,FDFT1,FDPS,HMGCR,HSD17B1,LEPR,LIPC,MT3,PBX1,PRLR,MSMO1,SCD,SOD1,SQLE,SREBF1,STAR,NR0B2,SNX17,FGF19,DHRS4,NSDHL,WWOX,CLN6,DISP3,STARD4,MALRD1,SDR42E2
GO Biological Processes	GO:0019216	regulation of lipid metabolic process	-5.89835	2.36939	37	AGT,CPT1A,CYP1A1,CYP7A1,DHCR7,FABP1,ACSL1,FDFT1,FDPS,HMGCR,CCN1,NPAS2,SCD,CCL21,SOD1,SQLE,SREBF1,STAR,THRSP,ZP3,RGN,FGF19,NR1D2,PIBF1,ANKRD1,DNAJC15,G0S2,MLXIPL,TM6SF2,DISP3,SLC45A3,C1QTNF2,STARD4,FMC1,TYSND1,MALRD1,ENHO
GO Biological Processes	GO:0006066	alcohol metabolic process	-5.80322	2.45243	34	ADH6,CYP1A1,CYP1A2,CYP7A1,DHCR7,FDFT1,FDPS,HMGCR,IGF1,LEPR,LIPC,MT3,PCK1,MSMO1,SCD,SOD1,SORD,SPR,SQLE,SREBF1,STAR,TPI1,NR0B2,SNX17,DHRS4,COQ2,NSDHL,BCO1,CLN6,PECR,DISP3,PCBD2,PLCD4,MOGAT1
GO Biological Processes	GO:1901615	organic hydroxy compound metabolic process	-5.79198	2.15933	44	ADH6,CRYM,CYP1A1,CYP1A2,CYP7A1,CYP19A1,DHCR7,FDFT1,FDPS,HMGCR,IGF1,LDHB,LEPR,LIPC,MAOA,MT3,PCK1,MSMO1,SCD,SOD1,SORD,SPR,SQLE,SREBF1,STAR,TPI1,TTPA,NR0B2,PER2,SNX17,FGF19,DHRS4,COQ2,NSDHL,BCO1,CLN6,PECR,DISP3,PCBD2,PLCD4,MOGAT1,STARD4,MALRD1,IYD
GO Biological Processes	GO:0008610	lipid biosynthetic process	-5.60528	1.96545	53	NR0B1,ALOX5,CYP1A1,CYP1A2,CYP7A1,CYP17A1,CYP19A1,DHCR7,ACSL1,FDFT1,FDPS,HMGCR,HSD17B1,CCN1,LIPC,LPL,PBX1,PCK1,PIGC,PRLR,MSMO1,SCD,SOD1,SQLE,SREBF1,STAR,THRSP,ZP3,RGN,FGF19,PIBF1,ACOT7,DECR2,COQ2,PLA2G2E,NSDHL,MLXIPL,BCO1,ETNK2,PIGV,PECR,FA2H,PLA2G12A,SLC45A3,MOGAT1,MBOAT2,STARD4,MALRD1,ENHO,AGMO,SERINC4,SDR42E2,PYURF
GO Biological Processes	GO:0008203	cholesterol metabolic process	-5.34451	3.32569	19	CYP7A1,DHCR7,FDFT1,FDPS,HMGCR,LEPR,LIPC,MT3,MSMO1,SCD,SOD1,SQLE,SREBF1,STAR,NR0B2,SNX17,NSDHL,CLN6,DISP3
GO Biological Processes	GO:0016125	sterol metabolic process	-5.2558	3.16331	20	CYP7A1,CYP19A1,DHCR7,FDFT1,FDPS,HMGCR,LEPR,LIPC,MT3,MSMO1,SCD,SOD1,SQLE,SREBF1,STAR,NR0B2,SNX17,NSDHL,CLN6,DISP3
GO Biological Processes	GO:0006694	steroid biosynthetic process	-5.20924	2.94704	22	NR0B1,CYP7A1,CYP17A1,CYP19A1,DHCR7,FDFT1,FDPS,HMGCR,HSD17B1,PBX1,PRLR,MSMO1,SCD,SOD1,SQLE,SREBF1,STAR,FGF19,NSDHL,STARD4,MALRD1,SDR42E2
GO Biological Processes	GO:1902652	secondary alcohol metabolic process	-5.13413	3.21841	19	CYP7A1,DHCR7,FDFT1,FDPS,HMGCR,LEPR,LIPC,MT3,MSMO1,SCD,SOD1,SQLE,SREBF1,STAR,NR0B2,SNX17,NSDHL,CLN6,DISP3
GO Biological Processes	GO:0046890	regulation of lipid biosynthetic process	-4.62516	2.78467	21	CYP7A1,DHCR7,FDFT1,FDPS,HMGCR,CCN1,SCD,SOD1,SQLE,SREBF1,STAR,THRSP,ZP3,RGN,FGF19,PIBF1,MLXIPL,SLC45A3,STARD4,MALRD1,ENHO
GO Biological Processes	GO:0050810	regulation of steroid biosynthetic process	-4.19828	3.59285	13	CYP7A1,DHCR7,FDFT1,FDPS,HMGCR,SCD,SOD1,SQLE,SREBF1,STAR,FGF19,STARD4,MALRD1
GO Biological Processes	GO:0045540	regulation of cholesterol biosynthetic process	-4.00131	4.72598	9	CYP7A1,DHCR7,FDFT1,FDPS,HMGCR,SCD,SOD1,SQLE,SREBF1
GO Biological Processes	GO:0106118	regulation of sterol biosynthetic process	-4.00131	4.72598	9	CYP7A1,DHCR7,FDFT1,FDPS,HMGCR,SCD,SOD1,SQLE,SREBF1
GO Biological Processes	GO:0006695	cholesterol biosynthetic process	-3.91515	3.8508	11	CYP7A1,DHCR7,FDFT1,FDPS,HMGCR,MSMO1,SCD,SOD1,SQLE,SREBF1,NSDHL
GO Biological Processes	GO:1902653	secondary alcohol biosynthetic process	-3.86225	3.80013	11	CYP7A1,DHCR7,FDFT1,FDPS,HMGCR,MSMO1,SCD,SOD1,SQLE,SREBF1,NSDHL
GO Biological Processes	GO:0062012	regulation of small molecule metabolic process	-3.72652	1.94485	34	AK4,ENTPD5,CDK1,CPT1A,CYP7A1,DHCR7,FABP1,FDFT1,FDPS,GUCA2A,HMGCR,IGF1,LEPR,PSMD7,SCD,SOD1,SQLE,SREBF1,STAR,TMSB4X,RGN,FGF19,PIBF1,DNAJC15,MLXIPL,DDIT4,PPP1R3B,SLC45A3,MIDN,C1QTNF2,ACMSD,STARD4,TYSND1,MALRD1
GO Biological Processes	GO:0016126	sterol biosynthetic process	-3.61147	3.56555	11	CYP7A1,DHCR7,FDFT1,FDPS,HMGCR,MSMO1,SCD,SOD1,SQLE,SREBF1,NSDHL
GO Biological Processes	GO:0019218	regulation of steroid metabolic process	-3.56311	2.96432	14	AGT,CYP7A1,DHCR7,FDFT1,FDPS,HMGCR,SCD,SOD1,SQLE,SREBF1,STAR,FGF19,STARD4,MALRD1
GO Biological Processes	GO:0090181	regulation of cholesterol metabolic process	-3.21766	3.75078	9	CYP7A1,DHCR7,FDFT1,FDPS,HMGCR,SCD,SOD1,SQLE,SREBF1
GO Biological Processes	GO:1901617	organic hydroxy compound biosynthetic process	-2.76055	2.03455	21	CYP7A1,CYP19A1,DHCR7,FDFT1,FDPS,HMGCR,PCK1,MSMO1,SCD,SOD1,SPR,SQLE,SREBF1,STAR,PER2,FGF19,NSDHL,PCBD2,PLCD4,STARD4,MALRD1
GO Biological Processes	GO:0046165	alcohol biosynthetic process	-2.53307	2.25047	15	CYP7A1,DHCR7,FDFT1,FDPS,HMGCR,PCK1,MSMO1,SCD,SOD1,SPR,SQLE,SREBF1,NSDHL,PCBD2,PLCD4
GO Biological Processes	GO:1902930	regulation of alcohol biosynthetic process	-2.43881	2.91727	9	CYP7A1,DHCR7,FDFT1,FDPS,HMGCR,SCD,SOD1,SQLE,SREBF1
GO Biological Processes	GO:0048608	reproductive structure development	-6.61562	2.43106	40	NR0B1,AMH,AR,BAK1,FOXL2,ZFP36L1,CRIP1,CYP19A1,GATA6,GJB1,FOXA1,ID4,CCN1,RBPJ,MEA1,SERPINF1,PTPRN,RARG,RPS6,SDC1,SFRP1,SOD1,STAR,TTPA,WT1,ZP3,TFEB,EOMES,HYAL3,STC2,NOG,ADAMTS1,NSDHL,ETNK2,STOX2,KIF18A,E2F7,ASPM,LHX8,APELA
GO Biological Processes	GO:0003006	developmental process involved in reproduction	-6.54703	2.09423	54	ACVR1B,NR0B1,AMH,AR,BAK1,FOXL2,ZFP36L1,CRIP1,CYP17A1,CYP19A1,ETV5,CENPI,GATA6,GJB1,FOXA1,ID4,IGF1,CCN1,RBPJ,IHH,MEA1,NPR2,PBX1,SERPINF1,PTPRN,RARG,RPS6,SDC1,SFRP1,SOD1,STAR,AURKA,TTPA,WT1,ZP3,TFEB,EOMES,HYAL3,STC2,NOG,ADAMTS1,TTLL1,NSDHL,ETNK2,CFAP44,STOX2,IRF2BPL,KIF18A,CBX2,E2F7,PAQR7,ASPM,LHX8,APELA
GO Biological Processes	GO:0061458	reproductive system development	-6.53701	2.41429	40	NR0B1,AMH,AR,BAK1,FOXL2,ZFP36L1,CRIP1,CYP19A1,GATA6,GJB1,FOXA1,ID4,CCN1,RBPJ,MEA1,SERPINF1,PTPRN,RARG,RPS6,SDC1,SFRP1,SOD1,STAR,TTPA,WT1,ZP3,TFEB,EOMES,HYAL3,STC2,NOG,ADAMTS1,NSDHL,ETNK2,STOX2,KIF18A,E2F7,ASPM,LHX8,APELA
GO Biological Processes	GO:0007548	sex differentiation	-4.37186	2.43106	25	ACVR1B,NR0B1,AMH,AR,BAK1,FOXL2,CYP17A1,CYP19A1,CENPI,GATA6,MEA1,PBX1,PTPRN,SDC1,SFRP1,SOD1,STAR,WT1,ZP3,HYAL3,ADAMTS1,KIF18A,CBX2,ASPM,LHX8
GO Biological Processes	GO:0045137	development of primary sexual characteristics	-3.8735	2.47248	21	ACVR1B,NR0B1,AMH,AR,FOXL2,CYP19A1,GATA6,MEA1,PTPRN,SDC1,SFRP1,SOD1,STAR,WT1,ZP3,HYAL3,ADAMTS1,KIF18A,CBX2,ASPM,LHX8
GO Biological Processes	GO:0046660	female sex differentiation	-3.3551	2.96801	13	ACVR1B,AMH,BAK1,FOXL2,CYP19A1,PTPRN,SFRP1,SOD1,WT1,ZP3,HYAL3,ADAMTS1,LHX8
GO Biological Processes	GO:0046545	development of primary female sexual characteristics	-3.33742	3.11946	12	ACVR1B,AMH,FOXL2,CYP19A1,PTPRN,SFRP1,SOD1,WT1,ZP3,HYAL3,ADAMTS1,LHX8
GO Biological Processes	GO:0008406	gonad development	-3.16862	2.29886	19	NR0B1,AMH,AR,FOXL2,CYP19A1,GATA6,MEA1,PTPRN,SDC1,SFRP1,SOD1,STAR,WT1,ZP3,HYAL3,ADAMTS1,KIF18A,ASPM,LHX8
GO Biological Processes	GO:0008585	female gonad development	-2.97374	3.00844	11	AMH,FOXL2,CYP19A1,PTPRN,SFRP1,SOD1,WT1,ZP3,HYAL3,ADAMTS1,LHX8
GO Biological Processes	GO:0051983	regulation of chromosome segregation	-6.4669	4.33342	17	BUB1B,CDC20,CENPE,CENPF,ECT2,NEK2,PLK1,TTK,DLGAP5,NDC80,TACC3,PTTG2,KIF2C,RACGAP1,SPDL1,SMC6,KNSTRN
GO Biological Processes	GO:0007088	regulation of mitotic nuclear division	-5.2558	3.16331	20	BUB1B,CD28,CDC20,CENPE,CENPF,IGF1,KIF11,NEK2,PLK1,AURKA,TTK,DLGAP5,NDC80,TACC3,PTTG2,UBE2C,NUSAP1,ANLN,SPDL1,BORA
GO Biological Processes	GO:0051304	chromosome separation	-5.125	4.08418	14	BUB1B,CDC20,CENPE,CENPF,PLK1,TOP2A,TTK,DLGAP5,NDC80,TACC3,PTTG2,NCAPD3,SPDL1,MEIOB
GO Biological Processes	GO:0010965	regulation of mitotic sister chromatid separation	-5.0684	5.06684	11	BUB1B,CDC20,CENPE,CENPF,PLK1,TTK,DLGAP5,NDC80,TACC3,PTTG2,SPDL1
GO Biological Processes	GO:0051306	mitotic sister chromatid separation	-4.84473	4.8135	11	BUB1B,CDC20,CENPE,CENPF,PLK1,TTK,DLGAP5,NDC80,TACC3,PTTG2,SPDL1
GO Biological Processes	GO:1905818	regulation of chromosome separation	-4.70368	4.65822	11	BUB1B,CDC20,CENPE,CENPF,PLK1,TTK,DLGAP5,NDC80,TACC3,PTTG2,SPDL1
GO Biological Processes	GO:0007091	metaphase/anaphase transition of mitotic cell cycle	-4.49586	4.86212	10	BUB1B,CDC20,CENPE,CENPF,PLK1,TTK,DLGAP5,NDC80,TACC3,SPDL1
GO Biological Processes	GO:0051783	regulation of nuclear division	-4.38767	2.76373	20	BUB1B,CD28,CDC20,CENPE,CENPF,IGF1,KIF11,NEK2,PLK1,AURKA,TTK,DLGAP5,NDC80,TACC3,PTTG2,UBE2C,NUSAP1,ANLN,SPDL1,BORA
GO Biological Processes	GO:0044784	metaphase/anaphase transition of cell cycle	-4.35316	4.68847	10	BUB1B,CDC20,CENPE,CENPF,PLK1,TTK,DLGAP5,NDC80,TACC3,SPDL1
GO Biological Processes	GO:0033047	regulation of mitotic sister chromatid segregation	-4.3145	4.2472	11	BUB1B,CDC20,CENPE,CENPF,PLK1,TTK,DLGAP5,NDC80,TACC3,PTTG2,SPDL1
GO Biological Processes	GO:2000816	negative regulation of mitotic sister chromatid separation	-4.03425	5.38573	8	BUB1B,CDC20,CENPF,PLK1,TTK,NDC80,PTTG2,SPDL1
GO Biological Processes	GO:1905819	negative regulation of chromosome separation	-3.95196	5.25109	8	BUB1B,CDC20,CENPF,PLK1,TTK,NDC80,PTTG2,SPDL1
GO Biological Processes	GO:0030071	regulation of mitotic metaphase/anaphase transition	-3.93177	4.63331	9	BUB1B,CDC20,CENPE,CENPF,PLK1,TTK,DLGAP5,NDC80,SPDL1
GO Biological Processes	GO:1902099	regulation of metaphase/anaphase transition of cell cycle	-3.79795	4.45847	9	BUB1B,CDC20,CENPE,CENPF,PLK1,TTK,DLGAP5,NDC80,SPDL1
GO Biological Processes	GO:0033048	negative regulation of mitotic sister chromatid segregation	-3.79515	5.00104	8	BUB1B,CDC20,CENPF,PLK1,TTK,NDC80,PTTG2,SPDL1
GO Biological Processes	GO:0040001	establishment of mitotic spindle localization	-3.69076	5.56933	7	CENPA,PLK1,NDC80,NUSAP1,NDE1,SPDL1,MCPH1
GO Biological Processes	GO:0033045	regulation of sister chromatid segregation	-3.65988	3.61012	11	BUB1B,CDC20,CENPE,CENPF,PLK1,TTK,DLGAP5,NDC80,TACC3,PTTG2,SPDL1
GO Biological Processes	GO:0033046	negative regulation of sister chromatid segregation	-3.64781	4.77372	8	BUB1B,CDC20,CENPF,PLK1,TTK,NDC80,PTTG2,SPDL1
GO Biological Processes	GO:0007094	mitotic spindle assembly checkpoint	-3.60504	5.40553	7	BUB1B,CDC20,CENPF,PLK1,TTK,NDC80,SPDL1
GO Biological Processes	GO:0031577	spindle checkpoint	-3.60504	5.40553	7	BUB1B,CDC20,CENPF,PLK1,TTK,NDC80,SPDL1
GO Biological Processes	GO:0071173	spindle assembly checkpoint	-3.60504	5.40553	7	BUB1B,CDC20,CENPF,PLK1,TTK,NDC80,SPDL1
GO Biological Processes	GO:0071174	mitotic spindle checkpoint	-3.60504	5.40553	7	BUB1B,CDC20,CENPF,PLK1,TTK,NDC80,SPDL1
GO Biological Processes	GO:0051985	negative regulation of chromosome segregation	-3.57738	4.66763	8	BUB1B,CDC20,CENPF,PLK1,TTK,NDC80,PTTG2,SPDL1
GO Biological Processes	GO:0045841	negative regulation of mitotic metaphase/anaphase transition	-3.44299	5.10522	7	BUB1B,CDC20,CENPF,PLK1,TTK,NDC80,SPDL1
GO Biological Processes	GO:0051653	spindle localization	-3.37792	4.37591	8	CENPA,PLK1,NDC80,NUSAP1,NDE1,SPDL1,MCPH1,ASPM
GO Biological Processes	GO:1902100	negative regulation of metaphase/anaphase transition of cell cycle	-3.36629	4.96724	7	BUB1B,CDC20,CENPF,PLK1,TTK,NDC80,SPDL1
GO Biological Processes	GO:0000132	establishment of mitotic spindle orientation	-3.17229	5.43216	6	CENPA,PLK1,NDC80,NDE1,SPDL1,MCPH1
GO Biological Processes	GO:0045839	negative regulation of mitotic nuclear division	-3.13633	4.0393	8	BUB1B,CDC20,CENPF,PLK1,TTK,NDC80,PTTG2,SPDL1
GO Biological Processes	GO:0071459	protein localization to chromosome, centromeric region	-3.01346	6.25129	5	CDK1,CENPA,TTK,NDC80,SPDL1
GO Biological Processes	GO:0051293	establishment of spindle localization	-2.95679	4.27414	7	CENPA,PLK1,NDC80,NUSAP1,NDE1,SPDL1,MCPH1
GO Biological Processes	GO:0051294	establishment of spindle orientation	-2.72298	4.50093	6	CENPA,PLK1,NDC80,NDE1,SPDL1,MCPH1
GO Biological Processes	GO:0051784	negative regulation of nuclear division	-2.72085	3.50072	8	BUB1B,CDC20,CENPF,PLK1,TTK,NDC80,PTTG2,SPDL1
GO Biological Processes	GO:0007163	establishment or maintenance of cell polarity	-2.49206	2.10539	17	RHOB,RHOC,DST,CDH5,CENPA,FAT1,PLK1,CCL21,TCF15,NDC80,KIF2C,RHOQ,NDE1,SPDL1,LRRC7,MCPH1,CARMIL2
GO Biological Processes	GO:0034501	protein localization to kinetochore	-2.47561	6.17775	4	CDK1,TTK,NDC80,SPDL1
GO Biological Processes	GO:2001251	negative regulation of chromosome organization	-2.40701	2.33781	13	BUB1B,CDC20,CENPF,PLK1,SPI1,TOP2A,TTK,H1-10,NDC80,PTTG2,SPDL1,STN1,PIF1
GO Biological Processes	GO:0032870	cellular response to hormone stimulus	-6.38954	2.05412	55	AGT,NR0B1,AHSG,AR,ARNTL,ZFP36L1,ZFP36L2,CCNA2,CHRM1,CHRM2,CRY2,DAB2,ESR2,ACSL1,FGB,FOS,FOSB,GATA6,GHR,GCLC,NR4A1,FOXA1,JAK3,JUND,LEPR,LPL,MT3,MYOD1,PCK1,SERPINF1,PRLR,PTGER4,PTGFR,RARG,RDX,SFRP1,SREBF1,STAR,USF1,WT1,NR0B2,KL,NR1D2,HRH3,GRIP1,RHOQ,DDIT4,PMEPA1,AGTRAP,KIF18A,ATP6V1G3,PAQR7,ATP6V0D2,ENHO,AGRN
GO Biological Processes	GO:0071407	cellular response to organic cyclic compound	-4.92057	2.03455	42	AOC1,NR0B1,AHR,AR,ARNTL,ZFP36L1,ZFP36L2,CASR,CCNA2,CRY2,CYP1A1,CYP7A1,DAB2,ESR2,FOLR1,GCLC,GSTM2,NR4A1,FOXA1,ID1,IL15,MYOD1,PCK1,SERPINF1,RARG,SFRP1,SLC6A4,SOD1,STAR,HSP90B1,WT1,NR0B2,NR1D2,GRIP1,SPIDR,ANKRD1,DDIT4,PMEPA1,COLEC12,KIF18A,PAQR7,SP5
GO Biological Processes	GO:0071396	cellular response to lipid	-4.05741	1.85079	43	NR0B1,AHR,AR,ARNTL,ZFP36L1,ZFP36L2,CASR,CCNA2,CD14,CPT1A,CRY2,CYP7A1,DAB2,BRINP1,E2F1,ESR2,NR4A1,FOXA1,CXCL8,IL15,LPL,MRC1,MYOD1,PCK1,SERPINF1,PTGER4,PTGFR,RARG,RET,SFRP1,SLC6A4,SREBF1,STAR,NR0B2,LY86,NR1D2,TRIB1,GRIP1,ANKRD1,DDIT4,PMEPA1,KIF18A,PAQR7
GO Biological Processes	GO:0071383	cellular response to steroid hormone stimulus	-3.60559	2.31048	22	NR0B1,AR,ARNTL,ZFP36L1,ZFP36L2,CRY2,DAB2,ESR2,NR4A1,FOXA1,MYOD1,PCK1,SERPINF1,RARG,SFRP1,STAR,NR0B2,NR1D2,GRIP1,DDIT4,PMEPA1,PAQR7
GO Biological Processes	GO:0048545	response to steroid hormone	-3.38432	1.97768	29	AGXT,NR0B1,AR,ARNTL,ZFP36L1,ZFP36L2,CRY2,CCN2,DAB2,ESR2,FOS,FOSB,NR4A1,FOXA1,MYOD1,PCK1,SERPINF1,RARG,SDC1,SFRP1,SREBF1,STAR,NR0B2,NR1D2,GRIP1,DDIT4,PMEPA1,PAQR7,FIBIN
GO Biological Processes	GO:0043401	steroid hormone mediated signaling pathway	-2.32886	2.14039	15	NR0B1,AR,ARNTL,CRY2,DAB2,ESR2,NR4A1,FOXA1,RARG,SFRP1,NR0B2,NR1D2,GRIP1,PMEPA1,PAQR7
GO Biological Processes	GO:0009755	hormone-mediated signaling pathway	-2.05207	1.89933	17	NR0B1,AR,ARNTL,CRY2,DAB2,ESR2,ACSL1,NR4A1,FOXA1,PRLR,RARG,SFRP1,NR0B2,NR1D2,GRIP1,PMEPA1,PAQR7
GO Biological Processes	GO:0006820	anion transport	-6.36714	2.11871	51	AGT,AGXT,SLC25A5,CA4,CA6,CA9,CASR,CCK,CLCA1,CPT1A,CRY2,SLC25A10,FABP1,ACSL1,FOLR1,GABRR2,GLRA1,NFKBIE,PDZK1,RAB3A,SLC6A12,SLC12A2,SLC20A1,THRSP,PER2,SLC13A2,SLC4A8,SLC25A15,PRELID3A,SLC38A3,HRH3,SLCO2B1,ATP10B,SLCO3A1,SLCO1B3,RACGAP1,PLA2G2E,ANO1,SLC7A10,SLC4A10,PLA2G12A,SLC4A9,MFSD5,SLC52A3,SLC26A9,SLC36A4,SLC25A29,ATP8B3,SLC38A11,SLC51A,SLC25A30
GO Biological Processes	GO:0015711	organic anion transport	-5.75895	2.22412	41	AGT,AGXT,SLC25A5,CA4,CA6,CA9,CASR,CCK,CPT1A,SLC25A10,FABP1,ACSL1,FOLR1,NFKBIE,RAB3A,SLC6A12,THRSP,PER2,SLC13A2,SLC4A8,SLC25A15,PRELID3A,SLC38A3,HRH3,SLCO2B1,ATP10B,SLCO3A1,SLCO1B3,PLA2G2E,SLC7A10,SLC4A10,PLA2G12A,SLC4A9,SLC52A3,SLC26A9,SLC36A4,SLC25A29,ATP8B3,SLC38A11,SLC51A,SLC25A30
GO Biological Processes	GO:0015849	organic acid transport	-4.86262	2.35827	30	AGT,AGXT,CASR,CCK,CPT1A,SLC25A10,FABP1,ACSL1,FOLR1,NFKBIE,RAB3A,SLC6A12,THRSP,PER2,SLC13A2,SLC25A15,SLC38A3,HRH3,SLCO2B1,SLCO3A1,SLCO1B3,PLA2G2E,SLC7A10,PLA2G12A,SLC26A9,SLC36A4,SLC25A29,SLC38A11,SLC51A,SLC25A30
GO Biological Processes	GO:0046942	carboxylic acid transport	-4.86262	2.35827	30	AGT,AGXT,CASR,CCK,CPT1A,SLC25A10,FABP1,ACSL1,FOLR1,NFKBIE,RAB3A,SLC6A12,THRSP,PER2,SLC13A2,SLC25A15,SLC38A3,HRH3,SLCO2B1,SLCO3A1,SLCO1B3,PLA2G2E,SLC7A10,PLA2G12A,SLC26A9,SLC36A4,SLC25A29,SLC38A11,SLC51A,SLC25A30
GO Biological Processes	GO:0015893	drug transport	-3.64699	2.44237	20	AGT,SLC25A5,SLC25A10,FOLR1,NFKBIE,PDZK1,CXCL12,SLC6A2,PER2,SLC25A15,SLC38A3,SLC7A10,NGB,AMN,SYT8,SLC52A3,SLC36A4,SLC25A29,SLC35F3,SLC25A30
GO Biological Processes	GO:1903825	organic acid transmembrane transport	-3.18534	2.72279	14	AGT,CPT1A,SLC25A10,FOLR1,SLC6A12,THRSP,PER2,SLC25A15,SLC38A3,SLC7A10,SLC36A4,SLC25A29,SLC38A11,SLC25A30
GO Biological Processes	GO:1905039	carboxylic acid transmembrane transport	-3.18534	2.72279	14	AGT,CPT1A,SLC25A10,FOLR1,SLC6A12,THRSP,PER2,SLC25A15,SLC38A3,SLC7A10,SLC36A4,SLC25A29,SLC38A11,SLC25A30
GO Biological Processes	GO:0006855	drug transmembrane transport	-2.96089	3.20188	10	AGT,SLC25A10,FOLR1,PDZK1,PER2,SLC25A15,SLC38A3,SLC36A4,SLC25A29,SLC25A30
GO Biological Processes	GO:1902475	L-alpha-amino acid transmembrane transport	-2.41968	3.4677	7	AGT,PER2,SLC25A15,SLC38A3,SLC7A10,SLC36A4,SLC25A29
GO Biological Processes	GO:0006865	amino acid transport	-2.40701	2.33781	13	AGT,CCK,NFKBIE,RAB3A,SLC6A12,PER2,SLC25A15,SLC38A3,HRH3,SLC7A10,SLC36A4,SLC25A29,SLC38A11
GO Biological Processes	GO:0015801	aromatic amino acid transport	-2.26715	7.87663	3	SLC38A3,SLC36A4,SLC25A29
GO Biological Processes	GO:0032328	alanine transport	-2.26715	7.87663	3	SLC38A3,SLC7A10,SLC36A4
GO Biological Processes	GO:0003333	amino acid transmembrane transport	-2.26541	2.74766	9	AGT,SLC6A12,PER2,SLC25A15,SLC38A3,SLC7A10,SLC36A4,SLC25A29,SLC38A11
GO Biological Processes	GO:0030261	chromosome condensation	-5.9424	6.14489	11	CDK1,TOP2A,H1-10,SMC4,SMC2,ERN2,NCAPD3,NUSAP1,NCAPG2,NCAPG,MCPH1
GO Biological Processes	GO:0071103	DNA conformation change	-4.21198	2.24817	28	CDK1,CDKN2A,CENPA,CENPI,GTF2F2,MCM5,PURA,TOP2A,CDC45,H1-10,RBX1,SMC4,SMC2,ERN2,POLQ,NCAPD3,NUSAP1,NCAPG2,HJURP,CENPN,CENPK,NCAPG,CENPM,MCPH1,PIF1,GINS4,FBH1,CENPW
GO Biological Processes	GO:0007076	mitotic chromosome condensation	-3.47544	7.72219	5	SMC4,SMC2,NCAPD3,NUSAP1,NCAPG
GO Biological Processes	GO:0006323	DNA packaging	-3.34356	2.37549	19	CDK1,CDKN2A,CENPA,CENPI,TOP2A,H1-10,SMC4,SMC2,ERN2,NCAPD3,NUSAP1,NCAPG2,HJURP,CENPN,CENPK,NCAPG,CENPM,MCPH1,CENPW
GO Biological Processes	GO:0010032	meiotic chromosome condensation	-2.99556	13.1277	3	SMC4,SMC2,NCAPD3
GO Biological Processes	GO:0048511	rhythmic process	-5.9167	2.66102	30	AHR,AMH,ARNTL,CDK1,CPT1A,CRY2,ID1,ID4,JUND,MMP7,NPAS2,SERPINF1,PTPRN,SLC6A4,SREBF1,STAR,TOP2A,ZP3,NR0B2,BHLHE40,PER3,PER2,TIMELESS,USP2,ADAMTS1,NR1D2,METTL3,PROK2,GPR157,OPN4
GO Biological Processes	GO:0007623	circadian rhythm	-5.83809	3.02947	24	AHR,ARNTL,CDK1,CPT1A,CRY2,ID1,ID4,JUND,NPAS2,SLC6A4,SREBF1,STAR,TOP2A,NR0B2,BHLHE40,PER3,PER2,TIMELESS,USP2,NR1D2,METTL3,PROK2,GPR157,OPN4
GO Biological Processes	GO:0032922	circadian regulation of gene expression	-3.26991	3.81127	9	AHR,ARNTL,CRY2,NPAS2,NR0B2,BHLHE40,PER3,PER2,USP2
GO Biological Processes	GO:0043153	entrainment of circadian clock by photoperiod	-3.01346	6.25129	5	CRY2,BHLHE40,PER3,PER2,USP2
GO Biological Processes	GO:0009648	photoperiodism	-2.65146	5.25109	5	CRY2,BHLHE40,PER3,PER2,USP2
GO Biological Processes	GO:0009649	entrainment of circadian clock	-2.49707	4.86212	5	CRY2,BHLHE40,PER3,PER2,USP2
GO Biological Processes	GO:0042752	regulation of circadian rhythm	-2.37789	2.53342	11	ARNTL,CDK1,CRY2,TOP2A,BHLHE40,PER3,PER2,TIMELESS,USP2,NR1D2,OPN4
GO Biological Processes	GO:0048589	developmental growth	-5.89237	2.02564	52	AGT,AR,FOXL2,ZFP36L1,CAPN3,CDK1,CYP19A1,DHCR7,ERBB4,FGF7,GATA6,GHR,HLX,IGF1,RBPJ,IHH,LEPR,LIMK1,MBL2,MT3,MYOD1,NINJ1,MAPK11,RARG,CXCL12,SFRP1,SLC6A4,SOD1,SOX2,SRF,AURKA,VIL1,WT1,ZP3,STC2,NOG,SEMA6C,TNS2,PRLH,NLGN3,NCAPG2,ETNK2,SLC4A10,SEMA4G,GINS4,LZTS2,PKDCC,PLXNA4,ZFYVE27,ASPM,AGRN,MUSTN1
GO Biological Processes	GO:0048638	regulation of developmental growth	-4.15163	2.19426	29	AR,CAPN3,CDK1,ERBB4,GATA6,GHR,HLX,IGF1,RBPJ,LIMK1,MT3,MYOD1,MAPK11,CXCL12,SFRP1,SLC6A4,SOD1,SRF,VIL1,WT1,ZP3,STC2,NOG,SEMA6C,PRLH,SEMA4G,PLXNA4,ZFYVE27,AGRN
GO Biological Processes	GO:0048639	positive regulation of developmental growth	-3.15541	2.42577	17	CAPN3,CDK1,ERBB4,GATA6,GHR,HLX,IGF1,RBPJ,LIMK1,MYOD1,CXCL12,SRF,VIL1,WT1,ZP3,ZFYVE27,AGRN
GO Biological Processes	GO:0035265	organ growth	-3.0713	2.31666	18	AGT,AR,CDK1,CYP19A1,ERBB4,FGF7,GATA6,HLX,IGF1,RBPJ,LEPR,MBL2,MAPK11,RARG,SLC6A4,SOD1,WT1,NOG
GO Biological Processes	GO:0061061	muscle structure development	-2.88246	1.6361	42	AGT,ANK2,ARNTL,FOXL2,ZFP36L1,BTG1,CAPN3,CDK1,CENPF,ERBB4,FOS,FZD2,GATA6,HLX,HMGCR,IGF1,RBPJ,MYL3,MYOD1,MAPK11,SDC1,SRF,SVIL,TCF15,WT1,EOMES,PDLIM4,USP2,NOG,HOMER1,NR1D2,SOSTDC1,ANKRD1,PDLIM3,TMOD3,TMOD2,EHD2,SOX17,SYNPO2L,MEGF10,BHLHA15,RBPMS2
GO Biological Processes	GO:0040008	regulation of growth	-2.78617	1.6169	42	ACVR1B,AGT,AR,BCL6,BTG1,CAPN3,CDK1,CDKN2A,ERBB4,ESR2,GATA6,GHR,HLX,IGF1,RBPJ,IHH,LIMK1,MT3,MYOD1,MAPK11,CXCL12,SFRP1,SLC6A4,SOD1,SRF,VIL1,WT1,ZP3,STC2,CCNB2,NOG,SERTAD2,KIF14,SEMA6C,PRLH,TMEM8B,SEMA4G,SOX17,PLXNA4,ZFYVE27,NANOS1,AGRN
GO Biological Processes	GO:0016202	regulation of striated muscle tissue development	-2.68634	2.41826	14	ARNTL,CDK1,CENPF,ERBB4,GATA6,HMGCR,IGF1,RBPJ,MYOD1,MAPK11,NOG,NR1D2,SOX17,MEGF10
GO Biological Processes	GO:1901861	regulation of muscle tissue development	-2.6074	2.37146	14	ARNTL,CDK1,CENPF,ERBB4,GATA6,HMGCR,IGF1,RBPJ,MYOD1,MAPK11,NOG,NR1D2,SOX17,MEGF10
GO Biological Processes	GO:0048634	regulation of muscle organ development	-2.58164	2.35626	14	ARNTL,CDK1,CENPF,ERBB4,GATA6,HMGCR,IGF1,RBPJ,MYOD1,MAPK11,NOG,NR1D2,SOX17,MEGF10
GO Biological Processes	GO:0046620	regulation of organ growth	-2.40716	2.55584	11	CDK1,ERBB4,GATA6,HLX,IGF1,RBPJ,MAPK11,SLC6A4,SOD1,WT1,NOG
GO Biological Processes	GO:0007517	muscle organ development	-2.36145	1.72902	27	ARNTL,FOXL2,CAPN3,CDK1,CENPF,ERBB4,FOS,FZD2,GATA6,HLX,HMGCR,IGF1,RBPJ,MYL3,MYOD1,MAPK11,SVIL,TCF15,WT1,EOMES,USP2,NOG,HOMER1,NR1D2,ANKRD1,SOX17,MEGF10
GO Biological Processes	GO:0060538	skeletal muscle organ development	-2.26992	2.17501	14	ARNTL,FOXL2,FOS,HLX,HMGCR,MYOD1,SVIL,WT1,EOMES,HOMER1,NR1D2,ANKRD1,SOX17,MEGF10
GO Biological Processes	GO:0045844	positive regulation of striated muscle tissue development	-2.23252	2.71608	9	ARNTL,CDK1,ERBB4,GATA6,HMGCR,IGF1,RBPJ,MYOD1,SOX17
GO Biological Processes	GO:0048636	positive regulation of muscle organ development	-2.23252	2.71608	9	ARNTL,CDK1,ERBB4,GATA6,HMGCR,IGF1,RBPJ,MYOD1,SOX17
GO Biological Processes	GO:1901863	positive regulation of muscle tissue development	-2.20018	2.68521	9	ARNTL,CDK1,ERBB4,GATA6,HMGCR,IGF1,RBPJ,MYOD1,SOX17
GO Biological Processes	GO:0060537	muscle tissue development	-2.10236	1.66905	26	AGT,ARNTL,FOXL2,CDK1,CENPF,ERBB4,FOS,GATA6,HLX,HMGCR,IGF1,RBPJ,IHH,MYL3,MYOD1,MAPK11,SRF,SVIL,WT1,EOMES,NOG,HOMER1,NR1D2,ANKRD1,SOX17,MEGF10
GO Biological Processes	GO:0007519	skeletal muscle tissue development	-2.07771	2.13325	13	ARNTL,FOXL2,FOS,HLX,HMGCR,MYOD1,SVIL,EOMES,HOMER1,NR1D2,ANKRD1,SOX17,MEGF10
GO Biological Processes	GO:0014706	striated muscle tissue development	-2.0723	1.67874	25	AGT,ARNTL,FOXL2,CDK1,CENPF,ERBB4,FOS,GATA6,HLX,HMGCR,IGF1,RBPJ,MYL3,MYOD1,MAPK11,SRF,SVIL,WT1,EOMES,NOG,HOMER1,NR1D2,ANKRD1,SOX17,MEGF10
GO Biological Processes	GO:0046622	positive regulation of organ growth	-2.0063	2.91727	7	CDK1,ERBB4,GATA6,HLX,IGF1,RBPJ,WT1
GO Biological Processes	GO:0090068	positive regulation of cell cycle process	-5.85582	2.64316	30	CD28,CDK1,CCN2,CYP1A1,ARID3A,E2F1,ECT2,FAP,GATA6,IGF1,PBX1,PLAGL1,RDX,AURKA,SVIL,CDC45,KIF23,ADAMTS1,DLGAP5,KIF14,NDC80,UBE2C,CIT,ZNF385A,RACGAP1,TMOD3,NUSAP1,GTSE1,RHNO1,E2F7
GO Biological Processes	GO:0045787	positive regulation of cell cycle	-5.5844	2.36231	35	ASCL1,CD28,CDK1,CCN2,CYP1A1,ARID3A,E2F1,ECT2,FAP,GATA6,FOXA1,IGF1,PBX1,PLAGL1,RDX,SLC6A4,AURKA,SVIL,CDC45,USP2,KIF23,ADAMTS1,DLGAP5,KIF14,NDC80,UBE2C,CIT,ZNF385A,RACGAP1,TMOD3,MLXIPL,NUSAP1,GTSE1,RHNO1,E2F7
GO Biological Processes	GO:0045931	positive regulation of mitotic cell cycle	-3.28938	2.57722	16	CD28,CDK1,CYP1A1,FOXA1,IGF1,PBX1,RDX,AURKA,CDC45,USP2,ADAMTS1,DLGAP5,NDC80,UBE2C,TMOD3,NUSAP1
GO Biological Processes	GO:1901992	positive regulation of mitotic cell cycle phase transition	-2.10642	2.59669	9	CDK1,CYP1A1,PBX1,RDX,CDC45,ADAMTS1,DLGAP5,UBE2C,TMOD3
GO Biological Processes	GO:0001655	urogenital system development	-5.81866	2.53829	32	AGT,AMH,AR,CALB1,CENPF,CRIP1,CYP19A1,ENPEP,GCNT1,FOXA1,ID4,MPV17,NFIA,PBX1,PCSK5,SERPINF1,RARG,RET,SDC1,SFRP1,WT1,RGN,NOG,ADAMTS1,TNS2,TRAF3IP1,KLF15,RRM2B,CEP55,SULF2,SOX17,LZTS2
GO Biological Processes	GO:0072001	renal system development	-3.77979	2.2326	25	AGT,CALB1,CENPF,ENPEP,GCNT1,MPV17,NFIA,PBX1,PCSK5,SERPINF1,RET,SDC1,SFRP1,WT1,RGN,NOG,ADAMTS1,TNS2,TRAF3IP1,KLF15,RRM2B,CEP55,SULF2,SOX17,LZTS2
GO Biological Processes	GO:0001822	kidney development	-2.96178	2.07032	22	AGT,CALB1,CENPF,ENPEP,GCNT1,MPV17,PBX1,PCSK5,SERPINF1,RET,SDC1,SFRP1,WT1,RGN,NOG,ADAMTS1,TNS2,TRAF3IP1,KLF15,RRM2B,SULF2,LZTS2
GO Biological Processes	GO:0032836	glomerular basement membrane development	-2.26715	7.87663	3	MPV17,WT1,SULF2
GO Biological Processes	GO:0032835	glomerulus development	-2.0063	2.91727	7	ENPEP,MPV17,RET,WT1,NOG,KLF15,SULF2
GO Cellular Components	GO:0005819	spindle	-9.28578	3.02656	40	SLC25A5,BUB1B,CDK1,CDC20,CENPE,CENPF,CETN1,ECT2,KIF11,NEK2,PLK1,AURKA,TTK,KIF23,DLGAP5,KLHL21,KIF14,TACC3,RASSF1,CEP162,TPX2,KIF4A,CKAP2,RACGAP1,NUSAP1,DCDC2,NDE1,SPDL1,WDR60,KIF15,AGBL5,SHCBP1,BORA,KIF18A,KNSTRN,DNAAF1,CEP128,SGO1,ASPM,KPNA7
GO Cellular Components	GO:0000779	condensed chromosome, centromeric region	-9.21329	4.89508	22	BUB1B,CENPA,CENPE,CENPF,NEK2,PLK1,AURKA,NDC80,KIF2C,NCAPD3,NDE1,SPDL1,HJURP,CENPN,SPC25,CENPK,NCAPG,CENPM,NUF2,KNSTRN,SGO1,CENPW
GO Cellular Components	GO:0000776	kinetochore	-8.79712	4.47315	23	BUB1B,CENPA,CENPE,CENPF,CENPI,NEK2,PLK1,TTK,NDC80,DCTN2,KIF2C,NDE1,SPDL1,HJURP,CENPN,SPC25,CENPK,CENPM,KIF18A,NUF2,KNSTRN,SGO1,CENPW
GO Cellular Components	GO:0000793	condensed chromosome	-8.59058	3.50072	30	BUB1B,CENPA,CENPE,CENPF,NEK2,PLK1,AURKA,TOP2A,SMC4,NDC80,SMC2,P3H4,KIF2C,RRS1,NCAPD3,SUN2,NDE1,NCAPG2,SPDL1,HJURP,CENPN,SPC25,CENPK,NCAPG,CENPM,SMC6,NUF2,KNSTRN,SGO1,CENPW
GO Cellular Components	GO:0000777	condensed chromosome kinetochore	-7.82373	4.75098	19	BUB1B,CENPA,CENPE,CENPF,NEK2,PLK1,NDC80,KIF2C,NDE1,SPDL1,HJURP,CENPN,SPC25,CENPK,CENPM,NUF2,KNSTRN,SGO1,CENPW
GO Cellular Components	GO:0000775	chromosome, centromeric region	-7.6263	3.537	26	BUB1B,CENPA,CENPE,CENPF,CENPI,NEK2,PLK1,AURKA,TTK,NDC80,DCTN2,KIF2C,NCAPD3,NDE1,SPDL1,HJURP,CENPN,SPC25,CENPK,NCAPG,CENPM,KIF18A,NUF2,KNSTRN,SGO1,CENPW
GO Cellular Components	GO:0005874	microtubule	-7.05079	2.52456	40	KIF1A,DST,CDK1,CENPE,KIF3C,KIF11,STMN1,MT3,NEK2,PLK1,SCTR,SNTB2,AURKA,SVIL,KIF23,KLHL21,KIF14,DCTN2,KIF2C,RASSF1,CEP162,TPX2,TTLL5,KIF4A,TTLL1,CKAP2,RACGAP1,NUSAP1,DCDC2,GTSE1,TPPP3,NDE1,KIF15,EFHC2,AKNA,KIF18A,ENKD1,LZTS2,KNSTRN,ASPM
GO Cellular Components	GO:0000922	spindle pole	-5.91754	3.36198	21	CDC20,CENPF,CETN1,KIF11,NEK2,PLK1,AURKA,DLGAP5,KLHL21,TACC3,RASSF1,TPX2,CKAP2,NDE1,SPDL1,WDR60,KNSTRN,DNAAF1,CEP128,SGO1,ASPM
GO Cellular Components	GO:0098687	chromosomal region	-5.76743	2.48261	33	BUB1B,CDK1,CENPA,CENPE,CENPF,CENPI,MCM5,NEK2,PLK1,PURA,AURKA,TTK,NDC80,DCTN2,KIF2C,NCAPD3,SUN2,NDE1,SPDL1,HJURP,CENPN,SPC25,CENPK,NCAPG,CENPM,SMC6,STN1,PIF1,KIF18A,NUF2,KNSTRN,SGO1,CENPW
GO Cellular Components	GO:0099513	polymeric cytoskeletal fiber	-3.62453	1.70767	48	KIF1A,BFSP1,DST,CDK1,CENPE,KIF3C,KIF11,STMN1,LMNB1,MT3,NEK2,PLK1,SCTR,SNTB2,AURKA,SVIL,PDLIM4,PSTPIP2,KIF23,KLHL21,KIF14,DCTN2,KIF2C,RASSF1,CEP162,TPX2,TTLL5,RHOQ,KIF4A,TTLL1,CKAP2,PDLIM3,RACGAP1,NUSAP1,DCDC2,GTSE1,TPPP3,NDE1,KIF15,EFHC2,AKNA,KIF18A,ENKD1,LZTS2,KNSTRN,WIPF2,UPP2,ASPM
GO Cellular Components	GO:0005813	centrosome	-8.04021	2.4711	48	CDK1,CDC20,CENPF,CETN1,CETN3,E2F1,HMMR,ID1,LCK,NEK2,PLK1,AURKA,CDC45,USP2,CCNB2,MAPKAPK2,KIF23,CEP135,DLGAP5,NDC80,PIBF1,DCTN2,KIF2C,CEP162,TTLL5,TRAF3IP1,CKAP2,ZMYND10,RAB23,NDE1,CNTLN,IFT57,WDR60,CEP55,CCDC88A,KIF15,ODF2L,IFT80,CCDC92,AKNA,CEP78,LZTS2,CCNB3,LRRCC1,SSX2IP,BBS5,SGO1,ASPM
GO Cellular Components	GO:0005815	microtubule organizing center	-7.92758	2.17606	61	NR0B1,BUB1B,CDK1,CDC20,CENPF,CETN1,CETN3,E2F1,HMMR,ID1,LCK,NEK2,PLK1,AURKA,TOP2A,CDC45,USP2,CCNB2,MAPKAPK2,KIF23,CEP135,DLGAP5,NDC80,TACC3,PIBF1,DCTN2,KIF2C,RASSF1,CEP162,TPX2,TTLL5,TRAF3IP1,CKAP2,ZMYND10,DCDC2,RAB23,NDE1,CNTLN,SPDL1,IFT57,WDR60,CEP55,CCDC88A,KIF15,ODF2L,IFT80,WDR13,MCPH1,CCDC92,AKNA,KIF18A,CEP78,LZTS2,CCNB3,LRRCC1,SSX2IP,BBS5,CEP128,SGO1,LCA5,ASPM
GO Cellular Components	GO:0044450	microtubule organizing center part	-5.62246	3.12227	22	CETN1,CETN3,LCK,PLK1,AURKA,TOP2A,CEP135,PIBF1,CEP162,ZMYND10,CNTLN,WDR60,CEP55,CCDC88A,ODF2L,CCDC92,AKNA,CEP78,LRRCC1,SSX2IP,BBS5,CEP128
GO Cellular Components	GO:0005814	centriole	-4.08805	3.02221	16	CETN1,CETN3,PLK1,AURKA,TOP2A,CEP135,CEP162,CNTLN,CEP55,CCDC88A,ODF2L,CCDC92,AKNA,CEP78,LRRCC1,CEP128
GO Cellular Components	GO:0062023	collagen-containing extracellular matrix	-7.30788	2.58039	40	AGT,AHSG,DST,COL8A2,COL17A1,CCN2,SERPINB1,F3,F13A1,FGA,FGB,FGG,CCN1,LAMB3,MBL2,MFGE8,MYOC,ORM1,PCSK6,SERPINF1,S100A4,CXCL12,SFRP1,SPP2,TIMP2,HSP90B1,ZP2,ZP3,PXDN,MMP23B,ADAMTS4,ADAMTS1,SDC3,FGL2,ADAMTS5,ZP1,ADAMTS20,LRRC15,FREM2,AGRN
GO Cellular Components	GO:0031012	extracellular matrix	-7.17011	2.34157	47	AGT,AHSG,DST,COL8A2,COL17A1,CCN2,SERPINB1,F3,F13A1,FGA,FGB,FGG,IGFALS,CCN1,IHH,LAMB3,MBL2,MFGE8,MMP7,MMP10,MYOC,ORM1,PCSK6,SERPINF1,S100A4,CXCL12,SFRP1,SPP2,TIMP2,HSP90B1,ZP2,ZP3,PXDN,MMP23B,ADAMTS4,ADAMTS1,SDC3,FGL2,ADAMTS5,ZP1,NDNF,ADAMTS20,COLEC12,LRRC3B,LRRC15,FREM2,AGRN
GO Cellular Components	GO:0030496	midbody	-6.11681	3.33884	22	CDK1,CENPE,CENPF,ECT2,NEK2,PLK1,RDX,AURKA,SVIL,HSP90B1,KIF23,KIF14,CIT,KIF4A,RACGAP1,ANLN,CEP55,AGBL5,SHCBP1,LZTS2,NTNG2,ASPM
GO Cellular Components	GO:0097149	centralspindlin complex	-4.25902	26.2554	3	ECT2,KIF23,RACGAP1
GO Cellular Components	GO:0032155	cell division site part	-3.84367	4.10241	10	RHOB,RHOC,ECT2,RDX,SVIL,CIT,RACGAP1,ANLN,NDE1,CEP55
GO Cellular Components	GO:0032154	cleavage furrow	-3.60933	4.21962	9	RHOB,RHOC,ECT2,RDX,SVIL,CIT,RACGAP1,NDE1,CEP55
GO Cellular Components	GO:0032153	cell division site	-3.56688	3.80514	10	RHOB,RHOC,ECT2,RDX,SVIL,CIT,RACGAP1,ANLN,NDE1,CEP55
GO Cellular Components	GO:0090543	Flemming body	-2.35671	4.5268	5	KIF23,KIF14,RACGAP1,CEP55,NTNG2
GO Cellular Components	GO:0043025	neuronal cell body	-6.66193	2.32442	44	ASCL1,KIF1A,CACNA1B,CALB1,CASR,CCK,CHRM2,CTNND2,CYP17A1,DAB1,BRINP1,DHODH,GLRA1,GRIA1,NPTX2,PDE9A,SERPINF1,PMM1,PTPRN,PURA,RET,SLC6A2,SOD1,STAR,AURKA,TIMP2,P2RX6,SLC4A8,CIT,TPX2,CBX6,NPTXR,ZNF385A,CNNM4,CNNM1,TMEM100,CAMK2N1,PLXDC1,GJC2,SLC4A10,KLHL1,NGB,SRR,KREMEN1
GO Cellular Components	GO:0044297	cell body	-5.92792	2.1414	46	ASCL1,KIF1A,CACNA1B,CALB1,CASR,CCK,CHRM2,CTNND2,CYP17A1,DAB1,BRINP1,DHODH,GLRA1,GRIA1,NPTX2,PDE9A,SERPINF1,PMM1,PTPRN,PURA,RET,RLBP1,RPS6,SLC6A2,SOD1,STAR,AURKA,TIMP2,P2RX6,SLC4A8,CIT,TPX2,CBX6,NPTXR,ZNF385A,CNNM4,CNNM1,TMEM100,CAMK2N1,PLXDC1,GJC2,SLC4A10,KLHL1,NGB,SRR,KREMEN1
GO Cellular Components	GO:0033267	axon part	-4.93154	2.26814	33	ANK2,KIF1A,DST,CALB1,CASR,CCK,CHRM1,CHRM2,GLRA1,GRIA1,KCNA3,MYOC,NPTX2,SERPINF1,PTPRN,NECTIN1,RAB3A,SOD1,AURKA,TIMP2,TULP1,DCTN2,TPX2,CBX6,NPTXR,KIF4A,TMOD2,PACSIN1,GJC2,SLC4A10,LRRC7,ZFYVE27,ANKRD9
GO Cellular Components	GO:0030424	axon	-3.22714	1.73018	40	ANK2,KIF1A,DST,CALB1,CASR,CCK,CHRM1,CHRM2,CYP17A1,GLRA1,GRIA1,KCNA3,MT3,MYOC,NPTX2,SERPINF1,PTPRN,NECTIN1,RAB3A,RET,SOD1,AURKA,TIMP2,TULP1,HOMER1,CACNG2,DCTN2,TPX2,CBX6,NPTXR,KIF4A,TMOD2,PACSIN1,GJC2,SLC4A10,LRRC7,NTNG2,SYT8,ZFYVE27,ANKRD9
GO Cellular Components	GO:0043679	axon terminus	-2.70634	2.64761	12	CALB1,CASR,CCK,CHRM1,CHRM2,GLRA1,KCNA3,PTPRN,RAB3A,TULP1,PACSIN1,SLC4A10
GO Cellular Components	GO:0098793	presynapse	-2.35713	1.65768	31	KIF1A,CACNA1B,CALB1,CASR,CCK,CHRM1,CHRM2,SLC29A1,ERBB4,GLRA1,GRIA1,KCNA3,MT3,PTPRN,NECTIN1,RAB3A,SLC6A2,SLC6A4,TULP1,DOC2B,SYNGR2,OTOF,HRH3,PACSIN1,NLGN3,SLC4A10,ATG9A,NTNG2,ZNRF1,IGSF21,SYT8
GO Cellular Components	GO:0044306	neuron projection terminus	-2.18212	2.28308	12	CALB1,CASR,CCK,CHRM1,CHRM2,GLRA1,KCNA3,PTPRN,RAB3A,TULP1,PACSIN1,SLC4A10
GO Cellular Components	GO:0150034	distal axon	-2.17559	1.84249	20	CALB1,CASR,CCK,CHRM1,CHRM2,GLRA1,KCNA3,NPTX2,PTPRN,NECTIN1,RAB3A,TIMP2,TULP1,DCTN2,CBX6,NPTXR,TMOD2,PACSIN1,SLC4A10,ZFYVE27
GO Cellular Components	GO:0000940	condensed chromosome outer kinetochore	-3.92412	9.37694	5	BUB1B,CENPF,PLK1,NDC80,SPDL1
GO Cellular Components	GO:0000796	condensin complex	-5.39422	16.4096	5	SMC4,SMC2,NCAPD3,NCAPG2,NCAPG
GO Molecular Functions	GO:0016491	oxidoreductase activity	-7.21642	2.09485	60	AOC1,ADH6,ALOX5,AOX1,ASPH,BLVRA,COX5B,CP,CRYM,CYP1A1,CYP1A2,CYP7A1,CYP17A1,CYP19A1,DHCR7,DHODH,SARDH,F8,GLDC,GSTM2,HMGCR,HSD17B1,LDHB,MAOA,ND6,NDUFA2,NDUFA4,NDUFB6,MSMO1,SCD,SOD1,SORD,SPR,SQLE,SUOX,UQCRFS1,PXDN,EPX,COX5A,TP53I3,MICAL2,DHRS4,DECR2,ACAD8,NOX1,RRM2B,NSDHL,WWOX,BCO1,FOXRED1,PECR,PCYOX1L,FA2H,BCO2,PCBD2,HPDL,HSD11B1L,IYD,AGMO,SDR42E2
GO Molecular Functions	GO:0048037	cofactor binding	-5.19786	2.11073	41	AOC1,AGXT,ALAS2,AOX1,CRY2,CRYM,CYP1A1,CYP1A2,CYP7A1,CYP17A1,CYP19A1,DHCR7,DHODH,GCLC,GLDC,GSTM2,GSTM3,HMGCR,HSD17B1,LDHB,SORD,SPR,SQLE,SUOX,UQCRFS1,PXDN,EPX,STC2,TP53I3,MICAL2,ECI2,ACOT7,ACAD8,NOX1,WWOX,METTL3,NGB,SRR,AGXT2,FA2H,IYD
GO Molecular Functions	GO:0050662	coenzyme binding	-4.58231	2.40304	27	AGXT,ALAS2,AOX1,CRY2,CRYM,DHCR7,DHODH,GCLC,GLDC,HMGCR,HSD17B1,LDHB,SORD,SPR,SQLE,SUOX,TP53I3,MICAL2,ECI2,ACOT7,ACAD8,NOX1,WWOX,METTL3,SRR,AGXT2,IYD
GO Molecular Functions	GO:0001228	DNA-binding transcription activator activity, RNA polymerase II-specific	-6.86625	2.4521	41	AR,ARNTL,FOXL2,CEBPD,CEBPG,ARID3A,ELF5,ETV5,FOS,FOSB,NR4A1,FOXA1,TLX1,HOXA7,RBPJ,JUND,MAFG,MEOX1,MYOD1,NEUROD2,NFIA,PBX1,PLAGL1,SOX2,SPI1,SREBF1,SRF,TCF15,WT1,EOMES,TBX19,KLF15,IRF2BPL,SOX17,AKNA,MIXL1,TOX2,ARID3C,BHLHA15,TFAP2E,MACC1
GO Molecular Functions	GO:0000977	RNA polymerase II regulatory region sequence-specific DNA binding	-5.5234	1.89919	57	AHR,AR,ARNTL,ASCL1,NKX3-2,BCL6,FOXL2,CEBPD,CEBPG,ARID3A,ELF5,ESR2,ETV5,FOS,FOSB,GATA6,NR4A1,TLX1,HOXA7,RBPJ,JUND,MAFG,MEOX1,MYOD1,NEUROD2,NFIA,NPAS2,PBX1,PLAGL1,POU2AF1,PURA,RARG,SPI1,SREBF1,SRF,TCF15,EOMES,BHLHE40,TBX19,TESMIN,NR1D2,POGZ,KLF15,MLXIPL,ETV7,ZNF395,IRF2BPL,AKNA,MIXL1,TOX2,ARID3C,E2F7,BHLHA15,TFAP2E,MACC1,SP5,LHX8
GO Molecular Functions	GO:0008134	transcription factor binding	-5.44697	1.98604	50	NR0B1,AHR,AR,ARNTL,ASCL1,FOXL2,CDKN2A,CEBPG,CENPF,E2F1,FOS,FOSB,GATA6,NR4A1,FOXA1,HOXA7,ID1,ID4,RBPJ,JUND,MYOD1,NAB2,NFIA,ENPP2,PTPRN,PURA,RARG,SPI1,SRF,TAF11,TLE3,USF1,EOMES,NR0B2,BHLHE40,PER3,PER2,TBX19,NR1D2,RBX1,TRIB1,GRIP1,ANKRD1,CSDC2,MLXIPL,NCAPG2,SOX17,MIXL1,BBS5,E2F7
GO Molecular Functions	GO:0001012	RNA polymerase II regulatory region DNA binding	-5.42346	1.88484	57	AHR,AR,ARNTL,ASCL1,NKX3-2,BCL6,FOXL2,CEBPD,CEBPG,ARID3A,ELF5,ESR2,ETV5,FOS,FOSB,GATA6,NR4A1,TLX1,HOXA7,RBPJ,JUND,MAFG,MEOX1,MYOD1,NEUROD2,NFIA,NPAS2,PBX1,PLAGL1,POU2AF1,PURA,RARG,SPI1,SREBF1,SRF,TCF15,EOMES,BHLHE40,TBX19,TESMIN,NR1D2,POGZ,KLF15,MLXIPL,ETV7,ZNF395,IRF2BPL,AKNA,MIXL1,TOX2,ARID3C,E2F7,BHLHA15,TFAP2E,MACC1,SP5,LHX8
GO Molecular Functions	GO:0000987	proximal promoter sequence-specific DNA binding	-3.93666	1.87539	40	AHR,AR,ARNTL,ASCL1,NKX3-2,FOXL2,CEBPD,CEBPG,E2F1,ESR2,FOS,FOSB,GATA6,NR4A1,TLX1,HOXA7,RBPJ,JUND,MAFG,MEOX1,MYOD1,NEUROD2,NFIA,PBX1,POU2AF1,SPI1,SREBF1,SRF,TCF15,BHLHE40,TBX19,NR1D2,KLF15,MLXIPL,ZNF395,AKNA,MIXL1,TOX2,E2F7,TFAP2E
GO Molecular Functions	GO:0000978	RNA polymerase II proximal promoter sequence-specific DNA binding	-3.88625	1.88228	39	AHR,AR,ARNTL,ASCL1,NKX3-2,FOXL2,CEBPD,CEBPG,ESR2,FOS,FOSB,GATA6,NR4A1,TLX1,HOXA7,RBPJ,JUND,MAFG,MEOX1,MYOD1,NEUROD2,NFIA,PBX1,POU2AF1,SPI1,SREBF1,SRF,TCF15,BHLHE40,TBX19,NR1D2,KLF15,MLXIPL,ZNF395,AKNA,MIXL1,TOX2,E2F7,TFAP2E
GO Molecular Functions	GO:0001085	RNA polymerase II transcription factor binding	-3.05616	2.54085	15	AHR,AR,FOS,GATA6,ID1,ID4,RBPJ,SPI1,SRF,EOMES,BHLHE40,TBX19,ANKRD1,MIXL1,BBS5
GO Molecular Functions	GO:0043515	kinetochore binding	-2.99556	13.1277	3	CENPE,TTK,SPDL1
GO Molecular Functions	GO:0004879	nuclear receptor activity	-3.44253	4.46901	8	NR0B1,AHR,AR,ESR2,NR4A1,RARG,SREBF1,NR1D2
GO Molecular Functions	GO:0098531	transcription factor activity, direct ligand regulated sequence-specific DNA binding	-3.44253	4.46901	8	NR0B1,AHR,AR,ESR2,NR4A1,RARG,SREBF1,NR1D2
GO Molecular Functions	GO:0003707	steroid hormone receptor activity	-2.91848	3.75078	8	NR0B1,AR,ESR2,NR4A1,RARG,NR0B2,NR1D2,PAQR7
GO Molecular Functions	GO:0008509	anion transmembrane transporter activity	-4.14304	2.22773	28	SLC25A5,CLCA1,SLC25A10,GABRR2,GLRA1,SLC6A2,SLC6A4,SLC6A12,SLC12A2,SLC13A2,SLC4A8,SLC25A15,SLC38A3,SLCO2B1,SLCO3A1,SLCO1B3,ANO1,SLC7A10,SLC4A10,SLC4A9,MFSD5,SLC52A3,SLC26A9,SLC36A4,SLC25A29,SLC38A11,SLC51A,SLC25A30
GO Molecular Functions	GO:0008514	organic anion transmembrane transporter activity	-3.72845	2.47693	20	SLC25A5,SLC25A10,SLC6A12,SLC13A2,SLC4A8,SLC25A15,SLC38A3,SLCO2B1,SLCO3A1,SLCO1B3,SLC7A10,SLC4A10,SLC4A9,SLC52A3,SLC26A9,SLC36A4,SLC25A29,SLC38A11,SLC51A,SLC25A30
GO Molecular Functions	GO:0005342	organic acid transmembrane transporter activity	-2.63344	2.38686	14	SLC25A10,SLC6A12,SLC13A2,SLC25A15,SLC38A3,SLCO2B1,SLCO1B3,SLC7A10,SLC26A9,SLC36A4,SLC25A29,SLC38A11,SLC51A,SLC25A30
GO Molecular Functions	GO:0046943	carboxylic acid transmembrane transporter activity	-2.63344	2.38686	14	SLC25A10,SLC6A12,SLC13A2,SLC25A15,SLC38A3,SLCO2B1,SLCO1B3,SLC7A10,SLC26A9,SLC36A4,SLC25A29,SLC38A11,SLC51A,SLC25A30
GO Molecular Functions	GO:0015238	drug transmembrane transporter activity	-2.04648	2.54085	9	SLC25A5,SLC25A10,SLC6A2,SLC25A15,SLC38A3,SLC52A3,SLC36A4,SLC25A29,SLC25A30
KEGG Pathway	hsa04710	Circadian rhythm	-3.87268	3.02947	7	ARNTL,CRY2,NPAS2,BHLHE40,PER3,PER2,RBX1

## Sheet: SM vs PL
Category	Term ID	Description	Log10 (Pvalue)	Enrichment	Count	Genes
GO Biological Processes	GO:0006753	nucleoside phosphate metabolic process	-16.2865	2.91946	76	ACAT1,ADA,ADCY1,APRT,ATIC,ATP5MC1,ATP5MC3,ATP5ME,BST1,COX6A1,COX7C,ACSL1,FASN,FXN,GPX1,HMGCL,HMGCR,HMGCS2,IGF1,LDHB,ME1,ND6,NDUFA2,NDUFA4,NDUFAB1,NDUFB2,NDUFB5,NDUFB6,NDUFB7,NDUFS6,NME4,NPPA,PDHA1,SCD,SDHD,SHMT1,SNCA,TK1,UCK2,UNG,UPP1,UQCRFS1,COX5A,AGPAT2,ACSBG1,SULT4A1,PIPOX,MPC1,ACSL5,RAB23,DDIT4,ELOVL2,SDHAF2,MOCOS,PDPR,ACSS2,GPAM,MCCC2,SCD5,HKDC1,ACSBG2,FAR1,SLC25A33,DGAT2,GPAT3,ABHD14B,NAPRT…
GO Biological Processes	GO:0009117	nucleotide metabolic process	-15.9933	2.90945	75	ACAT1,ADA,ADCY1,APRT,ATIC,ATP5MC1,ATP5MC3,ATP5ME,BST1,COX6A1,COX7C,ACSL1,FASN,FXN,GPX1,HMGCL,HMGCR,HMGCS2,IGF1,LDHB,ME1,ND6,NDUFA2,NDUFA4,NDUFAB1,NDUFB2,NDUFB5,NDUFB6,NDUFB7,NDUFS6,NME4,NPPA,PDHA1,SCD,SDHD,SHMT1,SNCA,UCK2,UNG,UPP1,UQCRFS1,COX5A,AGPAT2,ACSBG1,SULT4A1,PIPOX,MPC1,ACSL5,RAB23,DDIT4,ELOVL2,SDHAF2,MOCOS,PDPR,ACSS2,GPAM,MCCC2,SCD5,HKDC1,ACSBG2,FAR1,SLC25A33,DGAT2,GPAT3,ABHD14B,NAPRT,SLC…
GO Biological Processes	GO:0072521	purine-containing compound metabolic process	-13.9835	2.92052	65	ACAT1,ADA,ADCY1,APRT,ATIC,ATP5MC1,ATP5MC3,ATP5ME,COX6A1,COX7C,ACSL1,FASN,FXN,GPX1,HMGCL,HMGCR,HMGCS2,IGF1,ND6,NDUFA2,NDUFA4,NDUFAB1,NDUFB2,NDUFB5,NDUFB6,NDUFB7,NDUFS6,NME4,NPPA,PDHA1,SCD,SDHD,SHMT1,SNCA,UQCRFS1,COX5A,PEMT,ACSBG1,SULT4A1,PIPOX,MPC1,ACSL5,RAB23,DDIT4,ELOVL2,SDHAF2,MOCOS,PDPR,ACSS2,MCCC2,SCD5,HKDC1,ACSBG2,FAR1,MRI1,SLC25A33,DGAT2,ABHD14B,SLC25A25,THEM4,ATPSCKMT,LRGUK,HDDC3,CHCHD10,M…
GO Biological Processes	GO:0009259	ribonucleotide metabolic process	-13.745	3.01095	61	ACAT1,ADCY1,APRT,ATIC,ATP5MC1,ATP5MC3,ATP5ME,COX6A1,COX7C,ACSL1,FASN,FXN,HMGCL,HMGCR,HMGCS2,IGF1,ND6,NDUFA2,NDUFA4,NDUFAB1,NDUFB2,NDUFB5,NDUFB6,NDUFB7,NDUFS6,NME4,NPPA,PDHA1,SCD,SDHD,SNCA,UCK2,UPP1,UQCRFS1,COX5A,ACSBG1,SULT4A1,PIPOX,MPC1,ACSL5,RAB23,DDIT4,ELOVL2,SDHAF2,MOCOS,PDPR,ACSS2,MCCC2,SCD5,HKDC1,ACSBG2,FAR1,SLC25A33,DGAT2,ABHD14B,SLC25A25,THEM4,ATPSCKMT,LRGUK,HDDC3,CHCHD10
GO Biological Processes	GO:0006163	purine nucleotide metabolic process	-13.6543	2.96467	62	ACAT1,ADA,ADCY1,APRT,ATIC,ATP5MC1,ATP5MC3,ATP5ME,COX6A1,COX7C,ACSL1,FASN,FXN,GPX1,HMGCL,HMGCR,HMGCS2,IGF1,ND6,NDUFA2,NDUFA4,NDUFAB1,NDUFB2,NDUFB5,NDUFB6,NDUFB7,NDUFS6,NME4,NPPA,PDHA1,SCD,SDHD,SNCA,UQCRFS1,COX5A,ACSBG1,SULT4A1,PIPOX,MPC1,ACSL5,RAB23,DDIT4,ELOVL2,SDHAF2,MOCOS,PDPR,ACSS2,MCCC2,SCD5,HKDC1,ACSBG2,FAR1,SLC25A33,DGAT2,ABHD14B,SLC25A25,THEM4,ATPSCKMT,LRGUK,HDDC3,CHCHD10,MTHFD2L
GO Biological Processes	GO:0009150	purine ribonucleotide metabolic process	-13.1934	2.99268	59	ACAT1,ADCY1,APRT,ATIC,ATP5MC1,ATP5MC3,ATP5ME,COX6A1,COX7C,ACSL1,FASN,FXN,HMGCL,HMGCR,HMGCS2,IGF1,ND6,NDUFA2,NDUFA4,NDUFAB1,NDUFB2,NDUFB5,NDUFB6,NDUFB7,NDUFS6,NME4,NPPA,PDHA1,SCD,SDHD,SNCA,UQCRFS1,COX5A,ACSBG1,SULT4A1,PIPOX,MPC1,ACSL5,RAB23,DDIT4,ELOVL2,SDHAF2,MOCOS,PDPR,ACSS2,MCCC2,SCD5,HKDC1,ACSBG2,FAR1,SLC25A33,DGAT2,ABHD14B,SLC25A25,THEM4,ATPSCKMT,LRGUK,HDDC3,CHCHD10
GO Biological Processes	GO:0019693	ribose phosphate metabolic process	-13.0576	2.90676	61	ACAT1,ADCY1,APRT,ATIC,ATP5MC1,ATP5MC3,ATP5ME,COX6A1,COX7C,ACSL1,FASN,FXN,HMGCL,HMGCR,HMGCS2,IGF1,ND6,NDUFA2,NDUFA4,NDUFAB1,NDUFB2,NDUFB5,NDUFB6,NDUFB7,NDUFS6,NME4,NPPA,PDHA1,SCD,SDHD,SNCA,UCK2,UPP1,UQCRFS1,COX5A,ACSBG1,SULT4A1,PIPOX,MPC1,ACSL5,RAB23,DDIT4,ELOVL2,SDHAF2,MOCOS,PDPR,ACSS2,MCCC2,SCD5,HKDC1,ACSBG2,FAR1,SLC25A33,DGAT2,ABHD14B,SLC25A25,THEM4,ATPSCKMT,LRGUK,HDDC3,CHCHD10
GO Biological Processes	GO:0006732	coenzyme metabolic process	-12.2001	3.26433	48	ACAT1,ATIC,BST1,DHFR,ACSL1,FASN,FPGS,GCH1,HMGCL,HMGCR,HMGCS2,IGF1,LDHB,ME1,MTHFR,PDHA1,SCD,SHMT1,SLC19A1,SNCA,SLC5A6,AKR1A1,PEMT,ACSBG1,PIPOX,MPC1,ACSL5,COQ3,DDIT4,ELOVL2,MOCOS,PDPR,ACSS2,MCCC2,SCD5,HKDC1,COQ10B,ACSBG2,FAR1,MRI1,DGAT2,NAPRT,SLC46A1,THEM4,ACMSD,MDH1B,PPTC7,MTHFD2L
GO Biological Processes	GO:0051186	cofactor metabolic process	-10.7482	2.64483	58	ACAT1,APOA4,ATIC,BST1,DHFR,ACSL1,FASN,FPGS,FXN,GCH1,GGT7,GPX1,GSTA3,HBZ,HMGCL,HMGCR,HMGCS2,IGF1,LDHB,ME1,MT3,MTHFR,MTR,PDHA1,SCD,SHMT1,SLC19A1,SNCA,SLC5A6,AKR1A1,PEMT,ACSBG1,SLC7A11,DUOX2,PIPOX,MPC1,ACSL5,COQ3,DDIT4,ELOVL2,MOCOS,PDPR,ACSS2,MCCC2,SCD5,HKDC1,COQ10B,ACSBG2,FAR1,MRI1,DGAT2,NAPRT,SLC46A1,THEM4,ACMSD,MDH1B,PPTC7,MTHFD2L
GO Biological Processes	GO:0090407	organophosphate biosynthetic process	-10.4564	2.48239	63	ACAT1,ADA,ADCY1,APOA1,APRT,ATIC,ATP5MC1,ATP5MC3,ATP5ME,CHKA,CKMT2,FABP3,ACSL1,FASN,FDPS,GCH1,HMGCS2,IGF1,LCAT,ME1,NME4,NPPA,PDHA1,SCD,SHMT1,SNCA,TK1,UCK2,UPP1,AKR1A1,PEMT,AGPAT2,PLCH1,LPIN1,ACSBG1,PISD,IP6K2,MPC1,ACSL5,DDIT4,ELOVL2,MOCOS,PDPR,ETNK2,ACSS2,CHPT1,GPAM,SCD5,HKDC1,PNPLA3,ACSBG2,FAR1,GPAT3,NAPRT,PTPMT1,MBOAT2,ACMSD,ATPSCKMT,PHOSPHO1,ABHD3,MTHFD2L,SERINC4,PYURF
GO Biological Processes	GO:0033865	nucleoside bisphosphate metabolic process	-10.3957	4.91835	25	ACAT1,ACSL1,FASN,HMGCL,HMGCR,HMGCS2,PDHA1,SCD,SNCA,ACSBG1,SULT4A1,PIPOX,MPC1,ACSL5,ELOVL2,PDPR,ACSS2,MCCC2,SCD5,ACSBG2,FAR1,DGAT2,ABHD14B,THEM4,HDDC3
GO Biological Processes	GO:0033875	ribonucleoside bisphosphate metabolic process	-10.3957	4.91835	25	ACAT1,ACSL1,FASN,HMGCL,HMGCR,HMGCS2,PDHA1,SCD,SNCA,ACSBG1,SULT4A1,PIPOX,MPC1,ACSL5,ELOVL2,PDPR,ACSS2,MCCC2,SCD5,ACSBG2,FAR1,DGAT2,ABHD14B,THEM4,HDDC3
GO Biological Processes	GO:0034032	purine nucleoside bisphosphate metabolic process	-10.3957	4.91835	25	ACAT1,ACSL1,FASN,HMGCL,HMGCR,HMGCS2,PDHA1,SCD,SNCA,ACSBG1,SULT4A1,PIPOX,MPC1,ACSL5,ELOVL2,PDPR,ACSS2,MCCC2,SCD5,ACSBG2,FAR1,DGAT2,ABHD14B,THEM4,HDDC3
GO Biological Processes	GO:0006790	sulfur compound metabolic process	-9.5269	3.03563	41	ACAT1,ACSL1,FASN,FXN,GGT7,GPX1,GSTA3,HMGCL,HMGCS2,MTHFR,MTR,PDHA1,SCD,SNCA,SUOX,SLC5A6,AKR1A1,PEMT,SLC19A2,ACSBG1,SLC7A11,SULT4A1,NOX4,CHST11,PIPOX,MPC1,ACSL5,ELOVL2,PDPR,ACSS2,CHST7,MCCC2,NDNF,SCD5,ACSBG2,FAR1,MRI1,DGAT2,ABHD14B,THEM4,MTHFD2L
GO Biological Processes	GO:0006637	acyl-CoA metabolic process	-8.96087	5.24624	20	ACAT1,ACSL1,FASN,HMGCL,HMGCS2,PDHA1,SCD,SNCA,ACSBG1,PIPOX,MPC1,ACSL5,ELOVL2,PDPR,ACSS2,SCD5,ACSBG2,FAR1,DGAT2,THEM4
GO Biological Processes	GO:0035383	thioester metabolic process	-8.96087	5.24624	20	ACAT1,ACSL1,FASN,HMGCL,HMGCS2,PDHA1,SCD,SNCA,ACSBG1,PIPOX,MPC1,ACSL5,ELOVL2,PDPR,ACSS2,SCD5,ACSBG2,FAR1,DGAT2,THEM4
GO Biological Processes	GO:0035384	thioester biosynthetic process	-8.28056	7.14072	14	ACAT1,ACSL1,FASN,PDHA1,SCD,SNCA,ACSBG1,MPC1,ACSL5,ELOVL2,PDPR,ACSS2,SCD5,ACSBG2
GO Biological Processes	GO:0071616	acyl-CoA biosynthetic process	-8.28056	7.14072	14	ACAT1,ACSL1,FASN,PDHA1,SCD,SNCA,ACSBG1,MPC1,ACSL5,ELOVL2,PDPR,ACSS2,SCD5,ACSBG2
GO Biological Processes	GO:1901293	nucleoside phosphate biosynthetic process	-7.41029	2.68365	38	ACAT1,ADA,ADCY1,APRT,ATIC,ATP5MC1,ATP5MC3,ATP5ME,ACSL1,FASN,IGF1,ME1,NME4,NPPA,PDHA1,SCD,SHMT1,SNCA,TK1,UCK2,UPP1,AGPAT2,ACSBG1,MPC1,ACSL5,DDIT4,ELOVL2,PDPR,ACSS2,GPAM,SCD5,HKDC1,ACSBG2,GPAT3,NAPRT,ACMSD,ATPSCKMT,MTHFD2L
GO Biological Processes	GO:0009165	nucleotide biosynthetic process	-7.0498	2.64011	37	ACAT1,ADA,ADCY1,APRT,ATIC,ATP5MC1,ATP5MC3,ATP5ME,ACSL1,FASN,IGF1,ME1,NME4,NPPA,PDHA1,SCD,SHMT1,SNCA,UCK2,UPP1,AGPAT2,ACSBG1,MPC1,ACSL5,DDIT4,ELOVL2,PDPR,ACSS2,GPAM,SCD5,HKDC1,ACSBG2,GPAT3,NAPRT,ACMSD,ATPSCKMT,MTHFD2L
GO Biological Processes	GO:1901570	fatty acid derivative biosynthetic process	-6.95233	4.68227	17	ACAT1,AVPR1A,ACSL1,FASN,GGT7,HMGCL,HMGCS2,LTC4S,SCD,ACSBG1,ACSL5,ELOVL2,AACS,SCD5,ACSBG2,FAR1,PLA2G4F
GO Biological Processes	GO:0033866	nucleoside bisphosphate biosynthetic process	-6.90614	5.67057	14	ACAT1,ACSL1,FASN,PDHA1,SCD,SNCA,ACSBG1,MPC1,ACSL5,ELOVL2,PDPR,ACSS2,SCD5,ACSBG2
GO Biological Processes	GO:0034030	ribonucleoside bisphosphate biosynthetic process	-6.90614	5.67057	14	ACAT1,ACSL1,FASN,PDHA1,SCD,SNCA,ACSBG1,MPC1,ACSL5,ELOVL2,PDPR,ACSS2,SCD5,ACSBG2
GO Biological Processes	GO:0034033	purine nucleoside bisphosphate biosynthetic process	-6.90614	5.67057	14	ACAT1,ACSL1,FASN,PDHA1,SCD,SNCA,ACSBG1,MPC1,ACSL5,ELOVL2,PDPR,ACSS2,SCD5,ACSBG2
GO Biological Processes	GO:0044272	sulfur compound biosynthetic process	-6.85135	3.44284	24	ACAT1,ACSL1,FASN,GGT7,GSTA3,MTHFR,MTR,PDHA1,SCD,SNCA,AKR1A1,ACSBG1,SLC7A11,CHST11,MPC1,ACSL5,ELOVL2,PDPR,ACSS2,CHST7,SCD5,ACSBG2,MRI1,MTHFD2L
GO Biological Processes	GO:0035337	fatty-acyl-CoA metabolic process	-6.80105	7.38952	11	ACAT1,ACSL1,FASN,SCD,ACSBG1,ACSL5,ELOVL2,SCD5,ACSBG2,FAR1,DGAT2
GO Biological Processes	GO:0009108	coenzyme biosynthetic process	-6.46625	2.95478	28	ACAT1,ATIC,DHFR,ACSL1,FASN,FPGS,GCH1,IGF1,PDHA1,SCD,SNCA,AKR1A1,ACSBG1,MPC1,ACSL5,COQ3,DDIT4,ELOVL2,MOCOS,PDPR,ACSS2,SCD5,HKDC1,COQ10B,ACSBG2,NAPRT,ACMSD,PPTC7
GO Biological Processes	GO:0051188	cofactor biosynthetic process	-6.41237	2.70358	32	ACAT1,ATIC,DHFR,ACSL1,FASN,FPGS,FXN,GCH1,GGT7,IGF1,PDHA1,SCD,SNCA,AKR1A1,ACSBG1,SLC7A11,DUOX2,MPC1,ACSL5,COQ3,DDIT4,ELOVL2,MOCOS,PDPR,ACSS2,SCD5,HKDC1,COQ10B,ACSBG2,NAPRT,ACMSD,PPTC7
GO Biological Processes	GO:1901568	fatty acid derivative metabolic process	-6.03317	3.42247	21	ACAT1,ACOX1,AVPR1A,DAGLA,ACSL1,FASN,GGT7,GPX1,HMGCL,HMGCS2,LTC4S,SCD,ACSBG1,ACSL5,ELOVL2,AACS,SCD5,ACSBG2,FAR1,DGAT2,PLA2G4F
GO Biological Processes	GO:0046949	fatty-acyl-CoA biosynthetic process	-5.85675	7.7464	9	ACAT1,ACSL1,FASN,SCD,ACSBG1,ACSL5,ELOVL2,SCD5,ACSBG2
GO Biological Processes	GO:0009260	ribonucleotide biosynthetic process	-5.46441	2.63207	28	ACAT1,ADCY1,APRT,ATIC,ATP5MC1,ATP5MC3,ATP5ME,ACSL1,FASN,IGF1,NME4,NPPA,PDHA1,SCD,SNCA,UCK2,UPP1,ACSBG1,MPC1,ACSL5,DDIT4,ELOVL2,PDPR,ACSS2,SCD5,HKDC1,ACSBG2,ATPSCKMT
GO Biological Processes	GO:0072522	purine-containing compound biosynthetic process	-5.37074	2.55189	29	ACAT1,ADA,ADCY1,APRT,ATIC,ATP5MC1,ATP5MC3,ATP5ME,ACSL1,FASN,IGF1,NME4,NPPA,PDHA1,SCD,SHMT1,SNCA,ACSBG1,MPC1,ACSL5,DDIT4,ELOVL2,PDPR,ACSS2,SCD5,HKDC1,ACSBG2,ATPSCKMT,MTHFD2L
GO Biological Processes	GO:0006164	purine nucleotide biosynthetic process	-5.26788	2.57066	28	ACAT1,ADA,ADCY1,APRT,ATIC,ATP5MC1,ATP5MC3,ATP5ME,ACSL1,FASN,IGF1,NME4,NPPA,PDHA1,SCD,SNCA,ACSBG1,MPC1,ACSL5,DDIT4,ELOVL2,PDPR,ACSS2,SCD5,HKDC1,ACSBG2,ATPSCKMT,MTHFD2L
GO Biological Processes	GO:0046390	ribose phosphate biosynthetic process	-5.26788	2.57066	28	ACAT1,ADCY1,APRT,ATIC,ATP5MC1,ATP5MC3,ATP5ME,ACSL1,FASN,IGF1,NME4,NPPA,PDHA1,SCD,SNCA,UCK2,UPP1,ACSBG1,MPC1,ACSL5,DDIT4,ELOVL2,PDPR,ACSS2,SCD5,HKDC1,ACSBG2,ATPSCKMT
GO Biological Processes	GO:0009152	purine ribonucleotide biosynthetic process	-4.89761	2.55754	26	ACAT1,ADCY1,APRT,ATIC,ATP5MC1,ATP5MC3,ATP5ME,ACSL1,FASN,IGF1,NME4,NPPA,PDHA1,SCD,SNCA,ACSBG1,MPC1,ACSL5,DDIT4,ELOVL2,PDPR,ACSS2,SCD5,HKDC1,ACSBG2,ATPSCKMT
GO Biological Processes	GO:1901137	carbohydrate derivative biosynthetic process	-4.15589	1.77466	50	ACAT1,ADA,ADCY1,APRT,ATIC,ATP5MC1,ATP5MC3,ATP5ME,ACSL1,FASN,GPC5,FUT4,IGF1,MT3,NME4,NPPA,PDHA1,PLOD2,RENBP,SCD,SHMT1,SNCA,TK1,UGP2,UCK2,UPP1,TRIP11,B3GALT5,AKR1A1,ACSBG1,BACE2,SERP1,CHST11,MPC1,ACSL5,DDIT4,ELOVL2,PDPR,SMPD3,ACSS2,CHST7,ALG12,SCD5,HKDC1,ACSBG2,TMTC1,PXYLP1,ATPSCKMT,ALG14,PYURF
GO Biological Processes	GO:0006631	fatty acid metabolic process	-15.5185	3.72006	52	ACAA1,ACAT1,ACOX1,ALDH3A2,APOA4,APOC3,AVPR1A,DAGLA,CPT1A,CYP3A4,CYP7A1,FABP3,ACSL1,FASN,GPX1,HADHB,INSIG1,LTC4S,NDUFAB1,NDUFS6,PCK1,MSMO1,SCD,SNCA,TWIST1,UCP3,ECI2,SCAP,LPIN1,ACSBG1,AMACR,DECR2,ANGPTL3,ACSL5,ELOVL2,PDPR,PECR,ACSS2,GPAM,MID1IP1,AACS,SCD5,PNPLA3,ACSBG2,ACAD11,DGAT2,THEM4,ABHD3,TECRL,PLA2G4F,CYP4V2,ACOD1
GO Biological Processes	GO:0032787	monocarboxylic acid metabolic process	-13.1988	2.7838	66	ACAA1,ACAT1,ACOX1,ADH1C,ALDH3A2,APOA4,APOC3,AVPR1A,DAGLA,CPT1A,CYP3A4,CYP7A1,FABP3,ACSL1,FASN,GPX1,HADHB,IGF1,INSIG1,LDHB,LTC4S,ME1,NDUFAB1,NDUFS6,PCK1,PDHA1,MSMO1,SCD,SLC16A1,SNCA,TWIST1,UCP3,SLC5A6,FGF19,AKR1A1,ECI2,SCAP,LPIN1,ACSBG1,AMACR,DECR2,ANGPTL3,MPC1,ACSL5,DDIT4,ELOVL2,PDPR,PECR,ACSS2,GPAM,MID1IP1,MCCC2,AACS,SCD5,HKDC1,PNPLA3,ACSBG2,ACAD11,DGAT2,THEM4,ACMSD,ABHD3,TECRL,PLA2G4F,CYP4V2,AC…
GO Biological Processes	GO:0046394	carboxylic acid biosynthetic process	-6.77051	2.43374	41	APOA4,APOC3,ATIC,AVPR1A,CYP3A4,CYP7A1,DHFR,FASN,FPGS,GCH1,GGT7,IGF1,INSIG1,LTC4S,MTHFR,MTR,NDUFAB1,OTC,PLOD2,SCD,SHMT1,UGP2,FGF19,AKR1A1,SCAP,AMACR,DECR2,DDIT4,ELOVL2,SMPD3,PECR,ACSS2,MID1IP1,SCD5,HKDC1,MRI1,ACMSD,ABHD3,TECRL,PLA2G4F,MTHFD2L
GO Biological Processes	GO:0016053	organic acid biosynthetic process	-6.74544	2.4285	41	APOA4,APOC3,ATIC,AVPR1A,CYP3A4,CYP7A1,DHFR,FASN,FPGS,GCH1,GGT7,IGF1,INSIG1,LTC4S,MTHFR,MTR,NDUFAB1,OTC,PLOD2,SCD,SHMT1,UGP2,FGF19,AKR1A1,SCAP,AMACR,DECR2,DDIT4,ELOVL2,SMPD3,PECR,ACSS2,MID1IP1,SCD5,HKDC1,MRI1,ACMSD,ABHD3,TECRL,PLA2G4F,MTHFD2L
GO Biological Processes	GO:0006633	fatty acid biosynthetic process	-5.60694	3.33852	20	APOA4,APOC3,AVPR1A,CYP3A4,CYP7A1,FASN,INSIG1,LTC4S,NDUFAB1,SCD,SCAP,DECR2,ELOVL2,PECR,ACSS2,MID1IP1,SCD5,ABHD3,TECRL,PLA2G4F
GO Biological Processes	GO:0072330	monocarboxylic acid biosynthetic process	-3.42494	2.08172	26	APOA4,APOC3,AVPR1A,CYP3A4,CYP7A1,FASN,IGF1,INSIG1,LTC4S,NDUFAB1,SCD,FGF19,SCAP,AMACR,DECR2,DDIT4,ELOVL2,PECR,ACSS2,MID1IP1,SCD5,HKDC1,ACMSD,ABHD3,TECRL,PLA2G4F
GO Biological Processes	GO:0033559	unsaturated fatty acid metabolic process	-2.59492	2.70509	11	ACAA1,ACOX1,AVPR1A,DAGLA,ACSL1,LTC4S,SCD,DECR2,ELOVL2,SCD5,PLA2G4F
GO Biological Processes	GO:0006636	unsaturated fatty acid biosynthetic process	-2.44207	3.50544	7	AVPR1A,LTC4S,SCD,DECR2,ELOVL2,SCD5,PLA2G4F
GO Biological Processes	GO:1901615	organic hydroxy compound metabolic process	-15.1489	3.19187	62	ACAA1,ADH1C,ALDH3A2,APOA1,APOA4,APOB,CHKA,CHRNB2,CRYM,CYP3A4,CYP7A1,CYP51A1,DHCR7,DHCR24,DHFR,DIO1,FASN,FDFT1,FDPS,GCH1,GPR37,HMGCR,HMGCS2,HSD17B3,IGF1,INSIG1,LCAT,LDHB,MT3,PCK1,MSMO1,SCD,SNCA,SQLE,SRD5A1,TTPA,FGF23,DHRS3,SNCAIP,FGF19,AKR1A1,CPQ,SCAP,PLCH1,AMACR,SLC7A11,ANGPTL3,DUOX2,NSDHL,RDH11,IP6K2,HSD17B7,COQ3,WNT4,RETSAT,PECR,ACSS2,GPAM,DGAT2,MOGAT1,CYP4V2,PLPP6
GO Biological Processes	GO:0008610	lipid biosynthetic process	-14.5034	2.80096	72	NR0B1,ALDH3A2,APOA1,APOA4,APOB,APOC3,AVPR1A,CHKA,CYP3A4,CYP7A1,CYP17A1,CYP51A1,DHCR7,DHCR24,FABP3,ACSL1,FASN,FDFT1,FDPS,HMGCR,HMGCS2,HSD17B1,HSD17B3,INSIG1,LCAT,LTC4S,NDUFAB1,PCK1,PRLR,MSMO1,SCD,SQLE,SRD5A1,FGF19,PEMT,AGPAT2,SCAP,LPIN1,AMACR,PISD,DECR2,NSDHL,HSD17B7,WNT4,ELOVL2,ETNK2,SMPD3,PECR,ACSS2,CHPT1,ABHD6,GPAM,MID1IP1,SCD5,PNPLA3,CCDC3,FAR1,DGAT2,GPAT3,PTPMT1,MOGAT1,MBOAT2,PHOSPHO1,ABHD3,C…
GO Biological Processes	GO:0006695	cholesterol biosynthetic process	-12.8252	7.71197	21	APOA1,APOA4,APOB,CYP7A1,CYP51A1,DHCR7,DHCR24,FASN,FDFT1,FDPS,HMGCR,HMGCS2,INSIG1,MSMO1,SCD,SQLE,SCAP,NSDHL,HSD17B7,GPAM,PLPP6
GO Biological Processes	GO:1902653	secondary alcohol biosynthetic process	-12.6997	7.6105	21	APOA1,APOA4,APOB,CYP7A1,CYP51A1,DHCR7,DHCR24,FASN,FDFT1,FDPS,HMGCR,HMGCS2,INSIG1,MSMO1,SCD,SQLE,SCAP,NSDHL,HSD17B7,GPAM,PLPP6
GO Biological Processes	GO:0006066	alcohol metabolic process	-12.1157	3.40501	45	ADH1C,ALDH3A2,APOA1,APOA4,APOB,CHKA,CYP3A4,CYP7A1,CYP51A1,DHCR7,DHCR24,DHFR,FASN,FDFT1,FDPS,GCH1,HMGCR,HMGCS2,IGF1,INSIG1,LCAT,MT3,PCK1,MSMO1,SCD,SNCA,SQLE,DHRS3,AKR1A1,SCAP,PLCH1,ANGPTL3,NSDHL,RDH11,IP6K2,HSD17B7,COQ3,WNT4,RETSAT,PECR,ACSS2,GPAM,DGAT2,MOGAT1,PLPP6
GO Biological Processes	GO:0016126	sterol biosynthetic process	-12.103	7.14072	21	APOA1,APOA4,APOB,CYP7A1,CYP51A1,DHCR7,DHCR24,FASN,FDFT1,FDPS,HMGCR,HMGCS2,INSIG1,MSMO1,SCD,SQLE,SCAP,NSDHL,HSD17B7,GPAM,PLPP6
GO Biological Processes	GO:0006694	steroid biosynthetic process	-11.2853	4.35625	31	NR0B1,APOA1,APOA4,APOB,CYP3A4,CYP7A1,CYP17A1,CYP51A1,DHCR7,DHCR24,FASN,FDFT1,FDPS,HMGCR,HMGCS2,HSD17B1,HSD17B3,INSIG1,PRLR,MSMO1,SCD,SQLE,SRD5A1,FGF19,SCAP,AMACR,NSDHL,HSD17B7,WNT4,GPAM,PLPP6
GO Biological Processes	GO:0008202	steroid metabolic process	-11.1191	3.41164	41	ACAA1,ACAT1,NR0B1,APOA1,APOA4,APOB,CYP3A4,CYP7A1,CYP17A1,CYP51A1,DHCR7,DHCR24,FASN,FDFT1,FDPS,HMGCR,HMGCS2,HSD17B1,HSD17B3,INSIG1,LCAT,MT3,PRLR,RORC,MSMO1,SCD,SQLE,SRD5A1,FGF23,FGF19,SCAP,AMACR,SULT4A1,ANGPTL3,NSDHL,HSD17B7,WNT4,GPAM,DGAT2,CYP4V2,PLPP6
GO Biological Processes	GO:0046165	alcohol biosynthetic process	-11.113	4.56423	29	APOA1,APOA4,APOB,CYP3A4,CYP7A1,CYP51A1,DHCR7,DHCR24,DHFR,FASN,FDFT1,FDPS,GCH1,HMGCR,HMGCS2,INSIG1,PCK1,MSMO1,SCD,SNCA,SQLE,SCAP,PLCH1,NSDHL,IP6K2,HSD17B7,WNT4,GPAM,PLPP6
GO Biological Processes	GO:1902652	secondary alcohol metabolic process	-10.153	4.62008	26	APOA1,APOA4,APOB,CYP3A4,CYP7A1,CYP51A1,DHCR7,DHCR24,FASN,FDFT1,FDPS,HMGCR,HMGCS2,INSIG1,LCAT,MT3,MSMO1,SCD,SQLE,SCAP,ANGPTL3,NSDHL,HSD17B7,GPAM,DGAT2,PLPP6
GO Biological Processes	GO:0008203	cholesterol metabolic process	-9.7262	4.59046	25	APOA1,APOA4,APOB,CYP7A1,CYP51A1,DHCR7,DHCR24,FASN,FDFT1,FDPS,HMGCR,HMGCS2,INSIG1,LCAT,MT3,MSMO1,SCD,SQLE,SCAP,ANGPTL3,NSDHL,HSD17B7,GPAM,DGAT2,PLPP6
GO Biological Processes	GO:1901617	organic hydroxy compound biosynthetic process	-9.47713	3.45555	34	APOA1,APOA4,APOB,CYP3A4,CYP7A1,CYP51A1,DHCR7,DHCR24,DHFR,FASN,FDFT1,FDPS,GCH1,GPR37,HMGCR,HMGCS2,HSD17B3,INSIG1,PCK1,MSMO1,SCD,SNCA,SQLE,FGF19,SCAP,PLCH1,AMACR,SLC7A11,NSDHL,IP6K2,HSD17B7,WNT4,GPAM,PLPP6
GO Biological Processes	GO:0016125	sterol metabolic process	-9.47584	4.31393	26	APOA1,APOA4,APOB,CYP7A1,CYP51A1,DHCR7,DHCR24,FASN,FDFT1,FDPS,HMGCR,HMGCS2,INSIG1,LCAT,MT3,MSMO1,SCD,SQLE,SCAP,ANGPTL3,NSDHL,HSD17B7,GPAM,DGAT2,CYP4V2,PLPP6
GO Biological Processes	GO:0019216	regulation of lipid metabolic process	-8.76972	2.82145	42	ACOX1,APOA1,APOA4,APOB,APOC3,AVPR1A,CPT1A,CYP7A1,CYP51A1,DHCR7,EEF1A2,FABP3,ACSL1,FASN,FDFT1,FDPS,HMGCR,HMGCS2,INSIG1,ME1,NPAS2,RORC,SCD,SNCA,SQLE,TWIST1,FGF19,NR1D2,SCAP,ANGPTL3,G0S2,WNT4,PDPR,SMPD3,ABHD6,GPAM,MID1IP1,CCDC3,DGAT2,PIK3IP1,FMC1,ENHO
GO Biological Processes	GO:0046890	regulation of lipid biosynthetic process	-7.81215	3.61673	26	APOA1,APOA4,APOB,APOC3,AVPR1A,CYP7A1,CYP51A1,DHCR7,FABP3,FASN,FDFT1,FDPS,HMGCR,INSIG1,SCD,SQLE,FGF19,SCAP,WNT4,SMPD3,ABHD6,GPAM,MID1IP1,CCDC3,DGAT2,ENHO
GO Biological Processes	GO:0019218	regulation of steroid metabolic process	-6.94527	4.22026	19	APOA1,APOA4,APOB,CYP7A1,CYP51A1,DHCR7,FASN,FDFT1,FDPS,HMGCR,INSIG1,RORC,SCD,SQLE,FGF19,SCAP,WNT4,GPAM,DGAT2
GO Biological Processes	GO:0045540	regulation of cholesterol biosynthetic process	-6.7807	6.61026	12	APOB,CYP7A1,CYP51A1,DHCR7,FASN,FDFT1,FDPS,HMGCR,SCD,SQLE,SCAP,GPAM
GO Biological Processes	GO:0106118	regulation of sterol biosynthetic process	-6.7807	6.61026	12	APOB,CYP7A1,CYP51A1,DHCR7,FASN,FDFT1,FDPS,HMGCR,SCD,SQLE,SCAP,GPAM
GO Biological Processes	GO:0090181	regulation of cholesterol metabolic process	-6.46876	5.68343	13	APOB,CYP7A1,CYP51A1,DHCR7,FASN,FDFT1,FDPS,HMGCR,SCD,SQLE,SCAP,GPAM,DGAT2
GO Biological Processes	GO:0062012	regulation of small molecule metabolic process	-6.04194	2.34023	39	APOA4,APOB,APOC3,AVPR1A,CPT1A,CYP7A1,CYP51A1,DHCR7,FABP3,FASN,FDFT1,FDPS,HMGCR,IGF1,INSIG1,ME1,POMC,PSMB6,RORC,SCD,SNCA,SQLE,TWIST1,FGF19,SCAP,SLC7A11,COQ3,WNT4,DDIT4,PDPR,SMPD3,GPAM,MID1IP1,PPP1R3B,SLC25A33,DGAT2,ACMSD,ATPSCKMT,PPTC7
GO Biological Processes	GO:1902930	regulation of alcohol biosynthetic process	-5.92602	4.76048	14	APOB,CYP7A1,CYP51A1,DHCR7,FASN,FDFT1,FDPS,HMGCR,SCD,SNCA,SQLE,SCAP,WNT4,GPAM
GO Biological Processes	GO:0050810	regulation of steroid biosynthetic process	-5.78534	4.34886	15	APOB,CYP7A1,CYP51A1,DHCR7,FASN,FDFT1,FDPS,HMGCR,INSIG1,SCD,SQLE,FGF19,SCAP,WNT4,GPAM
GO Biological Processes	GO:0010817	regulation of hormone levels	-11.9806	2.89924	56	ACAA1,ADH1C,APOA1,ARNTL,FOXL2,CASR,CCKAR,CHGA,CPT1A,CRYM,CYP3A4,CYP17A1,DHCR7,DIO1,DPP4,ENPEP,GHRHR,HMGCR,HSD17B1,HSD17B3,NPPA,PCSK6,POMC,PPP3CA,SFRP1,SCG5,SLC16A1,SLC16A2,SOX4,SRD5A1,FGF23,FZD4,DOC2B,DDO,BRSK2,SYT7,DHRS3,CPQ,BACE2,KCNG2,SERP1,DUOX2,RDH11,HSD17B7,WNT4,PCSK4,RETSAT,SMPD3,AACS,DGAT2,AOPEP,FAM3D,SLC30A8,RFX6,ILDR1,ENHO
GO Biological Processes	GO:0042445	hormone metabolic process	-6.97448	3.20541	27	ACAA1,ADH1C,APOA1,CRYM,CYP3A4,CYP17A1,DHCR7,DIO1,ENPEP,GHRHR,HSD17B1,HSD17B3,PCSK6,SCG5,SRD5A1,DDO,DHRS3,CPQ,BACE2,DUOX2,RDH11,HSD17B7,WNT4,PCSK4,RETSAT,DGAT2,AOPEP
GO Biological Processes	GO:0006091	generation of precursor metabolites and energy	-9.1884	2.61813	50	ACAT1,ACOX1,ADH1C,ATP5MC1,ATP5MC3,ATP5ME,AVPR1A,COX6A1,COX7C,FXN,GLDC,GLRX,HMGCL,HMGCS2,IGF1,ME1,MT3,ND6,NDUFA2,NDUFA4,NDUFAB1,NDUFB2,NDUFB5,NDUFB6,NDUFB7,NDUFS6,PDHA1,POMC,PPP1R3C,SDHD,SNCA,SRD5A1,UGP2,UQCRFS1,DHRS3,COX5A,AKR1A1,NOX4,DDIT4,SDHAF2,ACSS2,AACS,PPP1R3B,HKDC1,COQ10B,SLC25A33,SLC25A25,MDH1B,ATPSCKMT,CHCHD10
GO Biological Processes	GO:0006119	oxidative phosphorylation	-8.56817	4.36885	23	ATP5MC1,ATP5MC3,ATP5ME,COX6A1,COX7C,FXN,ND6,NDUFA2,NDUFA4,NDUFAB1,NDUFB2,NDUFB5,NDUFB6,NDUFB7,NDUFS6,SDHD,SNCA,UQCRFS1,COX5A,SDHAF2,SLC25A33,ATPSCKMT,CHCHD10
GO Biological Processes	GO:0022900	electron transport chain	-6.50781	3.40583	23	COX6A1,COX7C,GLDC,GLRX,ME1,ND6,NDUFA2,NDUFA4,NDUFAB1,NDUFB2,NDUFB5,NDUFB6,NDUFB7,NDUFS6,SDHD,SNCA,SRD5A1,UQCRFS1,DHRS3,COX5A,AKR1A1,NOX4,SDHAF2
GO Biological Processes	GO:0009123	nucleoside monophosphate metabolic process	-6.39841	2.56382	35	ADA,APRT,ATIC,ATP5MC1,ATP5MC3,ATP5ME,COX6A1,COX7C,FXN,IGF1,ND6,NDUFA2,NDUFA4,NDUFAB1,NDUFB2,NDUFB5,NDUFB6,NDUFB7,NDUFS6,SDHD,SHMT1,SNCA,TK1,UCK2,UPP1,UQCRFS1,COX5A,DDIT4,SDHAF2,HKDC1,SLC25A33,SLC25A25,ATPSCKMT,LRGUK,CHCHD10
GO Biological Processes	GO:0042775	mitochondrial ATP synthesis coupled electron transport	-6.39503	4.54314	16	COX6A1,COX7C,ND6,NDUFA2,NDUFA4,NDUFAB1,NDUFB2,NDUFB5,NDUFB6,NDUFB7,NDUFS6,SDHD,SNCA,UQCRFS1,COX5A,SDHAF2
GO Biological Processes	GO:0042773	ATP synthesis coupled electron transport	-6.33233	4.49678	16	COX6A1,COX7C,ND6,NDUFA2,NDUFA4,NDUFAB1,NDUFB2,NDUFB5,NDUFB6,NDUFB7,NDUFS6,SDHD,SNCA,UQCRFS1,COX5A,SDHAF2
GO Biological Processes	GO:0009161	ribonucleoside monophosphate metabolic process	-6.05577	2.56031	33	ADA,APRT,ATIC,ATP5MC1,ATP5MC3,ATP5ME,COX6A1,COX7C,FXN,IGF1,ND6,NDUFA2,NDUFA4,NDUFAB1,NDUFB2,NDUFB5,NDUFB6,NDUFB7,NDUFS6,SDHD,SNCA,UCK2,UPP1,UQCRFS1,COX5A,DDIT4,SDHAF2,HKDC1,SLC25A33,SLC25A25,ATPSCKMT,LRGUK,CHCHD10
GO Biological Processes	GO:0009167	purine ribonucleoside monophosphate metabolic process	-5.52553	2.50389	31	ADA,APRT,ATIC,ATP5MC1,ATP5MC3,ATP5ME,COX6A1,COX7C,FXN,IGF1,ND6,NDUFA2,NDUFA4,NDUFAB1,NDUFB2,NDUFB5,NDUFB6,NDUFB7,NDUFS6,SDHD,SNCA,UQCRFS1,COX5A,DDIT4,SDHAF2,HKDC1,SLC25A33,SLC25A25,ATPSCKMT,LRGUK,CHCHD10
GO Biological Processes	GO:0009199	ribonucleoside triphosphate metabolic process	-5.52553	2.50389	31	ATP5MC1,ATP5MC3,ATP5ME,COX6A1,COX7C,FXN,IGF1,ND6,NDUFA2,NDUFA4,NDUFAB1,NDUFB2,NDUFB5,NDUFB6,NDUFB7,NDUFS6,NME4,SDHD,SNCA,UCK2,UQCRFS1,COX5A,RAB23,DDIT4,SDHAF2,MOCOS,HKDC1,SLC25A33,SLC25A25,ATPSCKMT,CHCHD10
GO Biological Processes	GO:0009126	purine nucleoside monophosphate metabolic process	-5.49922	2.49657	31	ADA,APRT,ATIC,ATP5MC1,ATP5MC3,ATP5ME,COX6A1,COX7C,FXN,IGF1,ND6,NDUFA2,NDUFA4,NDUFAB1,NDUFB2,NDUFB5,NDUFB6,NDUFB7,NDUFS6,SDHD,SNCA,UQCRFS1,COX5A,DDIT4,SDHAF2,HKDC1,SLC25A33,SLC25A25,ATPSCKMT,LRGUK,CHCHD10
GO Biological Processes	GO:0009144	purine nucleoside triphosphate metabolic process	-5.49922	2.49657	31	ADA,ATP5MC1,ATP5MC3,ATP5ME,COX6A1,COX7C,FXN,IGF1,ND6,NDUFA2,NDUFA4,NDUFAB1,NDUFB2,NDUFB5,NDUFB6,NDUFB7,NDUFS6,NME4,SDHD,SNCA,UQCRFS1,COX5A,RAB23,DDIT4,SDHAF2,MOCOS,HKDC1,SLC25A33,SLC25A25,ATPSCKMT,CHCHD10
GO Biological Processes	GO:0009141	nucleoside triphosphate metabolic process	-5.42571	2.43472	32	ADA,ATP5MC1,ATP5MC3,ATP5ME,COX6A1,COX7C,FXN,IGF1,ND6,NDUFA2,NDUFA4,NDUFAB1,NDUFB2,NDUFB5,NDUFB6,NDUFB7,NDUFS6,NME4,SDHD,SNCA,UCK2,UQCRFS1,COX5A,RAB23,DDIT4,SDHAF2,MOCOS,HKDC1,SLC25A33,SLC25A25,ATPSCKMT,CHCHD10
GO Biological Processes	GO:0022904	respiratory electron transport chain	-5.28425	3.76653	16	COX6A1,COX7C,ND6,NDUFA2,NDUFA4,NDUFAB1,NDUFB2,NDUFB5,NDUFB6,NDUFB7,NDUFS6,SDHD,SNCA,UQCRFS1,COX5A,SDHAF2
GO Biological Processes	GO:0009205	purine ribonucleoside triphosphate metabolic process	-5.23747	2.46652	30	ATP5MC1,ATP5MC3,ATP5ME,COX6A1,COX7C,FXN,IGF1,ND6,NDUFA2,NDUFA4,NDUFAB1,NDUFB2,NDUFB5,NDUFB6,NDUFB7,NDUFS6,NME4,SDHD,SNCA,UQCRFS1,COX5A,RAB23,DDIT4,SDHAF2,MOCOS,HKDC1,SLC25A33,SLC25A25,ATPSCKMT,CHCHD10
GO Biological Processes	GO:0015980	energy derivation by oxidation of organic compounds	-5.22195	2.60931	27	COX6A1,COX7C,FXN,IGF1,MT3,ND6,NDUFA2,NDUFA4,NDUFAB1,NDUFB2,NDUFB5,NDUFB6,NDUFB7,NDUFS6,PDHA1,POMC,PPP1R3C,SDHD,SNCA,UGP2,UQCRFS1,COX5A,SDHAF2,PPP1R3B,COQ10B,SLC25A25,MDH1B
GO Biological Processes	GO:0045333	cellular respiration	-5.10524	2.99688	21	COX6A1,COX7C,FXN,ND6,NDUFA2,NDUFA4,NDUFAB1,NDUFB2,NDUFB5,NDUFB6,NDUFB7,NDUFS6,PDHA1,SDHD,SNCA,UQCRFS1,COX5A,SDHAF2,COQ10B,SLC25A25,MDH1B
GO Biological Processes	GO:0033108	mitochondrial respiratory chain complex assembly	-5.02667	4.01665	14	ND6,NDUFA2,NDUFAB1,NDUFB2,NDUFB5,NDUFB6,NDUFB7,NDUFS6,SDHAF2,SLC25A33,COX14,COX19,NDUFAF8,SMIM20
GO Biological Processes	GO:0046034	ATP metabolic process	-4.68746	2.43821	27	ATP5MC1,ATP5MC3,ATP5ME,COX6A1,COX7C,FXN,IGF1,ND6,NDUFA2,NDUFA4,NDUFAB1,NDUFB2,NDUFB5,NDUFB6,NDUFB7,NDUFS6,SDHD,SNCA,UQCRFS1,COX5A,DDIT4,SDHAF2,HKDC1,SLC25A33,SLC25A25,ATPSCKMT,CHCHD10
GO Biological Processes	GO:0006120	mitochondrial electron transport, NADH to ubiquinone	-4.6003	5.00777	10	ND6,NDUFA2,NDUFA4,NDUFAB1,NDUFB2,NDUFB5,NDUFB6,NDUFB7,NDUFS6,SNCA
GO Biological Processes	GO:0010257	NADH dehydrogenase complex assembly	-3.31572	3.8732	9	ND6,NDUFA2,NDUFAB1,NDUFB2,NDUFB5,NDUFB6,NDUFB7,NDUFS6,NDUFAF8
GO Biological Processes	GO:0032981	mitochondrial respiratory chain complex I assembly	-3.31572	3.8732	9	ND6,NDUFA2,NDUFAB1,NDUFB2,NDUFB5,NDUFB6,NDUFB7,NDUFS6,NDUFAF8
GO Biological Processes	GO:0007005	mitochondrion organization	-2.42181	1.65983	32	ATP5MC1,ATP5MC3,ATP5ME,FXN,GPX1,HMGCL,IGF1,JUN,ND6,NDUFA2,NDUFAB1,NDUFB2,NDUFB5,NDUFB6,NDUFB7,NDUFS6,SNCA,HAX1,SDHAF2,USP36,SLC4A5,UBL5,SLC25A33,COX14,COX19,THEM4,FMC1,BHLHA15,NDUFAF8,ATG9B,SMIM20,CHCHD10
GO Biological Processes	GO:0044242	cellular lipid catabolic process	-9.41045	3.79029	30	ACAA1,ACAT1,ACOX1,ALDH3A2,APOA1,APOA4,APOB,APOC3,DAGLA,CPT1A,FABP3,FABP7,HADHB,MT3,NEU2,PCK1,TWIST1,ECI2,LPIN1,AMACR,DECR2,ANGPTL3,SMPD3,PECR,ABHD6,PNPLA3,ACAD11,ABHD3,PLA2G4F,ENPP7
GO Biological Processes	GO:0016042	lipid catabolic process	-9.2686	3.13361	38	ACAA1,ACAT1,ACOX1,ALDH3A2,APOA1,APOA4,APOB,APOC3,DAGLA,CPT1A,CYP3A4,CYP7A1,FABP3,FABP7,HADHB,MT3,NEU2,PCK1,SRD5A1,TWIST1,FGF23,ECI2,PLCH1,LPIN1,AMACR,DECR2,ANGPTL3,SMPD3,PECR,PLAAT1,ABHD6,NCEH1,PNPLA3,ACAD11,FMC1,ABHD3,PLA2G4F,ENPP7
GO Biological Processes	GO:0019395	fatty acid oxidation	-5.55365	4.17315	15	ACAA1,ACAT1,ACOX1,ALDH3A2,CPT1A,FABP3,HADHB,TWIST1,ECI2,AMACR,DECR2,PECR,ACAD11,DGAT2,CYP4V2
GO Biological Processes	GO:0034440	lipid oxidation	-5.44251	4.09051	15	ACAA1,ACAT1,ACOX1,ALDH3A2,CPT1A,FABP3,HADHB,TWIST1,ECI2,AMACR,DECR2,PECR,ACAD11,DGAT2,CYP4V2
GO Biological Processes	GO:0030258	lipid modification	-5.1674	2.77742	24	ACAA1,ACAT1,ACOX1,ALDH3A2,APOA1,APOA4,CPT1A,CYP3A4,FABP3,HADHB,LCAT,TWIST1,PLPPR4,ECI2,AMACR,DECR2,IP6K2,PIP4P2,PECR,ACAD11,DGAT2,PLPPR5,CYP4V2,PLPP6
GO Biological Processes	GO:0009062	fatty acid catabolic process	-5.07605	3.82538	15	ACAA1,ACAT1,ACOX1,ALDH3A2,CPT1A,HADHB,PCK1,TWIST1,ECI2,LPIN1,AMACR,DECR2,PECR,ACAD11,ABHD3
GO Biological Processes	GO:0072329	monocarboxylic acid catabolic process	-4.61054	3.33852	16	ACAA1,ACAT1,ACOX1,ALDH3A2,CPT1A,HADHB,PCK1,TWIST1,AKR1A1,ECI2,LPIN1,AMACR,DECR2,PECR,ACAD11,ABHD3
GO Biological Processes	GO:0033540	fatty acid beta-oxidation using acyl-CoA oxidase	-3.85942	9.18092	5	ACAA1,ACOX1,ECI2,AMACR,DECR2
GO Biological Processes	GO:0006635	fatty acid beta-oxidation	-3.57836	3.82538	10	ACAA1,ACAT1,ACOX1,CPT1A,HADHB,TWIST1,ECI2,AMACR,DECR2,ACAD11
GO Biological Processes	GO:0006625	protein targeting to peroxisome	-3.11899	3.64537	9	ACAA1,ACOX1,HMGCL,DDO,ECI2,AMACR,DECR2,PIPOX,PECR
GO Biological Processes	GO:0072662	protein localization to peroxisome	-3.11899	3.64537	9	ACAA1,ACOX1,HMGCL,DDO,ECI2,AMACR,DECR2,PIPOX,PECR
GO Biological Processes	GO:0072663	establishment of protein localization to peroxisome	-3.11899	3.64537	9	ACAA1,ACOX1,HMGCL,DDO,ECI2,AMACR,DECR2,PIPOX,PECR
GO Biological Processes	GO:0043574	peroxisomal transport	-3.07227	3.59253	9	ACAA1,ACOX1,HMGCL,DDO,ECI2,AMACR,DECR2,PIPOX,PECR
GO Biological Processes	GO:0007031	peroxisome organization	-2.57643	3.06031	9	ACAA1,ACOX1,HMGCL,DDO,ECI2,AMACR,DECR2,PIPOX,PECR
GO Biological Processes	GO:0035336	long-chain fatty-acyl-CoA metabolic process	-4.65756	7.71197	7	ACSL1,ACSBG1,ACSL5,ELOVL2,ACSBG2,FAR1,DGAT2
GO Biological Processes	GO:0035338	long-chain fatty-acyl-CoA biosynthetic process	-3.324	7.24809	5	ACSL1,ACSBG1,ACSL5,ELOVL2,ACSBG2
GO Biological Processes	GO:0001676	long-chain fatty acid metabolic process	-3.18294	3.00466	12	ACAA1,ACOX1,DAGLA,CPT1A,CYP3A4,ACSL1,LTC4S,ACSBG1,ACSL5,ELOVL2,PNPLA3,ACSBG2
GO Biological Processes	GO:0010035	response to inorganic substance	-8.22233	2.45042	50	AOC1,ADA,ADCY1,APOA4,APOB,RHOB,ASCL1,ATIC,AVPR1A,B2M,BGLAP,CALR,CASQ2,CASR,CD14,COL1A1,CRIP1,DHFR,EEF1A2,FXN,GCH1,GLRA1,GPR37,GPX1,HNRNPD,HSPA5,IGFBP2,JUN,MB,MT3,ND6,MTR,OTC,SERPINF1,PHEX,PPP3CA,SNCA,TNNT2,UCP3,FGF23,TRPA1,SYT7,GPR37L1,TESMIN,NET1,SIGMAR1,SMPD3,CPNE4,SLC30A8,FIBIN
GO Biological Processes	GO:0046677	response to antibiotic	-7.34468	2.85504	34	AOC1,ACTC1,ADA,ADCY1,RHOB,BGLAP,CD14,CHRNB2,COL1A1,CRIP1,FXN,GJB2,GLRA1,GPR37,GPX1,HMGCR,HNRNPD,HSPA5,ID1,JUN,MB,ND6,RARA,SRD5A1,HYAL3,TRPA1,GPR37L1,NET1,SIGMAR1,PEMT,SMPD3,AACS,GRIN3A,PLA2G4F
GO Biological Processes	GO:0009636	response to toxic substance	-6.98641	2.36081	45	ACAA1,ASIC1,ACTC1,ADA,APOA4,RHOB,B2M,BGLAP,BPHL,CD14,CHKA,CHRNB2,CHRNB4,COL1A1,DHFR,DRD5,FXN,GCH1,GLRA1,GPR37,GPX1,HBZ,HMGCR,JUN,LTC4S,MB,MBP,MT3,ND6,PPP3CA,RARA,SRD5A1,TTPA,TRPA1,GPR37L1,NET1,SIGMAR1,AKR1A1,PEMT,SLC7A11,DUOX2,RDH11,SMPD3,AACS,GRIN3A
GO Biological Processes	GO:0035690	cellular response to drug	-4.83409	2.31389	31	AOC1,ADCY1,RHOB,B2M,CASQ2,CHRNB2,FXN,GJB2,GLRA1,GPR37,HNRNPD,HSPA5,ID1,KCNQ1,MT3,MTR,PCK1,SERPINF1,PPP3CA,SFRP1,SRD5A1,HMGA2,GPR37L1,NET1,SIGMAR1,BAIAP2,PPM1E,DDIT4,SMPD3,CASTOR2,ACOD1
GO Biological Processes	GO:0010038	response to metal ion	-4.14693	2.19434	29	AOC1,ADCY1,ASCL1,B2M,BGLAP,CALR,CASQ2,CASR,CD14,CRIP1,FXN,GLRA1,HNRNPD,HSPA5,IGFBP2,JUN,MT3,OTC,SERPINF1,PPP3CA,SNCA,TNNT2,FGF23,SYT7,TESMIN,SMPD3,CPNE4,SLC30A8,FIBIN
GO Biological Processes	GO:0000302	response to reactive oxygen species	-3.892	2.48239	21	ADA,APOA4,RHOB,COL1A1,DHFR,FXN,GCH1,GPR37,GPX1,HNRNPD,JUN,MB,MT3,ND6,MTR,UCP3,TRPA1,GPR37L1,NET1,SIGMAR1,SMPD3
GO Biological Processes	GO:0006979	response to oxidative stress	-3.5258	1.94134	32	ADA,APOA4,RHOB,ARNTL,BTG1,COL1A1,DHCR24,DHFR,FXN,GCH1,GGT7,GJB2,GPR37,GPX1,HNRNPD,JUN,MB,MT3,ND6,MTR,SNCA,UCP3,TRPA1,GPR37L1,NET1,SIGMAR1,SLC7A11,DUOX2,NOX4,SMPD3,PRR5L,NAPRT
GO Biological Processes	GO:0042542	response to hydrogen peroxide	-3.04901	2.64109	14	ADA,RHOB,COL1A1,FXN,GPR37,GPX1,JUN,MB,ND6,TRPA1,GPR37L1,NET1,SIGMAR1,SMPD3
GO Biological Processes	GO:0034614	cellular response to reactive oxygen species	-2.47418	2.29523	14	APOA4,RHOB,DHFR,FXN,GCH1,GPR37,HNRNPD,JUN,MT3,MTR,GPR37L1,NET1,SIGMAR1,SMPD3
GO Biological Processes	GO:0034599	cellular response to oxidative stress	-2.4126	1.90262	21	APOA4,RHOB,ARNTL,DHFR,FXN,GCH1,GJB2,GPR37,GPX1,HNRNPD,JUN,MT3,MTR,SNCA,GPR37L1,NET1,SIGMAR1,SLC7A11,NOX4,SMPD3,PRR5L
GO Biological Processes	GO:0071236	cellular response to antibiotic	-2.12776	2.24839	12	ADCY1,RHOB,CRIP1,FXN,GLRA1,GPR37,HSPA5,GPR37L1,NET1,SIGMAR1,SMPD3,PLA2G4F
GO Biological Processes	GO:0006575	cellular modified amino acid metabolic process	-8.20879	3.66332	27	ATIC,CKMT2,CPT1A,CRYM,DHFR,DIO1,FPGS,GCH1,GGT7,GPX1,GSTA3,MTHFR,PLOD2,SHMT1,SLC19A1,SLC22A4,SLC5A6,PEMT,CPQ,SLC7A11,DUOX2,PIPOX,P4HTM,MRI1,SLC46A1,PLA2G4F,MTHFD2L
GO Biological Processes	GO:0042558	pteridine-containing compound metabolic process	-7.59368	8.6563	11	ATIC,DHFR,FPGS,GCH1,MTHFR,MTR,SHMT1,SLC19A1,PIPOX,SLC46A1,MTHFD2L
GO Biological Processes	GO:0006760	folic acid-containing compound metabolic process	-7.39318	9.4975	10	ATIC,DHFR,FPGS,GCH1,MTHFR,SHMT1,SLC19A1,PIPOX,SLC46A1,MTHFD2L
GO Biological Processes	GO:0046653	tetrahydrofolate metabolic process	-5.55425	10.1473	7	ATIC,DHFR,GCH1,MTHFR,SHMT1,PIPOX,MTHFD2L
GO Biological Processes	GO:0043648	dicarboxylic acid metabolic process	-5.4977	4.13141	15	ATIC,DHFR,FPGS,ME1,MTHFR,PCK1,SHMT1,SLC19A1,DDO,SLC7A11,DGLUCY,SLC46A1,ACMSD,MDH1B,MTHFD2L
GO Biological Processes	GO:0046655	folic acid metabolic process	-5.21872	9.18092	7	DHFR,FPGS,MTHFR,SHMT1,SLC19A1,SLC46A1,MTHFD2L
GO Biological Processes	GO:0006767	water-soluble vitamin metabolic process	-4.71832	4.0231	13	ACP5,DHFR,FPGS,MTHFR,MTR,SHMT1,SLC19A1,SLC5A6,AKR1A1,SLC19A2,MCCC2,SLC46A1,MTHFD2L
GO Biological Processes	GO:0006766	vitamin metabolic process	-4.48876	3.26433	16	ACP5,CYP3A4,DHFR,FPGS,MTHFR,MTR,SHMT1,SLC19A1,TTPA,FGF23,SLC5A6,AKR1A1,SLC19A2,MCCC2,SLC46A1,MTHFD2L
GO Biological Processes	GO:0009066	aspartate family amino acid metabolic process	-3.88961	4.59046	9	CRYM,MTHFR,MTR,PLOD2,DDO,PIPOX,MRI1,SLC25A21,MTHFD2L
GO Biological Processes	GO:0009086	methionine biosynthetic process	-3.1698	9.18092	4	MTHFR,MTR,MRI1,MTHFD2L
GO Biological Processes	GO:0009067	aspartate family amino acid biosynthetic process	-2.91486	5.98756	5	MTHFR,MTR,PLOD2,MRI1,MTHFD2L
GO Biological Processes	GO:0006730	one-carbon metabolic process	-2.58692	5.10051	5	DHFR,FPGS,MTHFR,SHMT1,MTHFD2L
GO Biological Processes	GO:0000097	sulfur amino acid biosynthetic process	-2.55075	6.48065	4	MTHFR,MTR,MRI1,MTHFD2L
GO Biological Processes	GO:0006555	methionine metabolic process	-2.36399	5.79848	4	MTHFR,MTR,MRI1,MTHFD2L
GO Biological Processes	GO:0000096	sulfur amino acid metabolic process	-2.3605	3.84318	6	MTHFR,MTR,SLC7A11,NOX4,MRI1,MTHFD2L
GO Biological Processes	GO:0035999	tetrahydrofolate interconversion	-2.32545	8.26283	3	MTHFR,SHMT1,MTHFD2L
GO Biological Processes	GO:0031667	response to nutrient levels	-8.08348	2.53901	46	AOC1,ACAT1,ADA,APOA1,ASCL1,BGLAP,CASR,CDKN2B,COL1A1,ACSL1,HMGCL,HMGCR,HSPA5,IGFBP2,JUN,MT3,MTHFR,MYOD1,NUCB2,OTC,PCK1,PHEX,POMC,RARA,SCTR,SFRP1,SLC16A1,SRD5A1,SSTR1,TTPA,UCP3,UPP1,USF1,FGF23,ULK1,TRIM24,PEMT,BAIAP2,P2RX2,WNT4,KIAA1324,AACS,SGIP1,SLC25A25,BHLHA15,CASTOR2
GO Biological Processes	GO:0009991	response to extracellular stimulus	-7.69526	2.43787	47	AOC1,ACAT1,ADA,APOA1,ASCL1,AVPR1A,BGLAP,CASR,CDKN2B,COL1A1,ACSL1,HMGCL,HMGCR,HSPA5,IGFBP2,JUN,MT3,MTHFR,MYOD1,NUCB2,OTC,PCK1,PHEX,POMC,RARA,SCTR,SFRP1,SLC16A1,SRD5A1,SSTR1,TTPA,UCP3,UPP1,USF1,FGF23,ULK1,TRIM24,PEMT,BAIAP2,P2RX2,WNT4,KIAA1324,AACS,SGIP1,SLC25A25,BHLHA15,CASTOR2
GO Biological Processes	GO:0007584	response to nutrient	-7.49862	3.39568	27	ADA,APOA1,ASCL1,BGLAP,CASR,CDKN2B,COL1A1,ACSL1,HMGCL,HMGCR,IGFBP2,MTHFR,OTC,PHEX,RARA,SFRP1,SLC16A1,TTPA,UCP3,USF1,FGF23,TRIM24,PEMT,BAIAP2,P2RX2,AACS,CASTOR2
GO Biological Processes	GO:0033273	response to vitamin	-4.50999	3.85006	13	ADA,ASCL1,BGLAP,CASR,COL1A1,MTHFR,OTC,PHEX,RARA,SFRP1,FGF23,TRIM24,PEMT
GO Biological Processes	GO:0031669	cellular response to nutrient levels	-4.23819	2.55671	22	AOC1,BGLAP,CASR,CDKN2B,COL1A1,HSPA5,JUN,MYOD1,PCK1,PHEX,SFRP1,SRD5A1,UPP1,USF1,FGF23,ULK1,TRIM24,BAIAP2,WNT4,KIAA1324,BHLHA15,CASTOR2
GO Biological Processes	GO:0031670	cellular response to nutrient	-4.15354	4.09419	11	BGLAP,CASR,CDKN2B,COL1A1,PHEX,SFRP1,USF1,FGF23,TRIM24,BAIAP2,CASTOR2
GO Biological Processes	GO:0071295	cellular response to vitamin	-3.90865	6.02498	7	BGLAP,CASR,COL1A1,PHEX,SFRP1,FGF23,TRIM24
GO Biological Processes	GO:0031668	cellular response to extracellular stimulus	-3.88279	2.36374	23	AOC1,AVPR1A,BGLAP,CASR,CDKN2B,COL1A1,HSPA5,JUN,MYOD1,PCK1,PHEX,SFRP1,SRD5A1,UPP1,USF1,FGF23,ULK1,TRIM24,BAIAP2,WNT4,KIAA1324,BHLHA15,CASTOR2
GO Biological Processes	GO:0071305	cellular response to vitamin D	-3.87375	7.18507	6	BGLAP,CASR,PHEX,SFRP1,FGF23,TRIM24
GO Biological Processes	GO:0071496	cellular response to external stimulus	-3.52251	2.11242	26	AOC1,AVPR1A,BGLAP,CASR,CDKN2B,COL1A1,DAG1,HSPA5,JUN,MYOD1,NPPA,PCK1,PHEX,SFRP1,SRD5A1,UPP1,USF1,FGF23,ULK1,TNFRSF10B,TRIM24,BAIAP2,WNT4,KIAA1324,BHLHA15,CASTOR2
GO Biological Processes	GO:0043627	response to estrogen	-2.89435	3.39568	9	APOA1,BGLAP,GHRHR,IGFBP2,RARA,SFRP1,SRD5A1,TRIM24,ARID5A
GO Biological Processes	GO:0071391	cellular response to estrogen stimulus	-2.88919	7.86936	4	RARA,SFRP1,TRIM24,ARID5A
GO Biological Processes	GO:0042594	response to starvation	-2.77166	2.30725	16	AOC1,ACAT1,HMGCL,HSPA5,JUN,MYOD1,PCK1,SFRP1,SRD5A1,SSTR1,UPP1,ULK1,WNT4,KIAA1324,AACS,BHLHA15
GO Biological Processes	GO:0033280	response to vitamin D	-2.69931	4.46639	6	BGLAP,CASR,PHEX,SFRP1,FGF23,TRIM24
GO Biological Processes	GO:0006638	neutral lipid metabolic process	-8.0251	4.44921	21	APOA1,APOA4,APOB,APOC3,DAGLA,CPT1A,FABP3,FABP7,ACSL1,GPX1,INSIG1,PCK1,SLC22A4,SNCA,LPIN1,ABHD6,GPAM,PNPLA3,DGAT2,GPAT3,MOGAT1
GO Biological Processes	GO:0006641	triglyceride metabolic process	-7.38186	4.72162	18	APOA1,APOA4,APOB,APOC3,CPT1A,FABP3,FABP7,ACSL1,GPX1,INSIG1,PCK1,SLC22A4,LPIN1,GPAM,PNPLA3,DGAT2,GPAT3,MOGAT1
GO Biological Processes	GO:0006639	acylglycerol metabolic process	-7.36453	4.2702	20	APOA1,APOA4,APOB,APOC3,DAGLA,CPT1A,FABP3,FABP7,ACSL1,GPX1,INSIG1,PCK1,SLC22A4,LPIN1,ABHD6,GPAM,PNPLA3,DGAT2,GPAT3,MOGAT1
GO Biological Processes	GO:0019432	triglyceride biosynthetic process	-4.01616	5.3742	8	ACSL1,PCK1,LPIN1,GPAM,PNPLA3,DGAT2,GPAT3,MOGAT1
GO Biological Processes	GO:0046460	neutral lipid biosynthetic process	-3.86283	5.12423	8	ACSL1,PCK1,LPIN1,GPAM,PNPLA3,DGAT2,GPAT3,MOGAT1
GO Biological Processes	GO:0046463	acylglycerol biosynthetic process	-3.86283	5.12423	8	ACSL1,PCK1,LPIN1,GPAM,PNPLA3,DGAT2,GPAT3,MOGAT1
GO Biological Processes	GO:0016054	organic acid catabolic process	-7.54885	3.09357	31	ACAA1,ACAT1,ACOX1,ALDH3A2,AMT,CPT1A,CRYM,GLDC,HADHB,HMGCL,OTC,PCK1,RENBP,SHMT1,TWIST1,HYAL3,DDO,AKR1A1,ECI2,LPIN1,AMACR,DECR2,PIPOX,PECR,MCCC2,ACAD11,SLC25A21,ACMSD,PPM1K,ABHD3,IL4I1
GO Biological Processes	GO:0046395	carboxylic acid catabolic process	-7.54885	3.09357	31	ACAA1,ACAT1,ACOX1,ALDH3A2,AMT,CPT1A,CRYM,GLDC,HADHB,HMGCL,OTC,PCK1,RENBP,SHMT1,TWIST1,HYAL3,DDO,AKR1A1,ECI2,LPIN1,AMACR,DECR2,PIPOX,PECR,MCCC2,ACAD11,SLC25A21,ACMSD,PPM1K,ABHD3,IL4I1
GO Biological Processes	GO:0044282	small molecule catabolic process	-6.30593	2.3977	39	ACAA1,ACAT1,ACOX1,ADA,ALDH3A2,AMT,CPT1A,CRYM,CYP7A1,FUT4,GLDC,HADHB,HMGCL,MT3,OTC,PCK1,RENBP,SHMT1,TWIST1,UPP1,FGF23,HYAL3,DDO,AKR1A1,ECI2,LPIN1,AMACR,DECR2,PIPOX,PECR,ADPRM,MCCC2,ACAD11,SLC25A21,ACMSD,PPM1K,ABHD3,IL4I1,HDDC3
GO Biological Processes	GO:1901605	alpha-amino acid metabolic process	-6.19804	3.08775	25	ACAT1,AMT,CKMT2,CRYM,FPGS,GLDC,HMGCL,MTHFR,MTR,OTC,PLOD2,SHMT1,DDO,PEMT,SLC7A11,NOX4,PIPOX,P4HTM,MCCC2,DGLUCY,MRI1,SLC25A21,ACMSD,IL4I1,MTHFD2L
GO Biological Processes	GO:1901606	alpha-amino acid catabolic process	-3.91037	3.37789	13	ACAT1,AMT,CRYM,GLDC,HMGCL,OTC,SHMT1,DDO,PIPOX,MCCC2,SLC25A21,ACMSD,IL4I1
GO Biological Processes	GO:0009063	cellular amino acid catabolic process	-3.73861	3.08479	14	ACAT1,AMT,CRYM,GLDC,HMGCL,OTC,SHMT1,DDO,PIPOX,MCCC2,SLC25A21,ACMSD,PPM1K,IL4I1
GO Biological Processes	GO:0006520	cellular amino acid metabolic process	-3.70914	2.10135	28	ACAT1,AMT,BPHL,CKMT2,CRYM,FPGS,GLDC,HMGCL,MTHFR,MTR,OTC,PLOD2,PSMB6,SHMT1,DDO,PEMT,SLC7A11,NOX4,PIPOX,P4HTM,MCCC2,DGLUCY,MRI1,SLC25A21,ACMSD,PPM1K,IL4I1,MTHFD2L
GO Biological Processes	GO:0006936	muscle contraction	-7.33829	2.75428	36	ACTC1,ACTN2,ADA,CASQ2,CHGA,CHRNB2,CHRNB4,CKMT2,CCN2,EDNRA,GLRA1,KCNJ5,KCNQ1,MB,MYBPC3,MYL1,MYL2,MYL3,NDUFS6,NPPA,PTGER3,TNNT1,TNNT2,TPM4,CSRP3,MYOM1,MYOM2,MYOT,UTS2,P2RX2,KCNE5,SMPX,CTNNA3,SCN3B,MYL10,LMOD2
GO Biological Processes	GO:0003012	muscle system process	-7.1845	2.48773	42	ACTC1,ACTN2,ADA,CASQ2,CHGA,CHRNB2,CHRNB4,CKMT2,CCN2,EDNRA,GLRA1,IGF1,KCNJ5,KCNQ1,MB,MYBPC3,MYL1,MYL2,MYL3,MYOD1,NDUFS6,NPPA,PPP3CA,PTGER3,TNNT1,TNNT2,TPM4,CSRP3,MYOM1,MYOM2,MYOT,GTF2IRD1,UTS2,P2RX2,HEY2,KCNE5,SMPX,CTNNA3,MYOZ2,SCN3B,MYL10,LMOD2
GO Biological Processes	GO:0003013	circulatory system process	-5.99941	2.19942	44	ACTC1,ADA,AVPR1A,CASQ2,CASR,CHGA,CCN2,DRD5,EDNRA,ENPEP,GCH1,GPX1,HMGCR,KCNJ5,KCNQ1,MTHFR,MYBPC3,MYL1,MYL2,MYL3,NPPA,POMC,RENBP,SGCG,SGK1,TNNT1,TNNT2,CSRP3,GPR37L1,ABCC9,RAMP2,UTS2,PTP4A3,P2RX2,HEY2,KCNE5,KCNG2,CACNG5,CTNNA3,NOX4,SCN3B,SLC4A5,AOPEP,NAV2
GO Biological Processes	GO:0008015	blood circulation	-5.82387	2.18917	43	ACTC1,ADA,AVPR1A,CASQ2,CASR,CHGA,CCN2,DRD5,EDNRA,ENPEP,GCH1,GPX1,HMGCR,KCNJ5,KCNQ1,MTHFR,MYBPC3,MYL1,MYL2,MYL3,NPPA,POMC,RENBP,SGCG,SGK1,TNNT1,TNNT2,CSRP3,GPR37L1,ABCC9,RAMP2,UTS2,PTP4A3,P2RX2,HEY2,KCNE5,KCNG2,CACNG5,CTNNA3,SCN3B,SLC4A5,AOPEP,NAV2
GO Biological Processes	GO:0003015	heart process	-5.08275	2.56433	27	ACTC1,ADA,AVPR1A,CASQ2,CHGA,CCN2,GCH1,GPX1,KCNJ5,KCNQ1,MYBPC3,MYL1,MYL2,MYL3,NPPA,SGCG,TNNT1,TNNT2,CSRP3,ABCC9,HEY2,KCNE5,KCNG2,CACNG5,CTNNA3,NOX4,SCN3B
GO Biological Processes	GO:0060048	cardiac muscle contraction	-4.99641	3.41771	17	ACTC1,CASQ2,CHGA,CCN2,KCNJ5,KCNQ1,MYBPC3,MYL1,MYL2,MYL3,NPPA,TNNT1,TNNT2,CSRP3,KCNE5,CTNNA3,SCN3B
GO Biological Processes	GO:0045823	positive regulation of heart contraction	-4.98108	6.19712	9	ADA,AVPR1A,CHGA,CCN2,GCH1,KCNQ1,NPPA,HEY2,SCN3B
GO Biological Processes	GO:0060047	heart contraction	-4.89761	2.55754	26	ACTC1,ADA,AVPR1A,CASQ2,CHGA,CCN2,GCH1,GPX1,KCNJ5,KCNQ1,MYBPC3,MYL1,MYL2,MYL3,NPPA,SGCG,TNNT1,TNNT2,CSRP3,ABCC9,HEY2,KCNE5,KCNG2,CACNG5,CTNNA3,SCN3B
GO Biological Processes	GO:0006941	striated muscle contraction	-4.70059	3.00754	19	ACTC1,CASQ2,CHGA,CCN2,KCNJ5,KCNQ1,MB,MYBPC3,MYL1,MYL2,MYL3,NPPA,TNNT1,TNNT2,CSRP3,KCNE5,SMPX,CTNNA3,SCN3B
GO Biological Processes	GO:0010460	positive regulation of heart rate	-4.53512	7.41536	7	ADA,AVPR1A,GCH1,KCNQ1,NPPA,HEY2,SCN3B
GO Biological Processes	GO:0044057	regulation of system process	-3.83594	1.83917	41	ADA,APOA1,APOA4,AVPR1A,FOXL2,CASQ2,CASR,CHGA,CHRNB4,CCN2,DAG1,GCH1,GLRA1,IGF1,KCNJ5,KCNQ1,MYBPC3,MYL2,MYL3,NPPA,NPTX2,POMC,PPP3CA,PTGER3,SGK1,SLC22A5,TNNT1,TNNT2,CSRP3,GTF2IRD1,ABCC9,BAIAP2,NPTXR,HEY2,KCNE5,KCNG2,CACNG5,CTNNA3,SCN3B,NLGN4X,ATPSCKMT
GO Biological Processes	GO:1903524	positive regulation of blood circulation	-3.52853	3.77298	10	ADA,AVPR1A,CASR,CHGA,CCN2,GCH1,KCNQ1,NPPA,HEY2,SCN3B
GO Biological Processes	GO:0008016	regulation of heart contraction	-3.02594	2.18593	20	ADA,AVPR1A,CASQ2,CHGA,CCN2,GCH1,KCNJ5,KCNQ1,MYL2,MYL3,NPPA,TNNT2,CSRP3,ABCC9,HEY2,KCNE5,KCNG2,CACNG5,CTNNA3,SCN3B
GO Biological Processes	GO:0002027	regulation of heart rate	-2.95798	2.99971	11	ADA,AVPR1A,CASQ2,GCH1,KCNJ5,KCNQ1,NPPA,HEY2,KCNE5,CTNNA3,SCN3B
GO Biological Processes	GO:0060452	positive regulation of cardiac muscle contraction	-2.88919	7.86936	4	CHGA,CCN2,KCNQ1,NPPA
GO Biological Processes	GO:0045989	positive regulation of striated muscle contraction	-2.6547	6.88569	4	CHGA,CCN2,KCNQ1,NPPA
GO Biological Processes	GO:1903522	regulation of blood circulation	-2.51299	1.94093	21	ADA,AVPR1A,CASQ2,CASR,CHGA,CCN2,GCH1,KCNJ5,KCNQ1,MYL2,MYL3,NPPA,TNNT2,CSRP3,ABCC9,HEY2,KCNE5,KCNG2,CACNG5,CTNNA3,SCN3B
GO Biological Processes	GO:0006942	regulation of striated muscle contraction	-2.05933	2.55551	9	CASQ2,CHGA,CCN2,KCNQ1,MYBPC3,MYL2,MYL3,NPPA,CTNNA3
GO Biological Processes	GO:0006937	regulation of muscle contraction	-2.01079	2.09389	13	ADA,CASQ2,CHGA,CHRNB4,CCN2,KCNQ1,MYBPC3,MYL2,MYL3,NPPA,TNNT1,TNNT2,CTNNA3
GO Biological Processes	GO:0042391	regulation of membrane potential	-3.53332	1.96734	31	ASIC1,ACTN2,CASQ2,CHRNB2,CHRNB4,GABRA3,GABRB2,GLRA1,GLRX,GRID1,GRIK3,GRIN2C,JUN,KCNJ5,KCNQ1,NPPA,PPP3CA,PTPN3,SNCA,KCNK5,BAIAP2,P2RX2,KCNE5,CTNNA3,SCN3B,GABRQ,NLGN4X,SLC25A33,GRIN3A,CNIH3,CHCHD10
GO Biological Processes	GO:0060078	regulation of postsynaptic membrane potential	-3.23002	2.75428	14	CHRNB2,CHRNB4,GABRA3,GABRB2,GLRA1,GRID1,GRIK3,GRIN2C,PPP3CA,SNCA,BAIAP2,P2RX2,NLGN4X,GRIN3A
GO Biological Processes	GO:0099537	trans-synaptic signaling	-3.05296	1.65874	43	ASIC1,ADCY1,AMPH,DAGLA,CHRNB2,CHRNB4,DAG1,DRD5,EPHB2,GABRA3,GABRB2,GLRA1,GRID1,GRIK3,GRIN2C,MBP,NPTX2,PPP3CA,RARA,SCTR,SLC6A2,SNCA,SYPL1,DOC2B,SYT7,SNCAIP,BAIAP2,UTS2,P2RX2,NPTXR,RIMBP2,LPAR3,SLC7A11,RAB26,NSMF,CACNG5,GABRQ,ABHD6,NLGN4X,RIC3,TPGS1,GRIN3A,CNIH3
GO Biological Processes	GO:0099536	synaptic signaling	-2.98173	1.64491	43	ASIC1,ADCY1,AMPH,DAGLA,CHRNB2,CHRNB4,DAG1,DRD5,EPHB2,GABRA3,GABRB2,GLRA1,GRID1,GRIK3,GRIN2C,MBP,NPTX2,PPP3CA,RARA,SCTR,SLC6A2,SNCA,SYPL1,DOC2B,SYT7,SNCAIP,BAIAP2,UTS2,P2RX2,NPTXR,RIMBP2,LPAR3,SLC7A11,RAB26,NSMF,CACNG5,GABRQ,ABHD6,NLGN4X,RIC3,TPGS1,GRIN3A,CNIH3
GO Biological Processes	GO:0007268	chemical synaptic transmission	-2.64751	1.59951	41	ASIC1,ADCY1,AMPH,CHRNB2,CHRNB4,DRD5,EPHB2,GABRA3,GABRB2,GLRA1,GRID1,GRIK3,GRIN2C,MBP,NPTX2,PPP3CA,RARA,SCTR,SLC6A2,SNCA,SYPL1,DOC2B,SYT7,SNCAIP,BAIAP2,UTS2,P2RX2,NPTXR,RIMBP2,LPAR3,SLC7A11,RAB26,NSMF,CACNG5,GABRQ,ABHD6,NLGN4X,RIC3,TPGS1,GRIN3A,CNIH3
GO Biological Processes	GO:0098916	anterograde trans-synaptic signaling	-2.64751	1.59951	41	ASIC1,ADCY1,AMPH,CHRNB2,CHRNB4,DRD5,EPHB2,GABRA3,GABRB2,GLRA1,GRID1,GRIK3,GRIN2C,MBP,NPTX2,PPP3CA,RARA,SCTR,SLC6A2,SNCA,SYPL1,DOC2B,SYT7,SNCAIP,BAIAP2,UTS2,P2RX2,NPTXR,RIMBP2,LPAR3,SLC7A11,RAB26,NSMF,CACNG5,GABRQ,ABHD6,NLGN4X,RIC3,TPGS1,GRIN3A,CNIH3
GO Biological Processes	GO:0007215	glutamate receptor signaling pathway	-2.46359	2.75428	10	ACTN2,DAGLA,EPHB2,GRID1,GRIK3,GRIN2C,SSTR1,CACNG5,GRIN3A,CNIH3
GO Biological Processes	GO:0001101	response to acid chemical	-6.84436	2.72225	34	APOB,ASCL1,AVPR1A,COL1A1,CPT1A,CCN2,DHFR,FABP3,ACSL1,GJB2,GLDC,GLRA1,HMGCL,HNRNPD,IGFBP2,MTHFR,OTC,PCK1,SERPINF1,PTGFR,RARA,RET,SCD,SFRP1,SHMT1,TBXT,FZD4,PEMT,BAIAP2,NSMF,TESC,AACS,DGAT2,CASTOR2
GO Biological Processes	GO:0071229	cellular response to acid chemical	-4.09037	2.63567	20	APOB,AVPR1A,COL1A1,CPT1A,GLRA1,HNRNPD,PCK1,SERPINF1,PTGFR,RARA,RET,SFRP1,SHMT1,TBXT,FZD4,BAIAP2,NSMF,TESC,DGAT2,CASTOR2
GO Biological Processes	GO:0032526	response to retinoic acid	-2.72056	2.80528	11	ASCL1,COL1A1,GJB2,IGFBP2,PCK1,SERPINF1,RARA,RET,TBXT,FZD4,TESC
GO Biological Processes	GO:0071300	cellular response to retinoic acid	-2.46135	3.19336	8	COL1A1,PCK1,SERPINF1,RARA,RET,TBXT,FZD4,TESC
GO Biological Processes	GO:0043200	response to amino acid	-2.09038	2.43741	10	COL1A1,CCN2,GLRA1,HNRNPD,MTHFR,PCK1,PEMT,BAIAP2,NSMF,CASTOR2
GO Biological Processes	GO:0097164	ammonium ion metabolic process	-6.81662	3.32642	25	APOA1,APOA4,CHKA,CHRNB2,CPT1A,FABP3,GCH1,GPR37,LCAT,SHMT1,SLC22A4,SNCA,SRD5A1,SNCAIP,AKR1A1,PEMT,LPIN1,SMPD3,CHPT1,PLAAT1,MBOAT2,PHOSPHO1,ABHD3,PLA2G4F,ENPP7
GO Biological Processes	GO:0046486	glycerolipid metabolic process	-6.73663	2.52808	38	APOA1,APOA4,APOB,APOC3,DAGLA,CHKA,CPT1A,FABP3,FABP7,ACSL1,GPX1,HADHB,INSIG1,LCAT,PCK1,SLC22A4,PEMT,AGPAT2,LPIN1,PISD,IP6K2,ETNK2,PIP4P2,CHPT1,PLAAT1,ABHD6,GPAM,PNPLA3,FAR1,DGAT2,GPAT3,PTPMT1,MOGAT1,MBOAT2,PHOSPHO1,ABHD3,PLA2G4F,PYURF
GO Biological Processes	GO:0006644	phospholipid metabolic process	-5.86989	2.36446	37	APOA1,APOA4,CHKA,FABP3,FDFT1,FDPS,HADHB,HMGCS2,LCAT,SNCA,PLPPR4,PEMT,AGPAT2,LPIN1,PISD,ANGPTL3,IP6K2,ETNK2,SMPD3,PIP4P2,CHPT1,PLAAT1,ABHD6,GPAM,PNPLA3,FAR1,GPAT3,PIK3IP1,PTPMT1,MBOAT2,PHOSPHO1,PLPPR5,ABHD3,PLA2G4F,ENPP7,SERINC4,PYURF
GO Biological Processes	GO:0006656	phosphatidylcholine biosynthetic process	-5.17743	6.52329	9	APOA1,CHKA,FABP3,LCAT,PEMT,LPIN1,CHPT1,PHOSPHO1,ABHD3
GO Biological Processes	GO:0046470	phosphatidylcholine metabolic process	-5.05591	4.31393	13	APOA1,APOA4,CHKA,FABP3,LCAT,PEMT,LPIN1,CHPT1,PLAAT1,MBOAT2,PHOSPHO1,ABHD3,PLA2G4F
GO Biological Processes	GO:0006650	glycerophospholipid metabolic process	-3.93984	2.24486	26	APOA1,APOA4,CHKA,FABP3,HADHB,LCAT,PEMT,AGPAT2,LPIN1,PISD,IP6K2,ETNK2,PIP4P2,CHPT1,PLAAT1,ABHD6,GPAM,PNPLA3,FAR1,GPAT3,PTPMT1,MBOAT2,PHOSPHO1,ABHD3,PLA2G4F,PYURF
GO Biological Processes	GO:0046337	phosphatidylethanolamine metabolic process	-3.87375	7.18507	6	CHKA,LPIN1,PISD,ETNK2,PLAAT1,PHOSPHO1
GO Biological Processes	GO:0045017	glycerolipid biosynthetic process	-3.87173	2.41411	22	APOA1,CHKA,FABP3,ACSL1,LCAT,PCK1,PEMT,AGPAT2,LPIN1,PISD,ETNK2,CHPT1,GPAM,PNPLA3,FAR1,DGAT2,GPAT3,PTPMT1,MOGAT1,PHOSPHO1,ABHD3,PYURF
GO Biological Processes	GO:0006646	phosphatidylethanolamine biosynthetic process	-3.85942	9.18092	5	CHKA,LPIN1,PISD,ETNK2,PHOSPHO1
GO Biological Processes	GO:0008654	phospholipid biosynthetic process	-3.65339	2.33054	22	APOA1,CHKA,FABP3,FDPS,HMGCS2,LCAT,PEMT,AGPAT2,LPIN1,PISD,ETNK2,CHPT1,GPAM,PNPLA3,FAR1,GPAT3,PTPMT1,MBOAT2,PHOSPHO1,ABHD3,SERINC4,PYURF
GO Biological Processes	GO:0046474	glycerophospholipid biosynthetic process	-2.99741	2.28465	18	APOA1,CHKA,FABP3,LCAT,PEMT,AGPAT2,LPIN1,PISD,ETNK2,CHPT1,GPAM,PNPLA3,FAR1,GPAT3,PTPMT1,PHOSPHO1,ABHD3,PYURF
GO Biological Processes	GO:0060322	head development	-6.71781	2.05596	58	ACAT1,ADCY1,NR0B1,ASCL1,ATIC,KIF1A,AVPR1A,B2M,CCKAR,CDK6,CHRNB2,COL1A1,DAB1,DPYSL2,LPAR1,EDNRA,EPHB2,FABP7,FPGS,GHRHR,GRIN2C,HNRNPD,HSPA5,ID1,ID4,STMN1,LMX1A,MBP,MT3,MYH10,PPP3CA,RARA,ROBO1,SCTR,SFRP1,SRD5A1,SSTR1,EOMES,FZD4,TBX19,GPR37L1,BAIAP2,IGF2BP1,TBR1,ADGRL3,SATB2,SLC7A11,SUN2,CDON,WNT4,DDIT4,CRTAC1,NLGN4X,ARID5B,GSC,PTF1A,NANOS1,DRAXIN
GO Biological Processes	GO:0007420	brain development	-6.45168	2.06383	55	ACAT1,ADCY1,NR0B1,ASCL1,ATIC,KIF1A,AVPR1A,B2M,CCKAR,CDK6,CHRNB2,DAB1,DPYSL2,LPAR1,EPHB2,FABP7,FPGS,GHRHR,GRIN2C,HNRNPD,HSPA5,ID1,ID4,STMN1,LMX1A,MBP,MT3,MYH10,PPP3CA,RARA,ROBO1,SCTR,SFRP1,SRD5A1,SSTR1,EOMES,FZD4,TBX19,GPR37L1,BAIAP2,IGF2BP1,TBR1,ADGRL3,SATB2,SLC7A11,SUN2,CDON,WNT4,DDIT4,CRTAC1,NLGN4X,GSC,PTF1A,NANOS1,DRAXIN
GO Biological Processes	GO:0030900	forebrain development	-5.36109	2.37935	33	NR0B1,ASCL1,ATIC,KIF1A,AVPR1A,B2M,CCKAR,CDK6,CHRNB2,DAB1,LPAR1,EPHB2,FABP7,GHRHR,ID4,LMX1A,MYH10,RARA,ROBO1,SRD5A1,SSTR1,EOMES,TBX19,IGF2BP1,TBR1,SATB2,SLC7A11,SUN2,CDON,WNT4,CRTAC1,GSC,DRAXIN
GO Biological Processes	GO:0022037	metencephalon development	-3.70667	3.22573	13	ASCL1,ATIC,DAB1,LPAR1,HNRNPD,HSPA5,LMX1A,MYH10,SSTR1,FZD4,NLGN4X,PTF1A,NANOS1
GO Biological Processes	GO:0021549	cerebellum development	-3.48403	3.24032	12	ATIC,DAB1,LPAR1,HNRNPD,HSPA5,LMX1A,MYH10,SSTR1,FZD4,NLGN4X,PTF1A,NANOS1
GO Biological Processes	GO:0030902	hindbrain development	-3.35786	2.71804	15	ASCL1,ATIC,DAB1,LPAR1,HNRNPD,HSPA5,LMX1A,MYH10,SSTR1,FZD4,GPR37L1,TBR1,NLGN4X,PTF1A,NANOS1
GO Biological Processes	GO:0021537	telencephalon development	-3.00483	2.17729	20	ASCL1,ATIC,AVPR1A,CDK6,DAB1,LPAR1,EPHB2,ID4,LMX1A,MYH10,RARA,ROBO1,SRD5A1,EOMES,IGF2BP1,TBR1,SLC7A11,SUN2,CDON,CRTAC1
GO Biological Processes	GO:0021953	central nervous system neuron differentiation	-2.49786	2.2332	15	ASCL1,B2M,CHRNB2,EPHB2,ID4,LMX1A,ROBO1,SFRP1,SOX4,EOMES,TBR1,SATB2,MDGA2,NANOS1,DRAXIN
GO Biological Processes	GO:0021543	pallium development	-2.38263	2.24185	14	ASCL1,ATIC,CDK6,DAB1,ID4,LMX1A,RARA,ROBO1,SRD5A1,EOMES,IGF2BP1,TBR1,SUN2,CDON
GO Biological Processes	GO:0032870	cellular response to hormone stimulus	-6.68393	2.11566	54	ACTN2,ADCY1,NR0B1,AHSG,APOB,APRT,ARNTL,AVPR1A,BGLAP,CALR,CCKAR,CHRNB2,ACSL1,GHRHR,GJB2,HNRNPD,IGFBP1,IGFBP2,INSRR,JUN,MT3,MYOD1,PCK1,SERPINF1,PGR,PHEX,PRLR,PTGFR,RARA,RORC,SFRP1,SRD5A1,SSTR1,UCP3,USF1,CSRP3,FGF23,LGR5,NR1D2,RAMP2,BAIAP2,LPIN1,NSMF,MZB1,DDIT4,GPAM,AACS,GKAP1,SLC25A33,ATP6V0E2,PAQR7,ATP6V0D2,ENHO,ACOD1
GO Biological Processes	GO:0071417	cellular response to organonitrogen compound	-4.55554	1.964	42	AOC1,ACTN2,ADCY1,AHSG,APRT,BGLAP,CASP6,CASQ2,CASR,COL1A1,DRD5,GABRB2,GHRHR,GJB2,GLRA1,HNRNPD,HSPA5,ID1,IGF1,IGFBP1,INSRR,KCNQ1,PCK1,PRLR,SFRP1,SHMT1,SNCA,SRD5A1,USF1,CSRP3,BAIAP2,LPIN1,NSMF,NOX4,MZB1,SMPD3,GKAP1,SLC25A33,ATP6V0E2,ATP6V0D2,ENHO,CASTOR2
GO Biological Processes	GO:1901699	cellular response to nitrogen compound	-4.49174	1.90096	45	AOC1,ACTN2,ADCY1,AHSG,APRT,BGLAP,CASP6,CASQ2,CASR,CHRNB2,COL1A1,DRD5,GABRB2,GHRHR,GJB2,GLRA1,HNRNPD,HSPA5,ID1,IGF1,IGFBP1,INSRR,KCNQ1,MT3,MTR,PCK1,PRLR,SFRP1,SHMT1,SNCA,SRD5A1,USF1,CSRP3,BAIAP2,LPIN1,NSMF,NOX4,MZB1,SMPD3,GKAP1,SLC25A33,ATP6V0E2,ATP6V0D2,ENHO,CASTOR2
GO Biological Processes	GO:1901652	response to peptide	-4.33416	1.99738	38	ACTN2,ADCY1,JAG1,AHSG,APRT,BGLAP,BTG1,CASR,COL1A1,CCN2,DAG1,FABP3,GHRHR,GJB2,ID1,IGF1,IGFBP1,INSRR,NPPA,OTC,PCK1,PHEX,PRLR,SRSF6,SRD5A1,UCP3,USF1,CSRP3,BAIAP2,SCAP,LPIN1,MZB1,SMPD3,GKAP1,SLC25A33,ATP6V0E2,ATP6V0D2,ENHO
GO Biological Processes	GO:0032868	response to insulin	-4.16334	2.4125	24	AHSG,APRT,BGLAP,FABP3,GHRHR,IGFBP1,INSRR,NPPA,OTC,PCK1,SRSF6,SRD5A1,UCP3,USF1,CSRP3,BAIAP2,SCAP,LPIN1,MZB1,GKAP1,SLC25A33,ATP6V0E2,ATP6V0D2,ENHO
GO Biological Processes	GO:0043434	response to peptide hormone	-4.15712	2.07514	33	ACTN2,ADCY1,AHSG,APRT,BGLAP,BTG1,COL1A1,CCN2,DAG1,FABP3,GHRHR,GJB2,IGFBP1,INSRR,NPPA,OTC,PCK1,PHEX,PRLR,SRSF6,SRD5A1,UCP3,USF1,CSRP3,BAIAP2,SCAP,LPIN1,MZB1,GKAP1,SLC25A33,ATP6V0E2,ATP6V0D2,ENHO
GO Biological Processes	GO:0032869	cellular response to insulin stimulus	-2.97458	2.27417	18	AHSG,APRT,BGLAP,GHRHR,IGFBP1,INSRR,PCK1,SRD5A1,USF1,CSRP3,BAIAP2,LPIN1,MZB1,GKAP1,SLC25A33,ATP6V0E2,ATP6V0D2,ENHO
GO Biological Processes	GO:0007169	transmembrane receptor protein tyrosine kinase signaling pathway	-2.71178	1.60221	42	AHSG,RUNX2,COL1A1,CSF1,CCN2,EPHB2,VEGFD,GHRHR,IGF1,IGFBP1,IGFBP2,INSRR,STMN1,LCK,MST1R,MT3,MUSK,DDR2,PRLR,PTPN3,RET,ROBO1,SNCA,CSRP3,FGF23,FZD4,CILP,FGF19,BAIAP2,PTP4A3,MZB1,ANGPT4,WNT4,DDIT4,SMPD3,GKAP1,ARID5B,MVB12B,ZFAND2B,ATP6V0E2,ATP6V0D2,ENHO
GO Biological Processes	GO:1901653	cellular response to peptide	-2.65272	1.8409	26	ACTN2,ADCY1,AHSG,APRT,BGLAP,CASR,GHRHR,GJB2,ID1,IGF1,IGFBP1,INSRR,PCK1,PRLR,SRD5A1,USF1,CSRP3,BAIAP2,LPIN1,MZB1,SMPD3,GKAP1,SLC25A33,ATP6V0E2,ATP6V0D2,ENHO
GO Biological Processes	GO:0071375	cellular response to peptide hormone stimulus	-2.42767	1.87598	22	ACTN2,ADCY1,AHSG,APRT,BGLAP,GHRHR,GJB2,IGFBP1,INSRR,PCK1,PRLR,SRD5A1,USF1,CSRP3,BAIAP2,LPIN1,MZB1,GKAP1,SLC25A33,ATP6V0E2,ATP6V0D2,ENHO
GO Cellular Components	GO:0005740	mitochondrial envelope	-10.3193	2.42257	65	ATP5MC1,ATP5MC3,ATP5ME,BPHL,CKMT2,COX6A1,COX7C,CPT1A,ACSL1,FPGS,HADHB,MT3,ND6,NDUFA2,NDUFA4,NDUFAB1,NDUFB2,NDUFB5,NDUFB6,NDUFB7,NDUFS6,NME4,OTC,PGR,MRPS12,SDHD,SNCA,SUOX,UCP3,UQCRFS1,ULK1,COX5A,BCL2L10,PEMT,HAX1,PRELID3A,ABCB8,LPIN1,PISD,SLC25A37,MPC1,ACSL5,COQ3,MCUB,ABHD6,GPAM,MRPL17,MRPL44,COQ10B,ACAD11,SLC25A33,ATP5MD,COX14,SLC25A21,COX19,SLC25A25,PTPMT1,THEM4,ATPSCKMT,SLC25A30,SLC25A34,SMIM20…
GO Cellular Components	GO:0031966	mitochondrial membrane	-10.0385	2.44649	62	ATP5MC1,ATP5MC3,ATP5ME,BPHL,CKMT2,COX6A1,COX7C,CPT1A,ACSL1,FPGS,HADHB,MT3,ND6,NDUFA2,NDUFA4,NDUFAB1,NDUFB2,NDUFB5,NDUFB6,NDUFB7,NDUFS6,NME4,OTC,PGR,MRPS12,SDHD,SNCA,UCP3,UQCRFS1,ULK1,COX5A,BCL2L10,PEMT,HAX1,ABCB8,LPIN1,PISD,SLC25A37,MPC1,ACSL5,COQ3,MCUB,ABHD6,GPAM,MRPL17,MRPL44,COQ10B,ACAD11,SLC25A33,ATP5MD,COX14,SLC25A21,SLC25A25,PTPMT1,THEM4,ATPSCKMT,SLC25A30,SLC25A34,SMIM20,CHCHD10,MTHFD2L,TOM…
GO Cellular Components	GO:0019866	organelle inner membrane	-9.48976	2.64038	51	ATP5MC1,ATP5MC3,ATP5ME,CKMT2,COX6A1,COX7C,FPGS,GHRHR,HADHB,ND6,NDUFA2,NDUFA4,NDUFAB1,NDUFB2,NDUFB5,NDUFB6,NDUFB7,NDUFS6,NME4,OTC,MRPS12,SDHD,SNCA,UCP3,UQCRFS1,COX5A,SIGMAR1,ABCB8,P2RX2,PISD,SUN2,SLC25A37,MPC1,COQ3,MCUB,MRPL17,MRPL44,COQ10B,ACAD11,SLC25A33,ATP5MD,SLC25A21,SLC25A25,PTPMT1,THEM4,ATPSCKMT,SLC25A30,SLC25A34,SMIM20,CHCHD10,MTHFD2L
GO Cellular Components	GO:0005743	mitochondrial inner membrane	-9.30081	2.73681	47	ATP5MC1,ATP5MC3,ATP5ME,CKMT2,COX6A1,COX7C,FPGS,HADHB,ND6,NDUFA2,NDUFA4,NDUFAB1,NDUFB2,NDUFB5,NDUFB6,NDUFB7,NDUFS6,NME4,OTC,MRPS12,SDHD,SNCA,UCP3,UQCRFS1,COX5A,ABCB8,PISD,SLC25A37,MPC1,COQ3,MCUB,MRPL17,MRPL44,COQ10B,ACAD11,SLC25A33,ATP5MD,SLC25A21,SLC25A25,PTPMT1,THEM4,ATPSCKMT,SLC25A30,SLC25A34,SMIM20,CHCHD10,MTHFD2L
GO Cellular Components	GO:0098800	inner mitochondrial membrane protein complex	-5.70429	3.67237	18	ATP5MC1,ATP5MC3,ATP5ME,COX6A1,NDUFA2,NDUFA4,NDUFAB1,NDUFB2,NDUFB5,NDUFB6,NDUFB7,NDUFS6,SDHD,UQCRFS1,COX5A,MCUB,ATP5MD,CHCHD10
GO Cellular Components	GO:0044455	mitochondrial membrane part	-5.45655	2.88658	24	ATP5MC1,ATP5MC3,ATP5ME,COX6A1,CPT1A,NDUFA2,NDUFA4,NDUFAB1,NDUFB2,NDUFB5,NDUFB6,NDUFB7,NDUFS6,SDHD,UQCRFS1,COX5A,PISD,MPC1,COQ3,MCUB,ATP5MD,ATPSCKMT,CHCHD10,TOMM6
GO Cellular Components	GO:1990204	oxidoreductase complex	-4.25757	3.44284	14	GLDC,NDUFA2,NDUFA4,NDUFAB1,NDUFB2,NDUFB5,NDUFB6,NDUFB7,NDUFS6,PDHA1,SDHD,UQCRFS1,DUOX2,NOX4
GO Cellular Components	GO:0098803	respiratory chain complex	-4.25146	3.88839	12	COX6A1,NDUFA2,NDUFA4,NDUFAB1,NDUFB2,NDUFB5,NDUFB6,NDUFB7,NDUFS6,SDHD,UQCRFS1,COX5A
GO Cellular Components	GO:0070469	respiratory chain	-4.17357	3.58056	13	COX6A1,ND6,NDUFA2,NDUFA4,NDUFAB1,NDUFB2,NDUFB5,NDUFB6,NDUFB7,NDUFS6,SDHD,UQCRFS1,COX5A
GO Cellular Components	GO:0005746	mitochondrial respiratory chain	-4.10122	3.75583	12	COX6A1,NDUFA2,NDUFA4,NDUFAB1,NDUFB2,NDUFB5,NDUFB6,NDUFB7,NDUFS6,SDHD,UQCRFS1,COX5A
GO Cellular Components	GO:0098798	mitochondrial protein complex	-4.03011	2.41788	23	ATP5MC1,ATP5MC3,ATP5ME,COX6A1,NDUFA2,NDUFA4,NDUFAB1,NDUFB2,NDUFB5,NDUFB6,NDUFB7,NDUFS6,MRPS12,SDHD,UQCRFS1,COX5A,MCUB,MRPL17,MCCC2,MRPL44,ATP5MD,CHCHD10,TOMM6
GO Cellular Components	GO:0005747	mitochondrial respiratory chain complex I	-3.39158	4.40684	8	NDUFA2,NDUFA4,NDUFAB1,NDUFB2,NDUFB5,NDUFB6,NDUFB7,NDUFS6
GO Cellular Components	GO:0030964	NADH dehydrogenase complex	-3.39158	4.40684	8	NDUFA2,NDUFA4,NDUFAB1,NDUFB2,NDUFB5,NDUFB6,NDUFB7,NDUFS6
GO Cellular Components	GO:0045271	respiratory chain complex I	-3.39158	4.40684	8	NDUFA2,NDUFA4,NDUFAB1,NDUFB2,NDUFB5,NDUFB6,NDUFB7,NDUFS6
GO Cellular Components	GO:0044438	microbody part	-5.4977	4.13141	15	ACAA1,ACOX1,ALDH3A2,CRYM,ACSL1,HMGCL,HMGCR,DDO,SYT7,ECI2,AMACR,DECR2,PIPOX,PECR,FAR1
GO Cellular Components	GO:0044439	peroxisomal part	-5.4977	4.13141	15	ACAA1,ACOX1,ALDH3A2,CRYM,ACSL1,HMGCL,HMGCR,DDO,SYT7,ECI2,AMACR,DECR2,PIPOX,PECR,FAR1
GO Cellular Components	GO:0005777	peroxisome	-4.99641	3.41771	17	AOC1,ACAA1,ACOX1,ALDH3A2,CRYM,ACSL1,HMGCL,HMGCR,DDO,SYT7,ECI2,AMACR,DECR2,PIPOX,PECR,ACAD11,FAR1
GO Cellular Components	GO:0042579	microbody	-4.99641	3.41771	17	AOC1,ACAA1,ACOX1,ALDH3A2,CRYM,ACSL1,HMGCL,HMGCR,DDO,SYT7,ECI2,AMACR,DECR2,PIPOX,PECR,ACAD11,FAR1
GO Cellular Components	GO:0005782	peroxisomal matrix	-4.08993	4.86049	9	ACAA1,ACOX1,CRYM,HMGCL,DDO,ECI2,AMACR,PIPOX,FAR1
GO Cellular Components	GO:0031907	microbody lumen	-4.08993	4.86049	9	ACAA1,ACOX1,CRYM,HMGCL,DDO,ECI2,AMACR,PIPOX,FAR1
GO Cellular Components	GO:0005778	peroxisomal membrane	-2.85177	3.67237	8	ACOX1,ALDH3A2,ACSL1,HMGCR,SYT7,DECR2,PECR,FAR1
GO Cellular Components	GO:0031903	microbody membrane	-2.85177	3.67237	8	ACOX1,ALDH3A2,ACSL1,HMGCR,SYT7,DECR2,PECR,FAR1
GO Cellular Components	GO:0043025	neuronal cell body	-7.68593	2.49381	45	ADA,APOB,ASCL1,KIF1A,BGLAP,C4A,CASR,CTNND2,CYP17A1,DAB1,LPAR1,EEF1A2,EPHB2,FABP7,GLRA1,GNAT1,GPM6A,GRIK3,MBP,MYH10,NPTX2,SERPINF1,PURA,RET,SLC6A2,SNCA,SRD5A1,TIMP2,ZPR1,MYOT,SNCAIP,BAIAP2,P2RX2,NPTXR,ZNF385A,NSMF,CNNM1,TRPM5,CAMK2N1,PLXDC1,RIC3,TTLL7,GRIN3A,NRSN1,RBFOX3
GO Cellular Components	GO:0044297	cell body	-7.31756	2.34406	48	ACTC1,ADA,APOB,ASCL1,KIF1A,BGLAP,C4A,CASR,CTNND2,CYP17A1,DAB1,LPAR1,EEF1A2,EPHB2,FABP7,GJB2,GLRA1,GNAT1,GPM6A,GRIK3,MBP,MYH10,NPTX2,SERPINF1,PURA,RET,SLC6A2,SNCA,SRD5A1,TIMP2,ZPR1,MYOT,SNCAIP,BAIAP2,P2RX2,NPTXR,ZNF385A,NSMF,CNNM1,TRPM5,CAMK2N1,PLXDC1,RIC3,TTLL7,GRIN3A,NRSN1,RBFOX3,TUBB
GO Cellular Components	GO:0030424	axon	-4.25673	1.90576	42	KIF1A,C4A,DAGLA,CASR,CNTF,CYP17A1,DAG1,EPHB2,GLRA1,GPM6A,GRIK3,INSRR,KCNA3,MBP,MT3,MYH10,NPTX2,PCDH9,SERPINF1,RET,ROBO1,SNCA,TIMP2,ULK1,ZPR1,BRSK2,SYT7,MYOT,SIGMAR1,IGF2BP1,ADGRL3,NPTXR,LPAR3,DNM3,CNTN6,PACSIN1,CRTAC1,TPGS1,FAM168B,EMB,NRSN1,VSTM5
GO Cellular Components	GO:0030425	dendrite	-3.1705	1.73253	39	ACTN2,ADA,KIF1A,BGLAP,C4A,CTNND2,LPAR1,EPHB2,GABRA3,GLRA1,GPM6A,GRIK3,MT3,MYH10,NPTX2,PPP3CA,PURA,RARA,RET,FZD4,BAIAP2,IGF2BP1,NPTXR,ZNF385A,NSMF,DNM3,CNNM1,TRPM5,NSG2,IFT57,CAMK2N1,PLXDC1,NLGN4X,TTLL7,NDFIP1,TPGS1,CNIH3,AQP11,VSTM5
GO Cellular Components	GO:0097447	dendritic tree	-3.14411	1.72696	39	ACTN2,ADA,KIF1A,BGLAP,C4A,CTNND2,LPAR1,EPHB2,GABRA3,GLRA1,GPM6A,GRIK3,MT3,MYH10,NPTX2,PPP3CA,PURA,RARA,RET,FZD4,BAIAP2,IGF2BP1,NPTXR,ZNF385A,NSMF,DNM3,CNNM1,TRPM5,NSG2,IFT57,CAMK2N1,PLXDC1,NLGN4X,TTLL7,NDFIP1,TPGS1,CNIH3,AQP11,VSTM5
GO Cellular Components	GO:0097060	synaptic membrane	-5.43296	2.29523	36	ACTN2,ADCY1,DAGLA,CHRNB2,CHRNB4,DAG1,EPHB2,GABRA3,GABRB2,GLRA1,GPM6A,GRID1,GRIK3,GRIN2C,KCNA3,MUSK,SLC6A2,SYT7,SNCAIP,PLPPR4,SIGMAR1,BAIAP2,NSMF,DNM3,CACNG5,CNTN6,CNTN5,CAMK2N1,GABRQ,ABHD6,NLGN4X,IGSF21,KCTD12,GRIN3A,LRFN5,CNIH3
GO Cellular Components	GO:0098794	postsynapse	-5.15561	2.0219	45	ACTN2,ADCY1,KIF1A,DAGLA,CHRNB2,CHRNB4,CTNND2,DAB1,DAG1,LPAR1,EPHB2,GABRA3,GABRB2,GLRA1,GPM6A,GRID1,GRIK3,GRIN2C,KCNA3,MT3,MUSK,MYH10,PPP3CA,PURA,RHEB,RPS27,SNCA,DNAJC6,PLPPR4,SIGMAR1,BAIAP2,IGF2BP1,P2RX2,NSMF,DNM3,CACNG5,CAMK2N1,GABRQ,ABHD6,NLGN4X,IGSF21,KCTD12,GRIN3A,LRFN5,CNIH3
GO Cellular Components	GO:0045211	postsynaptic membrane	-5.10546	2.47288	29	ACTN2,ADCY1,DAGLA,CHRNB2,CHRNB4,DAG1,EPHB2,GABRA3,GABRB2,GLRA1,GRID1,GRIK3,GRIN2C,KCNA3,MUSK,PLPPR4,SIGMAR1,NSMF,DNM3,CACNG5,CAMK2N1,GABRQ,ABHD6,NLGN4X,IGSF21,KCTD12,GRIN3A,LRFN5,CNIH3
GO Cellular Components	GO:0099240	intrinsic component of synaptic membrane	-3.9876	2.85504	17	ADCY1,DAGLA,CHRNB2,EPHB2,GABRA3,GABRB2,GLRA1,GPM6A,GRID1,KCNA3,SYT7,PLPPR4,CACNG5,CNTN6,CNTN5,ABHD6,LRFN5
GO Cellular Components	GO:0098978	glutamatergic synapse	-3.69524	2.13082	27	ACTC1,ACTN2,ADCY1,DAG1,EPHB2,GPM6A,GRID1,GRIK3,GRIN2C,KCNA3,MYH10,NPTX2,PPP3CA,PURA,FZD4,PLPPR4,BAIAP2,ADGRL3,NPTXR,DNM3,CACNG5,ABHD6,NLGN4X,CAMKV,GRIN3A,SLITRK4,LRFN5
GO Cellular Components	GO:0099055	integral component of postsynaptic membrane	-3.47899	3.06031	13	ADCY1,DAGLA,CHRNB2,EPHB2,GABRA3,GABRB2,GLRA1,GRID1,KCNA3,PLPPR4,CACNG5,ABHD6,LRFN5
GO Cellular Components	GO:0099699	integral component of synaptic membrane	-3.35786	2.71804	15	ADCY1,DAGLA,CHRNB2,EPHB2,GABRA3,GABRB2,GLRA1,GPM6A,GRID1,KCNA3,SYT7,PLPPR4,CACNG5,ABHD6,LRFN5
GO Cellular Components	GO:0098936	intrinsic component of postsynaptic membrane	-3.30189	2.93488	13	ADCY1,DAGLA,CHRNB2,EPHB2,GABRA3,GABRB2,GLRA1,GRID1,KCNA3,PLPPR4,CACNG5,ABHD6,LRFN5
GO Cellular Components	GO:0099634	postsynaptic specialization membrane	-2.95798	2.99971	11	ACTN2,ADCY1,CHRNB2,GABRA3,GABRB2,GLRA1,GRID1,GRIN2C,PLPPR4,CACNG5,LRFN5
GO Cellular Components	GO:0034702	ion channel complex	-2.80274	2.01309	22	CASQ2,CHRNB2,CHRNB4,GABRA3,GABRB2,GLRA1,GRIK3,GRIN2C,KCNA3,KCNJ5,KCNQ1,SCNN1B,ABCC9,KCNE5,KCNG2,CACNG5,MCUB,SCN3B,GABRQ,ABHD6,GRIN3A,CNIH3
GO Cellular Components	GO:1902495	transmembrane transporter complex	-2.73892	1.9552	23	CASQ2,CHRNB2,CHRNB4,GABRA3,GABRB2,GLRA1,GRIK3,GRIN2C,KCNA3,KCNJ5,KCNQ1,SCNN1B,ABCC9,ABCB8,KCNE5,KCNG2,CACNG5,MCUB,SCN3B,GABRQ,ABHD6,GRIN3A,CNIH3
GO Cellular Components	GO:0099572	postsynaptic specialization	-2.66714	1.8995	24	ACTN2,ADCY1,CHRNB2,CTNND2,DAB1,GABRA3,GABRB2,GLRA1,GRID1,GRIN2C,MT3,RHEB,RPS27,DNAJC6,PLPPR4,SIGMAR1,BAIAP2,NSMF,DNM3,CACNG5,CAMK2N1,NLGN4X,GRIN3A,LRFN5
GO Cellular Components	GO:1990351	transporter complex	-2.60432	1.90808	23	CASQ2,CHRNB2,CHRNB4,GABRA3,GABRB2,GLRA1,GRIK3,GRIN2C,KCNA3,KCNJ5,KCNQ1,SCNN1B,ABCC9,ABCB8,KCNE5,KCNG2,CACNG5,MCUB,SCN3B,GABRQ,ABHD6,GRIN3A,CNIH3
GO Cellular Components	GO:0099060	integral component of postsynaptic specialization membrane	-2.27402	2.9776	8	ADCY1,CHRNB2,GABRA3,GABRB2,GLRA1,GRID1,PLPPR4,LRFN5
GO Cellular Components	GO:0043235	receptor complex	-2.21927	1.6362	30	B2M,CD14,CHRNB2,CHRNB4,EPHB2,GABRA3,GABRB2,GFRA3,GPR37,GRIK3,GRIN2C,INSRR,ITGB6,MST1R,MUSK,DDR2,PRLR,RET,GPR37L1,RAMP2,ITGA11,P2RX2,CACNG5,GABRQ,PLXDC1,ABHD6,CRLF2,GRIN3A,RFFL,CNIH3
GO Cellular Components	GO:0034703	cation channel complex	-2.17017	2.00311	16	CASQ2,GRIK3,GRIN2C,KCNA3,KCNJ5,KCNQ1,SCNN1B,ABCC9,KCNE5,KCNG2,CACNG5,MCUB,SCN3B,ABHD6,GRIN3A,CNIH3
GO Cellular Components	GO:0098948	intrinsic component of postsynaptic specialization membrane	-2.17012	2.86159	8	ADCY1,CHRNB2,GABRA3,GABRB2,GLRA1,GRID1,PLPPR4,LRFN5
GO Molecular Functions	GO:0016491	oxidoreductase activity	-14.6427	2.74695	75	AOC1,ACAA1,ACOX1,ADH1C,ALDH3A2,COX6A1,COX7C,CRYM,CYP3A4,CYP7A1,CYP17A1,CYP51A1,DHCR7,DHCR24,DHFR,DIO1,FASN,FXN,GLDC,GLRX,GPX1,HADHB,HBZ,HMGCR,HSD17B1,HSD17B3,LDHB,LTC4S,ME1,MTHFR,ND6,NDUFA2,NDUFA4,NDUFAB1,NDUFB2,NDUFB5,NDUFB6,NDUFB7,NDUFS6,PDHA1,PLOD2,MSMO1,SCD,SDHD,SNCA,SQLE,SRD5A1,SUOX,UQCRFS1,DDO,DHRS3,COX5A,AKR1A1,DECR2,DUOX2,NOX4,NSDHL,RDH11,PIPOX,HSD17B7,DHRS7,P4HTM,RETSAT,PDPR,PECR,ASPHD2,…
GO Molecular Functions	GO:0048037	cofactor binding	-6.92456	2.37624	44	AOC1,ACAT1,ACOX1,CRYM,CYP3A4,CYP7A1,CYP17A1,CYP51A1,DHCR7,DHCR24,DHFR,FASN,FXN,GCH1,GLDC,HBZ,HMGCL,HMGCR,HSD17B1,LDHB,MB,ME1,MTHFR,MTR,NDUFAB1,PLOD2,SDHD,SHMT1,SQLE,SRD5A1,SUOX,UQCRFS1,DDO,CREG1,ECI2,DUOX2,NOX4,P4HTM,MOCOS,COQ10B,PNPLA3,ACAD11,CYP4V2,ACBD7
GO Molecular Functions	GO:0050662	coenzyme binding	-5.4075	2.61423	28	ACAT1,ACOX1,CRYM,DHCR7,DHCR24,DHFR,FASN,GCH1,GLDC,HMGCL,HMGCR,HSD17B1,LDHB,ME1,MTHFR,PLOD2,SHMT1,SQLE,SRD5A1,SUOX,DDO,ECI2,NOX4,P4HTM,MOCOS,PNPLA3,ACAD11,ACBD7
GO Molecular Functions	GO:0003954	NADH dehydrogenase activity	-4.4606	5.3888	9	ND6,NDUFA2,NDUFA4,NDUFAB1,NDUFB2,NDUFB5,NDUFB6,NDUFB7,NDUFS6
GO Molecular Functions	GO:0008137	NADH dehydrogenase (ubiquinone) activity	-4.4606	5.3888	9	ND6,NDUFA2,NDUFA4,NDUFAB1,NDUFB2,NDUFB5,NDUFB6,NDUFB7,NDUFS6
GO Molecular Functions	GO:0050136	NADH dehydrogenase (quinone) activity	-4.4606	5.3888	9	ND6,NDUFA2,NDUFA4,NDUFAB1,NDUFB2,NDUFB5,NDUFB6,NDUFB7,NDUFS6
GO Molecular Functions	GO:0009055	electron transfer activity	-4.17225	3.38244	14	COX6A1,COX7C,GLDC,GLRX,ME1,NDUFA4,NDUFS6,SDHD,SRD5A1,UQCRFS1,DHRS3,COX5A,AKR1A1,NOX4
GO Molecular Functions	GO:0016655	oxidoreductase activity, acting on NAD(P)H, quinone or similar compound as acceptor	-3.52986	4.13141	9	ND6,NDUFA2,NDUFA4,NDUFAB1,NDUFB2,NDUFB5,NDUFB6,NDUFB7,NDUFS6
GO Molecular Functions	GO:0016651	oxidoreductase activity, acting on NAD(P)H	-2.75306	2.8315	11	ND6,NDUFA2,NDUFA4,NDUFAB1,NDUFB2,NDUFB5,NDUFB6,NDUFB7,NDUFS6,DUOX2,NOX4
GO Molecular Functions	GO:0031956	medium-chain fatty acid-CoA ligase activity	-3.96868	13.7714	4	ACSL1,ACSBG1,ACSL5,ACSBG2
GO Molecular Functions	GO:0102391	decanoate-CoA ligase activity	-3.96868	13.7714	4	ACSL1,ACSBG1,ACSL5,ACSBG2
GO Molecular Functions	GO:0016405	CoA-ligase activity	-3.5561	6.35602	6	ACSL1,ACSBG1,ACSL5,ACSS2,AACS,ACSBG2
GO Molecular Functions	GO:0016878	acid-thiol ligase activity	-3.19839	5.50855	6	ACSL1,ACSBG1,ACSL5,ACSS2,AACS,ACSBG2
GO Molecular Functions	GO:0004467	long-chain fatty acid-CoA ligase activity	-3.02272	8.4747	4	ACSL1,ACSBG1,ACSL5,ACSBG2
GO Molecular Functions	GO:0003996	acyl-CoA ligase activity	-2.6547	6.88569	4	ACSL1,ACSBG1,ACSL5,ACSBG2
GO Molecular Functions	GO:0016877	ligase activity, forming carbon-sulfur bonds	-2.52154	4.13141	6	ACSL1,ACSBG1,ACSL5,ACSS2,AACS,ACSBG2
GO Molecular Functions	GO:0015645	fatty acid ligase activity	-2.20029	5.24624	4	ACSL1,ACSBG1,ACSL5,ACSBG2
GO Molecular Functions	GO:0016645	oxidoreductase activity, acting on the CH-NH group of donors	-2.51449	4.91835	5	CRYM,DHFR,MTHFR,PIPOX,MTHFD2L
GO Molecular Functions	GO:0016646	oxidoreductase activity, acting on the CH-NH group of donors, NAD or NADP as acceptor	-2.36399	5.79848	4	CRYM,DHFR,MTHFR,MTHFD2L
GO Molecular Functions	GO:0008374	O-acyltransferase activity	-5.23822	5.86016	10	CPT1A,LCAT,AGPAT2,PLAAT1,GPAM,PNPLA3,DGAT2,GPAT3,MOGAT1,MBOAT2
GO Molecular Functions	GO:0016411	acylglycerol O-acyltransferase activity	-3.99154	7.51166	6	AGPAT2,PNPLA3,DGAT2,GPAT3,MOGAT1,MBOAT2
GO Molecular Functions	GO:0016746	transferase activity, transferring acyl groups	-3.51474	2.27797	22	ACAA1,ACAT1,CPT1A,F13A1,FASN,GGT7,HADHB,HMGCS2,LCAT,TGM4,AGPAT2,NAT8B,ELOVL2,PLAAT1,GPAM,PNPLA3,DGAT2,GPAT3,MOGAT1,MBOAT2,CERS3,CERS6
GO Molecular Functions	GO:0003841	1-acylglycerol-3-phosphate O-acyltransferase activity	-2.6547	6.88569	4	AGPAT2,PNPLA3,GPAT3,MBOAT2
GO Molecular Functions	GO:0042171	lysophosphatidic acid acyltransferase activity	-2.6547	6.88569	4	AGPAT2,PNPLA3,GPAT3,MBOAT2
GO Molecular Functions	GO:0016747	transferase activity, transferring acyl groups other than amino-acyl groups	-2.63201	2.11867	18	ACAA1,ACAT1,CPT1A,FASN,HADHB,LCAT,AGPAT2,NAT8B,ELOVL2,PLAAT1,GPAM,PNPLA3,DGAT2,GPAT3,MOGAT1,MBOAT2,CERS3,CERS6
GO Molecular Functions	GO:0071617	lysophospholipid acyltransferase activity	-2.55075	6.48065	4	AGPAT2,PNPLA3,GPAT3,MBOAT2
GO Molecular Functions	GO:1904315	transmitter-gated ion channel activity involved in regulation of postsynaptic membrane potential	-4.38239	5.27415	9	CHRNB2,CHRNB4,GABRA3,GABRB2,GLRA1,GRID1,GRIK3,GRIN2C,GRIN3A
GO Molecular Functions	GO:0015276	ligand-gated ion channel activity	-4.37082	3.19336	16	ASIC1,CHRNB2,CHRNB4,GABRA3,GABRB2,GLRA1,GRID1,GRIK3,GRIN2C,KCNJ5,SCNN1B,TRPA1,P2RX2,ASIC5,GABRQ,GRIN3A
GO Molecular Functions	GO:0022834	ligand-gated channel activity	-4.37082	3.19336	16	ASIC1,CHRNB2,CHRNB4,GABRA3,GABRB2,GLRA1,GRID1,GRIK3,GRIN2C,KCNJ5,SCNN1B,TRPA1,P2RX2,ASIC5,GABRQ,GRIN3A
GO Molecular Functions	GO:0099529	neurotransmitter receptor activity involved in regulation of postsynaptic membrane potential	-4.16017	4.9577	9	CHRNB2,CHRNB4,GABRA3,GABRB2,GLRA1,GRID1,GRIK3,GRIN2C,GRIN3A
GO Molecular Functions	GO:0005230	extracellular ligand-gated ion channel activity	-4.09896	4.0396	11	CHRNB2,CHRNB4,GABRA3,GABRB2,GLRA1,GRID1,GRIK3,GRIN2C,P2RX2,GABRQ,GRIN3A
GO Molecular Functions	GO:0015267	channel activity	-4.08307	2.03135	34	ASIC1,CHRNB2,CHRNB4,CLCN5,GABRA3,GABRB2,GJB2,GLRA1,GPM6A,GRID1,GRIK3,GRIN2C,KCNA3,KCNJ5,KCNQ1,RHAG,SCNN1B,KCNK5,TRPA1,ABCC9,P2RX2,KCNE5,KCNG2,CACNG5,TRPM5,ASIC5,MCUB,SCN3B,GABRQ,PANX2,TRPM3,SLC26A9,GRIN3A,AQP11
GO Molecular Functions	GO:0022803	passive transmembrane transporter activity	-4.06482	2.02696	34	ASIC1,CHRNB2,CHRNB4,CLCN5,GABRA3,GABRB2,GJB2,GLRA1,GPM6A,GRID1,GRIK3,GRIN2C,KCNA3,KCNJ5,KCNQ1,RHAG,SCNN1B,KCNK5,TRPA1,ABCC9,P2RX2,KCNE5,KCNG2,CACNG5,TRPM5,ASIC5,MCUB,SCN3B,GABRQ,PANX2,TRPM3,SLC26A9,GRIN3A,AQP11
GO Molecular Functions	GO:0098960	postsynaptic neurotransmitter receptor activity	-4.02148	4.76702	9	CHRNB2,CHRNB4,GABRA3,GABRB2,GLRA1,GRID1,GRIK3,GRIN2C,GRIN3A
GO Molecular Functions	GO:0022839	ion gated channel activity	-3.5823	2.13128	26	ASIC1,CHRNB2,CHRNB4,CLCN5,GABRA3,GABRB2,GLRA1,GRID1,GRIK3,GRIN2C,KCNA3,KCNJ5,KCNQ1,SCNN1B,KCNK5,TRPA1,P2RX2,KCNE5,KCNG2,CACNG5,TRPM5,ASIC5,SCN3B,GABRQ,TRPM3,GRIN3A
GO Molecular Functions	GO:0022824	transmitter-gated ion channel activity	-3.47456	4.06369	9	CHRNB2,CHRNB4,GABRA3,GABRB2,GLRA1,GRID1,GRIK3,GRIN2C,GRIN3A
GO Molecular Functions	GO:0022835	transmitter-gated channel activity	-3.47456	4.06369	9	CHRNB2,CHRNB4,GABRA3,GABRB2,GLRA1,GRID1,GRIK3,GRIN2C,GRIN3A
GO Molecular Functions	GO:0005216	ion channel activity	-3.47338	1.97675	30	ASIC1,CHRNB2,CHRNB4,CLCN5,GABRA3,GABRB2,GLRA1,GPM6A,GRID1,GRIK3,GRIN2C,KCNA3,KCNJ5,KCNQ1,SCNN1B,KCNK5,TRPA1,ABCC9,P2RX2,KCNE5,KCNG2,CACNG5,TRPM5,ASIC5,MCUB,SCN3B,GABRQ,TRPM3,SLC26A9,GRIN3A
GO Molecular Functions	GO:0022836	gated channel activity	-3.38664	2.06969	26	ASIC1,CHRNB2,CHRNB4,CLCN5,GABRA3,GABRB2,GLRA1,GRID1,GRIK3,GRIN2C,KCNA3,KCNJ5,KCNQ1,SCNN1B,KCNK5,TRPA1,P2RX2,KCNE5,KCNG2,CACNG5,TRPM5,ASIC5,SCN3B,GABRQ,TRPM3,GRIN3A
GO Molecular Functions	GO:0022838	substrate-specific channel activity	-3.25345	1.91713	30	ASIC1,CHRNB2,CHRNB4,CLCN5,GABRA3,GABRB2,GLRA1,GPM6A,GRID1,GRIK3,GRIN2C,KCNA3,KCNJ5,KCNQ1,SCNN1B,KCNK5,TRPA1,ABCC9,P2RX2,KCNE5,KCNG2,CACNG5,TRPM5,ASIC5,MCUB,SCN3B,GABRQ,TRPM3,SLC26A9,GRIN3A
GO Molecular Functions	GO:0099094	ligand-gated cation channel activity	-2.81945	2.88543	11	ASIC1,CHRNB2,CHRNB4,GRIK3,GRIN2C,KCNJ5,SCNN1B,TRPA1,P2RX2,ASIC5,GRIN3A
GO Molecular Functions	GO:0005261	cation channel activity	-2.4922	1.8995	22	ASIC1,CHRNB2,CHRNB4,GPM6A,GRIK3,GRIN2C,KCNA3,KCNJ5,KCNQ1,SCNN1B,KCNK5,TRPA1,ABCC9,P2RX2,KCNE5,KCNG2,CACNG5,TRPM5,ASIC5,SCN3B,TRPM3,GRIN3A
GO Molecular Functions	GO:0004970	ionotropic glutamate receptor activity	-2.36399	5.79848	4	GRID1,GRIK3,GRIN2C,GRIN3A
KEGG Pathway	hsa01212	Fatty acid metabolism	-9.02048	8.0333	14	ACAA1,ACAT1,ACOX1,CPT1A,ACSL1,FASN,HADHB,SCD,ACSBG1,ACSL5,ELOVL2,PECR,SCD5,ACSBG2
KEGG Pathway	hsa00190	Oxidative phosphorylation	-6.4555	4.36885	19	ATP5MC1,ATP5MC3,ATP5ME,COX6A1,COX7C,ND6,NDUFA2,NDUFA4,NDUFAB1,NDUFB2,NDUFB5,NDUFB6,NDUFB7,NDUFS6,SDHD,UQCRFS1,COX5A,ATP6V0E2,ATP6V0D2
KEGG Pathway	hsa05012	Parkinson's disease	-6.00947	3.6853	19	ATP5MC1,ATP5MC3,COX6A1,COX7C,GPR37,ND6,NDUFA2,NDUFA4,NDUFAB1,NDUFB2,NDUFB5,NDUFB6,NDUFB7,NDUFS6,SDHD,SNCA,UQCRFS1,COX5A,SNCAIP
KEGG Pathway	hsa05010	Alzheimer's disease	-4.80793	3.06031	19	ATP5MC1,ATP5MC3,COX6A1,COX7C,GRIN2C,NDUFA2,NDUFA4,NDUFAB1,NDUFB2,NDUFB5,NDUFB6,NDUFB7,NDUFS6,PPP3CA,SDHD,SNCA,UQCRFS1,COX5A,BACE2
KEGG Pathway	hsa05016	Huntington's disease	-4.08017	2.71146	19	ATP5MC1,ATP5MC3,COX6A1,COX7C,GPX1,NDUFA2,NDUFA4,NDUFAB1,NDUFB2,NDUFB5,NDUFB6,NDUFB7,NDUFS6,SDHD,UQCRFS1,COX5A,CREB5,DNAI1,IFT57
KEGG Pathway	hsa04932	Non-alcoholic fatty liver disease (NAFLD)	-3.45067	2.77276	15	COX6A1,COX7C,CXCL8,JUN,NDUFA2,NDUFA4,NDUFAB1,NDUFB2,NDUFB5,NDUFB6,NDUFB7,NDUFS6,SDHD,UQCRFS1,COX5A
KEGG Pathway	hsa04146	Peroxisome	-4.35572	3.41771	12	ACAA1,ACOX1,ACSL1,HMGCL,DDO,ECI2,AMACR,DECR2,PIPOX,ACSL5,PECR,FAR1
KEGG Pathway	hsa03320	PPAR signaling pathway	-9.22909	6.50315	17	ACAA1,ACOX1,APOA1,APOC3,CPT1A,CYP7A1,FABP3,FABP7,ACSL1,HMGCS2,ME1,PCK1,SCD,ACSBG1,ACSL5,SCD5,ACSBG2
KEGG Pathway	hsa00071	Fatty acid degradation	-7.45374	7.51166	12	ACAA1,ACAT1,ACOX1,ADH1C,ALDH3A2,CPT1A,ACSL1,HADHB,ECI2,ACSBG1,ACSL5,ACSBG2
KEGG Pathway	hsa_M00086	beta-Oxidation, acyl-CoA synthesis	-4.25701	15.7387	4	ACSL1,ACSBG1,ACSL5,ACSBG2
KEGG Pathway	hsa00061	Fatty acid biosynthesis	-4.20106	10.5934	5	ACSL1,FASN,ACSBG1,ACSL5,ACSBG2
KEGG Pathway	hsa00670	One carbon pool by folate	-5.38099	9.63997	7	AMT,ATIC,DHFR,MTHFR,MTR,SHMT1,MTHFD2L
KEGG Pathway	hsa01523	Antifolate resistance	-4.00212	6.21933	7	ATIC,DHFR,FPGS,MTHFR,SHMT1,SLC19A1,SLC46A1
KEGG Pathway	hsa00561	Glycerolipid metabolism	-4.32515	4.66826	10	ALDH3A2,AKR1A1,AGPAT2,LPIN1,GPAM,PNPLA3,DGAT2,GPAT3,MOGAT1,MBOAT2
KEGG Pathway	hsa_M00089	Triacylglycerol biosynthesis	-3.57172	8.10081	5	AGPAT2,GPAM,DGAT2,GPAT3,MBOAT2
KEGG Pathway	hsa04080	Neuroactive ligand-receptor interaction	-6.97298	2.98297	30	ADRA1D,APLNR,AVPR1A,CCKAR,CHRNB2,CHRNB4,DRD5,LPAR1,EDNRA,GABRA3,GABRB2,GHRHR,GLRA1,GRID1,GRIK3,GRIN2C,GRPR,NPY4R,PRLR,PTGER3,PTGFR,SCTR,SSTR1,VIPR2,GPR50,P2RX2,LPAR3,P2RY10,GABRQ,GRIN3A
KEGG Pathway	hsa05033	Nicotine addiction	-2.52154	4.13141	6	CHRNB2,GABRA3,GABRB2,GRIN2C,GABRQ,GRIN3A
KEGG Pathway	hsa00564	Glycerophospholipid metabolism	-5.08056	4.05893	14	CHKA,LCAT,PEMT,AGPAT2,LPIN1,PISD,ETNK2,ADPRM,CHPT1,GPAM,GPAT3,MBOAT2,PHOSPHO1,PLA2G4F

## Sheet: SM  vs BP
Category	Term ID	Description	Log10 (Pvalue)	Enrichment	Count	Genes
GO Biological Processes	GO:0009113	purine nucleobase biosynthetic process	-4.48029	46.0973	3	PPAT,SHMT1,PAICS
GO Biological Processes	GO:0046112	nucleobase biosynthetic process	-3.77961	27.6584	3	PPAT,SHMT1,PAICS
GO Biological Processes	GO:0006144	purine nucleobase metabolic process	-3.65244	25.144	3	PPAT,SHMT1,PAICS
GO Biological Processes	GO:1901606	alpha-amino acid catabolic process	-3.54648	8.69761	5	GLDC,GLUL,PPAT,SHMT1,GPT2
GO Biological Processes	GO:0009063	cellular amino acid catabolic process	-3.21764	7.37557	5	GLDC,GLUL,PPAT,SHMT1,GPT2
GO Biological Processes	GO:0009112	nucleobase metabolic process	-2.81438	13.1707	3	PPAT,SHMT1,PAICS
GO Biological Processes	GO:0046148	pigment biosynthetic process	-2.4337	9.7047	3	PPAT,SHMT1,PAICS
GO Biological Processes	GO:0016054	organic acid catabolic process	-2.39703	4.00846	6	GLDC,GLUL,PPAT,RENBP,SHMT1,GPT2
GO Biological Processes	GO:0046395	carboxylic acid catabolic process	-2.39703	4.00846	6	GLDC,GLUL,PPAT,RENBP,SHMT1,GPT2
GO Biological Processes	GO:0042440	pigment metabolic process	-2.15	7.68289	3	PPAT,SHMT1,PAICS
GO Biological Processes	GO:1901605	alpha-amino acid metabolic process	-2.12739	4.13429	5	GLDC,GLUL,PPAT,SHMT1,GPT2
GO Biological Processes	GO:0090407	organophosphate biosynthetic process	-4.56178	3.69306	14	GUCA2A,GUCY2C,PIK3C2G,PPAT,SHMT1,PAPSS2,PAICS,PLCH1,ACSBG1,MOCOS,ETNK2,ACSS2,MBOAT2,UPP2
GO Biological Processes	GO:0009165	nucleotide biosynthetic process	-3.57857	4.29923	9	GUCA2A,GUCY2C,PPAT,SHMT1,PAPSS2,PAICS,ACSBG1,ACSS2,UPP2
GO Biological Processes	GO:1901293	nucleoside phosphate biosynthetic process	-3.54572	4.25514	9	GUCA2A,GUCY2C,PPAT,SHMT1,PAPSS2,PAICS,ACSBG1,ACSS2,UPP2
GO Biological Processes	GO:0072522	purine-containing compound biosynthetic process	-3.49919	4.71283	8	GUCA2A,GUCY2C,PPAT,SHMT1,PAPSS2,PAICS,ACSBG1,ACSS2
GO Biological Processes	GO:0009117	nucleotide metabolic process	-3.30435	3.11644	12	GUCA2A,GUCY2C,PPAT,SHMT1,PAPSS2,TP53I3,PAICS,ACSBG1,MOCOS,ACSS2,DGAT2,UPP2
GO Biological Processes	GO:0006753	nucleoside phosphate metabolic process	-3.26671	3.08601	12	GUCA2A,GUCY2C,PPAT,SHMT1,PAPSS2,TP53I3,PAICS,ACSBG1,MOCOS,ACSS2,DGAT2,UPP2
GO Biological Processes	GO:0009260	ribonucleotide biosynthetic process	-2.9523	4.40521	7	GUCY2C,PPAT,PAPSS2,PAICS,ACSBG1,ACSS2,UPP2
GO Biological Processes	GO:0006164	purine nucleotide biosynthetic process	-2.8933	4.30242	7	GUCA2A,GUCY2C,PPAT,PAPSS2,PAICS,ACSBG1,ACSS2
GO Biological Processes	GO:0046390	ribose phosphate biosynthetic process	-2.8933	4.30242	7	GUCY2C,PPAT,PAPSS2,PAICS,ACSBG1,ACSS2,UPP2
GO Biological Processes	GO:0072521	purine-containing compound metabolic process	-2.71994	3.00798	10	GUCA2A,GUCY2C,PPAT,SHMT1,PAPSS2,PAICS,ACSBG1,MOCOS,ACSS2,DGAT2
GO Biological Processes	GO:1901137	carbohydrate derivative biosynthetic process	-2.46972	2.61377	11	GPC5,GUCY2C,PPAT,RENBP,SHMT1,PAPSS2,PAICS,ACSBG1,ACSS2,PXYLP1,UPP2
GO Biological Processes	GO:0009259	ribonucleotide metabolic process	-2.46297	2.97402	9	GUCY2C,PPAT,PAPSS2,PAICS,ACSBG1,MOCOS,ACSS2,DGAT2,UPP2
GO Biological Processes	GO:0006163	purine nucleotide metabolic process	-2.3732	2.88108	9	GUCA2A,GUCY2C,PPAT,PAPSS2,PAICS,ACSBG1,MOCOS,ACSS2,DGAT2
GO Biological Processes	GO:0009152	purine ribonucleotide biosynthetic process	-2.36678	3.9512	6	GUCY2C,PPAT,PAPSS2,PAICS,ACSBG1,ACSS2
GO Biological Processes	GO:0019693	ribose phosphate metabolic process	-2.36347	2.87111	9	GUCY2C,PPAT,PAPSS2,PAICS,ACSBG1,MOCOS,ACSS2,DGAT2,UPP2
GO Biological Processes	GO:0033866	nucleoside bisphosphate biosynthetic process	-2.21876	8.13482	3	PAPSS2,ACSBG1,ACSS2
GO Biological Processes	GO:0034030	ribonucleoside bisphosphate biosynthetic process	-2.21876	8.13482	3	PAPSS2,ACSBG1,ACSS2
GO Biological Processes	GO:0034033	purine nucleoside bisphosphate biosynthetic process	-2.21876	8.13482	3	PAPSS2,ACSBG1,ACSS2
GO Biological Processes	GO:0033865	nucleoside bisphosphate metabolic process	-2.14384	5.26827	4	PAPSS2,ACSBG1,ACSS2,DGAT2
GO Biological Processes	GO:0033875	ribonucleoside bisphosphate metabolic process	-2.14384	5.26827	4	PAPSS2,ACSBG1,ACSS2,DGAT2
GO Biological Processes	GO:0034032	purine nucleoside bisphosphate metabolic process	-2.14384	5.26827	4	PAPSS2,ACSBG1,ACSS2,DGAT2
GO Biological Processes	GO:0009150	purine ribonucleotide metabolic process	-2.01567	2.7166	8	GUCY2C,PPAT,PAPSS2,PAICS,ACSBG1,MOCOS,ACSS2,DGAT2
GO Biological Processes	GO:0031670	cellular response to nutrient	-4.28514	12.4587	5	CASR,CDKN2B,LPL,GDAP1,CASTOR2
GO Biological Processes	GO:0031668	cellular response to extracellular stimulus	-3.9571	5.50416	8	AVPR1A,CASR,CDKN2B,GLUL,LPL,GDAP1,WNT4,CASTOR2
GO Biological Processes	GO:0031669	cellular response to nutrient levels	-3.49635	5.4461	7	CASR,CDKN2B,GLUL,LPL,GDAP1,WNT4,CASTOR2
GO Biological Processes	GO:0071496	cellular response to external stimulus	-3.2697	4.35137	8	AVPR1A,CASR,CDKN2B,GLUL,LPL,GDAP1,WNT4,CASTOR2
GO Biological Processes	GO:0009991	response to extracellular stimulus	-2.60542	3.12524	9	AVPR1A,CASR,CDKN2B,GLUL,LPL,SCTR,GDAP1,WNT4,CASTOR2
GO Biological Processes	GO:0031667	response to nutrient levels	-2.22609	2.95614	8	CASR,CDKN2B,GLUL,LPL,SCTR,GDAP1,WNT4,CASTOR2
GO Biological Processes	GO:0007584	response to nutrient	-2.15965	4.2098	5	CASR,CDKN2B,LPL,GDAP1,CASTOR2
GO Biological Processes	GO:0001101	response to acid chemical	-3.9512	4.82414	9	AVPR1A,GLDC,LPL,SERPINF1,PTGFR,SHMT1,GDAP1,DGAT2,CASTOR2
GO Biological Processes	GO:0071229	cellular response to acid chemical	-3.82956	6.17572	7	AVPR1A,LPL,SERPINF1,PTGFR,SHMT1,DGAT2,CASTOR2
GO Biological Processes	GO:0006071	glycerol metabolic process	-3.77961	27.6584	3	ANGPTL3,DGAT2,MOGAT1
GO Biological Processes	GO:0019400	alditol metabolic process	-3.59346	24.0508	3	ANGPTL3,DGAT2,MOGAT1
GO Biological Processes	GO:0008610	lipid biosynthetic process	-3.31519	3.12524	12	AVPR1A,LPL,PIK3C2G,PLP1,PRLR,WNT4,ETNK2,ACSS2,DGAT2,MOGAT1,MBOAT2,ENHO
GO Biological Processes	GO:0055090	acylglycerol homeostasis	-2.90828	14.1838	3	LPL,ANGPTL3,DGAT2
GO Biological Processes	GO:0070328	triglyceride homeostasis	-2.90828	14.1838	3	LPL,ANGPTL3,DGAT2
GO Biological Processes	GO:0070542	response to fatty acid	-2.90508	8.57625	4	GLDC,LPL,PTGFR,DGAT2
GO Biological Processes	GO:0019432	triglyceride biosynthetic process	-2.84485	13.4919	3	LPL,DGAT2,MOGAT1
GO Biological Processes	GO:0046460	neutral lipid biosynthetic process	-2.78468	12.8644	3	LPL,DGAT2,MOGAT1
GO Biological Processes	GO:0046463	acylglycerol biosynthetic process	-2.78468	12.8644	3	LPL,DGAT2,MOGAT1
GO Biological Processes	GO:0006641	triglyceride metabolic process	-2.58701	7.02435	4	FABP7,LPL,DGAT2,MOGAT1
GO Biological Processes	GO:0071398	cellular response to fatty acid	-2.4337	9.7047	3	LPL,PTGFR,DGAT2
GO Biological Processes	GO:0019751	polyol metabolic process	-2.3284	5.94804	4	PLCH1,ANGPTL3,DGAT2,MOGAT1
GO Biological Processes	GO:0006631	fatty acid metabolic process	-2.29171	3.35253	7	AVPR1A,LPL,PLP1,ACSBG1,ANGPTL3,ACSS2,DGAT2
GO Biological Processes	GO:0006639	acylglycerol metabolic process	-2.26788	5.7175	4	FABP7,LPL,DGAT2,MOGAT1
GO Biological Processes	GO:0006638	neutral lipid metabolic process	-2.2561	5.67352	4	FABP7,LPL,DGAT2,MOGAT1
GO Biological Processes	GO:0019915	lipid storage	-2.21876	8.13482	3	LPL,ANGPTL3,DGAT2
GO Biological Processes	GO:0046486	glycerolipid metabolic process	-2.12487	3.11769	7	FABP7,LPL,PIK3C2G,ETNK2,DGAT2,MOGAT1,MBOAT2
GO Biological Processes	GO:0045834	positive regulation of lipid metabolic process	-2.08092	5.05176	4	AVPR1A,ANGPTL3,WNT4,DGAT2
GO Biological Processes	GO:0062013	positive regulation of small molecule metabolic process	-2.01126	4.82064	4	AVPR1A,GUCA2A,WNT4,DGAT2
GO Biological Processes	GO:0044706	multi-multicellular organism process	-3.66871	5.81408	7	AVPR1A,EPYC,PPAT,PRLR,PTGFR,WNT4,APELA
GO Biological Processes	GO:0007565	female pregnancy	-2.39816	4.80181	5	EPYC,PPAT,PRLR,WNT4,APELA
GO Biological Processes	GO:0051004	regulation of lipoprotein lipase activity	-3.59346	24.0508	3	LPL,PCSK6,ANGPTL3
GO Biological Processes	GO:0060191	regulation of lipase activity	-2.67994	7.45007	4	AVPR1A,LPL,PCSK6,ANGPTL3
GO Biological Processes	GO:0090596	sensory organ morphogenesis	-3.29577	5.0419	7	NKX3-2,CNTF,FAT1,FZD2,TRPM1,USH1C,GSC
GO Biological Processes	GO:0042471	ear morphogenesis	-2.40486	6.25049	4	NKX3-2,FZD2,USH1C,GSC
GO Biological Processes	GO:0046530	photoreceptor cell differentiation	-2.3113	8.78044	3	CNTF,TRPM1,USH1C
GO Biological Processes	GO:0048592	eye morphogenesis	-2.05059	4.95005	4	CNTF,FAT1,TRPM1,USH1C
GO Biological Processes	GO:1903524	positive regulation of blood circulation	-3.17181	10.1035	4	AVPR1A,CASR,CHGA,APELA
GO Biological Processes	GO:0045823	positive regulation of heart contraction	-2.87613	13.8292	3	AVPR1A,CHGA,APELA
GO Biological Processes	GO:0008217	regulation of blood pressure	-2.497	5.06564	5	AVPR1A,CHGA,RENBP,UTS2,NAV2
GO Biological Processes	GO:0035296	regulation of tube diameter	-2.11199	5.15774	4	AVPR1A,CASR,CHGA,UTS2
GO Biological Processes	GO:0050880	regulation of blood vessel size	-2.11199	5.15774	4	AVPR1A,CASR,CHGA,UTS2
GO Biological Processes	GO:0097746	regulation of blood vessel diameter	-2.11199	5.15774	4	AVPR1A,CASR,CHGA,UTS2
GO Biological Processes	GO:0035150	regulation of tube size	-2.10155	5.12193	4	AVPR1A,CASR,CHGA,UTS2
GO Biological Processes	GO:0007339	binding of sperm to zona pellucida	-2.97532	14.9505	3	CLGN,ZP1,PCSK4
GO Biological Processes	GO:0007338	single fertilization	-2.84975	6.10561	5	CLGN,MFGE8,ZP1,PCSK4,TRPC7
GO Biological Processes	GO:0035036	sperm-egg recognition	-2.52344	10.4371	3	CLGN,ZP1,PCSK4
GO Biological Processes	GO:0009566	fertilization	-2.48683	5.03796	5	CLGN,MFGE8,ZP1,PCSK4,TRPC7
GO Biological Processes	GO:0009988	cell-cell recognition	-2.1172	7.47524	3	CLGN,ZP1,PCSK4
GO Biological Processes	GO:0030900	forebrain development	-2.93456	3.86156	8	KIF1A,AVPR1A,DAB1,FABP7,TBX19,WNT4,NEUROD6,GSC
GO Biological Processes	GO:0007420	brain development	-2.17025	2.51212	10	KIF1A,AVPR1A,DAB1,FABP7,PLP1,SCTR,TBX19,WNT4,NEUROD6,GSC
GO Biological Processes	GO:0060322	head development	-2.00588	2.37309	10	KIF1A,AVPR1A,DAB1,FABP7,PLP1,SCTR,TBX19,WNT4,NEUROD6,GSC
GO Biological Processes	GO:0048488	synaptic vesicle endocytosis	-2.45548	9.878	3	AMPH,DNAJC6,PACSIN1
GO Biological Processes	GO:0140238	presynaptic endocytosis	-2.45548	9.878	3	AMPH,DNAJC6,PACSIN1
GO Biological Processes	GO:0036465	synaptic vesicle recycling	-2.20115	8.01693	3	AMPH,DNAJC6,PACSIN1
GO Biological Processes	GO:0010817	regulation of hormone levels	-2.59997	3.11937	9	CASR,CHGA,GLUL,ICA1,PCSK6,WNT4,PCSK4,DGAT2,ENHO
GO Biological Processes	GO:0050796	regulation of insulin secretion	-2.55947	5.23833	5	CASR,CHGA,GLUL,ICA1,ENHO
GO Biological Processes	GO:0050708	regulation of protein secretion	-2.35749	3.11206	8	CASR,CHGA,GLUL,ICA1,LPL,ORM1,VTCN1,ENHO
GO Biological Processes	GO:0030073	insulin secretion	-2.26097	4.45385	5	CASR,CHGA,GLUL,ICA1,ENHO
GO Biological Processes	GO:0090276	regulation of peptide hormone secretion	-2.25226	4.43244	5	CASR,CHGA,GLUL,ICA1,ENHO
GO Biological Processes	GO:0002791	regulation of peptide secretion	-2.21093	2.93848	8	CASR,CHGA,GLUL,ICA1,LPL,ORM1,VTCN1,ENHO
GO Biological Processes	GO:1903530	regulation of secretion by cell	-2.08057	2.43579	10	ASIC1,AVPR1A,CASR,CHGA,GLUL,ICA1,LPL,ORM1,VTCN1,ENHO
GO Biological Processes	GO:0050905	neuromuscular process	-2.55736	6.89306	4	FABP7,UCHL1,USH1C,NKX6-2
GO Biological Processes	GO:0032330	regulation of chondrocyte differentiation	-2.54704	10.6378	3	NKX3-2,PKDCC,CHADL
GO Biological Processes	GO:0061448	connective tissue development	-2.40468	4.02304	6	NKX3-2,CASR,DGAT2,PKDCC,CHADL,MUSTN1
GO Biological Processes	GO:0002062	chondrocyte differentiation	-2.3284	5.94804	4	NKX3-2,PKDCC,CHADL,MUSTN1
GO Biological Processes	GO:0061035	regulation of cartilage development	-2.15	7.68289	3	NKX3-2,PKDCC,CHADL
GO Biological Processes	GO:1901136	carbohydrate derivative catabolic process	-2.36971	4.72793	5	GPC5,NEU2,RENBP,UPP2,LYG2
GO Cellular Components	GO:0031012	extracellular matrix	-5.21463	4.5485	13	GPC5,MFGE8,NCAM1,ORM1,PCSK6,SERPINF1,TGM4,LRRN2,ZP1,WNT4,NAV2,CHADL,ADAMTSL5
GO Cellular Components	GO:0062023	collagen-containing extracellular matrix	-4.10828	4.53045	10	GPC5,MFGE8,NCAM1,ORM1,PCSK6,SERPINF1,TGM4,ZP1,NAV2,CHADL
GO Cellular Components	GO:0043025	neuronal cell body	-4.06345	4.08105	11	KIF1A,CASR,CTNND2,DAB1,FABP7,GLUL,SERPINF1,SLC6A2,UCHL1,NPTXR,CAMK2N1
GO Cellular Components	GO:0044297	cell body	-3.58633	3.59625	11	KIF1A,CASR,CTNND2,DAB1,FABP7,GLUL,SERPINF1,SLC6A2,UCHL1,NPTXR,CAMK2N1
GO Cellular Components	GO:0033267	axon part	-2.93456	3.86156	8	KIF1A,CASR,GLUL,SERPINF1,UCHL1,NPTXR,PACSIN1,BOC
GO Cellular Components	GO:0030424	axon	-2.22748	2.73394	9	KIF1A,CASR,CNTF,GLUL,SERPINF1,UCHL1,NPTXR,PACSIN1,BOC
GO Cellular Components	GO:0044306	neuron projection terminus	-2.16553	5.34462	4	CASR,GLUL,UCHL1,PACSIN1
GO Cellular Components	GO:0098793	presynapse	-2.83558	3.37984	9	AMPH,KIF1A,CASR,GLUL,ICA1,SLC6A2,DNAJC6,PACSIN1,IGSF21
GO Cellular Components	GO:0030659	cytoplasmic vesicle membrane	-2.48242	2.62391	11	AMPH,CHGA,FZD2,ICA1,PCDH7,PLAU,ATP10B,PACSIN1,WNT4,PCSK4,TMEM199
GO Cellular Components	GO:0012506	vesicle membrane	-2.39502	2.55451	11	AMPH,CHGA,FZD2,ICA1,PCDH7,PLAU,ATP10B,PACSIN1,WNT4,PCSK4,TMEM199
GO Molecular Functions	GO:0016597	amino acid binding	-4.72855	15.3658	5	CASR,GLDC,GLUL,SHMT1,CASTOR2
GO Molecular Functions	GO:0030170	pyridoxal phosphate binding	-3.67409	13.6585	4	GLDC,SHMT1,MOCOS,GPT2
GO Molecular Functions	GO:0070279	vitamin B6 binding	-3.67409	13.6585	4	GLDC,SHMT1,MOCOS,GPT2
GO Molecular Functions	GO:0016829	lyase activity	-2.40776	4.82695	5	GLDC,GUCY2C,SHMT1,PAICS,MOCOS
GO Molecular Functions	GO:0031406	carboxylic acid binding	-2.27855	4.4973	5	CASR,GLDC,GLUL,SHMT1,CASTOR2
GO Molecular Functions	GO:0050662	coenzyme binding	-2.25798	3.75029	6	GLDC,SHMT1,TP53I3,MOCOS,GPT2,ACBD7
GO Molecular Functions	GO:0043177	organic acid binding	-2.17606	4.2486	5	CASR,GLDC,GLUL,SHMT1,CASTOR2
GO Molecular Functions	GO:0019842	vitamin binding	-2.15464	5.30617	4	GLDC,SHMT1,MOCOS,GPT2
GO Molecular Functions	GO:0016874	ligase activity	-2.88832	6.22937	5	GLUL,UCHL1,PAICS,ACSBG1,ACSS2
GO Molecular Functions	GO:0016411	acylglycerol O-acyltransferase activity	-3.65244	25.144	3	DGAT2,MOGAT1,MBOAT2
GO Molecular Functions	GO:0008374	O-acyltransferase activity	-2.67296	11.7695	3	DGAT2,MOGAT1,MBOAT2
GO Molecular Functions	GO:0005539	glycosaminoglycan binding	-2.78006	4.78933	6	EPYC,LPL,PCSK6,ANGPTL3,NAV2,ADAMTSL5
GO Molecular Functions	GO:0008201	heparin binding	-2.63561	5.45531	5	LPL,PCSK6,ANGPTL3,NAV2,ADAMTSL5
GO Molecular Functions	GO:1901681	sulfur compound binding	-2.59085	4.39022	6	LPL,PCSK6,ANGPTL3,NAV2,ADAMTSL5,ACBD7
GO Molecular Functions	GO:0017046	peptide hormone binding	-2.62092	11.2891	3	AVPR1A,PRLR,SCTR
GO Molecular Functions	GO:0005179	hormone activity	-2.3534	6.04555	4	GUCA2A,UTS2,ENHO,APELA
GO Molecular Functions	GO:0048018	receptor ligand activity	-2.31443	3.0604	8	CNTF,GUCA2A,UTS2,ANGPTL3,IL17D,WNT4,ENHO,APELA
GO Molecular Functions	GO:0030545	receptor regulator activity	-2.07527	2.78323	8	CNTF,GUCA2A,UTS2,ANGPTL3,IL17D,WNT4,ENHO,APELA
KEGG Pathway	hsa00630	Glyoxylate and dicarboxylate metabolism	-3.33494	19.756	3	GLDC,GLUL,SHMT1
KEGG Pathway	hsa00250	Alanine, aspartate and glutamate metabolism	-3.0464	15.8048	3	GLUL,PPAT,GPT2
KEGG Pathway	hsa01200	Carbon metabolism	-2.45836	6.4698	4	GLDC,SHMT1,ACSS2,GPT2
KEGG Pathway	hsa01230	Biosynthesis of amino acids	-2.10117	7.37557	3	GLUL,SHMT1,GPT2
KEGG Pathway	hsa00561	Glycerolipid metabolism	-3.52508	12.501	4	LPL,DGAT2,MOGAT1,MBOAT2

## Sheet: PL vs BP
Category	Term ID	Description	Log10 (Pvalue)	Enrichment	Count	Genes
GO Biological Processes	GO:0006119	oxidative phosphorylation	-10.3073	5.66445	22	ATP5MC1,ATP5MC3,ATP5ME,COX6A1,COX7C,FXN,ND6,NDUFA2,NDUFAB1,NDUFB2,NDUFB5,NDUFB6,NDUFB7,NDUFC2,NDUFV1,NDUFS6,SDHD,SNCA,UQCRFS1,COX5A,DNAJC15,CHCHD10
GO Biological Processes	GO:0022900	electron transport chain	-9.67578	4.81727	24	AOX1,COX6A1,COX7C,CYB5A,CYP1A2,GLRX,ME1,ND6,NCF2,NDUFA2,NDUFAB1,NDUFB2,NDUFB5,NDUFB6,NDUFB7,NDUFC2,NDUFV1,NDUFS6,SDHD,SNCA,UQCRFS1,DHRS3,COX5A,DNAJC15
GO Biological Processes	GO:0042775	mitochondrial ATP synthesis coupled electron transport	-9.10364	6.54305	17	COX6A1,COX7C,ND6,NDUFA2,NDUFAB1,NDUFB2,NDUFB5,NDUFB6,NDUFB7,NDUFC2,NDUFV1,NDUFS6,SDHD,SNCA,UQCRFS1,COX5A,DNAJC15
GO Biological Processes	GO:0042773	ATP synthesis coupled electron transport	-9.0317	6.47628	17	COX6A1,COX7C,ND6,NDUFA2,NDUFAB1,NDUFB2,NDUFB5,NDUFB6,NDUFB7,NDUFC2,NDUFV1,NDUFS6,SDHD,SNCA,UQCRFS1,COX5A,DNAJC15
GO Biological Processes	GO:0006091	generation of precursor metabolites and energy	-7.91531	2.7681	39	AOX1,ATP5MC1,ATP5MC3,ATP5ME,COX6A1,COX7C,CYB5A,CYP1A2,FXN,GLRX,HMGCL,HMGCS2,ME1,MT3,ND6,MYC,NCF2,NDUFA2,NDUFAB1,NDUFB2,NDUFB5,NDUFB6,NDUFB7,NDUFC2,NDUFV1,NDUFS6,PDHA1,SDHD,SNCA,UGP2,UQCRFS1,NR4A3,DHRS3,COX5A,DNAJC15,NKX1-1,HKDC1,SLC25A25,CHCHD10
GO Biological Processes	GO:0045333	cellular respiration	-7.90814	4.25567	22	COX6A1,COX7C,CYP1A2,FXN,ND6,NDUFA2,NDUFAB1,NDUFB2,NDUFB5,NDUFB6,NDUFB7,NDUFC2,NDUFV1,NDUFS6,PDHA1,SDHD,SNCA,UQCRFS1,NR4A3,COX5A,DNAJC15,SLC25A25
GO Biological Processes	GO:0022904	respiratory electron transport chain	-7.8191	5.42458	17	COX6A1,COX7C,ND6,NDUFA2,NDUFAB1,NDUFB2,NDUFB5,NDUFB6,NDUFB7,NDUFC2,NDUFV1,NDUFS6,SDHD,SNCA,UQCRFS1,COX5A,DNAJC15
GO Biological Processes	GO:0006120	mitochondrial electron transport, NADH to ubiquinone	-7.72426	8.14557	12	ND6,NDUFA2,NDUFAB1,NDUFB2,NDUFB5,NDUFB6,NDUFB7,NDUFC2,NDUFV1,NDUFS6,SNCA,DNAJC15
GO Biological Processes	GO:0033108	mitochondrial respiratory chain complex assembly	-7.40581	5.83341	15	ND6,NDUFA2,NDUFAB1,NDUFB2,NDUFB5,NDUFB6,NDUFB7,NDUFC2,NDUFV1,NDUFS6,FOXRED1,COX14,COX19,NDUFAF8,SMIM20
GO Biological Processes	GO:0010257	NADH dehydrogenase complex assembly	-6.94554	7.0001	12	ND6,NDUFA2,NDUFAB1,NDUFB2,NDUFB5,NDUFB6,NDUFB7,NDUFC2,NDUFV1,NDUFS6,FOXRED1,NDUFAF8
GO Biological Processes	GO:0032981	mitochondrial respiratory chain complex I assembly	-6.94554	7.0001	12	ND6,NDUFA2,NDUFAB1,NDUFB2,NDUFB5,NDUFB6,NDUFB7,NDUFC2,NDUFV1,NDUFS6,FOXRED1,NDUFAF8
GO Biological Processes	GO:0015980	energy derivation by oxidation of organic compounds	-6.62357	3.2749	25	COX6A1,COX7C,CYP1A2,FXN,MT3,ND6,MYC,NDUFA2,NDUFAB1,NDUFB2,NDUFB5,NDUFB6,NDUFB7,NDUFC2,NDUFV1,NDUFS6,PDHA1,SDHD,SNCA,UGP2,UQCRFS1,NR4A3,COX5A,DNAJC15,SLC25A25
GO Biological Processes	GO:0009144	purine nucleoside triphosphate metabolic process	-6.18787	2.94741	27	ADA,ATP5MC1,ATP5MC3,ATP5ME,COX6A1,COX7C,FXN,ND6,NDUFA2,NDUFAB1,NDUFB2,NDUFB5,NDUFB6,NDUFB7,NDUFC2,NDUFV1,NDUFS6,NME4,SDHD,SNCA,UQCRFS1,COX5A,DNAJC15,MOCOS,HKDC1,SLC25A25,CHCHD10
GO Biological Processes	GO:0009161	ribonucleoside monophosphate metabolic process	-5.87464	2.83948	27	ADA,ATIC,ATP5MC1,ATP5MC3,ATP5ME,COX6A1,COX7C,FXN,ND6,NDUFA2,NDUFAB1,NDUFB2,NDUFB5,NDUFB6,NDUFB7,NDUFC2,NDUFV1,NDUFS6,SDHD,SNCA,UQCRFS1,COX5A,DNAJC15,HKDC1,SLC25A25,UPP2,CHCHD10
GO Biological Processes	GO:0009205	purine ribonucleoside triphosphate metabolic process	-5.84295	2.89755	26	ATP5MC1,ATP5MC3,ATP5ME,COX6A1,COX7C,FXN,ND6,NDUFA2,NDUFAB1,NDUFB2,NDUFB5,NDUFB6,NDUFB7,NDUFC2,NDUFV1,NDUFS6,NME4,SDHD,SNCA,UQCRFS1,COX5A,DNAJC15,MOCOS,HKDC1,SLC25A25,CHCHD10
GO Biological Processes	GO:0009141	nucleoside triphosphate metabolic process	-5.71308	2.78457	27	ADA,ATP5MC1,ATP5MC3,ATP5ME,COX6A1,COX7C,FXN,ND6,NDUFA2,NDUFAB1,NDUFB2,NDUFB5,NDUFB6,NDUFB7,NDUFC2,NDUFV1,NDUFS6,NME4,SDHD,SNCA,UQCRFS1,COX5A,DNAJC15,MOCOS,HKDC1,SLC25A25,CHCHD10
GO Biological Processes	GO:0009167	purine ribonucleoside monophosphate metabolic process	-5.69992	2.84657	26	ADA,ATIC,ATP5MC1,ATP5MC3,ATP5ME,COX6A1,COX7C,FXN,ND6,NDUFA2,NDUFAB1,NDUFB2,NDUFB5,NDUFB6,NDUFB7,NDUFC2,NDUFV1,NDUFS6,SDHD,SNCA,UQCRFS1,COX5A,DNAJC15,HKDC1,SLC25A25,CHCHD10
GO Biological Processes	GO:0009199	ribonucleoside triphosphate metabolic process	-5.69992	2.84657	26	ATP5MC1,ATP5MC3,ATP5ME,COX6A1,COX7C,FXN,ND6,NDUFA2,NDUFAB1,NDUFB2,NDUFB5,NDUFB6,NDUFB7,NDUFC2,NDUFV1,NDUFS6,NME4,SDHD,SNCA,UQCRFS1,COX5A,DNAJC15,MOCOS,HKDC1,SLC25A25,CHCHD10
GO Biological Processes	GO:0009126	purine nucleoside monophosphate metabolic process	-5.67645	2.83825	26	ADA,ATIC,ATP5MC1,ATP5MC3,ATP5ME,COX6A1,COX7C,FXN,ND6,NDUFA2,NDUFAB1,NDUFB2,NDUFB5,NDUFB6,NDUFB7,NDUFC2,NDUFV1,NDUFS6,SDHD,SNCA,UQCRFS1,COX5A,DNAJC15,HKDC1,SLC25A25,CHCHD10
GO Biological Processes	GO:0046034	ATP metabolic process	-5.54446	2.93775	24	ATP5MC1,ATP5MC3,ATP5ME,COX6A1,COX7C,FXN,ND6,NDUFA2,NDUFAB1,NDUFB2,NDUFB5,NDUFB6,NDUFB7,NDUFC2,NDUFV1,NDUFS6,SDHD,SNCA,UQCRFS1,COX5A,DNAJC15,HKDC1,SLC25A25,CHCHD10
GO Biological Processes	GO:0009123	nucleoside monophosphate metabolic process	-5.40391	2.68089	27	ADA,ATIC,ATP5MC1,ATP5MC3,ATP5ME,COX6A1,COX7C,FXN,ND6,NDUFA2,NDUFAB1,NDUFB2,NDUFB5,NDUFB6,NDUFB7,NDUFC2,NDUFV1,NDUFS6,SDHD,SNCA,UQCRFS1,COX5A,DNAJC15,HKDC1,SLC25A25,UPP2,CHCHD10
GO Biological Processes	GO:0007005	mitochondrion organization	-4.31685	2.17957	31	ATP5MC1,ATP5MC3,ATP5ME,FXN,HMGCL,JUN,ND6,MX1,NDUFA2,NDUFAB1,NDUFB2,NDUFB5,NDUFB6,NDUFB7,NDUFC2,NDUFV1,NDUFS6,SNCA,HAX1,ATG14,DNAJC15,FOXRED1,MIGA2,COX14,COX19,THEM4,FMC1,BHLHA15,NDUFAF8,SMIM20,CHCHD10
GO Biological Processes	GO:0006631	fatty acid metabolic process	-15.9702	4.3637	45	ACAA1,ALDH3A2,APOA4,APOC3,DAGLA,CPT1A,CYP1A2,CYP3A4,CYP7A1,FABP3,ACSL1,ACSL3,ACSL4,HADHB,INSIG1,NDUFAB1,NDUFS6,NFE2L1,PCK1,PLP1,MSMO1,SCD,SNCA,NR4A3,RGN,ECI2,SCAP,AMACR,DECR2,ANGPTL3,SLC27A6,ACSL5,ELOVL2,PDPR,PECR,GPAM,MID1IP1,PNPLA3,ACSBG2,ACAD11,THEM4,ABHD3,TYSND1,TECRL,PLA2G4F
GO Biological Processes	GO:0008610	lipid biosynthetic process	-15.0234	3.21662	61	NR0B1,ALDH3A2,APOA1,APOA4,APOB,APOC3,BMX,CHKA,CYP1A2,CYP3A4,CYP7A1,CYP17A1,CYP51A1,DHCR7,FABP3,ACSL1,ACSL3,ACSL4,FDFT1,FDPS,HMGCR,HMGCS2,HSD17B1,HTR2C,INSIG1,NDUFAB1,PCK1,PLP1,PRLR,MSMO1,SCD,SQLE,RGN,FGF19,AGPAT2,SCAP,AMACR,PISD,OSBPL3,DECR2,NSDHL,ELOVL2,TMEM38B,SMPD3,PECR,GPAM,MID1IP1,PNPLA3,CCDC3,GPAT3,PIGY,PTPMT1,STARD4,ABHD3,TECRL,CERS6,PLA2G4F,PLPP6,SERINC4,SDR42E2,PYURF
GO Biological Processes	GO:0032787	monocarboxylic acid metabolic process	-14.3016	3.25885	57	ACAA1,ALDH3A2,APOA4,APOC3,ASNS,DAGLA,CPT1A,NCAN,CYP1A2,CYP3A4,CYP7A1,FABP3,ACSL1,ACSL3,ACSL4,HADHB,INSIG1,LDHB,ME1,NDUFAB1,NDUFS6,NFE2L1,PCK1,PDHA1,PLP1,MSMO1,SCD,SLC16A1,SNCA,NR4A3,SLC5A6,RGN,FGF19,ECI2,SCAP,AMACR,OSBPL3,DECR2,ANGPTL3,SLC27A6,MPC1,ACSL5,ELOVL2,PDPR,PECR,GPAM,MID1IP1,HKDC1,PNPLA3,ACSBG2,ACAD11,THEM4,STARD4,ABHD3,TYSND1,TECRL,PLA2G4F
GO Biological Processes	GO:0046394	carboxylic acid biosynthetic process	-7.85279	2.89659	36	APOA4,APOC3,ASNS,ATIC,NCAN,CYP1A2,CYP3A4,CYP7A1,DHFR,ACSL3,FPGS,GCH1,GLUL,INSIG1,NDUFAB1,OTC,PLOD2,PLP1,SCD,UGP2,RGN,FGF19,SCAP,AMACR,OSBPL3,DECR2,ELOVL2,SMPD3,PECR,MID1IP1,HKDC1,MRI1,STARD4,ABHD3,TECRL,PLA2G4F
GO Biological Processes	GO:0016053	organic acid biosynthetic process	-7.8287	2.89036	36	APOA4,APOC3,ASNS,ATIC,NCAN,CYP1A2,CYP3A4,CYP7A1,DHFR,ACSL3,FPGS,GCH1,GLUL,INSIG1,NDUFAB1,OTC,PLOD2,PLP1,SCD,UGP2,RGN,FGF19,SCAP,AMACR,OSBPL3,DECR2,ELOVL2,SMPD3,PECR,MID1IP1,HKDC1,MRI1,STARD4,ABHD3,TECRL,PLA2G4F
GO Biological Processes	GO:0006633	fatty acid biosynthetic process	-6.98684	4.29905	19	APOA4,APOC3,CYP1A2,CYP3A4,CYP7A1,ACSL3,INSIG1,NDUFAB1,PLP1,SCD,RGN,SCAP,DECR2,ELOVL2,PECR,MID1IP1,ABHD3,TECRL,PLA2G4F
GO Biological Processes	GO:0072330	monocarboxylic acid biosynthetic process	-5.62982	2.82174	26	APOA4,APOC3,ASNS,NCAN,CYP1A2,CYP3A4,CYP7A1,ACSL3,INSIG1,NDUFAB1,PLP1,SCD,RGN,FGF19,SCAP,AMACR,OSBPL3,DECR2,ELOVL2,PECR,MID1IP1,HKDC1,STARD4,ABHD3,TECRL,PLA2G4F
GO Biological Processes	GO:0009117	nucleotide metabolic process	-13.8434	3.10239	59	ADA,ATIC,ATP5MC1,ATP5MC3,ATP5ME,BST1,COX6A1,COX7C,ACSL1,ACSL3,ACSL4,FXN,GUCY2C,HMGCL,HMGCR,HMGCS2,LDHB,ME1,ND6,NDUFA2,NDUFAB1,NDUFB2,NDUFB5,NDUFB6,NDUFB7,NDUFC2,NDUFV1,NDUFS6,NME4,NPPA,PDHA1,SCD,SDHD,SNCA,UNG,UQCRFS1,COX5A,AGPAT2,SULT4A1,DNAJC15,PIPOX,MPC1,ACSL5,ELOVL2,MOCOS,PDPR,GPAM,PANK3,HKDC1,ACSBG2,GPAT3,ABHD14B,NAPRT,SLC25A25,THEM4,UPP2,HDDC3,SULT6B1,CHCHD10
GO Biological Processes	GO:0006753	nucleoside phosphate metabolic process	-13.6566	3.0721	59	ADA,ATIC,ATP5MC1,ATP5MC3,ATP5ME,BST1,COX6A1,COX7C,ACSL1,ACSL3,ACSL4,FXN,GUCY2C,HMGCL,HMGCR,HMGCS2,LDHB,ME1,ND6,NDUFA2,NDUFAB1,NDUFB2,NDUFB5,NDUFB6,NDUFB7,NDUFC2,NDUFV1,NDUFS6,NME4,NPPA,PDHA1,SCD,SDHD,SNCA,UNG,UQCRFS1,COX5A,AGPAT2,SULT4A1,DNAJC15,PIPOX,MPC1,ACSL5,ELOVL2,MOCOS,PDPR,GPAM,PANK3,HKDC1,ACSBG2,GPAT3,ABHD14B,NAPRT,SLC25A25,THEM4,UPP2,HDDC3,SULT6B1,CHCHD10
GO Biological Processes	GO:0009259	ribonucleotide metabolic process	-13.0254	3.34533	50	ATIC,ATP5MC1,ATP5MC3,ATP5ME,COX6A1,COX7C,ACSL1,ACSL3,ACSL4,FXN,GUCY2C,HMGCL,HMGCR,HMGCS2,ND6,NDUFA2,NDUFAB1,NDUFB2,NDUFB5,NDUFB6,NDUFB7,NDUFC2,NDUFV1,NDUFS6,NME4,NPPA,PDHA1,SCD,SDHD,SNCA,UQCRFS1,COX5A,SULT4A1,DNAJC15,PIPOX,MPC1,ACSL5,ELOVL2,MOCOS,PDPR,PANK3,HKDC1,ACSBG2,ABHD14B,SLC25A25,THEM4,UPP2,HDDC3,SULT6B1,CHCHD10
GO Biological Processes	GO:0009150	purine ribonucleotide metabolic process	-12.8888	3.36898	49	ATIC,ATP5MC1,ATP5MC3,ATP5ME,COX6A1,COX7C,ACSL1,ACSL3,ACSL4,FXN,GUCY2C,HMGCL,HMGCR,HMGCS2,ND6,NDUFA2,NDUFAB1,NDUFB2,NDUFB5,NDUFB6,NDUFB7,NDUFC2,NDUFV1,NDUFS6,NME4,NPPA,PDHA1,SCD,SDHD,SNCA,UQCRFS1,COX5A,SULT4A1,DNAJC15,PIPOX,MPC1,ACSL5,ELOVL2,MOCOS,PDPR,PANK3,HKDC1,ACSBG2,ABHD14B,SLC25A25,THEM4,HDDC3,SULT6B1,CHCHD10
GO Biological Processes	GO:0072521	purine-containing compound metabolic process	-12.5904	3.16698	52	ADA,AOX1,ATIC,ATP5MC1,ATP5MC3,ATP5ME,COX6A1,COX7C,ACSL1,ACSL3,ACSL4,FXN,GUCY2C,HMGCL,HMGCR,HMGCS2,ND6,NDUFA2,NDUFAB1,NDUFB2,NDUFB5,NDUFB6,NDUFB7,NDUFC2,NDUFV1,NDUFS6,NME4,NPPA,PDHA1,SCD,SDHD,SNCA,UQCRFS1,COX5A,SULT4A1,DNAJC15,PIPOX,MPC1,ACSL5,ELOVL2,MOCOS,PDPR,PANK3,HKDC1,ACSBG2,MRI1,ABHD14B,SLC25A25,THEM4,HDDC3,SULT6B1,CHCHD10
GO Biological Processes	GO:0006163	purine nucleotide metabolic process	-12.4993	3.24079	50	ADA,ATIC,ATP5MC1,ATP5MC3,ATP5ME,COX6A1,COX7C,ACSL1,ACSL3,ACSL4,FXN,GUCY2C,HMGCL,HMGCR,HMGCS2,ND6,NDUFA2,NDUFAB1,NDUFB2,NDUFB5,NDUFB6,NDUFB7,NDUFC2,NDUFV1,NDUFS6,NME4,NPPA,PDHA1,SCD,SDHD,SNCA,UQCRFS1,COX5A,SULT4A1,DNAJC15,PIPOX,MPC1,ACSL5,ELOVL2,MOCOS,PDPR,PANK3,HKDC1,ACSBG2,ABHD14B,SLC25A25,THEM4,HDDC3,SULT6B1,CHCHD10
GO Biological Processes	GO:0019693	ribose phosphate metabolic process	-12.4423	3.22957	50	ATIC,ATP5MC1,ATP5MC3,ATP5ME,COX6A1,COX7C,ACSL1,ACSL3,ACSL4,FXN,GUCY2C,HMGCL,HMGCR,HMGCS2,ND6,NDUFA2,NDUFAB1,NDUFB2,NDUFB5,NDUFB6,NDUFB7,NDUFC2,NDUFV1,NDUFS6,NME4,NPPA,PDHA1,SCD,SDHD,SNCA,UQCRFS1,COX5A,SULT4A1,DNAJC15,PIPOX,MPC1,ACSL5,ELOVL2,MOCOS,PDPR,PANK3,HKDC1,ACSBG2,ABHD14B,SLC25A25,THEM4,UPP2,HDDC3,SULT6B1,CHCHD10
GO Biological Processes	GO:0033865	nucleoside bisphosphate metabolic process	-9.77262	5.60008	21	ACSL1,ACSL3,ACSL4,HMGCL,HMGCR,HMGCS2,PDHA1,SCD,SNCA,SULT4A1,PIPOX,MPC1,ACSL5,ELOVL2,PDPR,PANK3,ACSBG2,ABHD14B,THEM4,HDDC3,SULT6B1
GO Biological Processes	GO:0033875	ribonucleoside bisphosphate metabolic process	-9.77262	5.60008	21	ACSL1,ACSL3,ACSL4,HMGCL,HMGCR,HMGCS2,PDHA1,SCD,SNCA,SULT4A1,PIPOX,MPC1,ACSL5,ELOVL2,PDPR,PANK3,ACSBG2,ABHD14B,THEM4,HDDC3,SULT6B1
GO Biological Processes	GO:0034032	purine nucleoside bisphosphate metabolic process	-9.77262	5.60008	21	ACSL1,ACSL3,ACSL4,HMGCL,HMGCR,HMGCS2,PDHA1,SCD,SNCA,SULT4A1,PIPOX,MPC1,ACSL5,ELOVL2,PDPR,PANK3,ACSBG2,ABHD14B,THEM4,HDDC3,SULT6B1
GO Biological Processes	GO:0051186	cofactor metabolic process	-8.14548	2.65787	43	APOA4,ATIC,BST1,CYB5A,CYP1A2,DHFR,ACSL1,ACSL3,ACSL4,FPGS,FXN,GCH1,GSTA3,HBZ,HMGCL,HMGCR,HMGCS2,LDHB,ME1,MT3,NFE2L1,PDHA1,SCD,SNCA,SLC5A6,RGN,SLC7A11,DUOX2,PIPOX,MPC1,ACSL5,COQ3,ELOVL2,MOCOS,PDPR,PANK3,L2HGDH,HKDC1,ACSBG2,PCBD2,MRI1,NAPRT,THEM4
GO Biological Processes	GO:0006732	coenzyme metabolic process	-7.75665	3.04202	33	ATIC,BST1,CYB5A,DHFR,ACSL1,ACSL3,ACSL4,FPGS,GCH1,HMGCL,HMGCR,HMGCS2,LDHB,ME1,PDHA1,SCD,SNCA,SLC5A6,RGN,PIPOX,MPC1,ACSL5,COQ3,ELOVL2,MOCOS,PDPR,PANK3,HKDC1,ACSBG2,PCBD2,MRI1,NAPRT,THEM4
GO Biological Processes	GO:0090407	organophosphate biosynthetic process	-7.62665	2.45688	46	ADA,APOA1,ATIC,ATP5MC1,ATP5MC3,ATP5ME,BMX,CHKA,CKMT2,FABP3,ACSL1,ACSL3,ACSL4,FDPS,GCH1,GUCY2C,HMGCS2,HTR2C,ITPKB,ME1,NME4,NPPA,PDHA1,SCD,SNCA,AGPAT2,PISD,MPC1,ACSL5,ELOVL2,MOCOS,PDPR,TMEM38B,GPAM,PANK3,HKDC1,PNPLA3,ACSBG2,GPAT3,PIGY,NAPRT,PTPMT1,UPP2,ABHD3,SERINC4,PYURF
GO Biological Processes	GO:0006637	acyl-CoA metabolic process	-6.87344	5.33341	15	ACSL1,ACSL3,ACSL4,HMGCL,HMGCS2,PDHA1,SCD,SNCA,PIPOX,MPC1,ACSL5,ELOVL2,PDPR,ACSBG2,THEM4
GO Biological Processes	GO:0035383	thioester metabolic process	-6.87344	5.33341	15	ACSL1,ACSL3,ACSL4,HMGCL,HMGCS2,PDHA1,SCD,SNCA,PIPOX,MPC1,ACSL5,ELOVL2,PDPR,ACSBG2,THEM4
GO Biological Processes	GO:0035384	thioester biosynthetic process	-6.80332	7.60504	11	ACSL1,ACSL3,ACSL4,PDHA1,SCD,SNCA,MPC1,ACSL5,ELOVL2,PDPR,ACSBG2
GO Biological Processes	GO:0071616	acyl-CoA biosynthetic process	-6.80332	7.60504	11	ACSL1,ACSL3,ACSL4,PDHA1,SCD,SNCA,MPC1,ACSL5,ELOVL2,PDPR,ACSBG2
GO Biological Processes	GO:0033866	nucleoside bisphosphate biosynthetic process	-6.64213	6.58833	12	ACSL1,ACSL3,ACSL4,PDHA1,SCD,SNCA,MPC1,ACSL5,ELOVL2,PDPR,PANK3,ACSBG2
GO Biological Processes	GO:0034030	ribonucleoside bisphosphate biosynthetic process	-6.64213	6.58833	12	ACSL1,ACSL3,ACSL4,PDHA1,SCD,SNCA,MPC1,ACSL5,ELOVL2,PDPR,PANK3,ACSBG2
GO Biological Processes	GO:0034033	purine nucleoside bisphosphate biosynthetic process	-6.64213	6.58833	12	ACSL1,ACSL3,ACSL4,PDHA1,SCD,SNCA,MPC1,ACSL5,ELOVL2,PDPR,PANK3,ACSBG2
GO Biological Processes	GO:0051188	cofactor biosynthetic process	-6.59868	3.09207	27	ATIC,CYP1A2,DHFR,ACSL1,ACSL3,ACSL4,FPGS,FXN,GCH1,NFE2L1,PDHA1,SCD,SNCA,RGN,SLC7A11,DUOX2,MPC1,ACSL5,COQ3,ELOVL2,MOCOS,PDPR,PANK3,HKDC1,ACSBG2,PCBD2,NAPRT
GO Biological Processes	GO:0006790	sulfur compound metabolic process	-6.48602	2.91043	29	NCAN,ACSL1,ACSL3,ACSL4,FXN,GSTA3,HMGCL,HMGCS2,CHST6,NFE2L1,PDHA1,SCD,SNCA,SLC5A6,MICAL2,SLC19A2,SLC7A11,SULT4A1,PIPOX,MPC1,ACSL5,ELOVL2,PDPR,CHST7,ACSBG2,MRI1,ABHD14B,THEM4,SULT6B1
GO Biological Processes	GO:0001676	long-chain fatty acid metabolic process	-5.834	4.75158	14	ACAA1,DAGLA,CPT1A,CYP1A2,CYP3A4,ACSL1,ACSL3,ACSL4,PLP1,SLC27A6,ACSL5,ELOVL2,PNPLA3,ACSBG2
GO Biological Processes	GO:0009108	coenzyme biosynthetic process	-5.61695	3.14691	22	ATIC,DHFR,ACSL1,ACSL3,ACSL4,FPGS,GCH1,PDHA1,SCD,SNCA,RGN,MPC1,ACSL5,COQ3,ELOVL2,MOCOS,PDPR,PANK3,HKDC1,ACSBG2,PCBD2,NAPRT
GO Biological Processes	GO:0009165	nucleotide biosynthetic process	-5.19382	2.61144	27	ADA,ATIC,ATP5MC1,ATP5MC3,ATP5ME,ACSL1,ACSL3,ACSL4,GUCY2C,ME1,NME4,NPPA,PDHA1,SCD,SNCA,AGPAT2,MPC1,ACSL5,ELOVL2,PDPR,GPAM,PANK3,HKDC1,ACSBG2,GPAT3,NAPRT,UPP2
GO Biological Processes	GO:0035338	long-chain fatty-acyl-CoA biosynthetic process	-5.13854	11.7896	6	ACSL1,ACSL3,ACSL4,ACSL5,ELOVL2,ACSBG2
GO Biological Processes	GO:1901293	nucleoside phosphate biosynthetic process	-5.11216	2.58465	27	ADA,ATIC,ATP5MC1,ATP5MC3,ATP5ME,ACSL1,ACSL3,ACSL4,GUCY2C,ME1,NME4,NPPA,PDHA1,SCD,SNCA,AGPAT2,MPC1,ACSL5,ELOVL2,PDPR,GPAM,PANK3,HKDC1,ACSBG2,GPAT3,NAPRT,UPP2
GO Biological Processes	GO:0044272	sulfur compound biosynthetic process	-4.75529	3.3056	17	NCAN,ACSL1,ACSL3,ACSL4,GSTA3,CHST6,PDHA1,SCD,SNCA,SLC7A11,MPC1,ACSL5,ELOVL2,PDPR,CHST7,ACSBG2,MRI1
GO Biological Processes	GO:0046949	fatty-acyl-CoA biosynthetic process	-4.74505	8.16678	7	ACSL1,ACSL3,ACSL4,SCD,ACSL5,ELOVL2,ACSBG2
GO Biological Processes	GO:0035336	long-chain fatty-acyl-CoA metabolic process	-4.38333	8.96012	6	ACSL1,ACSL3,ACSL4,ACSL5,ELOVL2,ACSBG2
GO Biological Processes	GO:0009260	ribonucleotide biosynthetic process	-4.32689	2.6758	21	ATIC,ATP5MC1,ATP5MC3,ATP5ME,ACSL1,ACSL3,ACSL4,GUCY2C,NME4,NPPA,PDHA1,SCD,SNCA,MPC1,ACSL5,ELOVL2,PDPR,PANK3,HKDC1,ACSBG2,UPP2
GO Biological Processes	GO:0006164	purine nucleotide biosynthetic process	-4.17944	2.61337	21	ADA,ATIC,ATP5MC1,ATP5MC3,ATP5ME,ACSL1,ACSL3,ACSL4,GUCY2C,NME4,NPPA,PDHA1,SCD,SNCA,MPC1,ACSL5,ELOVL2,PDPR,PANK3,HKDC1,ACSBG2
GO Biological Processes	GO:0046390	ribose phosphate biosynthetic process	-4.17944	2.61337	21	ATIC,ATP5MC1,ATP5MC3,ATP5ME,ACSL1,ACSL3,ACSL4,GUCY2C,NME4,NPPA,PDHA1,SCD,SNCA,MPC1,ACSL5,ELOVL2,PDPR,PANK3,HKDC1,ACSBG2,UPP2
GO Biological Processes	GO:0009152	purine ribonucleotide biosynthetic process	-4.12923	2.6667	20	ATIC,ATP5MC1,ATP5MC3,ATP5ME,ACSL1,ACSL3,ACSL4,GUCY2C,NME4,NPPA,PDHA1,SCD,SNCA,MPC1,ACSL5,ELOVL2,PDPR,PANK3,HKDC1,ACSBG2
GO Biological Processes	GO:0035337	fatty-acyl-CoA metabolic process	-4.01104	6.37407	7	ACSL1,ACSL3,ACSL4,SCD,ACSL5,ELOVL2,ACSBG2
GO Biological Processes	GO:0072522	purine-containing compound biosynthetic process	-3.91945	2.50483	21	ADA,ATIC,ATP5MC1,ATP5MC3,ATP5ME,ACSL1,ACSL3,ACSL4,GUCY2C,NME4,NPPA,PDHA1,SCD,SNCA,MPC1,ACSL5,ELOVL2,PDPR,PANK3,HKDC1,ACSBG2
GO Biological Processes	GO:1901570	fatty acid derivative biosynthetic process	-3.45299	3.73338	10	ACSL1,ACSL3,ACSL4,HMGCL,HMGCS2,SCD,ACSL5,ELOVL2,ACSBG2,PLA2G4F
GO Biological Processes	GO:1901137	carbohydrate derivative biosynthetic process	-2.96589	1.73198	36	ADA,ATIC,ATP5MC1,ATP5MC3,ATP5ME,NCAN,ACSL1,ACSL3,ACSL4,GUCY2C,CHST6,MT3,NME4,NPPA,PDHA1,PLOD2,RENBP,SCD,SNCA,UGP2,SDC3,B3GALT5,BACE2,MPC1,ACSL5,ELOVL2,PDPR,SMPD3,CHST7,PANK3,HKDC1,ACSBG2,TMTC1,PIGY,UPP2,PYURF
GO Biological Processes	GO:1901568	fatty acid derivative metabolic process	-2.68537	2.65092	12	DAGLA,CYP1A2,ACSL1,ACSL3,ACSL4,HMGCL,HMGCS2,SCD,ACSL5,ELOVL2,ACSBG2,PLA2G4F
GO Biological Processes	GO:0019216	regulation of lipid metabolic process	-12.3008	3.73338	41	PLIN2,APOA1,APOA4,APOB,APOC3,CPT1A,CYP7A1,CYP51A1,DHCR7,EEF1A2,FABP3,ACSL1,ACSL3,FDFT1,FDPS,HMGCR,HMGCS2,HTR2C,INSIG1,ME1,NFE2L1,NPAS2,SCD,SNCA,SQLE,NR4A3,RGN,FGF19,NR1D2,ATG14,SCAP,ANGPTL3,DNAJC15,PDPR,SMPD3,GPAM,MID1IP1,CCDC3,STARD4,FMC1,TYSND1
GO Biological Processes	GO:0006694	steroid biosynthetic process	-12.2813	5.33341	28	NR0B1,APOA1,APOA4,APOB,CYP3A4,CYP7A1,CYP17A1,CYP51A1,DHCR7,FDFT1,FDPS,HMGCR,HMGCS2,HSD17B1,INSIG1,PRLR,MSMO1,SCD,SQLE,FGF19,SCAP,AMACR,OSBPL3,NSDHL,GPAM,STARD4,PLPP6,SDR42E2
GO Biological Processes	GO:0006695	cholesterol biosynthetic process	-12.0364	8.96012	18	APOA1,APOA4,APOB,CYP7A1,CYP51A1,DHCR7,FDFT1,FDPS,HMGCR,HMGCS2,INSIG1,MSMO1,SCD,SQLE,SCAP,NSDHL,GPAM,PLPP6
GO Biological Processes	GO:1902653	secondary alcohol biosynthetic process	-11.9299	8.84223	18	APOA1,APOA4,APOB,CYP7A1,CYP51A1,DHCR7,FDFT1,FDPS,HMGCR,HMGCS2,INSIG1,MSMO1,SCD,SQLE,SCAP,NSDHL,GPAM,PLPP6
GO Biological Processes	GO:0016126	sterol biosynthetic process	-11.4223	8.29641	18	APOA1,APOA4,APOB,CYP7A1,CYP51A1,DHCR7,FDFT1,FDPS,HMGCR,HMGCS2,INSIG1,MSMO1,SCD,SQLE,SCAP,NSDHL,GPAM,PLPP6
GO Biological Processes	GO:1901615	organic hydroxy compound metabolic process	-11.3917	3.21001	46	ACAA1,ALDH3A2,APOA1,APOA4,APOB,CHKA,CHRNB2,CRYM,CYP1A2,CYP3A4,CYP7A1,CYP51A1,DHCR7,DHFR,FDFT1,FDPS,GCH1,HMGCR,HMGCS2,INSIG1,ITPKB,LDHB,MT3,NFE2L1,PCK1,MSMO1,SCD,SNCA,SQLE,TTPA,DHRS3,FGF19,SCAP,AMACR,SLC7A11,OSBPL3,ANGPTL3,DUOX2,NSDHL,COQ3,CLN6,PECR,GPAM,PCBD2,STARD4,PLPP6
GO Biological Processes	GO:0008202	steroid metabolic process	-11.2685	3.94769	35	ACAA1,NR0B1,APOA1,APOA4,APOB,CYP1A2,CYP3A4,CYP7A1,CYP17A1,CYP51A1,DHCR7,FDFT1,FDPS,HMGCR,HMGCS2,HSD17B1,INSIG1,MT3,NFE2L1,PRLR,MSMO1,SCD,SQLE,FGF19,SCAP,AMACR,SULT4A1,OSBPL3,ANGPTL3,NSDHL,CLN6,GPAM,STARD4,PLPP6,SDR42E2
GO Biological Processes	GO:0046165	alcohol biosynthetic process	-11.0325	5.33341	25	APOA1,APOA4,APOB,CYP3A4,CYP7A1,CYP51A1,DHCR7,DHFR,FDFT1,FDPS,GCH1,HMGCR,HMGCS2,INSIG1,ITPKB,PCK1,MSMO1,SCD,SNCA,SQLE,SCAP,NSDHL,GPAM,PCBD2,PLPP6
GO Biological Processes	GO:1902652	secondary alcohol metabolic process	-10.5441	5.53986	23	APOA1,APOA4,APOB,CYP3A4,CYP7A1,CYP51A1,DHCR7,FDFT1,FDPS,HMGCR,HMGCS2,INSIG1,MT3,NFE2L1,MSMO1,SCD,SQLE,SCAP,ANGPTL3,NSDHL,CLN6,GPAM,PLPP6
GO Biological Processes	GO:1901617	organic hydroxy compound biosynthetic process	-10.2364	4.1329	30	APOA1,APOA4,APOB,CYP3A4,CYP7A1,CYP51A1,DHCR7,DHFR,FDFT1,FDPS,GCH1,HMGCR,HMGCS2,INSIG1,ITPKB,PCK1,MSMO1,SCD,SNCA,SQLE,FGF19,SCAP,AMACR,SLC7A11,OSBPL3,NSDHL,GPAM,PCBD2,STARD4,PLPP6
GO Biological Processes	GO:0006066	alcohol metabolic process	-10.1078	3.58979	35	ALDH3A2,APOA1,APOA4,APOB,CHKA,CYP1A2,CYP3A4,CYP7A1,CYP51A1,DHCR7,DHFR,FDFT1,FDPS,GCH1,HMGCR,HMGCS2,INSIG1,ITPKB,MT3,NFE2L1,PCK1,MSMO1,SCD,SNCA,SQLE,DHRS3,SCAP,ANGPTL3,NSDHL,COQ3,CLN6,PECR,GPAM,PCBD2,PLPP6
GO Biological Processes	GO:0008203	cholesterol metabolic process	-10.0122	5.47563	22	APOA1,APOA4,APOB,CYP7A1,CYP51A1,DHCR7,FDFT1,FDPS,HMGCR,HMGCS2,INSIG1,MT3,NFE2L1,MSMO1,SCD,SQLE,SCAP,ANGPTL3,NSDHL,CLN6,GPAM,PLPP6
GO Biological Processes	GO:0016125	sterol metabolic process	-9.14673	4.94786	22	APOA1,APOA4,APOB,CYP7A1,CYP51A1,DHCR7,FDFT1,FDPS,HMGCR,HMGCS2,INSIG1,MT3,NFE2L1,MSMO1,SCD,SQLE,SCAP,ANGPTL3,NSDHL,CLN6,GPAM,PLPP6
GO Biological Processes	GO:0046890	regulation of lipid biosynthetic process	-9.11215	4.52531	24	APOA1,APOA4,APOB,APOC3,CYP7A1,CYP51A1,DHCR7,FABP3,ACSL3,FDFT1,FDPS,HMGCR,HTR2C,INSIG1,SCD,SQLE,RGN,FGF19,SCAP,SMPD3,GPAM,MID1IP1,CCDC3,STARD4
GO Biological Processes	GO:0045540	regulation of cholesterol biosynthetic process	-7.1698	8.21345	11	APOB,CYP7A1,CYP51A1,DHCR7,FDFT1,FDPS,HMGCR,SCD,SQLE,SCAP,GPAM
GO Biological Processes	GO:0106118	regulation of sterol biosynthetic process	-7.1698	8.21345	11	APOB,CYP7A1,CYP51A1,DHCR7,FDFT1,FDPS,HMGCR,SCD,SQLE,SCAP,GPAM
GO Biological Processes	GO:0019218	regulation of steroid metabolic process	-6.66228	4.81727	16	APOA1,APOA4,APOB,CYP7A1,CYP51A1,DHCR7,FDFT1,FDPS,HMGCR,INSIG1,SCD,SQLE,FGF19,SCAP,GPAM,STARD4
GO Biological Processes	GO:0050810	regulation of steroid biosynthetic process	-6.62754	5.50183	14	APOB,CYP7A1,CYP51A1,DHCR7,FDFT1,FDPS,HMGCR,INSIG1,SCD,SQLE,FGF19,SCAP,GPAM,STARD4
GO Biological Processes	GO:0090181	regulation of cholesterol metabolic process	-6.08977	6.51861	11	APOB,CYP7A1,CYP51A1,DHCR7,FDFT1,FDPS,HMGCR,SCD,SQLE,SCAP,GPAM
GO Biological Processes	GO:0062012	regulation of small molecule metabolic process	-6.01196	2.6028	32	APOA4,APOB,APOC3,CPT1A,CYP7A1,CYP51A1,DHCR7,FABP3,FDFT1,FDPS,HMGCR,INSIG1,ME1,NFE2L1,PSMB6,SCD,SNCA,SQLE,NR4A3,RGN,FGF19,SCAP,SLC7A11,DNAJC15,COQ3,NKX1-1,PDPR,SMPD3,GPAM,MID1IP1,STARD4,TYSND1
GO Biological Processes	GO:1902930	regulation of alcohol biosynthetic process	-5.79249	5.53094	12	APOB,CYP7A1,CYP51A1,DHCR7,FDFT1,FDPS,HMGCR,SCD,SNCA,SQLE,SCAP,GPAM
GO Biological Processes	GO:0006936	muscle contraction	-10.2406	3.62968	35	ACTA1,ACTC1,ACTN2,ADA,CHRNB2,CKMT2,CCN2,KCNJ5,MB,MYL1,MYL2,MYL3,NDUFS6,NPPA,PLN,RYR2,TMOD1,TNNC2,TNNT1,TNNT2,TPM4,CSRP3,MYOM2,HOMER1,UTS2,P2RX2,KCNE5,SMPX,CTNNA3,TMOD2,TMEM38B,SCN3B,PROK2,MYL10,LMOD2
GO Biological Processes	GO:0003012	muscle system process	-9.4228	3.13123	39	ACTA1,ACTC1,ACTN2,ADA,CHRNB2,CKMT2,CCN2,KCNJ5,MB,MYL1,MYL2,MYL3,NDUFS6,NPPA,PLN,RYR2,TMOD1,TNNC2,TNNT1,TNNT2,TPM4,NR4A3,CSRP3,MYOM2,HOMER1,GTF2IRD1,UTS2,P2RX2,HEY2,KCNE5,SMPX,CTNNA3,TMOD2,MYOZ2,TMEM38B,SCN3B,PROK2,MYL10,LMOD2
GO Biological Processes	GO:0030049	muscle filament sliding	-8.40164	10.5301	11	ACTA1,ACTC1,ACTN2,MYL1,MYL2,MYL3,TMOD1,TNNC2,TNNT1,TNNT2,TPM4
GO Biological Processes	GO:0033275	actin-myosin filament sliding	-8.40164	10.5301	11	ACTA1,ACTC1,ACTN2,MYL1,MYL2,MYL3,TMOD1,TNNC2,TNNT1,TNNT2,TPM4
GO Biological Processes	GO:0070252	actin-mediated cell contraction	-7.87651	5.47134	17	ACTA1,ACTC1,ACTN2,KCNJ5,MYL1,MYL2,MYL3,PLN,RYR2,TMOD1,TNNC2,TNNT1,TNNT2,TPM4,KCNE5,CTNNA3,SCN3B
GO Biological Processes	GO:0030048	actin filament-based movement	-7.49026	4.86963	18	ACTA1,ACTC1,ACTN2,KCNJ5,MYH10,MYL1,MYL2,MYL3,PLN,RYR2,TMOD1,TNNC2,TNNT1,TNNT2,TPM4,KCNE5,CTNNA3,SCN3B
GO Biological Processes	GO:0030239	myofibril assembly	-7.1942	6.64849	13	ACTA1,ACTC1,ACTN2,MYH10,MYL2,TMOD1,TNNT1,TNNT2,CSRP3,MYOM2,TMOD2,MYOZ2,LMOD2
GO Biological Processes	GO:0055001	muscle cell development	-6.17048	3.81367	19	ACTA1,ACTC1,ACTN2,MYH10,MYL2,NPPA,TMOD1,TNNT1,TNNT2,UCHL1,CSRP3,MYOM2,HOMER1,RAMP2,P2RX2,HEY2,TMOD2,MYOZ2,LMOD2
GO Biological Processes	GO:0055002	striated muscle cell development	-5.99535	3.88445	18	ACTA1,ACTC1,ACTN2,MYH10,MYL2,NPPA,TMOD1,TNNT1,TNNT2,UCHL1,CSRP3,MYOM2,HOMER1,P2RX2,HEY2,TMOD2,MYOZ2,LMOD2
GO Biological Processes	GO:0031032	actomyosin structure organization	-5.6929	3.54672	19	ACTA1,ACTC1,ACTN2,APOA1,CD47,CCN2,ECT2,LPAR1,STMN1,MYH10,MYL2,TMOD1,TNNT1,TNNT2,CSRP3,MYOM2,TMOD2,MYOZ2,LMOD2
GO Biological Processes	GO:0010927	cellular component assembly involved in morphogenesis	-5.60005	4.54499	14	ACTA1,ACTC1,ACTN2,DAG1,MYH10,MYL2,TMOD1,TNNT1,TNNT2,CSRP3,MYOM2,TMOD2,MYOZ2,LMOD2
GO Biological Processes	GO:0051146	striated muscle cell differentiation	-5.27284	2.91077	23	ACTA1,ACTC1,ACTN2,CALR,MYH10,MYL2,NPPA,RARA,TMOD1,TNNT1,TNNT2,UCHL1,CSRP3,MYOM2,HOMER1,P2RX2,HEY2,TMOD2,EHD2,MYOZ2,SMYD1,BHLHA15,LMOD2
GO Biological Processes	GO:0030029	actin filament-based process	-4.03806	1.91582	39	ACTA1,ACTC1,ACTN2,APOA1,RHOB,BST1,CALR,CD47,CCN2,ECT2,LPAR1,ID1,KCNJ5,STMN1,MYH10,MYL1,MYL2,MYL3,PLN,RYR2,TMOD1,TNNC2,TNNT1,TNNT2,TPM4,EZR,CSRP3,MYOM2,MICAL2,HAX1,KCNE5,CTNNA3,TMOD2,EHD2,MYOZ2,SCN3B,GRHL3,ANTXR1,LMOD2
GO Biological Processes	GO:0042692	muscle cell differentiation	-3.86359	2.31528	24	ACTA1,ACTC1,ACTN2,CALR,MYH10,MYL2,NPPA,RARA,TMOD1,TNNT1,TNNT2,UCHL1,CSRP3,MYOM2,HOMER1,RAMP2,P2RX2,HEY2,TMOD2,EHD2,MYOZ2,SMYD1,BHLHA15,LMOD2
GO Biological Processes	GO:0045214	sarcomere organization	-3.29541	4.93089	7	ACTN2,TNNT1,TNNT2,CSRP3,MYOM2,MYOZ2,LMOD2
GO Biological Processes	GO:0051694	pointed-end actin filament capping	-3.20922	16.0002	3	TMOD1,TMOD2,LMOD2
GO Biological Processes	GO:0097435	supramolecular fiber organization	-2.57518	1.71714	31	ACTA1,ACTC1,ACTN2,APOA1,RHOB,B2M,CD47,CCN2,LPAR1,FOXC1,ID1,STMN1,MYH10,MYL2,PLOD2,SNCA,TMOD1,TNNT1,TNNT2,TPM4,EZR,CSRP3,MYOM2,ADAMTS3,MICAL2,HAX1,TMOD2,MYOZ2,NDE1,MID1IP1,LMOD2
GO Biological Processes	GO:0030036	actin cytoskeleton organization	-2.37146	1.67918	30	ACTA1,ACTC1,ACTN2,APOA1,RHOB,BST1,CALR,CD47,CCN2,ECT2,LPAR1,ID1,STMN1,MYH10,MYL2,TMOD1,TNNT1,TNNT2,TPM4,EZR,CSRP3,MYOM2,MICAL2,HAX1,TMOD2,EHD2,MYOZ2,GRHL3,ANTXR1,LMOD2
GO Biological Processes	GO:0032970	regulation of actin filament-based process	-2.03746	1.8235	19	ACTN2,APOA1,RHOB,BST1,CD47,CCN2,ECT2,LPAR1,ID1,STMN1,PLN,RYR2,TMOD1,EZR,HAX1,CTNNA3,TMOD2,GRHL3,LMOD2
GO Biological Processes	GO:0051493	regulation of cytoskeleton organization	-2.00102	1.67793	24	ACTN2,APOA1,RHOB,BST1,CD47,CCN2,ECT2,LPAR1,ID1,STMN1,S100A9,SNCA,TMOD1,EZR,CDK2AP2,HAX1,TACC3,RASSF1,BICD2,TMOD2,GRHL3,MID1IP1,NEXN,LMOD2
GO Biological Processes	GO:0010035	response to inorganic substance	-9.08491	2.8565	43	AOC1,ACTA1,ADA,APOA4,APOB,RHOB,ASCL1,ATIC,B2M,BGLAP,CALR,CD14,CRIP1,CYB5A,CYP1A2,DHFR,ECT2,EEF1A2,FXN,GCH1,HNRNPD,ITPKB,JUN,MB,MAP3K5,MT3,ND6,NFE2L1,OTC,PLN,RYR2,SNCA,TNNT2,SLC30A2,NR4A3,RGN,GPR37L1,HOMER1,NET1,SMPD3,CPNE4,SLC30A8,FIBIN
GO Biological Processes	GO:0010038	response to metal ion	-6.1674	2.87183	28	AOC1,ACTA1,ASCL1,B2M,BGLAP,CALR,CD14,CRIP1,CYB5A,CYP1A2,ECT2,FXN,HNRNPD,ITPKB,JUN,MT3,NFE2L1,OTC,PLN,RYR2,SNCA,TNNT2,SLC30A2,HOMER1,SMPD3,CPNE4,SLC30A8,FIBIN
GO Biological Processes	GO:0071280	cellular response to copper ion	-3.02419	6.43687	5	AOC1,CYP1A2,MT3,NFE2L1,SNCA
GO Biological Processes	GO:0071248	cellular response to metal ion	-2.27348	2.35793	12	AOC1,B2M,CALR,CYP1A2,ECT2,ITPKB,JUN,MT3,NFE2L1,SNCA,SMPD3,CPNE4
GO Biological Processes	GO:0071241	cellular response to inorganic substance	-2.22791	2.23659	13	AOC1,B2M,CALR,CYP1A2,ECT2,HNRNPD,ITPKB,JUN,MT3,NFE2L1,SNCA,SMPD3,CPNE4
GO Biological Processes	GO:0046688	response to copper ion	-2.20592	4.24248	5	AOC1,CYP1A2,MT3,NFE2L1,SNCA
GO Biological Processes	GO:0044242	cellular lipid catabolic process	-8.26664	4.11015	24	ACAA1,ALDH3A2,APOA1,APOA4,APOB,APOC3,DAGLA,CPT1A,FABP3,HADHB,MT3,PCK1,ECI2,AMACR,DECR2,ANGPTL3,SMPD3,PECR,PNPLA3,ACAD11,ABHD3,TYSND1,PLA2G4F,ENPP7
GO Biological Processes	GO:0016042	lipid catabolic process	-6.92944	3.12978	28	ACAA1,ALDH3A2,APOA1,APOA4,APOB,APOC3,DAGLA,CPT1A,CYP1A2,CYP3A4,CYP7A1,FABP3,HADHB,MT3,PCK1,ECI2,AMACR,DECR2,ANGPTL3,SMPD3,PECR,PNPLA3,ACAD11,FMC1,ABHD3,TYSND1,PLA2G4F,ENPP7
GO Biological Processes	GO:0016054	organic acid catabolic process	-5.75894	3.11115	23	ACAA1,ALDH3A2,AMT,CPT1A,CRYM,SARDH,GLUL,HADHB,HMGCL,OTC,PCK1,RENBP,HYAL3,DDO,ECI2,AMACR,DECR2,PIPOX,PECR,ACAD11,SLC25A21,ABHD3,TYSND1
GO Biological Processes	GO:0046395	carboxylic acid catabolic process	-5.75894	3.11115	23	ACAA1,ALDH3A2,AMT,CPT1A,CRYM,SARDH,GLUL,HADHB,HMGCL,OTC,PCK1,RENBP,HYAL3,DDO,ECI2,AMACR,DECR2,PIPOX,PECR,ACAD11,SLC25A21,ABHD3,TYSND1
GO Biological Processes	GO:0044282	small molecule catabolic process	-5.32364	2.50003	30	ACAA1,ADA,ALDH3A2,AMT,CPT1A,CRYM,CYP7A1,SARDH,GALE,GLUL,HADHB,HMGCL,MT3,OTC,PCK1,RENBP,HYAL3,DDO,ECI2,AMACR,DECR2,PIPOX,PECR,ADPRM,ACAD11,SLC25A21,UPP2,ABHD3,TYSND1,HDDC3
GO Biological Processes	GO:0019395	fatty acid oxidation	-4.86638	4.52531	12	ACAA1,ALDH3A2,CPT1A,FABP3,HADHB,NR4A3,ECI2,AMACR,DECR2,PECR,ACAD11,TYSND1
GO Biological Processes	GO:0034440	lipid oxidation	-4.77703	4.4357	12	ACAA1,ALDH3A2,CPT1A,FABP3,HADHB,NR4A3,ECI2,AMACR,DECR2,PECR,ACAD11,TYSND1
GO Biological Processes	GO:0009062	fatty acid catabolic process	-4.48172	4.14821	12	ACAA1,ALDH3A2,CPT1A,HADHB,PCK1,ECI2,AMACR,DECR2,PECR,ACAD11,ABHD3,TYSND1
GO Biological Processes	GO:0007031	peroxisome organization	-4.22043	4.60912	10	ACAA1,HMGCL,DDO,ECI2,AMACR,DECR2,PIPOX,PECR,PEX11G,TYSND1
GO Biological Processes	GO:0006625	protein targeting to peroxisome	-4.09246	4.94124	9	ACAA1,HMGCL,DDO,ECI2,AMACR,DECR2,PIPOX,PECR,TYSND1
GO Biological Processes	GO:0072662	protein localization to peroxisome	-4.09246	4.94124	9	ACAA1,HMGCL,DDO,ECI2,AMACR,DECR2,PIPOX,PECR,TYSND1
GO Biological Processes	GO:0072663	establishment of protein localization to peroxisome	-4.09246	4.94124	9	ACAA1,HMGCL,DDO,ECI2,AMACR,DECR2,PIPOX,PECR,TYSND1
GO Biological Processes	GO:0043574	peroxisomal transport	-4.04206	4.86963	9	ACAA1,HMGCL,DDO,ECI2,AMACR,DECR2,PIPOX,PECR,TYSND1
GO Biological Processes	GO:0072329	monocarboxylic acid catabolic process	-3.63659	3.39399	12	ACAA1,ALDH3A2,CPT1A,HADHB,PCK1,ECI2,AMACR,DECR2,PECR,ACAD11,ABHD3,TYSND1
GO Biological Processes	GO:0030258	lipid modification	-3.5991	2.6667	17	ACAA1,ALDH3A2,APOA1,APOA4,CPT1A,CYP3A4,FABP3,HADHB,NR4A3,ECI2,AMACR,DECR2,PECR,ACAD11,STARD4,TYSND1,PLPP6
GO Biological Processes	GO:0033540	fatty acid beta-oxidation using acyl-CoA oxidase	-3.2596	9.95569	4	ACAA1,ECI2,AMACR,DECR2
GO Biological Processes	GO:0006635	fatty acid beta-oxidation	-3.17262	4.14821	8	ACAA1,CPT1A,HADHB,ECI2,AMACR,DECR2,ACAD11,TYSND1
GO Biological Processes	GO:0072594	establishment of protein localization to organelle	-2.13016	1.70008	25	ACAA1,ARNTL,ECT2,HMGCL,KPNA2,RPL35A,RPS3A,RPS21,RYR2,DDO,ECI2,HAX1,RPL35,SEC61G,AMACR,RPL36,DECR2,CACNG5,DNAJC15,PIPOX,PECR,VPS37B,RPAIN,ZFAND2B,TYSND1
GO Biological Processes	GO:0014706	striated muscle tissue development	-7.58483	3.05546	32	ACTA1,ACTC1,ACTN2,ARNTL,FOXL2,CALR,CENPF,EYA1,FOXC1,HLX,HMGCR,MEIS1,MYH10,MYL2,MYL3,NPPA,PLN,RARA,RYR2,SGCG,TNNT2,CSRP3,MYOM2,HOMER1,NR1D2,P2RX2,MYH15,HEY2,MAFF,MYOZ2,SOX17,SMYD1
GO Biological Processes	GO:0061061	muscle structure development	-7.21831	2.43722	44	ACTA1,ACTC1,ACTN2,JAG1,ARNTL,FOXL2,BTG1,CALR,CENPF,FOXC1,FZD2,HLX,HMGCR,MEIS1,MAP3K5,MYH10,MYL2,MYL3,NPPA,RARA,RYR2,SGCG,TAGLN,TMOD1,TNNT1,TNNT2,UCHL1,CSRP3,MYOM2,HOMER1,NR1D2,RAMP2,BASP1,P2RX2,MYH15,HEY2,MAFF,TMOD2,EHD2,MYOZ2,SOX17,SMYD1,BHLHA15,LMOD2
GO Biological Processes	GO:0060537	muscle tissue development	-7.13002	2.92099	32	ACTA1,ACTC1,ACTN2,ARNTL,FOXL2,CALR,CENPF,EYA1,FOXC1,HLX,HMGCR,MEIS1,MYH10,MYL2,MYL3,NPPA,PLN,RARA,RYR2,SGCG,TNNT2,CSRP3,MYOM2,HOMER1,NR1D2,P2RX2,MYH15,HEY2,MAFF,MYOZ2,SOX17,SMYD1
GO Biological Processes	GO:0007517	muscle organ development	-5.16768	2.54963	28	ACTA1,ACTC1,ARNTL,FOXL2,CENPF,FOXC1,FZD2,HLX,HMGCR,MEIS1,MYL2,MYL3,RYR2,SGCG,TAGLN,TNNT2,CSRP3,MYOM2,HOMER1,NR1D2,BASP1,P2RX2,MYH15,HEY2,MAFF,MYOZ2,SOX17,SMYD1
GO Biological Processes	GO:0060538	skeletal muscle organ development	-4.87269	3.53457	16	ACTA1,ARNTL,FOXL2,HLX,HMGCR,CSRP3,MYOM2,HOMER1,NR1D2,BASP1,P2RX2,MYH15,MAFF,MYOZ2,SOX17,SMYD1
GO Biological Processes	GO:0007519	skeletal muscle tissue development	-4.55577	3.50005	15	ACTA1,ARNTL,FOXL2,HLX,HMGCR,CSRP3,MYOM2,HOMER1,NR1D2,P2RX2,MYH15,MAFF,MYOZ2,SOX17,SMYD1
GO Biological Processes	GO:0006941	striated muscle contraction	-7.30788	4.29125	20	ACTC1,CCN2,KCNJ5,MB,MYL1,MYL2,MYL3,NPPA,PLN,RYR2,TNNC2,TNNT1,TNNT2,CSRP3,HOMER1,KCNE5,SMPX,CTNNA3,TMEM38B,SCN3B
GO Biological Processes	GO:0060048	cardiac muscle contraction	-6.06574	4.36016	16	ACTC1,CCN2,KCNJ5,MYL1,MYL2,MYL3,NPPA,PLN,RYR2,TNNT1,TNNT2,CSRP3,KCNE5,CTNNA3,TMEM38B,SCN3B
GO Biological Processes	GO:0060047	heart contraction	-4.61569	2.80004	21	ACTC1,ADA,CCN2,GCH1,KCNJ5,MYL1,MYL2,MYL3,NPPA,PLN,RYR2,SGCG,TNNT1,TNNT2,CSRP3,HEY2,KCNE5,CACNG5,CTNNA3,TMEM38B,SCN3B
GO Biological Processes	GO:0008015	blood circulation	-4.54674	2.20829	32	ACTC1,ADA,CCN2,ENPEP,FOXC1,GCH1,HMGCR,KCNJ5,MYL1,MYL2,MYL3,NPPA,PLN,RENBP,RYR2,SGCG,SGK1,SLC2A5,TNNT1,TNNT2,CSRP3,GPR37L1,RAMP2,UTS2,PTP4A3,P2RX2,HEY2,KCNE5,CACNG5,CTNNA3,TMEM38B,SCN3B
GO Biological Processes	GO:0003013	circulatory system process	-4.39355	2.16821	32	ACTC1,ADA,CCN2,ENPEP,FOXC1,GCH1,HMGCR,KCNJ5,MYL1,MYL2,MYL3,NPPA,PLN,RENBP,RYR2,SGCG,SGK1,SLC2A5,TNNT1,TNNT2,CSRP3,GPR37L1,RAMP2,UTS2,PTP4A3,P2RX2,HEY2,KCNE5,CACNG5,CTNNA3,TMEM38B,SCN3B
GO Biological Processes	GO:0003015	heart process	-4.39177	2.70349	21	ACTC1,ADA,CCN2,GCH1,KCNJ5,MYL1,MYL2,MYL3,NPPA,PLN,RYR2,SGCG,TNNT1,TNNT2,CSRP3,HEY2,KCNE5,CACNG5,CTNNA3,TMEM38B,SCN3B
GO Biological Processes	GO:0010460	positive regulation of heart rate	-4.2793	8.6155	6	ADA,GCH1,NPPA,RYR2,HEY2,SCN3B
GO Biological Processes	GO:0045823	positive regulation of heart contraction	-4.08228	6.53342	7	ADA,CCN2,GCH1,NPPA,RYR2,HEY2,SCN3B
GO Biological Processes	GO:0044057	regulation of system process	-3.53271	1.94574	32	ADA,APOA1,APOA4,FOXL2,CCN2,DAG1,GCH1,HTR2C,KCNJ5,MYL2,MYL3,NPPA,NPTX2,PLN,RYR2,SGK1,TNNC2,TNNT1,TNNT2,WNT7A,NR4A3,CSRP3,HOMER1,GTF2IRD1,HEY2,KCNE5,CACNG5,CTNNA3,TMEM38B,TMEM100,SCN3B,PROK2
GO Biological Processes	GO:0002027	regulation of heart rate	-3.41806	3.69642	10	ADA,GCH1,KCNJ5,NPPA,PLN,RYR2,HEY2,KCNE5,CTNNA3,SCN3B
GO Biological Processes	GO:0008016	regulation of heart contraction	-3.31201	2.51855	17	ADA,CCN2,GCH1,KCNJ5,MYL2,MYL3,NPPA,PLN,RYR2,TNNT2,CSRP3,HEY2,KCNE5,CACNG5,CTNNA3,TMEM38B,SCN3B
GO Biological Processes	GO:0006937	regulation of muscle contraction	-3.13582	2.83825	13	ADA,CCN2,MYL2,MYL3,NPPA,PLN,RYR2,TNNC2,TNNT1,TNNT2,CTNNA3,TMEM38B,PROK2
GO Biological Processes	GO:0090257	regulation of muscle system process	-2.75153	2.30634	16	ADA,CCN2,DAG1,MYL2,MYL3,NPPA,PLN,RYR2,TNNC2,TNNT1,TNNT2,NR4A3,GTF2IRD1,CTNNA3,TMEM38B,PROK2
GO Biological Processes	GO:1903522	regulation of blood circulation	-2.52538	2.12978	17	ADA,CCN2,GCH1,KCNJ5,MYL2,MYL3,NPPA,PLN,RYR2,TNNT2,CSRP3,HEY2,KCNE5,CACNG5,CTNNA3,TMEM38B,SCN3B
GO Biological Processes	GO:1903524	positive regulation of blood circulation	-2.47068	3.57996	7	ADA,CCN2,GCH1,NPPA,RYR2,HEY2,SCN3B
GO Biological Processes	GO:0006942	regulation of striated muscle contraction	-2.34293	3.07908	8	CCN2,MYL2,MYL3,NPPA,PLN,RYR2,CTNNA3,TMEM38B
GO Biological Processes	GO:0006638	neutral lipid metabolic process	-7.12587	4.88212	17	APOA1,APOA4,APOB,APOC3,DAGLA,CPT1A,FABP3,ACSL1,ACSL4,INSIG1,PCK1,SNCA,RGN,ATG14,GPAM,PNPLA3,GPAT3
GO Biological Processes	GO:0006641	triglyceride metabolic process	-6.87344	5.33341	15	APOA1,APOA4,APOB,APOC3,CPT1A,FABP3,ACSL1,ACSL4,INSIG1,PCK1,RGN,ATG14,GPAM,PNPLA3,GPAT3
GO Biological Processes	GO:0006639	acylglycerol metabolic process	-6.42355	4.63055	16	APOA1,APOA4,APOB,APOC3,DAGLA,CPT1A,FABP3,ACSL1,ACSL4,INSIG1,PCK1,RGN,ATG14,GPAM,PNPLA3,GPAT3
GO Biological Processes	GO:0019432	triglyceride biosynthetic process	-4.01104	6.37407	7	ACSL1,ACSL4,PCK1,RGN,GPAM,PNPLA3,GPAT3
GO Biological Processes	GO:0046460	neutral lipid biosynthetic process	-3.87481	6.0776	7	ACSL1,ACSL4,PCK1,RGN,GPAM,PNPLA3,GPAT3
GO Biological Processes	GO:0046463	acylglycerol biosynthetic process	-3.87481	6.0776	7	ACSL1,ACSL4,PCK1,RGN,GPAM,PNPLA3,GPAT3
GO Biological Processes	GO:0006820	anion transport	-6.69133	2.42197	41	PLIN2,APOA1,APOA4,APOC3,CA12,CLCA1,CLCN5,CPT1A,FABP3,ACSL1,ACSL3,ACSL4,SLC37A4,GABRA3,GABRR2,NFE2L1,SLC1A6,SLC6A12,SLC16A1,SLC16A2,SLC20A1,SNCA,SLC5A6,SLC16A5,SLC19A2,PRELID3A,SLC7A11,SLC27A6,MPC1,TMEM30A,MID1IP1,SLC4A9,MFSD5,SLC25A21,SLC25A25,SLC26A9,SLC16A10,EMB,SLC25A30,PLA2G4F,SLC9A4
GO Biological Processes	GO:0015711	organic anion transport	-6.42615	2.62263	34	PLIN2,APOA1,APOA4,APOC3,CA12,CPT1A,FABP3,ACSL1,ACSL3,ACSL4,SLC37A4,NFE2L1,SLC1A6,SLC6A12,SLC16A1,SLC16A2,SNCA,SLC5A6,SLC16A5,SLC19A2,PRELID3A,SLC7A11,SLC27A6,MPC1,TMEM30A,MID1IP1,SLC4A9,SLC25A21,SLC25A25,SLC26A9,SLC16A10,EMB,SLC25A30,PLA2G4F
GO Biological Processes	GO:0015849	organic acid transport	-5.36256	2.79445	25	PLIN2,CPT1A,FABP3,ACSL1,ACSL3,ACSL4,NFE2L1,SLC1A6,SLC6A12,SLC16A1,SLC16A2,SNCA,SLC5A6,SLC16A5,SLC19A2,SLC7A11,SLC27A6,MPC1,MID1IP1,SLC25A21,SLC26A9,SLC16A10,EMB,SLC25A30,PLA2G4F
GO Biological Processes	GO:0046942	carboxylic acid transport	-5.36256	2.79445	25	PLIN2,CPT1A,FABP3,ACSL1,ACSL3,ACSL4,NFE2L1,SLC1A6,SLC6A12,SLC16A1,SLC16A2,SNCA,SLC5A6,SLC16A5,SLC19A2,SLC7A11,SLC27A6,MPC1,MID1IP1,SLC25A21,SLC26A9,SLC16A10,EMB,SLC25A30,PLA2G4F
GO Biological Processes	GO:0098656	anion transmembrane transport	-3.94166	2.58366	20	CLCA1,CLCN5,CPT1A,SLC37A4,GABRA3,GABRR2,SLC1A6,SLC6A12,SLC16A1,SLC20A1,SLC5A6,SLC7A11,MPC1,MID1IP1,SLC4A9,SLC26A9,SLC16A10,EMB,SLC25A30,SLC9A4
GO Biological Processes	GO:0015893	drug transport	-3.13834	2.60469	15	CHRNA4,CHRNB2,HBZ,MB,MYC,SLC1A6,SLC6A2,SNCA,FZD4,SLC5A6,SLC19A2,SLC7A11,TMEM30A,SLC25A25,SLC25A30
GO Biological Processes	GO:0072348	sulfur compound transport	-3.02398	5.20937	6	NFE2L1,SLC5A6,SLC19A2,SLC7A11,SLC26A9,SLC25A30
GO Biological Processes	GO:1903825	organic acid transmembrane transport	-2.98149	3.04202	11	CPT1A,SLC1A6,SLC6A12,SLC16A1,SLC5A6,SLC7A11,MPC1,MID1IP1,SLC16A10,EMB,SLC25A30
GO Biological Processes	GO:1905039	carboxylic acid transmembrane transport	-2.98149	3.04202	11	CPT1A,SLC1A6,SLC6A12,SLC16A1,SLC5A6,SLC7A11,MPC1,MID1IP1,SLC16A10,EMB,SLC25A30
GO Biological Processes	GO:0019217	regulation of fatty acid metabolic process	-6.56976	5.44452	14	APOA4,APOC3,CPT1A,CYP7A1,FABP3,INSIG1,NFE2L1,SNCA,NR4A3,RGN,SCAP,PDPR,MID1IP1,TYSND1
GO Biological Processes	GO:0010565	regulation of cellular ketone metabolic process	-6.35317	3.91902	19	APOA4,APOC3,CPT1A,CYP7A1,FABP3,INSIG1,NFE2L1,PSMB6,SNCA,NR4A3,RGN,FGF19,SCAP,SLC7A11,COQ3,PDPR,MID1IP1,STARD4,TYSND1
GO Biological Processes	GO:0045834	positive regulation of lipid metabolic process	-5.69487	4.09138	16	APOA1,APOA4,CPT1A,CYP7A1,EEF1A2,FABP3,ACSL3,HTR2C,NR4A3,RGN,ATG14,ANGPTL3,SMPD3,MID1IP1,CCDC3,STARD4
GO Biological Processes	GO:0042180	cellular ketone metabolic process	-5.42109	3.16133	21	APOA4,APOC3,CPT1A,CYP7A1,CYP17A1,FABP3,HMGCR,INSIG1,NFE2L1,PSMB6,SNCA,NR4A3,RGN,FGF19,SCAP,SLC7A11,COQ3,PDPR,MID1IP1,STARD4,TYSND1
GO Biological Processes	GO:0046889	positive regulation of lipid biosynthetic process	-4.83105	4.88896	11	APOA1,APOA4,CYP7A1,FABP3,ACSL3,HTR2C,RGN,SMPD3,MID1IP1,CCDC3,STARD4
GO Biological Processes	GO:0042304	regulation of fatty acid biosynthetic process	-3.19601	4.75158	7	APOA4,APOC3,CYP7A1,INSIG1,RGN,SCAP,MID1IP1
GO Biological Processes	GO:0062014	negative regulation of small molecule metabolic process	-2.08988	2.79132	8	APOC3,CYP7A1,INSIG1,SNCA,FGF19,SCAP,DNAJC15,SMPD3
GO Biological Processes	GO:0009636	response to toxic substance	-6.51508	2.56004	36	ACAA1,ACTC1,ADA,AHR,APOA4,RHOB,ASNS,B2M,BGLAP,BPHL,CD14,CHKA,CHRNA4,CHRNB2,DHFR,ECT2,FXN,GCH1,GUCY2C,HBZ,HMGCR,JUN,MB,MAP3K5,MT3,ND6,RARA,S100A9,TTPA,NR4A3,RGN,GPR37L1,NET1,SLC7A11,DUOX2,SMPD3
GO Biological Processes	GO:0046677	response to antibiotic	-5.50174	2.84557	25	AOC1,ACTC1,ADA,AHR,RHOB,BGLAP,CD14,CHRNB2,CRIP1,ECT2,FXN,HMGCR,HNRNPD,ID1,JUN,MB,MAP3K5,ND6,RARA,NR4A3,HYAL3,GPR37L1,NET1,SMPD3,PLA2G4F
GO Biological Processes	GO:0006979	response to oxidative stress	-4.36578	2.30253	28	ADA,APOA4,RHOB,ARNTL,BTG1,CHRNA4,DHFR,ECT2,FXN,GCH1,HNRNPD,JUN,MB,MAP3K5,MT3,ND6,NCF2,NFE2L1,SNCA,NR4A3,RGN,GPR37L1,NET1,SLC7A11,DUOX2,TMEM161A,SMPD3,NAPRT
GO Biological Processes	GO:0034614	cellular response to reactive oxygen species	-4.30875	3.33338	15	APOA4,RHOB,DHFR,ECT2,FXN,GCH1,HNRNPD,JUN,MAP3K5,MT3,NR4A3,RGN,GPR37L1,NET1,SMPD3
GO Biological Processes	GO:0000302	response to reactive oxygen species	-4.20784	2.88416	18	ADA,APOA4,RHOB,DHFR,ECT2,FXN,GCH1,HNRNPD,JUN,MB,MAP3K5,MT3,ND6,NR4A3,RGN,GPR37L1,NET1,SMPD3
GO Biological Processes	GO:0034599	cellular response to oxidative stress	-4.09758	2.57898	21	APOA4,RHOB,ARNTL,DHFR,ECT2,FXN,GCH1,HNRNPD,JUN,MAP3K5,MT3,NCF2,NFE2L1,SNCA,NR4A3,RGN,GPR37L1,NET1,SLC7A11,TMEM161A,SMPD3
GO Biological Processes	GO:0097237	cellular response to toxic substance	-3.41162	2.56954	17	APOA4,RHOB,B2M,DHFR,ECT2,FXN,GCH1,HBZ,MAP3K5,MT3,S100A9,NR4A3,RGN,GPR37L1,NET1,DUOX2,SMPD3
GO Biological Processes	GO:0035690	cellular response to drug	-3.35685	2.22587	22	AOC1,AHR,RHOB,B2M,CHRNA4,CHRNB2,ECT2,FXN,HNRNPD,ID1,MAP3K5,MT3,MYC,PCK1,RYR2,NR4A3,HMGA2,GPR37L1,NET1,TMEM38B,SMPD3,CASTOR2
GO Biological Processes	GO:0042542	response to hydrogen peroxide	-3.23585	3.06854	12	ADA,RHOB,ECT2,FXN,JUN,MB,MAP3K5,ND6,NR4A3,GPR37L1,NET1,SMPD3
GO Biological Processes	GO:0071236	cellular response to antibiotic	-2.68384	2.79369	11	AHR,RHOB,CRIP1,ECT2,FXN,MAP3K5,NR4A3,GPR37L1,NET1,SMPD3,PLA2G4F
GO Biological Processes	GO:0070301	cellular response to hydrogen peroxide	-2.28942	3.01688	8	RHOB,ECT2,FXN,MAP3K5,NR4A3,GPR37L1,NET1,SMPD3
GO Biological Processes	GO:0006721	terpenoid metabolic process	-4.68696	4.0445	13	ALDH3A2,APOA1,APOA4,APOB,APOC3,CYP1A2,CYP3A4,FDFT1,FDPS,HMGCS2,DHRS3,SDC3,PECR
GO Biological Processes	GO:0006720	isoprenoid metabolic process	-4.63914	3.76024	14	ALDH3A2,APOA1,APOA4,APOB,APOC3,CYP1A2,CYP3A4,FDFT1,FDPS,HMGCR,HMGCS2,DHRS3,SDC3,PECR
GO Biological Processes	GO:0042632	cholesterol homeostasis	-4.28031	4.27784	11	APOA1,APOA4,APOB,APOC3,CYP7A1,FABP3,INSIG1,NFE2L1,MED13,ANGPTL3,GRAMD1B
GO Biological Processes	GO:0055088	lipid homeostasis	-4.23901	3.46142	14	APOA1,APOA4,APOB,APOC3,CYP7A1,FABP3,INSIG1,NFE2L1,USF1,MED13,NR1D2,ANGPTL3,GRAMD1B,PNPLA3
GO Biological Processes	GO:0034371	chylomicron remodeling	-4.23864	16.5928	4	APOA1,APOA4,APOB,APOC3
GO Biological Processes	GO:0055092	sterol homeostasis	-4.2385	4.23374	11	APOA1,APOA4,APOB,APOC3,CYP7A1,FABP3,INSIG1,NFE2L1,MED13,ANGPTL3,GRAMD1B
GO Biological Processes	GO:0034378	chylomicron assembly	-4.02609	14.9335	4	APOA1,APOA4,APOB,APOC3
GO Biological Processes	GO:0046461	neutral lipid catabolic process	-3.87481	6.0776	7	APOA1,APOA4,APOB,APOC3,DAGLA,FABP3,PNPLA3
GO Biological Processes	GO:0046464	acylglycerol catabolic process	-3.87481	6.0776	7	APOA1,APOA4,APOB,APOC3,DAGLA,FABP3,PNPLA3
GO Biological Processes	GO:0046503	glycerolipid catabolic process	-3.52345	4.66673	8	APOA1,APOA4,APOB,APOC3,DAGLA,FABP3,PNPLA3,PLA2G4F
GO Biological Processes	GO:0019433	triglyceride catabolic process	-3.52001	6.40009	6	APOA1,APOA4,APOB,APOC3,FABP3,PNPLA3
GO Biological Processes	GO:0034370	triglyceride-rich lipoprotein particle remodeling	-3.38503	10.6668	4	APOA1,APOA4,APOB,APOC3
GO Biological Processes	GO:0016101	diterpenoid metabolic process	-3.1235	3.39399	10	ALDH3A2,APOA1,APOA4,APOB,APOC3,CYP1A2,CYP3A4,DHRS3,SDC3,PECR
GO Biological Processes	GO:0034377	plasma lipoprotein particle assembly	-3.09679	6.66676	5	APOA1,APOA4,APOB,APOC3,ACSL3
GO Biological Processes	GO:0010873	positive regulation of cholesterol esterification	-2.84645	12.4446	3	APOA1,APOA4,STARD4
GO Biological Processes	GO:0065005	protein-lipid complex assembly	-2.82354	5.83341	5	APOA1,APOA4,APOB,APOC3,ACSL3
GO Biological Processes	GO:0035376	sterol import	-2.70025	11.2002	3	APOA1,APOC3,STARD4
GO Biological Processes	GO:0070508	cholesterol import	-2.70025	11.2002	3	APOA1,APOC3,STARD4
GO Biological Processes	GO:0034379	very-low-density lipoprotein particle assembly	-2.57064	10.182	3	APOB,APOC3,ACSL3
GO Biological Processes	GO:0033700	phospholipid efflux	-2.45438	9.33346	3	APOA1,APOA4,APOC3
GO Biological Processes	GO:0034372	very-low-density lipoprotein particle remodeling	-2.45438	9.33346	3	APOA1,APOA4,APOC3
GO Biological Processes	GO:0055090	acylglycerol homeostasis	-2.43405	4.78639	5	APOA1,APOA4,APOC3,MED13,ANGPTL3
GO Biological Processes	GO:0070328	triglyceride homeostasis	-2.43405	4.78639	5	APOA1,APOA4,APOC3,MED13,ANGPTL3
GO Biological Processes	GO:0010872	regulation of cholesterol esterification	-2.3491	8.6155	3	APOA1,APOA4,STARD4
GO Biological Processes	GO:0001523	retinoid metabolic process	-2.16212	2.87183	8	APOA1,APOA4,APOB,APOC3,CYP1A2,CYP3A4,DHRS3,SDC3
GO Biological Processes	GO:0034368	protein-lipid complex remodeling	-2.14784	5.1495	4	APOA1,APOA4,APOB,APOC3
GO Biological Processes	GO:0034369	plasma lipoprotein particle remodeling	-2.14784	5.1495	4	APOA1,APOA4,APOB,APOC3
GO Biological Processes	GO:0071827	plasma lipoprotein particle organization	-2.12373	4.05803	5	APOA1,APOA4,APOB,APOC3,ACSL3
GO Biological Processes	GO:0034367	protein-containing complex remodeling	-2.09482	4.97785	4	APOA1,APOA4,APOB,APOC3
GO Biological Processes	GO:0045940	positive regulation of steroid metabolic process	-2.09482	4.97785	4	APOA1,APOA4,CYP7A1,STARD4
GO Biological Processes	GO:0034433	steroid esterification	-2.0075	6.58833	3	APOA1,APOA4,STARD4
GO Biological Processes	GO:0034434	sterol esterification	-2.0075	6.58833	3	APOA1,APOA4,STARD4
GO Biological Processes	GO:0034435	cholesterol esterification	-2.0075	6.58833	3	APOA1,APOA4,STARD4
GO Biological Processes	GO:0031667	response to nutrient levels	-5.67823	2.46897	33	AOC1,ADA,APOA1,ASCL1,ASNS,BGLAP,ACSL1,ACSL3,ACSL4,GLUL,HMGCL,HMGCR,HTR2C,JUN,MAP3K5,MT3,NUCB2,OTC,PCK1,RARA,SLC16A1,SSTR1,TTPA,USF1,TRIM24,ATG14,P2RX2,DNAJC15,KIAA1324,SGIP1,SLC25A25,BHLHA15,CASTOR2
GO Biological Processes	GO:0009991	response to extracellular stimulus	-5.52357	2.39049	34	AOC1,ACTA1,ADA,APOA1,ASCL1,ASNS,BGLAP,ACSL1,ACSL3,ACSL4,GLUL,HMGCL,HMGCR,HTR2C,JUN,MAP3K5,MT3,NUCB2,OTC,PCK1,RARA,SLC16A1,SSTR1,TTPA,USF1,TRIM24,ATG14,P2RX2,DNAJC15,KIAA1324,SGIP1,SLC25A25,BHLHA15,CASTOR2
GO Biological Processes	GO:0007584	response to nutrient	-4.03295	2.89806	17	ADA,APOA1,ASCL1,BGLAP,ACSL1,ACSL3,ACSL4,HMGCL,HMGCR,OTC,RARA,SLC16A1,TTPA,USF1,TRIM24,P2RX2,CASTOR2
GO Biological Processes	GO:0031669	cellular response to nutrient levels	-2.30503	2.20538	14	AOC1,ASNS,BGLAP,GLUL,JUN,MAP3K5,PCK1,USF1,TRIM24,ATG14,DNAJC15,KIAA1324,BHLHA15,CASTOR2
GO Biological Processes	GO:0042594	response to starvation	-2.25566	2.34558	12	AOC1,ASNS,GLUL,HMGCL,JUN,MAP3K5,PCK1,SSTR1,ATG14,DNAJC15,KIAA1324,BHLHA15
GO Biological Processes	GO:0009267	cellular response to starvation	-2.15693	2.50563	10	AOC1,ASNS,GLUL,JUN,MAP3K5,PCK1,ATG14,DNAJC15,KIAA1324,BHLHA15
GO Biological Processes	GO:0007507	heart development	-5.37207	2.28575	36	ACTC1,ACTN2,JAG1,APLNR,ASCL1,CALR,CRIP1,EYA1,FOXC1,FZD2,ID1,JUN,MB,MEIS1,MYH10,MYL2,MYL3,NPPA,PLN,RARA,RYR2,SGCG,TNNT2,CSRP3,MYOM2,DHRS3,ADAMTS1,MICAL2,FGF19,RAMP2,BASP1,HEY2,IFT57,TMEM100,SOX17,SMYD1
GO Biological Processes	GO:0003007	heart morphogenesis	-4.08335	2.72824	19	ACTC1,JAG1,EYA1,FOXC1,FZD2,JUN,MYL2,MYL3,RARA,RYR2,TNNT2,MYOM2,DHRS3,ADAMTS1,MICAL2,HEY2,IFT57,TMEM100,SOX17
GO Biological Processes	GO:0048738	cardiac muscle tissue development	-3.68598	2.71229	17	ACTC1,ACTN2,CALR,FOXC1,MEIS1,MYH10,MYL2,MYL3,NPPA,PLN,RARA,RYR2,SGCG,TNNT2,CSRP3,MYOM2,HEY2
GO Biological Processes	GO:0060415	muscle tissue morphogenesis	-3.42259	4.04825	9	ACTC1,FOXC1,FZD2,MYL2,MYL3,RYR2,TNNT2,MYOM2,HEY2
GO Biological Processes	GO:0055008	cardiac muscle tissue morphogenesis	-3.29797	4.32856	8	ACTC1,FOXC1,MYL2,MYL3,RYR2,TNNT2,MYOM2,HEY2
GO Biological Processes	GO:0055003	cardiac myofibril assembly	-3.25198	7.17959	5	ACTC1,MYH10,MYL2,CSRP3,MYOM2
GO Biological Processes	GO:0048644	muscle organ morphogenesis	-3.19769	3.77533	9	ACTC1,FOXC1,FZD2,MYL2,MYL3,RYR2,TNNT2,MYOM2,HEY2
GO Biological Processes	GO:0002026	regulation of the force of heart contraction	-3.17263	6.91368	5	MYL2,MYL3,PLN,RYR2,CSRP3
GO Biological Processes	GO:0003206	cardiac chamber morphogenesis	-3.14505	3.18351	11	JAG1,FOXC1,FZD2,MYL2,MYL3,RARA,RYR2,TNNT2,DHRS3,ADAMTS1,HEY2
GO Biological Processes	GO:0055006	cardiac cell development	-2.99226	3.53689	9	ACTC1,ACTN2,JAG1,MYH10,MYL2,NPPA,CSRP3,MYOM2,HEY2
GO Biological Processes	GO:0055010	ventricular cardiac muscle tissue morphogenesis	-2.76917	4.66673	6	FOXC1,MYL2,MYL3,RYR2,TNNT2,HEY2
GO Biological Processes	GO:0035051	cardiocyte differentiation	-2.70695	2.6667	12	ACTC1,ACTN2,JAG1,CALR,MYH10,MYL2,NPPA,RARA,CSRP3,MYOM2,HEY2,SOX17
GO Biological Processes	GO:0003205	cardiac chamber development	-2.6428	2.61992	12	JAG1,FOXC1,FZD2,MYH10,MYL2,MYL3,RARA,RYR2,TNNT2,DHRS3,ADAMTS1,HEY2
GO Biological Processes	GO:0055013	cardiac muscle cell development	-2.57347	3.35585	8	ACTC1,ACTN2,MYH10,MYL2,NPPA,CSRP3,MYOM2,HEY2
GO Biological Processes	GO:0055007	cardiac muscle cell differentiation	-2.5268	2.82832	10	ACTC1,ACTN2,CALR,MYH10,MYL2,NPPA,RARA,CSRP3,MYOM2,HEY2
GO Biological Processes	GO:0003229	ventricular cardiac muscle tissue development	-2.4642	4.07278	6	FOXC1,MYL2,MYL3,RYR2,TNNT2,HEY2
GO Biological Processes	GO:0003208	cardiac ventricle morphogenesis	-2.43745	3.53158	7	JAG1,FOXC1,MYL2,MYL3,RYR2,TNNT2,HEY2
GO Biological Processes	GO:0098662	inorganic cation transmembrane transport	-4.46735	1.98584	40	ACTN2,APLNR,ATP5MC1,ATP5MC3,ATP5ME,CLCN5,SLC31A2,COX6A1,COX7C,CYB5A,GLRX,GPM6A,HTR2C,KCNA3,KCNJ5,TRPM1,NPPA,PLN,RYR2,SLC20A1,SNCA,SLC30A2,KCNK5,RGN,COX5A,KCNE5,CACNG5,TRPM5,MCUB,TMEM38B,SCN3B,SLC39A8,SLC25A25,SLC2A12,ATP6V0E2,BHLHA15,SLC30A8,ATP6V0D2,SLC9A4,CHCHD10
GO Biological Processes	GO:1902600	proton transmembrane transport	-3.33248	2.97755	13	ATP5MC1,ATP5MC3,ATP5ME,CLCN5,COX6A1,COX7C,CYB5A,COX5A,SLC2A12,ATP6V0E2,ATP6V0D2,SLC9A4,CHCHD10
GO Biological Processes	GO:0015672	monovalent inorganic cation transport	-2.61333	1.83147	26	ACTN2,ATP5MC1,ATP5MC3,ATP5ME,CLCN5,COX6A1,COX7C,CYB5A,GLRX,KCNA3,KCNJ5,NPPA,SGK1,SLC20A1,KCNK5,SLC5A6,COX5A,KCNE5,TRPM5,TMEM38B,SCN3B,SLC2A12,ATP6V0E2,ATP6V0D2,SLC9A4,CHCHD10
GO Biological Processes	GO:0007610	behavior	-5.24153	2.25506	36	ADA,B2M,CCKAR,CHRNA4,CHRNB2,CPT1A,DPP4,FXN,GRID1,GRPR,HMGCR,HTR2C,JUN,MEIS1,MUSK,NPAS2,NPTX2,SGK1,SLC16A1,SNCA,TMOD1,UCHL1,NR4A3,FZD4,DDO,PER3,HOMER1,NR1D2,P2RX2,SLC7A11,ZNF385A,TMOD2,CLN6,GPR157,SGIP1,TPGS1
GO Biological Processes	GO:0030534	adult behavior	-2.25886	2.59263	10	CHRNA4,CHRNB2,FXN,SNCA,TMOD1,UCHL1,NR4A3,HOMER1,SLC7A11,TPGS1
GO Biological Processes	GO:0007626	locomotory behavior	-2.11832	2.25129	12	CHRNA4,CHRNB2,DPP4,FXN,HTR2C,MEIS1,SNCA,TMOD1,UCHL1,FZD4,ZNF385A,CLN6
GO Cellular Components	GO:0031966	mitochondrial membrane	-18.3045	3.53013	66	ATP5MC1,ATP5MC3,ATP5ME,BPHL,CKMT2,COX6A1,COX7C,CPT1A,CYB5A,ACSL1,ACSL3,ACSL4,FPGS,HADHB,MT3,ND6,MX1,NDUFA2,NDUFAB1,NDUFB2,NDUFB5,NDUFB6,NDUFB7,NDUFC2,NDUFV1,NDUFS6,NME4,OTC,PGR,PLN,MRPS12,SDHD,SNCA,UQCRFS1,COX5A,MRPL19,BCL2L10,HAX1,ABCB8,PISD,DNAJC15,MPC1,ACSL5,COQ3,MCUB,FOXRED1,GPAM,MRPL17,MRPS6,MRPL44,L2HGDH,ACAD11,ATP5MD,MIGA2,COX14,SLC25A21,SLC25A25,PTPMT1,MRPL54,THEM4,AIFM3,SLC25A30,SLC25A34…
GO Cellular Components	GO:0005740	mitochondrial envelope	-18.2254	3.43532	68	ATP5MC1,ATP5MC3,ATP5ME,BPHL,CKMT2,COX6A1,COX7C,CPT1A,CYB5A,ACSL1,ACSL3,ACSL4,FPGS,HADHB,MT3,ND6,MX1,NDUFA2,NDUFAB1,NDUFB2,NDUFB5,NDUFB6,NDUFB7,NDUFC2,NDUFV1,NDUFS6,NME4,OTC,PGR,PLN,MRPS12,SDHD,SNCA,UQCRFS1,COX5A,MRPL19,BCL2L10,HAX1,PRELID3A,ABCB8,PISD,DNAJC15,MPC1,ACSL5,COQ3,MCUB,FOXRED1,GPAM,MRPL17,MRPS6,MRPL44,L2HGDH,ACAD11,ATP5MD,MIGA2,COX14,SLC25A21,COX19,SLC25A25,PTPMT1,MRPL54,THEM4,AIFM3,SL…
GO Cellular Components	GO:0005743	mitochondrial inner membrane	-15.2166	3.86757	49	ATP5MC1,ATP5MC3,ATP5ME,CKMT2,COX6A1,COX7C,FPGS,HADHB,ND6,NDUFA2,NDUFAB1,NDUFB2,NDUFB5,NDUFB6,NDUFB7,NDUFC2,NDUFV1,NDUFS6,NME4,OTC,MRPS12,SDHD,SNCA,UQCRFS1,COX5A,MRPL19,ABCB8,PISD,DNAJC15,MPC1,COQ3,MCUB,FOXRED1,MRPL17,MRPS6,MRPL44,L2HGDH,ACAD11,ATP5MD,SLC25A21,SLC25A25,PTPMT1,MRPL54,THEM4,AIFM3,SLC25A30,SLC25A34,SMIM20,CHCHD10
GO Cellular Components	GO:0019866	organelle inner membrane	-13.8296	3.50882	50	ATP5MC1,ATP5MC3,ATP5ME,CKMT2,COX6A1,COX7C,FPGS,HADHB,ND6,NDUFA2,NDUFAB1,NDUFB2,NDUFB5,NDUFB6,NDUFB7,NDUFC2,NDUFV1,NDUFS6,NME4,OTC,MRPS12,SDHD,SNCA,UQCRFS1,COX5A,MRPL19,ABCB8,P2RX2,PISD,DNAJC15,MPC1,COQ3,MCUB,FOXRED1,MRPL17,MRPS6,MRPL44,L2HGDH,ACAD11,ATP5MD,SLC25A21,SLC25A25,PTPMT1,MRPL54,THEM4,AIFM3,SLC25A30,SLC25A34,SMIM20,CHCHD10
GO Cellular Components	GO:0098800	inner mitochondrial membrane protein complex	-10.0768	5.80749	21	ATP5MC1,ATP5MC3,ATP5ME,COX6A1,NDUFA2,NDUFAB1,NDUFB2,NDUFB5,NDUFB6,NDUFB7,NDUFC2,NDUFV1,NDUFS6,SDHD,UQCRFS1,COX5A,DNAJC15,MCUB,FOXRED1,ATP5MD,CHCHD10
GO Cellular Components	GO:0044455	mitochondrial membrane part	-9.89557	4.40181	27	ATP5MC1,ATP5MC3,ATP5ME,COX6A1,CPT1A,NDUFA2,NDUFAB1,NDUFB2,NDUFB5,NDUFB6,NDUFB7,NDUFC2,NDUFV1,NDUFS6,SDHD,UQCRFS1,COX5A,PISD,DNAJC15,MPC1,COQ3,MCUB,FOXRED1,L2HGDH,ATP5MD,CHCHD10,TOMM6
GO Cellular Components	GO:0098798	mitochondrial protein complex	-9.24154	3.98988	28	ATP5MC1,ATP5MC3,ATP5ME,COX6A1,NDUFA2,NDUFAB1,NDUFB2,NDUFB5,NDUFB6,NDUFB7,NDUFC2,NDUFV1,NDUFS6,MRPS12,SDHD,UQCRFS1,COX5A,MRPL19,DNAJC15,MCUB,FOXRED1,MRPL17,MRPS6,MRPL44,ATP5MD,MRPL54,CHCHD10,TOMM6
GO Cellular Components	GO:0098803	respiratory chain complex	-7.25139	6.1491	14	COX6A1,NDUFA2,NDUFAB1,NDUFB2,NDUFB5,NDUFB6,NDUFB7,NDUFC2,NDUFV1,NDUFS6,SDHD,UQCRFS1,COX5A,FOXRED1
GO Cellular Components	GO:0070469	respiratory chain	-7.16167	5.60008	15	COX6A1,ND6,NDUFA2,NDUFAB1,NDUFB2,NDUFB5,NDUFB6,NDUFB7,NDUFC2,NDUFV1,NDUFS6,SDHD,UQCRFS1,COX5A,FOXRED1
GO Cellular Components	GO:0005746	mitochondrial respiratory chain	-7.05486	5.93948	14	COX6A1,NDUFA2,NDUFAB1,NDUFB2,NDUFB5,NDUFB6,NDUFB7,NDUFC2,NDUFV1,NDUFS6,SDHD,UQCRFS1,COX5A,FOXRED1
GO Cellular Components	GO:1990204	oxidoreductase complex	-6.49819	5.00007	15	NCF2,NDUFA2,NDUFAB1,NDUFB2,NDUFB5,NDUFB6,NDUFB7,NDUFC2,NDUFV1,NDUFS6,PDHA1,SDHD,UQCRFS1,DUOX2,FOXRED1
GO Cellular Components	GO:0005747	mitochondrial respiratory chain complex I	-6.15916	7.46677	10	NDUFA2,NDUFAB1,NDUFB2,NDUFB5,NDUFB6,NDUFB7,NDUFC2,NDUFV1,NDUFS6,FOXRED1
GO Cellular Components	GO:0030964	NADH dehydrogenase complex	-6.15916	7.46677	10	NDUFA2,NDUFAB1,NDUFB2,NDUFB5,NDUFB6,NDUFB7,NDUFC2,NDUFV1,NDUFS6,FOXRED1
GO Cellular Components	GO:0045271	respiratory chain complex I	-6.15916	7.46677	10	NDUFA2,NDUFAB1,NDUFB2,NDUFB5,NDUFB6,NDUFB7,NDUFC2,NDUFV1,NDUFS6,FOXRED1
GO Cellular Components	GO:0005778	peroxisomal membrane	-3.72079	4.97785	8	ALDH3A2,ACSL1,ACSL3,ACSL4,HMGCR,DECR2,PECR,PEX11G
GO Cellular Components	GO:0031903	microbody membrane	-3.72079	4.97785	8	ALDH3A2,ACSL1,ACSL3,ACSL4,HMGCR,DECR2,PECR,PEX11G
GO Cellular Components	GO:0030016	myofibril	-7.37815	3.83339	23	ACTA1,ACTC1,ACTN2,DAG1,MYL1,MYL2,MYL3,RYR2,TMOD1,TNNC2,TNNT1,TNNT2,TPM4,CSRP3,MYOM2,HOMER1,MYH15,SMPX,TMOD2,MYOZ2,SCN3B,NEXN,LMOD2
GO Cellular Components	GO:0005865	striated muscle thin filament	-7.09749	10.8389	9	ACTA1,TMOD1,TNNC2,TNNT1,TNNT2,TPM4,MYOM2,TMOD2,LMOD2
GO Cellular Components	GO:0043292	contractile fiber	-7.02806	3.66957	23	ACTA1,ACTC1,ACTN2,DAG1,MYL1,MYL2,MYL3,RYR2,TMOD1,TNNC2,TNNT1,TNNT2,TPM4,CSRP3,MYOM2,HOMER1,MYH15,SMPX,TMOD2,MYOZ2,SCN3B,NEXN,LMOD2
GO Cellular Components	GO:0036379	myofilament	-6.96446	10.5001	9	ACTA1,TMOD1,TNNC2,TNNT1,TNNT2,TPM4,MYOM2,TMOD2,LMOD2
GO Cellular Components	GO:0044449	contractile fiber part	-6.84685	3.71649	22	ACTA1,ACTC1,ACTN2,DAG1,MYL1,MYL2,MYL3,RYR2,TMOD1,TNNC2,TNNT1,TNNT2,TPM4,CSRP3,MYOM2,HOMER1,SMPX,TMOD2,MYOZ2,SCN3B,NEXN,LMOD2
GO Cellular Components	GO:0030017	sarcomere	-6.81052	3.84319	21	ACTA1,ACTC1,ACTN2,MYL1,MYL2,MYL3,RYR2,TMOD1,TNNC2,TNNT1,TNNT2,TPM4,CSRP3,MYOM2,HOMER1,SMPX,TMOD2,MYOZ2,SCN3B,NEXN,LMOD2
GO Cellular Components	GO:0031674	I band	-2.2799	2.61076	10	ACTC1,ACTN2,MYL3,RYR2,CSRP3,MYOM2,HOMER1,MYOZ2,SCN3B,NEXN
GO Cellular Components	GO:0015629	actin cytoskeleton	-2.26497	1.76728	24	ACTA1,ACTC1,ACTN2,AMPH,MST1R,MYH10,MYL1,MYL2,MYL3,RARA,SNCA,TMOD1,TNNC2,TNNT1,TNNT2,TPM4,EZR,MYOM2,ONECUT2,HAX1,MYH15,TMOD2,MYOZ2,LMOD2
GO Cellular Components	GO:0044438	microbody part	-8.01032	5.97342	16	ACAA1,ALDH3A2,CRYM,ACSL1,ACSL3,ACSL4,HMGCL,HMGCR,DDO,ECI2,AMACR,DECR2,PIPOX,PECR,PEX11G,TYSND1
GO Cellular Components	GO:0044439	peroxisomal part	-8.01032	5.97342	16	ACAA1,ALDH3A2,CRYM,ACSL1,ACSL3,ACSL4,HMGCL,HMGCR,DDO,ECI2,AMACR,DECR2,PIPOX,PECR,PEX11G,TYSND1
GO Cellular Components	GO:0005777	peroxisome	-7.54015	4.90518	18	AOC1,ACAA1,ALDH3A2,CRYM,ACSL1,ACSL3,ACSL4,HMGCL,HMGCR,DDO,ECI2,AMACR,DECR2,PIPOX,PECR,ACAD11,PEX11G,TYSND1
GO Cellular Components	GO:0042579	microbody	-7.54015	4.90518	18	AOC1,ACAA1,ALDH3A2,CRYM,ACSL1,ACSL3,ACSL4,HMGCL,HMGCR,DDO,ECI2,AMACR,DECR2,PIPOX,PECR,ACAD11,PEX11G,TYSND1
GO Cellular Components	GO:0005782	peroxisomal matrix	-4.23308	5.85629	8	ACAA1,CRYM,HMGCL,DDO,ECI2,AMACR,PIPOX,TYSND1
GO Cellular Components	GO:0031907	microbody lumen	-4.23308	5.85629	8	ACAA1,CRYM,HMGCL,DDO,ECI2,AMACR,PIPOX,TYSND1
GO Cellular Components	GO:0031968	organelle outer membrane	-6.27864	3.71481	20	ATP5MC3,BPHL,CPT1A,CYB5A,DHCR7,ACSL1,ACSL3,ACSL4,HADHB,MT3,NUCB2,PGR,SNCA,BCL2L10,HAX1,ACSL5,GPAM,CLMN,MIGA2,TOMM6
GO Cellular Components	GO:0019867	outer membrane	-6.20994	3.67821	20	ATP5MC3,BPHL,CPT1A,CYB5A,DHCR7,ACSL1,ACSL3,ACSL4,HADHB,MT3,NUCB2,PGR,SNCA,BCL2L10,HAX1,ACSL5,GPAM,CLMN,MIGA2,TOMM6
GO Cellular Components	GO:0005741	mitochondrial outer membrane	-5.18979	3.56559	17	ATP5MC3,BPHL,CPT1A,CYB5A,ACSL1,ACSL3,ACSL4,HADHB,MT3,PGR,SNCA,BCL2L10,HAX1,ACSL5,GPAM,MIGA2,TOMM6
GO Cellular Components	GO:0034363	intermediate-density lipoprotein particle	-3.73581	22.4003	3	APOA1,APOB,APOC3
GO Cellular Components	GO:0042627	chylomicron	-3.52188	11.4873	4	APOA1,APOA4,APOB,APOC3
GO Cellular Components	GO:0034361	very-low-density lipoprotein particle	-2.75563	7.46677	4	APOA1,APOA4,APOB,APOC3
GO Cellular Components	GO:0034385	triglyceride-rich plasma lipoprotein particle	-2.75563	7.46677	4	APOA1,APOA4,APOB,APOC3
GO Cellular Components	GO:0034364	high-density lipoprotein particle	-2.32143	5.74367	4	APOA1,APOA4,APOB,APOC3
GO Molecular Functions	GO:0003954	NADH dehydrogenase activity	-6.51867	8.11605	10	ND6,NDUFA2,NDUFAB1,NDUFB2,NDUFB5,NDUFB6,NDUFB7,NDUFC2,NDUFV1,NDUFS6
GO Molecular Functions	GO:0008137	NADH dehydrogenase (ubiquinone) activity	-6.51867	8.11605	10	ND6,NDUFA2,NDUFAB1,NDUFB2,NDUFB5,NDUFB6,NDUFB7,NDUFC2,NDUFV1,NDUFS6
GO Molecular Functions	GO:0050136	NADH dehydrogenase (quinone) activity	-6.51867	8.11605	10	ND6,NDUFA2,NDUFAB1,NDUFB2,NDUFB5,NDUFB6,NDUFB7,NDUFC2,NDUFV1,NDUFS6
GO Molecular Functions	GO:0016655	oxidoreductase activity, acting on NAD(P)H, quinone or similar compound as acceptor	-5.39804	6.22231	10	ND6,NDUFA2,NDUFAB1,NDUFB2,NDUFB5,NDUFB6,NDUFB7,NDUFC2,NDUFV1,NDUFS6
GO Molecular Functions	GO:0016651	oxidoreductase activity, acting on NAD(P)H	-5.23358	4.53589	13	ND6,NCF2,NDUFA2,NDUFAB1,NDUFB2,NDUFB5,NDUFB6,NDUFB7,NDUFC2,NDUFV1,NDUFS6,MICAL2,DUOX2
GO Molecular Functions	GO:0016491	oxidoreductase activity	-15.4937	3.17735	64	AOC1,ACAA1,ALDH3A2,AOX1,COX6A1,COX7C,CRYM,CYB5A,CYP1A2,CYP3A4,CYP7A1,CYP17A1,CYP51A1,DHCR7,DHFR,SARDH,FXN,GLRX,HADHB,HBZ,HMGCR,HSD17B1,LDHB,ME1,ND6,NCF2,NDUFA2,NDUFAB1,NDUFB2,NDUFB5,NDUFB6,NDUFB7,NDUFC2,NDUFV1,NDUFS6,PDHA1,PLOD2,MSMO1,SCD,SDHD,SNCA,SQLE,UQCRFS1,DDO,DHRS3,COX5A,MICAL2,DECR2,DUOX2,NSDHL,PIPOX,DHRS7,P4HTM,PDPR,FOXRED1,PECR,ASPHD2,L2HGDH,PCBD2,ACAD11,HPDL,AIFM3,TECRL,SDR42E2
GO Molecular Functions	GO:0048037	cofactor binding	-7.29582	2.70853	37	AOC1,AOX1,ASNS,CRYM,CYB5A,CYP1A2,CYP3A4,CYP7A1,CYP17A1,CYP51A1,DHCR7,DHFR,FXN,GCH1,HBZ,HMGCL,HMGCR,HSD17B1,LDHB,MB,ME1,NDUFAB1,NDUFV1,PLOD2,SDHD,SQLE,UQCRFS1,DDO,MICAL2,ECI2,DUOX2,P4HTM,MOCOS,PANK3,PNPLA3,ACAD11,AIFM3
GO Molecular Functions	GO:0050662	coenzyme binding	-4.76819	2.78422	22	AOX1,CRYM,DHCR7,DHFR,GCH1,HMGCL,HMGCR,HSD17B1,LDHB,ME1,NDUFV1,PLOD2,SQLE,DDO,MICAL2,ECI2,P4HTM,MOCOS,PANK3,PNPLA3,ACAD11,AIFM3
GO Molecular Functions	GO:0004467	long-chain fatty acid-CoA ligase activity	-6.2778	17.231	6	ACSL1,ACSL3,ACSL4,SLC27A6,ACSL5,ACSBG2
GO Molecular Functions	GO:0031956	medium-chain fatty acid-CoA ligase activity	-6.14804	23.3337	5	ACSL1,ACSL3,ACSL4,ACSL5,ACSBG2
GO Molecular Functions	GO:0102391	decanoate-CoA ligase activity	-6.14804	23.3337	5	ACSL1,ACSL3,ACSL4,ACSL5,ACSBG2
GO Molecular Functions	GO:0015645	fatty acid ligase activity	-4.85737	10.6668	6	ACSL1,ACSL3,ACSL4,SLC27A6,ACSL5,ACSBG2
GO Molecular Functions	GO:0003996	acyl-CoA ligase activity	-4.33346	11.6668	5	ACSL1,ACSL3,ACSL4,ACSL5,ACSBG2
GO Molecular Functions	GO:0016405	CoA-ligase activity	-4.2793	8.6155	6	ACSL1,ACSL3,ACSL4,SLC27A6,ACSL5,ACSBG2
GO Molecular Functions	GO:0016878	acid-thiol ligase activity	-3.9074	7.46677	6	ACSL1,ACSL3,ACSL4,SLC27A6,ACSL5,ACSBG2
GO Molecular Functions	GO:0016877	ligase activity, forming carbon-sulfur bonds	-3.19545	5.60008	6	ACSL1,ACSL3,ACSL4,SLC27A6,ACSL5,ACSBG2
GO Molecular Functions	GO:0005523	tropomyosin binding	-5.83283	14.9335	6	S100A6,TMOD1,TNNT1,TNNT2,TMOD2,LMOD2
GO Molecular Functions	GO:0008307	structural constituent of muscle	-5.51567	7.30445	9	ACTN2,DAG1,MYL1,MYL2,MYL3,TPM4,CSRP3,MYOM2,NEXN
GO Molecular Functions	GO:0003779	actin binding	-5.16763	2.50042	29	ACTN2,DAG1,DNASE1,MYH10,MYL2,MYL3,SLC6A2,SNCA,SNTB2,ITPRID2,TAGLN,TMOD1,TNNC2,TNNT2,TPM4,TULP1,EZR,CSRP3,MYOM2,MICAL2,MYH15,CTNNA3,TMOD2,MYOZ2,MARCKSL1,CLMN,ANTXR1,NEXN,LMOD2
GO Molecular Functions	GO:0051015	actin filament binding	-3.44413	2.78611	15	ACTN2,MYH10,ITPRID2,TAGLN,TMOD1,TNNC2,TPM4,TULP1,EZR,MYOM2,MYH15,CTNNA3,CLMN,ANTXR1,NEXN
GO Molecular Functions	GO:0008509	anion transmembrane transporter activity	-4.03727	2.48892	22	CLCA1,CLCN5,SLC37A4,GABRA3,GABRR2,SLC1A6,SLC6A2,SLC6A12,SLC16A1,SLC16A2,SLC16A5,SLC19A2,SLC7A11,MPC1,TMEM30A,SLC4A9,MFSD5,SLC25A21,SLC25A25,SLC26A9,SLC16A10,SLC25A30
GO Molecular Functions	GO:0022804	active transmembrane transporter activity	-3.86342	2.36551	23	ATP5MC1,ATP5MC3,CLCN5,SLC37A4,SLC1A6,SLC6A2,SLC6A12,SLC16A1,SLC16A2,SLC20A1,SLC5A6,SLC16A5,ABCB8,SEC61G,SLC7A11,SLC4A9,SLC26A9,SLC16A10,SLC2A12,ATP6V0E2,ATP6V0D2,SLC25A30,SLC9A4
GO Molecular Functions	GO:0015291	secondary active transmembrane transporter activity	-3.5991	2.6667	17	CLCN5,SLC37A4,SLC1A6,SLC6A2,SLC6A12,SLC16A1,SLC16A2,SLC20A1,SLC5A6,SLC16A5,SLC7A11,SLC4A9,SLC26A9,SLC16A10,SLC2A12,SLC25A30,SLC9A4
GO Molecular Functions	GO:0008514	organic anion transmembrane transporter activity	-3.20126	2.64155	15	SLC1A6,SLC6A12,SLC16A1,SLC16A2,SLC16A5,SLC19A2,SLC7A11,MPC1,TMEM30A,SLC4A9,SLC25A21,SLC25A25,SLC26A9,SLC16A10,SLC25A30
GO Molecular Functions	GO:0005310	dicarboxylic acid transmembrane transporter activity	-3.19545	5.60008	6	SLC1A6,SLC19A2,SLC7A11,SLC25A21,SLC26A9,SLC25A30
GO Molecular Functions	GO:0005342	organic acid transmembrane transporter activity	-3.0307	2.90913	12	SLC1A6,SLC6A12,SLC16A1,SLC16A2,SLC16A5,SLC19A2,SLC7A11,MPC1,SLC25A21,SLC26A9,SLC16A10,SLC25A30
GO Molecular Functions	GO:0046943	carboxylic acid transmembrane transporter activity	-3.0307	2.90913	12	SLC1A6,SLC6A12,SLC16A1,SLC16A2,SLC16A5,SLC19A2,SLC7A11,MPC1,SLC25A21,SLC26A9,SLC16A10,SLC25A30
GO Molecular Functions	GO:0015293	symporter activity	-2.25886	2.59263	10	SLC1A6,SLC6A2,SLC6A12,SLC16A1,SLC16A2,SLC20A1,SLC5A6,SLC16A5,SLC4A9,SLC2A12
GO Molecular Functions	GO:0005496	steroid binding	-5.82138	5.10884	13	APOA1,APOA4,APOC3,CYP3A4,HSD17B1,NFE2L1,PGR,SCAP,OSBPL3,GRAMD1B,STARD4,PAQR7,PAQR9
GO Molecular Functions	GO:0120013	intermembrane lipid transfer activity	-4.49261	9.33346	6	APOA1,APOA4,APOB,TTPA,GRAMD1B,STARD4
GO Molecular Functions	GO:0017127	cholesterol transporter activity	-4.06018	10.3705	5	APOA1,APOA4,APOB,GRAMD1B,STARD4
GO Molecular Functions	GO:0120020	intermembrane cholesterol transfer activity	-4.06018	10.3705	5	APOA1,APOA4,APOB,GRAMD1B,STARD4
GO Molecular Functions	GO:0120015	intermembrane sterol transfer activity	-3.93721	9.8247	5	APOA1,APOA4,APOB,GRAMD1B,STARD4
GO Molecular Functions	GO:0032934	sterol binding	-3.93562	5.33341	8	APOA1,APOA4,APOC3,NFE2L1,SCAP,OSBPL3,GRAMD1B,STARD4
GO Molecular Functions	GO:0015248	sterol transporter activity	-3.82386	7.22591	6	APOA1,APOA4,APOB,OSBPL3,GRAMD1B,STARD4
GO Molecular Functions	GO:0015485	cholesterol binding	-3.50925	5.33341	7	APOA1,APOA4,APOC3,NFE2L1,OSBPL3,GRAMD1B,STARD4
GO Molecular Functions	GO:0055102	lipase inhibitor activity	-2.93675	8.29641	4	APOA1,APOC3,SNCA,ANGPTL3
GO Molecular Functions	GO:0043178	alcohol binding	-2.10805	3.07455	7	APOA1,APOA4,APOC3,NFE2L1,OSBPL3,GRAMD1B,STARD4
GO Molecular Functions	GO:0022890	inorganic cation transmembrane transporter activity	-5.27388	2.26266	36	ATP5MC1,ATP5MC3,ATP5ME,CHRNA4,CHRNB2,CLCN5,SLC31A2,COX6A1,COX7C,CYB5A,GPM6A,KCNA3,KCNJ5,TRPM1,RYR2,SLC1A6,SLC6A2,SLC6A12,SLC20A1,SLC30A2,KCNK5,SLC5A6,COX5A,P2RX2,KCNE5,CACNG5,TRPM5,TMEM38B,SCN3B,SLC39A8,SLC4A9,SLC2A12,ATP6V0E2,SLC30A8,ATP6V0D2,SLC9A4
GO Molecular Functions	GO:0008324	cation transmembrane transporter activity	-4.51831	2.08699	36	ATP5MC1,ATP5MC3,ATP5ME,CHRNA4,CHRNB2,CLCN5,SLC31A2,COX6A1,COX7C,CYB5A,GPM6A,KCNA3,KCNJ5,TRPM1,RYR2,SLC1A6,SLC6A2,SLC6A12,SLC20A1,SLC30A2,KCNK5,SLC5A6,COX5A,P2RX2,KCNE5,CACNG5,TRPM5,TMEM38B,SCN3B,SLC39A8,SLC4A9,SLC2A12,ATP6V0E2,SLC30A8,ATP6V0D2,SLC9A4
GO Molecular Functions	GO:0015077	monovalent inorganic cation transmembrane transporter activity	-4.37394	2.44331	25	ATP5MC1,ATP5MC3,ATP5ME,CLCN5,COX6A1,COX7C,CYB5A,KCNA3,KCNJ5,SLC1A6,SLC6A2,SLC6A12,SLC20A1,KCNK5,SLC5A6,COX5A,KCNE5,TRPM5,TMEM38B,SCN3B,SLC4A9,SLC2A12,ATP6V0E2,ATP6V0D2,SLC9A4
GO Molecular Functions	GO:0015078	proton transmembrane transporter activity	-3.60601	3.36847	12	ATP5MC1,ATP5MC3,ATP5ME,CLCN5,COX6A1,COX7C,CYB5A,COX5A,SLC2A12,ATP6V0E2,ATP6V0D2,SLC9A4
GO Molecular Functions	GO:0046873	metal ion transmembrane transporter activity	-2.41529	1.87522	22	SLC31A2,GPM6A,KCNA3,KCNJ5,TRPM1,RYR2,SLC1A6,SLC6A2,SLC6A12,SLC20A1,SLC30A2,KCNK5,SLC5A6,KCNE5,CACNG5,TRPM5,TMEM38B,SCN3B,SLC39A8,SLC4A9,SLC30A8,SLC9A4
KEGG Pathway	hsa00190	Oxidative phosphorylation	-9.3576	5.66445	20	ATP5MC1,ATP5MC3,ATP5ME,COX6A1,COX7C,ND6,NDUFA2,NDUFAB1,NDUFB2,NDUFB5,NDUFB6,NDUFB7,NDUFC2,NDUFV1,NDUFS6,SDHD,UQCRFS1,COX5A,ATP6V0E2,ATP6V0D2
KEGG Pathway	hsa05012	Parkinson's disease	-8.05615	4.99537	19	ATP5MC1,ATP5MC3,COX6A1,COX7C,ND6,NDUFA2,NDUFAB1,NDUFB2,NDUFB5,NDUFB6,NDUFB7,NDUFC2,NDUFV1,NDUFS6,SDHD,SNCA,UCHL1,UQCRFS1,COX5A
KEGG Pathway	hsa04932	Non-alcoholic fatty liver disease (NAFLD)	-6.26036	4.25957	17	COX6A1,COX7C,CXCL8,JUN,MAP3K5,NDUFA2,NDUFAB1,NDUFB2,NDUFB5,NDUFB6,NDUFB7,NDUFC2,NDUFV1,NDUFS6,SDHD,UQCRFS1,COX5A
KEGG Pathway	hsa05010	Alzheimer's disease	-6.06951	3.92988	18	ATP5MC1,ATP5MC3,COX6A1,COX7C,NDUFA2,NDUFAB1,NDUFB2,NDUFB5,NDUFB6,NDUFB7,NDUFC2,NDUFV1,NDUFS6,SDHD,SNCA,UQCRFS1,COX5A,BACE2
KEGG Pathway	hsa05016	Huntington's disease	-5.92571	3.67535	19	ATP5MC1,ATP5MC3,COX6A1,COX7C,NDUFA2,NDUFAB1,NDUFB2,NDUFB5,NDUFB6,NDUFB7,NDUFC2,NDUFV1,NDUFS6,SDHD,UQCRFS1,COX5A,CREB5,DNAI1,IFT57
KEGG Pathway	hsa03320	PPAR signaling pathway	-11.2786	8.81494	17	ACAA1,PLIN2,APOA1,APOC3,CPT1A,CYP7A1,FABP3,ACSL1,ACSL3,ACSL4,HMGCS2,ME1,PCK1,SCD,SLC27A6,ACSL5,ACSBG2
KEGG Pathway	hsa01212	Fatty acid metabolism	-7.367	8.55567	11	ACAA1,CPT1A,ACSL1,ACSL3,ACSL4,HADHB,SCD,ACSL5,ELOVL2,PECR,ACSBG2
KEGG Pathway	hsa00071	Fatty acid degradation	-6.71332	8.48497	10	ACAA1,ALDH3A2,CPT1A,ACSL1,ACSL3,ACSL4,HADHB,ECI2,ACSL5,ACSBG2
KEGG Pathway	hsa_M00086	beta-Oxidation, acyl-CoA synthesis	-6.5643	26.667	5	ACSL1,ACSL3,ACSL4,ACSL5,ACSBG2
KEGG Pathway	hsa00061	Fatty acid biosynthesis	-4.83515	14.3592	5	ACSL1,ACSL3,ACSL4,ACSL5,ACSBG2
KEGG Pathway	hsa04216	Ferroptosis	-3.19545	5.60008	6	ACSL1,ACSL3,ACSL4,SLC7A11,ACSL5,SLC39A8
KEGG Pathway	hsa04920	Adipocytokine signaling pathway	-2.60999	3.78749	7	CPT1A,ACSL1,ACSL3,ACSL4,PCK1,ACSL5,ACSBG2
KEGG Pathway	hsa04146	Peroxisome	-6.51313	4.90518	13	ACAA1,ACSL1,ACSL3,ACSL4,HMGCL,DDO,ECI2,AMACR,DECR2,PIPOX,ACSL5,PECR,PEX11G
KEGG Pathway	hsa04977	Vitamin digestion and absorption	-3.42243	7.77789	5	APOA1,APOA4,APOB,SLC5A6,SLC19A2
KEGG Pathway	hsa04260	Cardiac muscle contraction	-5.14606	4.36016	11	ACTC1,COX6A1,COX7C,MYL2,MYL3,RYR2,TNNT2,TPM4,UQCRFS1,COX5A,CACNG5
KEGG Pathway	hsa05414	Dilated cardiomyopathy	-4.54374	4.56303	11	ACTC1,DAG1,ITGB6,MYL2,MYL3,PLN,RYR2,SGCG,TNNT2,TPM4,CACNG5
KEGG Pathway	hsa05410	Hypertrophic cardiomyopathy (HCM)	-4.12898	4.49805	10	ACTC1,DAG1,ITGB6,MYL2,MYL3,RYR2,SGCG,TNNT2,TPM4,CACNG5
KEGG Pathway	hsa04261	Adrenergic signaling in cardiomyocytes	-2.25886	2.59263	10	ACTC1,ADRA1D,MYL2,MYL3,PLN,RYR2,TNNT2,TPM4,CREB5,CACNG5
